# Supplementary material for: Dual transcriptional profiling of mice and Toxoplasma gondii during acute and chronic infection
Source: BMC Genomics. 2014 Sep 20;15(1):806. doi: 10.1186/1471-2164-15-806 (PMC4177681; doi:10.1186/1471-2164-15-806)
Supplement: Supplementary file 1 — Additional file 1: Differential expression analysis of T. gondii genes between acute and chronic time points generated by Cuffdiff. (XLS 2 MB) [file 12864_2014_6483_MOESM1_ESM.xls]

## Sheet: All
test_id	gene_id	gene	locus	sample_1	sample_2	status	value_1	value_2	log2(fold_change)	test_stat	p_value	q_value	significant
TGME49_200230	TGME49_200230	0	TGME49_chrVIII:6753610-6755422	Acute	chronic	OK	0	27.7424	inf	-nan	0.00145	0.0150536	yes
TGME49_200250	TGME49_200250	0	TGME49_chrVIII:6760139-6762383	Acute	chronic	OK	80.5194	2369.87	4.87933	7.76597	5e-05	0.000929535	yes
TGME49_200350	TGME49_200350	0	TGME49_chrVIII:6815990-6821227	Acute	chronic	OK	18.0596	0	-inf	-nan	5e-05	0.000929535	yes
TGME49_200360	TGME49_200360	0	TGME49_chrVIII:6824307-6825403	Acute	chronic	OK	558.699	78.8651	-2.82461	-4.10504	0.0002	0.00292821	yes
TGME49_200385	TGME49_200385	0	TGME49_chrVIII:6836178-6844833	Acute	chronic	OK	94.8633	248.082	1.38689	3.9443	5e-05	0.000929535	yes
TGME49_201390	TGME49_201390	0	TGME49_chrVIIa:3908768-3911287	Acute	chronic	OK	526.514	245.819	-1.09888	-3.07819	5e-05	0.000929535	yes
TGME49_201680	TGME49_201680	0	TGME49_chrVIIa:3853248-3863340	Acute	chronic	OK	57.3552	21.46	-1.41827	-1.88576	0.0034	0.0292884	yes
TGME49_201780	TGME49_201780	0	TGME49_chrVIIa:3794120-3797385	Acute	chronic	OK	707.831	235.207	-1.58947	-4.38922	5e-05	0.000929535	yes
TGME49_201785	TGME49_201785	0	TGME49_chrVIIa:3791097-3793962	Acute	chronic	OK	178.395	38.8766	-2.1981	-2.79203	0.0001	0.0016248	yes
TGME49_201840	TGME49_201840	0	TGME49_chrVIIa:3748208-3755973	Acute	chronic	OK	35.9381	193.571	2.42928	3.94869	5e-05	0.000929535	yes
TGME49_202020	TGME49_202020	0	TGME49_chrVIIa:3697911-3707681	Acute	chronic	OK	30.4993	1353.05	5.47129	8.77946	5e-05	0.000929535	yes
TGME49_202030	TGME49_202030	0	TGME49_chrVIIa:3679030-3688221	Acute	chronic	OK	15.765	158.23	3.32723	5.29649	5e-05	0.000929535	yes
TGME49_202500	TGME49_202500	0	TGME49_chrVIIa:3273583-3277493	Acute	chronic	OK	291.965	170.924	-0.772438	-2.01809	0.00085	0.00976279	yes
TGME49_202610	TGME49_202610	0	TGME49_chrVIIa:3170699-3181696	Acute	chronic	OK	37.8282	13.7395	-1.46113	-1.8271	0.00655	0.0483032	yes
TGME49_202620	TGME49_202620	0	TGME49_chrVIIa:3164534-3167304	Acute	chronic	OK	227.131	113.648	-0.998955	-2.47817	0.0007	0.00832708	yes
TGME49_202680	TGME49_202680	0	TGME49_chrVIIa:3107030-3115474	Acute	chronic	OK	84.9206	25.3333	-1.74508	-2.36786	0.0007	0.00832708	yes
TGME49_203050	TGME49_203050	0	TGME49_chrVIIa:2819952-2836222	Acute	chronic	OK	11.1824	26.0855	1.22202	1.72658	0.00525	0.0411456	yes
TGME49_203790	TGME49_203790	0	TGME49_chrVIIa:2233074-2239788	Acute	chronic	OK	86.9626	153.211	0.817049	1.71413	0.00465	0.0374719	yes
TGME49_203820	TGME49_203820	0	TGME49_chrVIIa:2200810-2207963	Acute	chronic	OK	43.5058	92.687	1.09116	2.34678	0.0001	0.0016248	yes
TGME49_203910	TGME49_203910	0	TGME49_chrVIIa:2128753-2140601	Acute	chronic	OK	21.106	40.0997	0.925939	1.65109	0.0052	0.0409949	yes
TGME49_204020	TGME49_204020	0	TGME49_chrVIIa:2045911-2049135	Acute	chronic	OK	487.016	240.284	-1.01923	-2.41585	0.0003	0.00412062	yes
TGME49_204040	TGME49_204040	0	TGME49_chrVIIa:2040604-2044834	Acute	chronic	OK	0	26.9274	inf	-nan	5e-05	0.000929535	yes
TGME49_204130	TGME49_204130	0	TGME49_chrVIIa:1960860-1972704	Acute	chronic	OK	145.723	79.2981	-0.877872	-2.3741	0.00015	0.00231486	yes
TGME49_204420	TGME49_204420	0	TGME49_chrVIIa:1797461-1803994	Acute	chronic	OK	7.91363	183.579	4.53592	4.55636	0.0012	0.0129632	yes
TGME49_204530	TGME49_204530	0	TGME49_chrVIIa:1727970-1735767	Acute	chronic	OK	389.353	224.719	-0.792959	-2.31621	0.00045	0.00582087	yes
TGME49_205130	TGME49_205130	0	TGME49_chrVIIa:1595025-1622894	Acute	chronic	OK	9.74517	23.0825	1.24404	2.14111	0.00045	0.00582087	yes
TGME49_205200	TGME49_205200	0	TGME49_chrVIIa:1546733-1553816	Acute	chronic	OK	14.7449	44.6213	1.59751	2.24725	0.00305	0.0270908	yes
TGME49_205210	TGME49_205210	0	TGME49_chrVIIa:1540947-1545343	Acute	chronic	OK	0	26.084	inf	-nan	5e-05	0.000929535	yes
TGME49_205250	TGME49_205250	0	TGME49_chrVIIa:1513496-1516225	Acute	chronic	OK	405.943	120.858	-1.74796	-4.5793	5e-05	0.000929535	yes
TGME49_205330	TGME49_205330	0	TGME49_chrVIIa:1470019-1472108	Acute	chronic	OK	164.124	283.289	0.787492	1.60632	0.0053	0.0413752	yes
TGME49_205340	TGME49_205340	0	TGME49_chrVIIa:1467541-1469819	Acute	chronic	OK	432.828	78.1286	-2.46987	-3.73686	5e-05	0.000929535	yes
TGME49_205350	TGME49_205350	0	TGME49_chrVIIa:1460351-1466217	Acute	chronic	OK	46.3719	15.1707	-1.61196	-1.90083	0.0057	0.0436454	yes
TGME49_205470	TGME49_205470	0	TGME49_chrVIIa:1385082-1389803	Acute	chronic	OK	411.163	105.474	-1.96282	-4.91856	5e-05	0.000929535	yes
TGME49_205558	TGME49_205558	0	TGME49_chrVIIa:1334012-1336945	Acute	chronic	OK	178.921	56.1918	-1.67089	-2.23825	0.0028	0.0253778	yes
TGME49_205680	TGME49_205680	0	TGME49_chrVIIa:1208733-1219931	Acute	chronic	OK	21.4046	131.799	2.62235	2.58869	0.00115	0.0125247	yes
TGME49_205750	TGME49_205750	0	TGME49_chrVIIa:1172716-1178414	Acute	chronic	OK	13.9683	70.8388	2.34238	1.97962	0.00465	0.0374719	yes
TGME49_206430	TGME49_206430	0	TGME49_chrVIIa:955333-992801	Acute	chronic	OK	17.6908	43.581	1.3007	2.23493	0.0003	0.00412062	yes
TGME49_206450	TGME49_206450	0	TGME49_chrVIIa:955333-992801	Acute	chronic	OK	30.259	78.5062	1.37544	2.82586	5e-05	0.000929535	yes
TGME49_206640	TGME49_206640	0	TGME49_chrVIIa:757306-768300	Acute	chronic	OK	17.3622	45.3631	1.38557	1.87329	0.0042	0.034471	yes
TGME49_207160	TGME49_207160	0	TGME49_chrX:7420833-7423106	Acute	chronic	OK	44.118	454.893	3.36609	4.64496	5e-05	0.000929535	yes
TGME49_207210	TGME49_207210	0	TGME49_chrX:7452068-7452914	Acute	chronic	OK	305.538	5470.63	4.16228	11.073	5e-05	0.000929535	yes
TGME49_207400	TGME49_207400	0	TGME49_chrIb:29581-36487	Acute	chronic	OK	116.664	20.7104	-2.49393	-3.43572	0.0001	0.0016248	yes
TGME49_207440	TGME49_207440	0	TGME49_chrIb:61860-65920	Acute	chronic	OK	388.693	143.001	-1.44261	-3.13359	5e-05	0.000929535	yes
TGME49_207600	TGME49_207600	0	TGME49_chrIb:146128-150302	Acute	chronic	OK	0	27.3074	inf	-nan	5e-05	0.000929535	yes
TGME49_207710	TGME49_207710	0	TGME49_chrIb:223762-230019	Acute	chronic	OK	21.0438	131.052	2.63867	1.92684	0.0035	0.0297017	yes
TGME49_207840	TGME49_207840	0	TGME49_chrIb:321399-329137	Acute	chronic	OK	403.514	100.691	-2.00269	-3.09555	0.0001	0.0016248	yes
TGME49_207875	TGME49_207875	0	TGME49_chrIb:371018-382847	Acute	chronic	OK	0	17.2589	inf	-nan	5e-05	0.000929535	yes
TGME49_207980	TGME49_207980	0	TGME49_chrIb:495410-498432	Acute	chronic	OK	0	19.023	inf	-nan	0.0004	0.00527657	yes
TGME49_208030	TGME49_208030	0	TGME49_chrIb:531350-534471	Acute	chronic	OK	353.023	187.891	-0.909867	-2.73529	5e-05	0.000929535	yes
TGME49_208340	TGME49_208340	0	TGME49_chrIb:613632-623527	Acute	chronic	OK	18.4509	49.9007	1.43537	1.92778	0.00425	0.0347388	yes
TGME49_208370	TGME49_208370	0	TGME49_chrIb:635899-644706	Acute	chronic	OK	48.5503	97.687	1.00869	2.43626	5e-05	0.000929535	yes
TGME49_208730	TGME49_208730	0	TGME49_chrIb:831702-838384	Acute	chronic	OK	122.944	346.736	1.49584	4.3823	5e-05	0.000929535	yes
TGME49_208740	TGME49_208740	0	TGME49_chrIb:838554-842088	Acute	chronic	OK	248.39	492.026	0.986129	2.79115	5e-05	0.000929535	yes
TGME49_209090	TGME49_209090	0	TGME49_chrIb:1034840-1035347	Acute	chronic	OK	0	52.0851	inf	-nan	0.0068	0.0497795	yes
TGME49_209150	TGME49_209150	0	TGME49_chrIb:1075530-1090088	Acute	chronic	OK	50.4531	9.14163	-2.46442	-1.64674	0.00445	0.0362254	yes
TGME49_209170	TGME49_209170	0	TGME49_chrIb:1091484-1094311	Acute	chronic	OK	17.7567	78.9879	2.15326	2.22838	0.0019	0.0186592	yes
TGME49_209290	TGME49_209290	0	TGME49_chrIb:1190396-1192528	Acute	chronic	OK	309.3	138.657	-1.15749	-2.86677	0.0002	0.00292821	yes
TGME49_209500	TGME49_209500	0	TGME49_chrIb:1269156-1281822	Acute	chronic	OK	8.96443	24.2361	1.43488	2.05104	0.0024	0.0226245	yes
TGME49_209755	TGME49_209755	0	TGME49_chrIb:1428283-1433356	Acute	chronic	OK	109.064	1180.94	3.43669	8.10457	5e-05	0.000929535	yes
TGME49_209985	TGME49_209985	0	TGME49_chrIb:1612260-1614656	Acute	chronic	OK	17.1725	302.803	4.1402	3.76854	0.00265	0.0244056	yes
TGME49_210095	TGME49_210095	0	TGME49_chrIb:1616192-1617649	Acute	chronic	OK	0	56.5256	inf	-nan	5e-05	0.000929535	yes
TGME49_210370	TGME49_210370	0	TGME49_chrIX:4840071-4843885	Acute	chronic	OK	84.2702	42.9417	-0.972643	-1.76098	0.0067	0.0492278	yes
TGME49_210682	TGME49_210682	0	TGME49_chrIV:2162935-2164158	Acute	chronic	OK	0	52.5839	inf	-nan	0.00015	0.00231486	yes
TGME49_210690	TGME49_210690	0	TGME49_chrIV:2156316-2159299	Acute	chronic	OK	397.793	251.548	-0.661184	-1.76042	0.0024	0.0226245	yes
TGME49_210810	TGME49_210810	0	TGME49_chrIV:2036496-2047830	Acute	chronic	OK	36.5047	121.766	1.73796	2.11038	0.004	0.0331701	yes
TGME49_211290	TGME49_211290	0	TGME49_chrIV:1847136-1853594	Acute	chronic	OK	323.685	75.5575	-2.09895	-3.56071	5e-05	0.000929535	yes
TGME49_211640	TGME49_211640	0	TGME49_chrIV:1644323-1655264	Acute	chronic	OK	5.27901	23.8195	2.1738	2.05457	0.0017	0.0169872	yes
TGME49_211890	TGME49_211890	0	TGME49_chrX:4133941-4153883	Acute	chronic	OK	4.66439	18.5074	1.98834	2.52007	0.0017	0.0169872	yes
TGME49_212270	TGME49_212270	0	TGME49_chrX:3949290-3963235	Acute	chronic	OK	171.015	69.5988	-1.29699	-2.45424	0.0006	0.00740185	yes
TGME49_212290	TGME49_212290	0	TGME49_chrX:3940320-3944845	Acute	chronic	OK	275.094	52.7831	-2.38178	-3.74877	5e-05	0.000929535	yes
TGME49_212770	TGME49_212770	0	TGME49_chrV:586908-592957	Acute	chronic	OK	91.8532	24.129	-1.92856	-2.70284	0.0005	0.00634444	yes
TGME49_213050	TGME49_213050	0	TGME49_chrV:818588-822283	Acute	chronic	OK	76.83	12.0576	-2.67173	-2.26338	0.00375	0.0312918	yes
TGME49_213280	TGME49_213280	0	TGME49_chrV:892961-895548	Acute	chronic	OK	149.107	43.4887	-1.77764	-2.76275	0.00075	0.00879106	yes
TGME49_213350	TGME49_213350	0	TGME49_chrV:949489-951772	Acute	chronic	OK	404.598	127.611	-1.66474	-2.80821	5e-05	0.000929535	yes
TGME49_213480	TGME49_213480	0	TGME49_chrV:1083203-1100332	Acute	chronic	OK	0	53.2853	inf	-nan	5e-05	0.000929535	yes
TGME49_213580	TGME49_213580	0	TGME49_chrV:1153363-1154695	Acute	chronic	OK	979.383	311.865	-1.65095	-2.69586	0.00025	0.00355605	yes
TGME49_213610	TGME49_213610	0	TGME49_chrV:1167672-1174256	Acute	chronic	OK	52.2377	200.687	1.94179	4.25828	5e-05	0.000929535	yes
TGME49_213900	TGME49_213900	0	TGME49_chrV:1415082-1428776	Acute	chronic	OK	14.5287	50.6025	1.8003	2.09282	0.0036	0.0304211	yes
TGME49_214090	TGME49_214090	0	TGME49_chrX:6018230-6030876	Acute	chronic	OK	35.0512	128.56	1.87491	3.75795	5e-05	0.000929535	yes
TGME49_214100	TGME49_214100	0	TGME49_chrX:6031183-6033549	Acute	chronic	OK	48.805	159.142	1.70522	2.89544	0.00065	0.00792088	yes
TGME49_214260	TGME49_214260	0	TGME49_chrX:6179040-6194316	Acute	chronic	OK	11.3451	55.7474	2.29684	2.66367	0.00035	0.0047422	yes
TGME49_214410	TGME49_214410	0	TGME49_chrX:6278821-6284158	Acute	chronic	OK	28.827	61.0951	1.08364	1.93758	0.00365	0.0307786	yes
TGME49_214440	TGME49_214440	0	TGME49_chrX:6291065-6296711	Acute	chronic	OK	93.8215	41.7256	-1.16898	-1.8305	0.00475	0.0379715	yes
TGME49_214880	TGME49_214880	0	TGME49_chrX:6561859-6570186	Acute	chronic	OK	27.5374	65.0104	1.23928	2.38133	0.00035	0.0047422	yes
TGME49_214940	TGME49_214940	0	TGME49_chrX:6604297-6613706	Acute	chronic	OK	353.795	102.068	-1.79339	-4.32843	5e-05	0.000929535	yes
TGME49_215130	TGME49_215130	0	TGME49_chrX:6768247-6772052	Acute	chronic	OK	0	27.206	inf	-nan	5e-05	0.000929535	yes
TGME49_215150	TGME49_215150	0	TGME49_chrX:6774878-6783891	Acute	chronic	OK	99.0203	56.6899	-0.804634	-2.07251	0.00055	0.00686984	yes
TGME49_215160	TGME49_215160	0	TGME49_chrX:6783970-6793509	Acute	chronic	OK	40.3306	21.17	-0.929856	-1.65207	0.0053	0.0413752	yes
TGME49_215220	TGME49_215220	0	TGME49_chrX:6810481-6837856	Acute	chronic	OK	175.01	58.6949	-1.57613	-3.11088	0.0001	0.0016248	yes
TGME49_215300	TGME49_215300	0	TGME49_chrX:6885895-6889241	Acute	chronic	OK	0	24.2651	inf	-nan	5e-05	0.000929535	yes
TGME49_215440	TGME49_215440	0	TGME49_chrX:6957771-6965481	Acute	chronic	OK	19.5757	55.0299	1.49115	2.00156	0.0056	0.0431276	yes
TGME49_215460	TGME49_215460	0	TGME49_chrX:6967617-6973684	Acute	chronic	OK	228.776	71.1183	-1.68564	-2.2968	0.001	0.011072	yes
TGME49_215470	TGME49_215470	0	TGME49_chrX:6973728-6976264	Acute	chronic	OK	654.323	196.173	-1.73788	-3.65641	5e-05	0.000929535	yes
TGME49_215530	TGME49_215530	0	TGME49_chrX:6999482-7005339	Acute	chronic	OK	343.118	138.341	-1.31047	-2.70448	0.0001	0.0016248	yes
TGME49_215910	TGME49_215910	0	TGME49_chrXI:6529298-6545311	Acute	chronic	OK	38.3325	198.616	2.37334	6.27467	5e-05	0.000929535	yes
TGME49_215960	TGME49_215960	0	TGME49_chrXI:6494346-6498653	Acute	chronic	OK	294.411	33.6085	-3.13093	-5.87898	5e-05	0.000929535	yes
TGME49_216000	TGME49_216000	0	TGME49_chrXI:6474930-6477692	Acute	chronic	OK	192.595	90.1366	-1.09538	-2.48196	0.00055	0.00686984	yes
TGME49_216080	TGME49_216080	0	TGME49_chrXI:6400036-6406273	Acute	chronic	OK	58.4552	152.535	1.38374	2.97251	5e-05	0.000929535	yes
TGME49_216140	TGME49_216140	0	TGME49_chrXI:6382105-6387431	Acute	chronic	OK	79.7635	1085.68	3.76673	7.50954	5e-05	0.000929535	yes
TGME49_216770	TGME49_216770	0	TGME49_chrXI:5902205-5902697	Acute	chronic	OK	124.626	0	-inf	-nan	0.00135	0.0141999	yes
TGME49_216880	TGME49_216880	0	TGME49_chrXI:5815676-5820213	Acute	chronic	OK	572.821	196.693	-1.54214	-3.80589	5e-05	0.000929535	yes
TGME49_217570	TGME49_217570	0	TGME49_chrXII:1912821-1915237	Acute	chronic	OK	898.216	233.094	-1.94615	-4.03664	5e-05	0.000929535	yes
TGME49_218410	TGME49_218410	0	TGME49_chrXII:1530229-1533821	Acute	chronic	OK	256.057	126.302	-1.01959	-2.10093	0.00085	0.00976279	yes
TGME49_218520	TGME49_218520	0	TGME49_chrXII:1469872-1482972	Acute	chronic	OK	174.135	41.3331	-2.07484	-4.25994	5e-05	0.000929535	yes
TGME49_218550	TGME49_218550	0	TGME49_chrXII:1461572-1469837	Acute	chronic	OK	61.4602	104.512	0.765949	1.88686	0.0012	0.0129632	yes
TGME49_218740	TGME49_218740	0	TGME49_chrXII:1340134-1341417	Acute	chronic	OK	64.7175	0	-inf	-nan	5e-05	0.000929535	yes
TGME49_219270	TGME49_219270	0	TGME49_chrXII:1009608-1012351	Acute	chronic	OK	312.933	122.572	-1.35222	-2.97946	5e-05	0.000929535	yes
TGME49_219320	TGME49_219320	0	TGME49_chrXII:968518-973195	Acute	chronic	OK	289.646	100.308	-1.52986	-3.53516	5e-05	0.000929535	yes
TGME49_219540	TGME49_219540	0	TGME49_chrXII:862284-876621	Acute	chronic	OK	76.4773	17.8764	-2.09698	-2.66168	0.0006	0.00740185	yes
TGME49_219610	TGME49_219610	0	TGME49_chrXII:825731-831570	Acute	chronic	OK	0	30.7312	inf	-nan	5e-05	0.000929535	yes
TGME49_219738	TGME49_219738	0	TGME49_chrXII:671946-684431	Acute	chronic	OK	30.7326	6.93538	-2.14772	-2.42741	0.0032	0.0279266	yes
TGME49_219742	TGME49_219742	0	TGME49_chrXII:667742-670598	Acute	chronic	OK	0	87.2106	inf	-nan	5e-05	0.000929535	yes
TGME49_220150	TGME49_220150	0	TGME49_chrV:166964-169842	Acute	chronic	OK	0	19.2529	inf	-nan	5e-05	0.000929535	yes
TGME49_220270	TGME49_220270	0	TGME49_chrV:248822-253104	Acute	chronic	OK	103.244	30.2081	-1.77304	-3.02368	5e-05	0.000929535	yes
TGME49_220950	TGME49_220950	0	TGME49_chrII:80015-91367	Acute	chronic	OK	142.723	41.851	-1.76988	-3.38199	5e-05	0.000929535	yes
TGME49_221210	TGME49_221210	0	TGME49_chrII:135473-137827	Acute	chronic	OK	547.969	201.484	-1.44343	-2.65698	0.0002	0.00292821	yes
TGME49_221400	TGME49_221400	0	TGME49_chrII:310909-331569	Acute	chronic	OK	55.7216	130.776	1.23079	3.22173	5e-05	0.000929535	yes
TGME49_221470	TGME49_221470	0	TGME49_chrII:375552-385985	Acute	chronic	OK	42.5686	148.497	1.80257	2.94907	0.0001	0.0016248	yes
TGME49_221590	TGME49_221590	0	TGME49_chrII:451814-471445	Acute	chronic	OK	82.4993	24.8663	-1.73019	-1.9872	0.0022	0.0210873	yes
TGME49_221620	TGME49_221620	0	TGME49_chrII:488772-491888	Acute	chronic	OK	221.04	66.4638	-1.73367	-2.91084	0.00015	0.00231486	yes
TGME49_222050	TGME49_222050	0	TGME49_chrII:783629-794215	Acute	chronic	OK	28.0064	13.3598	-1.06786	-1.6101	0.0057	0.0436454	yes
TGME49_222170	TGME49_222170	0	TGME49_chrII:927965-931838	Acute	chronic	OK	224.044	27.9916	-3.00071	-4.40224	5e-05	0.000929535	yes
TGME49_222220	TGME49_222220	0	TGME49_chrII:965010-971693	Acute	chronic	OK	204.864	103.157	-0.989824	-2.58331	5e-05	0.000929535	yes
TGME49_222370	TGME49_222370	0	TGME49_chrII:1078764-1083390	Acute	chronic	OK	41.9243	224.567	2.42128	5.17235	5e-05	0.000929535	yes
TGME49_222900	TGME49_222900	0	TGME49_chrII:1276386-1304283	Acute	chronic	OK	9.55591	28.5205	1.57753	1.96034	0.00475	0.0379715	yes
TGME49_223050	TGME49_223050	0	TGME49_chrII:1384904-1387550	Acute	chronic	OK	355.06	137.89	-1.36455	-2.53794	0.00015	0.00231486	yes
TGME49_223110	TGME49_223110	0	TGME49_chrII:1447163-1453964	Acute	chronic	OK	30.0769	75.0858	1.31989	2.11061	0.00135	0.0141999	yes
TGME49_223258	TGME49_223258	0	TGME49_chrX:3908135-3911285	Acute	chronic	OK	0	17.1288	inf	-nan	0.0008	0.00932245	yes
TGME49_223810	TGME49_223810	0	TGME49_chrX:3555769-3565378	Acute	chronic	OK	11.2688	29.4827	1.38754	1.83284	0.00615	0.0460329	yes
TGME49_223855	TGME49_223855	0	TGME49_chrX:3526135-3533268	Acute	chronic	OK	0	35.1546	inf	-nan	5e-05	0.000929535	yes
TGME49_223880	TGME49_223880	0	TGME49_chrX:3488611-3509735	Acute	chronic	OK	13.6938	29.6453	1.11428	1.96816	0.002	0.0194501	yes
TGME49_224170	TGME49_224170	0	TGME49_chrX:3283805-3286137	Acute	chronic	OK	29.8427	143.957	2.27018	2.14185	0.00095	0.0106662	yes
TGME49_224180	TGME49_224180	0	TGME49_chrX:3273536-3281942	Acute	chronic	OK	0	26.0279	inf	-nan	5e-05	0.000929535	yes
TGME49_224460	TGME49_224460	0	TGME49_chrX:3052825-3061802	Acute	chronic	OK	764.832	29.8619	-4.67877	-7.54052	5e-05	0.000929535	yes
TGME49_224630	TGME49_224630	0	TGME49_chrX:2914720-2922826	Acute	chronic	OK	6.53243	563.466	6.43057	6.11566	5e-05	0.000929535	yes
TGME49_224730	TGME49_224730	0	TGME49_chrX:2848576-2854441	Acute	chronic	OK	116.024	59.79	-0.956441	-1.71902	0.00605	0.0456261	yes
TGME49_224890	TGME49_224890	0	TGME49_chrX:2704826-2713083	Acute	chronic	OK	23.9594	61.8381	1.3679	2.37784	0.00025	0.00355605	yes
TGME49_224950	TGME49_224950	0	TGME49_chrX:2638610-2648096	Acute	chronic	OK	18.1335	93.952	2.37326	3.6461	5e-05	0.000929535	yes
TGME49_225000	TGME49_225000	0	TGME49_chrX:2597363-2604889	Acute	chronic	OK	40.5729	14.2428	-1.51028	-1.67468	0.0067	0.0492278	yes
TGME49_225120	TGME49_225120	0	TGME49_chrX:2485900-2492124	Acute	chronic	OK	221.689	63.7336	-1.79841	-2.40096	0.0001	0.0016248	yes
TGME49_225290	TGME49_225290	0	TGME49_chrX:2320018-2334817	Acute	chronic	OK	19.3946	145.042	2.90274	3.41288	5e-05	0.000929535	yes
TGME49_225540	TGME49_225540	0	TGME49_chrX:2164844-2174624	Acute	chronic	OK	74.357	520.771	2.80811	5.52921	5e-05	0.000929535	yes
TGME49_225560	TGME49_225560	0	TGME49_chrX:2151924-2159861	Acute	chronic	OK	151.866	98.3219	-0.62721	-1.68126	0.0037	0.0310691	yes
TGME49_225790	TGME49_225790	0	TGME49_chrX:2038333-2047158	Acute	chronic	OK	29.8262	118.969	1.99594	2.24616	0.00345	0.0294651	yes
TGME49_225850	TGME49_225850	0	TGME49_chrX:1998099-2009906	Acute	chronic	OK	16.3706	43.5841	1.41269	1.87356	0.0055	0.0425213	yes
TGME49_226250	TGME49_226250	0	TGME49_chrX:1759627-1763949	Acute	chronic	OK	99.4443	32.0567	-1.63326	-2.35746	5e-05	0.000929535	yes
TGME49_226260	TGME49_226260	0	TGME49_chrX:1755281-1758461	Acute	chronic	OK	21.7083	78.9861	1.86335	2.18727	0.00495	0.0393343	yes
TGME49_226380	TGME49_226380	0	TGME49_chrX:1674638-1678229	Acute	chronic	OK	116.911	54.4739	-1.10178	-2.20197	0.00135	0.0141999	yes
TGME49_226420	TGME49_226420	0	TGME49_chrX:1647516-1655623	Acute	chronic	OK	44.5772	256.058	2.5221	3.94707	5e-05	0.000929535	yes
TGME49_226470	TGME49_226470	0	TGME49_chrX:1607574-1624723	Acute	chronic	OK	26.2717	70.7174	1.42855	3.15284	5e-05	0.000929535	yes
TGME49_226570	TGME49_226570	0	TGME49_chrX:1529576-1533457	Acute	chronic	OK	135.984	46.6496	-1.5435	-2.38283	0.0008	0.00932245	yes
TGME49_226590	TGME49_226590	0	TGME49_chrX:1516802-1529502	Acute	chronic	OK	77.7082	34.0553	-1.19019	-2.02977	0.0014	0.0146871	yes
TGME49_226710	TGME49_226710	0	TGME49_chrX:1415442-1421110	Acute	chronic	OK	108.976	17.9129	-2.60494	-2.6061	0.00095	0.0106662	yes
TGME49_226910	TGME49_226910	0	TGME49_chrX:1228584-1248505	Acute	chronic	OK	9.34117	29.6485	1.66628	2.18304	0.0013	0.0139306	yes
TGME49_226960	TGME49_226960	0	TGME49_chrX:1185778-1198513	Acute	chronic	OK	116.82	20.5667	-2.50591	-3.94821	5e-05	0.000929535	yes
TGME49_226970	TGME49_226970	0	TGME49_chrX:1180075-1184831	Acute	chronic	OK	220.199	90.5127	-1.28261	-2.48603	0.0001	0.0016248	yes
TGME49_227280	TGME49_227280	0	TGME49_chrX:1047283-1053157	Acute	chronic	OK	823.82	247.481	-1.73501	-4.87226	5e-05	0.000929535	yes
TGME49_227360	TGME49_227360	0	TGME49_chrX:993006-997846	Acute	chronic	OK	313.064	142.598	-1.1345	-3.01613	5e-05	0.000929535	yes
TGME49_227380	TGME49_227380	0	TGME49_chrX:972675-977398	Acute	chronic	OK	181.408	320.321	0.820276	2.48809	0.0001	0.0016248	yes
TGME49_227450	TGME49_227450	0	TGME49_chrX:923710-937803	Acute	chronic	OK	14.7954	41.6867	1.49444	2.04837	0.00375	0.0312918	yes
TGME49_227600	TGME49_227600	0	TGME49_chrX:892916-896664	Acute	chronic	OK	320.238	128.25	-1.32019	-2.74864	5e-05	0.000929535	yes
TGME49_227620	TGME49_227620	0	TGME49_chrX:869401-871808	Acute	chronic	OK	2304.6	908.02	-1.34372	-3.5342	5e-05	0.000929535	yes
TGME49_227810	TGME49_227810	0	TGME49_chrX:804734-808540	Acute	chronic	OK	83.9066	21.05	-1.99497	-2.84287	0.00315	0.0277325	yes
TGME49_228170	TGME49_228170	0	TGME49_chrX:517141-538369	Acute	chronic	OK	98.2165	57.4799	-0.772908	-1.95293	0.0015	0.0154523	yes
TGME49_228470	TGME49_228470	0	TGME49_chrX:295089-298043	Acute	chronic	OK	571.187	298.835	-0.934617	-2.25529	0.00025	0.00355605	yes
TGME49_228760	TGME49_228760	0	TGME49_chrX:153990-157049	Acute	chronic	OK	116.777	48.3667	-1.27167	-2.2494	0.00195	0.0191033	yes
TGME49_229010	TGME49_229010	0	TGME49_chrVIII:19833-35866	Acute	chronic	OK	148.285	89.5124	-0.72821	-1.74294	0.00325	0.0282397	yes
TGME49_229250	TGME49_229250	0	TGME49_chrVIII:109200-111261	Acute	chronic	OK	405.079	155.884	-1.37773	-2.12172	0.00155	0.0157642	yes
TGME49_229670	TGME49_229670	0	TGME49_chrVIII:371761-374724	Acute	chronic	OK	1127.39	214.498	-2.39395	-2.81743	0.00065	0.00792088	yes
TGME49_230160	TGME49_230160	0	TGME49_chrVIII:650340-652010	Acute	chronic	OK	441.897	37.7398	-3.54955	-3.16917	0.00135	0.0141999	yes
TGME49_230170	TGME49_230170	0	TGME49_chrVIII:653695-661121	Acute	chronic	OK	27.0941	73.9072	1.44774	2.54305	0.0001	0.0016248	yes
TGME49_230180	TGME49_230180	0	TGME49_chrVIII:664210-670474	Acute	chronic	OK	128.586	0	-inf	-nan	5e-05	0.000929535	yes
TGME49_230210	TGME49_230210	0	TGME49_chrVIII:685012-689602	Acute	chronic	OK	298.125	155.965	-0.934691	-2.42378	5e-05	0.000929535	yes
TGME49_230380	TGME49_230380	0	TGME49_chrVIII:737052-739200	Acute	chronic	OK	260.969	127.686	-1.03128	-1.77019	0.0041	0.0338589	yes
TGME49_230690	TGME49_230690	0	TGME49_chrVIII:963874-975228	Acute	chronic	OK	11.3578	42.073	1.88921	2.56459	0.0001	0.0016248	yes
TGME49_230980	TGME49_230980	0	TGME49_chrVIII:1156908-1172549	Acute	chronic	OK	25.2372	113.279	2.16626	3.70652	5e-05	0.000929535	yes
TGME49_231080	TGME49_231080	0	TGME49_chrVIII:1229570-1231502	Acute	chronic	OK	750.005	297.558	-1.33373	-2.4454	0.0004	0.00527657	yes
TGME49_231125	TGME49_231125	0	TGME49_chrVIII:1250064-1251677	Acute	chronic	OK	0	30.2244	inf	-nan	0.0007	0.00832708	yes
TGME49_231630	TGME49_231630	0	TGME49_chrVIII:1512772-1515711	Acute	chronic	OK	543.622	212.4	-1.35582	-3.53618	5e-05	0.000929535	yes
TGME49_231640	TGME49_231640	0	TGME49_chrVIII:1516112-1520159	Acute	chronic	OK	447.529	157.464	-1.50696	-4.03811	5e-05	0.000929535	yes
TGME49_232120	TGME49_232120	0	TGME49_chrVIII:1864367-1877903	Acute	chronic	OK	8.78678	32.3736	1.88141	1.69653	0.00525	0.0411456	yes
TGME49_232160	TGME49_232160	0	TGME49_chrVIII:1903424-1907836	Acute	chronic	OK	19.8391	74.7644	1.914	2.28687	0.00155	0.0157642	yes
TGME49_232250	TGME49_232250	0	TGME49_chrVIII:1972788-1981841	Acute	chronic	OK	179.676	295.54	0.717955	1.88054	0.00175	0.0173567	yes
TGME49_232300	TGME49_232300	0	TGME49_chrVIII:1996465-1999753	Acute	chronic	OK	352.801	195.58	-0.851099	-1.7469	0.0032	0.0279266	yes
TGME49_232350	TGME49_232350	0	TGME49_chrVIII:2028053-2030777	Acute	chronic	OK	318.402	86.3378	-1.88278	-3.54145	5e-05	0.000929535	yes
TGME49_232410	TGME49_232410	0	TGME49_chrVIII:2078642-2081975	Acute	chronic	OK	102.122	239.16	1.22768	2.43358	0.0002	0.00292821	yes
TGME49_232430	TGME49_232430	0	TGME49_chrVIII:2086758-2090890	Acute	chronic	OK	0	32.8344	inf	-nan	0.0003	0.00412062	yes
TGME49_232440	TGME49_232440	0	TGME49_chrVIII:2094266-2101269	Acute	chronic	OK	156.496	55.3101	-1.50052	-2.52242	0.00025	0.00355605	yes
TGME49_232630	TGME49_232630	0	TGME49_chrVIII:2199925-2202411	Acute	chronic	OK	82.3483	155.765	0.919563	1.88786	0.00605	0.0456261	yes
TGME49_232670	TGME49_232670	0	TGME49_chrVIII:2215878-2219282	Acute	chronic	OK	187.096	101.525	-0.881948	-1.74821	0.0035	0.0297017	yes
TGME49_232710	TGME49_232710	0	TGME49_chrVIII:2235745-2237526	Acute	chronic	OK	835.288	333.926	-1.32275	-3.19708	5e-05	0.000929535	yes
TGME49_233460	TGME49_233460	0	TGME49_chrVIII:2664480-2665491	Acute	chronic	OK	3803.8	20.9601	-7.50365	-5.02792	0.00265	0.0244056	yes
TGME49_233480	TGME49_233480	0	TGME49_chrVIII:2670838-2673590	Acute	chronic	OK	2097.99	6.87532	-8.25337	-4.88881	0.00275	0.0250953	yes
TGME49_234300	TGME49_234300	0	TGME49_chrX:4285786-4297019	Acute	chronic	OK	8.54465	21.481	1.32997	1.7826	0.00675	0.0495041	yes
TGME49_234450	TGME49_234450	0	TGME49_chrX:4396848-4399371	Acute	chronic	OK	564.204	176.239	-1.67868	-3.41007	5e-05	0.000929535	yes
TGME49_234530	TGME49_234530	0	TGME49_chrX:4440705-4442927	Acute	chronic	OK	98.0202	213.908	1.12584	1.56023	0.00645	0.0477419	yes
TGME49_234550	TGME49_234550	0	TGME49_chrX:4449177-4451221	Acute	chronic	OK	599.51	216.258	-1.47103	-2.51098	0.0004	0.00527657	yes
TGME49_234625	TGME49_234625	0	TGME49_chrX:4503778-4504870	Acute	chronic	OK	0	37.0085	inf	-nan	0.0007	0.00832708	yes
TGME49_235150	TGME49_235150	0	TGME49_chrX:4639220-4643939	Acute	chronic	OK	74.5434	34.4541	-1.1134	-2.02381	0.0023	0.0218363	yes
TGME49_235370	TGME49_235370	0	TGME49_chrX:4805969-4813985	Acute	chronic	OK	66.0962	25.5099	-1.37351	-2.37265	0.00035	0.0047422	yes
TGME49_235470	TGME49_235470	0	TGME49_chrX:4880947-4892545	Acute	chronic	OK	160.183	104.265	-0.619459	-1.80722	0.002	0.0194501	yes
TGME49_235680	TGME49_235680	0	TGME49_chrX:5041113-5060271	Acute	chronic	OK	11.7388	32.7278	1.47923	1.8782	0.00495	0.0393343	yes
TGME49_235690	TGME49_235690	0	TGME49_chrX:5061898-5064201	Acute	chronic	OK	135.931	36.4153	-1.90026	-2.08145	0.0009	0.0101619	yes
TGME49_235970	TGME49_235970	0	TGME49_chrX:5208083-5215634	Acute	chronic	OK	107.586	32.5493	-1.72479	-2.23694	0.00085	0.00976279	yes
TGME49_236010	TGME49_236010	0	TGME49_chrX:5234135-5242986	Acute	chronic	OK	41.1818	142.418	1.79006	3.42287	5e-05	0.000929535	yes
TGME49_236950	TGME49_236950	0	TGME49_chrX:5602167-5604220	Acute	chronic	OK	399.117	105.231	-1.92324	-3.09112	5e-05	0.000929535	yes
TGME49_237230	TGME49_237230	0	TGME49_chrX:5789218-5802422	Acute	chronic	OK	179.169	58.3933	-1.61744	-3.35482	5e-05	0.000929535	yes
TGME49_237880	TGME49_237880	0	TGME49_chrIV:2625084-2627058	Acute	chronic	OK	382.693	63.0118	-2.6025	-4.6843	5e-05	0.000929535	yes
TGME49_238250	TGME49_238250	0	TGME49_chrVI:148524-156952	Acute	chronic	OK	327.96	130.712	-1.32713	-2.18882	0.0025	0.0234016	yes
TGME49_238950	TGME49_238950	0	TGME49_chrVI:331393-344239	Acute	chronic	OK	53.9906	18.7606	-1.52501	-2.43005	0.0007	0.00832708	yes
TGME49_239100	TGME49_239100	0	TGME49_chrVI:462284-466051	Acute	chronic	OK	470.017	141.482	-1.7321	-3.95961	5e-05	0.000929535	yes
TGME49_239330	TGME49_239330	0	TGME49_chrVI:551410-555190	Acute	chronic	OK	298.278	112.892	-1.40171	-2.68357	0.0001	0.0016248	yes
TGME49_239740	TGME49_239740	0	TGME49_chrVI:882304-890735	Acute	chronic	OK	296.692	98.84	-1.5858	-3.66796	5e-05	0.000929535	yes
TGME49_239820	TGME49_239820	0	TGME49_chrVI:937950-949205	Acute	chronic	OK	214.292	115.742	-0.888667	-2.3602	5e-05	0.000929535	yes
TGME49_240060	TGME49_240060	0	TGME49_chrVI:1035029-1038681	Acute	chronic	OK	132.336	65.5321	-1.01393	-2.21178	0.001	0.011072	yes
TGME49_240090	TGME49_240090	0	TGME49_chrVI:1057697-1061688	Acute	chronic	OK	160.186	46.355	-1.78895	-3.04957	5e-05	0.000929535	yes
TGME49_240380	TGME49_240380	0	TGME49_chrVI:1217423-1243414	Acute	chronic	OK	9.57688	27.7614	1.53545	2.64413	5e-05	0.000929535	yes
TGME49_240470	TGME49_240470	0	TGME49_chrVI:1289316-1291837	Acute	chronic	OK	0	25.126	inf	-nan	0.0004	0.00527657	yes
TGME49_240480	TGME49_240480	0	TGME49_chrVI:1291886-1294520	Acute	chronic	OK	0	30.7344	inf	-nan	5e-05	0.000929535	yes
TGME49_240600	TGME49_240600	0	TGME49_chrVI:1335366-1340525	Acute	chronic	OK	136.197	72.5417	-0.908809	-1.62504	0.0063	0.0468922	yes
TGME49_240890	TGME49_240890	0	TGME49_chrVI:1522757-1538572	Acute	chronic	OK	19.0606	44.4469	1.22149	1.89736	0.003	0.0268857	yes
TGME49_241240	TGME49_241240	0	TGME49_chrVI:1685868-1694419	Acute	chronic	OK	150.368	3.75536	-5.3234	-3.22565	0.00435	0.0354836	yes
TGME49_242090	TGME49_242090	0	TGME49_chrVI:1884111-1894414	Acute	chronic	OK	112.438	162.815	0.534102	1.61603	0.0051	0.0404458	yes
TGME49_242330	TGME49_242330	0	TGME49_chrVI:1972677-1974116	Acute	chronic	OK	833.6	482.033	-0.790223	-1.92139	0.00165	0.0166542	yes
TGME49_243200	TGME49_243200	0	TGME49_chrVI:2432544-2440834	Acute	chronic	OK	89.6399	27.1524	-1.72306	-3.12132	0.0001	0.0016248	yes
TGME49_243570	TGME49_243570	0	TGME49_chrVI:2724727-2729354	Acute	chronic	OK	501.679	160.444	-1.64469	-3.31703	5e-05	0.000929535	yes
TGME49_243600	TGME49_243600	0	TGME49_chrVI:2743708-2747482	Acute	chronic	OK	30.0061	86.4385	1.52642	2.38017	0.0011	0.0120458	yes
TGME49_243700	TGME49_243700	0	TGME49_chrVI:2801644-2802451	Acute	chronic	OK	28.5692	0	-inf	-nan	0.00135	0.0141999	yes
TGME49_243730	TGME49_243730	0	TGME49_chrVI:2818528-2823527	Acute	chronic	OK	263.313	46.3645	-2.50569	-4.59582	5e-05	0.000929535	yes
TGME49_243930	TGME49_243930	0	TGME49_chrVI:2893618-2901123	Acute	chronic	OK	69.5768	159.565	1.19746	2.81939	5e-05	0.000929535	yes
TGME49_244160	TGME49_244160	0	TGME49_chrVI:3072214-3076257	Acute	chronic	OK	95.9654	49.6161	-0.951707	-1.73289	0.0037	0.0310691	yes
TGME49_244412	TGME49_244412	0	TGME49_chrVI:3246846-3252186	Acute	chronic	OK	0	33.0138	inf	-nan	5e-05	0.000929535	yes
TGME49_244500	TGME49_244500	0	TGME49_chrVI:3308061-3321308	Acute	chronic	OK	21.5594	5.762	-1.90367	-1.99011	0.00545	0.0422164	yes
TGME49_244560	TGME49_244560	0	TGME49_chrVI:3355924-3363010	Acute	chronic	OK	433.562	192.334	-1.17263	-3.50937	5e-05	0.000929535	yes
TGME49_244690	TGME49_244690	0	TGME49_chrVI:3451550-3455086	Acute	chronic	OK	74.4981	14.294	-2.3818	-2.46027	0.0015	0.0154523	yes
TGME49_245440	TGME49_245440	0	TGME49_chrXII:2268400-2270523	Acute	chronic	OK	0	18.5028	inf	-nan	5e-05	0.000929535	yes
TGME49_245460	TGME49_245460	0	TGME49_chrXII:2283390-2288242	Acute	chronic	OK	458.799	129.542	-1.82444	-3.69777	5e-05	0.000929535	yes
TGME49_245490	TGME49_245490	0	TGME49_chrXII:2306393-2309968	Acute	chronic	OK	139.252	76.0448	-0.872781	-1.96587	0.0029	0.0261065	yes
TGME49_245530	TGME49_245530	0	TGME49_chrXII:2351981-2361394	Acute	chronic	OK	6.99912	179.301	4.67906	4.91004	5e-05	0.000929535	yes
TGME49_245540	TGME49_245540	0	TGME49_chrXII:2361587-2364473	Acute	chronic	OK	37.5655	108.715	1.53307	1.93788	0.00155	0.0157642	yes
TGME49_245560	TGME49_245560	0	TGME49_chrXII:2367379-2384791	Acute	chronic	OK	21.0378	60.8943	1.53333	3.31066	5e-05	0.000929535	yes
TGME49_245620	TGME49_245620	0	TGME49_chrXII:2433783-2437758	Acute	chronic	OK	230.773	60.5015	-1.93143	-3.29891	5e-05	0.000929535	yes
TGME49_245680	TGME49_245680	0	TGME49_chrXII:2465505-2466818	Acute	chronic	OK	717.072	163.372	-2.13396	-5.05647	5e-05	0.000929535	yes
TGME49_245720	TGME49_245720	0	TGME49_chrXII:2477915-2496526	Acute	chronic	OK	12.8661	32.7224	1.3467	2.165	0.00125	0.013467	yes
TGME49_246080	TGME49_246080	0	TGME49_chrXII:2647626-2663235	Acute	chronic	OK	8.7602	47.0842	2.42621	1.69275	0.0063	0.0468922	yes
TGME49_247280	TGME49_247280	0	TGME49_chrXII:3211048-3222539	Acute	chronic	OK	63.9804	9.61176	-2.73476	-3.76969	5e-05	0.000929535	yes
TGME49_247520	TGME49_247520	0	TGME49_chrXII:3390517-3392745	Acute	chronic	OK	533.057	214.919	-1.3105	-3.85331	5e-05	0.000929535	yes
TGME49_247530	TGME49_247530	0	TGME49_chrXII:3392931-3396313	Acute	chronic	OK	125.096	66.4606	-0.912458	-1.91328	0.0045	0.0364838	yes
TGME49_248190	TGME49_248190	0	TGME49_chrXII:3731934-3737821	Acute	chronic	OK	51.6857	189.313	1.87294	3.34176	5e-05	0.000929535	yes
TGME49_248280	TGME49_248280	0	TGME49_chrXII:3775184-3778671	Acute	chronic	OK	92.5721	38.8437	-1.2529	-2.12301	0.00225	0.0214636	yes
TGME49_248390	TGME49_248390	0	TGME49_chrXII:3830092-3832854	Acute	chronic	OK	232.783	93.164	-1.32114	-2.46931	0.0001	0.0016248	yes
TGME49_248480	TGME49_248480	0	TGME49_chrXII:3884268-3886456	Acute	chronic	OK	738.831	410.576	-0.847595	-1.86688	0.00225	0.0214636	yes
TGME49_248670	TGME49_248670	0	TGME49_chrXII:4071365-4080618	Acute	chronic	OK	45.0904	130.68	1.53515	3.65057	5e-05	0.000929535	yes
TGME49_248700	TGME49_248700	0	TGME49_chrXII:4099566-4103309	Acute	chronic	OK	355.714	133.642	-1.41235	-2.92369	5e-05	0.000929535	yes
TGME49_248710	TGME49_248710	0	TGME49_chrXII:4103932-4128969	Acute	chronic	OK	14.0791	43.2325	1.61856	2.70073	0.0001	0.0016248	yes
TGME49_248900	TGME49_248900	0	TGME49_chrXII:4242338-4255845	Acute	chronic	OK	9.63657	31.9961	1.7313	1.88558	0.0033	0.02855	yes
TGME49_248990	TGME49_248990	0	TGME49_chrXII:4288914-4292019	Acute	chronic	OK	100.211	399.967	1.99684	4.62587	5e-05	0.000929535	yes
TGME49_249180	TGME49_249180	0	TGME49_chrXII:4361978-4369012	Acute	chronic	OK	100.91	16.2468	-2.63484	-2.63467	0.0054	0.0419918	yes
TGME49_249200	TGME49_249200	0	TGME49_chrXII:4372549-4375571	Acute	chronic	OK	52.33	105.432	1.0106	1.83928	0.0061	0.0458303	yes
TGME49_249250	TGME49_249250	0	TGME49_chrXII:4397155-4399321	Acute	chronic	OK	874.955	282.155	-1.63272	-3.02104	0.0001	0.0016248	yes
TGME49_249390	TGME49_249390	0	TGME49_chrXII:4508400-4521194	Acute	chronic	OK	67.6621	33.8739	-0.998175	-1.89454	0.0033	0.02855	yes
TGME49_249670	TGME49_249670	0	TGME49_chrXII:4720753-4728123	Acute	chronic	OK	50.3393	220.837	2.13322	3.92122	5e-05	0.000929535	yes
TGME49_249720	TGME49_249720	0	TGME49_chrXII:4757891-4759629	Acute	chronic	OK	420.196	102.798	-2.03124	-2.80209	0.0004	0.00527657	yes
TGME49_249850	TGME49_249850	0	TGME49_chrXII:4901161-4903894	Acute	chronic	OK	380.19	150.634	-1.33568	-3.33768	5e-05	0.000929535	yes
TGME49_249900	TGME49_249900	0	TGME49_chrXII:4937096-4938637	Acute	chronic	OK	488.031	151.893	-1.68392	-4.05116	5e-05	0.000929535	yes
TGME49_249990	TGME49_249990	0	TGME49_chrXII:4972032-4978660	Acute	chronic	OK	153.254	90.7612	-0.755781	-1.86053	0.00185	0.0182579	yes
TGME49_250115	TGME49_250115	0	TGME49_chrXII:5030734-5037424	Acute	chronic	OK	129.049	21.3499	-2.59562	-3.94221	5e-05	0.000929535	yes
TGME49_250710	TGME49_250710	0	TGME49_chrXII:5142426-5144913	Acute	chronic	OK	723.508	210.484	-1.7813	-5.24367	5e-05	0.000929535	yes
TGME49_250760	TGME49_250760	0	TGME49_chrXII:5183221-5193695	Acute	chronic	OK	18.1473	43.4666	1.26016	2.27046	0.0003	0.00412062	yes
TGME49_250770	TGME49_250770	0	TGME49_chrXII:5194018-5198807	Acute	chronic	OK	295.805	118.233	-1.32301	-3.51447	5e-05	0.000929535	yes
TGME49_250810	TGME49_250810	0	TGME49_chrXII:5237767-5249014	Acute	chronic	OK	193.228	69.3621	-1.47809	-2.51613	5e-05	0.000929535	yes
TGME49_250940	TGME49_250940	0	TGME49_chrXII:5326454-5348078	Acute	chronic	OK	6.29137	72.1411	3.51938	3.0041	0.0005	0.00634444	yes
TGME49_250955	TGME49_250955	0	tgme49_asmbl.31:7037-13221	Acute	chronic	OK	20.9035	0	-inf	-nan	5e-05	0.000929535	yes
TGME49_251540	TGME49_251540	0	TGME49_chrXII:5450173-5455122	Acute	chronic	OK	109.582	436.958	1.99548	4.96169	5e-05	0.000929535	yes
TGME49_251680	TGME49_251680	0	TGME49_chrXII:5527950-5533790	Acute	chronic	OK	129.472	37.4927	-1.78796	-2.05841	0.0052	0.0409949	yes
TGME49_251810	TGME49_251810	0	TGME49_chrXII:5596861-5598586	Acute	chronic	OK	348.161	69.7101	-2.32031	-4.26914	5e-05	0.000929535	yes
TGME49_253290	TGME49_253290	0	TGME49_chrIII:826640-839073	Acute	chronic	OK	84.0253	23.0972	-1.86311	-2.35117	0.0022	0.0210873	yes
TGME49_253320	TGME49_253320	0	TGME49_chrIII:852500-857791	Acute	chronic	OK	0	15.4061	inf	-nan	0.0002	0.00292821	yes
TGME49_253330	TGME49_253330	0	TGME49_chrIII:857862-860334	Acute	chronic	OK	210.442	1529.67	2.86172	7.1459	5e-05	0.000929535	yes
TGME49_253430	TGME49_253430	0	TGME49_chrIII:942628-953298	Acute	chronic	OK	108.545	45.289	-1.26106	-2.82263	5e-05	0.000929535	yes
TGME49_253490	TGME49_253490	0	TGME49_chrIII:981932-992499	Acute	chronic	OK	11.7471	26.8198	1.19099	1.6828	0.00415	0.0342011	yes
TGME49_253640	TGME49_253640	0	TGME49_chrIII:1077556-1081978	Acute	chronic	OK	32.579	101.565	1.64039	2.14276	0.0038	0.0315771	yes
TGME49_253690	TGME49_253690	0	TGME49_chrIII:1101466-1103516	Acute	chronic	OK	355.868	66.6259	-2.41719	-3.55658	0.0001	0.0016248	yes
TGME49_253930	TGME49_253930	0	TGME49_chrIII:1314904-1350964	Acute	chronic	OK	21.9195	3.66387	-2.58077	-2.29417	0.0016	0.0162315	yes
TGME49_254070	TGME49_254070	0	TGME49_chrIII:1431477-1437620	Acute	chronic	OK	32.5248	64.692	0.992046	1.93636	0.0031	0.0274738	yes
TGME49_254150	TGME49_254150	0	TGME49_chrIII:1473171-1478871	Acute	chronic	OK	0	18.0705	inf	-nan	5e-05	0.000929535	yes
TGME49_254330	TGME49_254330	0	TGME49_chrIII:1612933-1618993	Acute	chronic	OK	0	15.6505	inf	-nan	5e-05	0.000929535	yes
TGME49_254370	TGME49_254370	0	TGME49_chrIII:1654004-1693089	Acute	chronic	OK	13.0429	24.6024	0.915531	1.65581	0.0061	0.0458303	yes
TGME49_254440	TGME49_254440	0	TGME49_chrIII:1739975-1743315	Acute	chronic	OK	728.276	222.823	-1.70859	-2.91936	0.0001	0.0016248	yes
TGME49_254470	TGME49_254470	0	TGME49_chrIII:1758384-1764667	Acute	chronic	OK	121.691	48.0465	-1.34072	-2.55552	0.00015	0.00231486	yes
TGME49_254720	TGME49_254720	0	TGME49_chrIII:1892229-1914230	Acute	chronic	OK	1093.19	182.164	-2.58524	-5.52816	5e-05	0.000929535	yes
TGME49_255260	TGME49_255260	0	TGME49_chrVIIb:4947537-4954014	Acute	chronic	OK	539.361	287.114	-0.90963	-2.73549	5e-05	0.000929535	yes
TGME49_255460	TGME49_255460	0	TGME49_chrVIIb:4805860-4810900	Acute	chronic	OK	0	40.4517	inf	-nan	5e-05	0.000929535	yes
TGME49_255900	TGME49_255900	0	TGME49_chrVIIb:4634155-4636964	Acute	chronic	OK	96.7036	299.502	1.63092	2.93693	0.0001	0.0016248	yes
TGME49_256060	TGME49_256060	0	TGME49_chrVIIb:4538548-4543224	Acute	chronic	OK	24.2392	123.868	2.35339	3.00462	0.0001	0.0016248	yes
TGME49_256760	TGME49_256760	0	TGME49_chrVIIb:4480659-4484909	Acute	chronic	OK	100.119	768.245	2.93985	6.166	5e-05	0.000929535	yes
TGME49_257360	TGME49_257360	0	TGME49_chrVIIb:4094713-4105244	Acute	chronic	OK	14.3451	50.5592	1.81742	2.89278	5e-05	0.000929535	yes
TGME49_257380	TGME49_257380	0	TGME49_chrVIIb:4080602-4084884	Acute	chronic	OK	131.491	37.7305	-1.80116	-2.452	0.0003	0.00412062	yes
TGME49_257530	TGME49_257530	0	TGME49_chrVIIb:3990908-3994494	Acute	chronic	OK	1077.52	278.184	-1.9536	-5.47099	5e-05	0.000929535	yes
TGME49_257680	TGME49_257680	0	TGME49_chrVIIb:3911289-3913592	Acute	chronic	OK	708.84	245.34	-1.53068	-2.21119	0.00215	0.0207574	yes
TGME49_257720	TGME49_257720	0	TGME49_chrVIIb:3875417-3888005	Acute	chronic	OK	8.64578	38.7254	2.16321	2.54994	0.0038	0.0315771	yes
TGME49_257760	TGME49_257760	0	TGME49_chrVIIb:3845413-3850084	Acute	chronic	OK	19.0933	67.1955	1.8153	2.39133	0.00305	0.0270908	yes
TGME49_257970	TGME49_257970	0	TGME49_chrVIIb:3689409-3691150	Acute	chronic	OK	0	89.463	inf	-nan	5e-05	0.000929535	yes
TGME49_258370	TGME49_258370	0	TGME49_chrVIIb:3449103-3451188	Acute	chronic	OK	0	102.57	inf	-nan	5e-05	0.000929535	yes
TGME49_258410	TGME49_258410	0	TGME49_chrVIIb:3434352-3436109	Acute	chronic	OK	320.795	139.642	-1.19992	-1.96428	0.00285	0.0257725	yes
TGME49_258540	TGME49_258540	0	TGME49_chrVIIb:3343583-3354452	Acute	chronic	OK	89.3741	54.5682	-0.711795	-1.8194	0.00205	0.019888	yes
TGME49_258580	TGME49_258580	0	TGME49_chrVIIb:3321441-3324438	Acute	chronic	OK	355.88	154.969	-1.19942	-3.41237	5e-05	0.000929535	yes
TGME49_259020	TGME49_259020	0	TGME49_chrVIIb:3023201-3025687	Acute	chronic	OK	127.425	6113.86	5.58436	7.9382	5e-05	0.000929535	yes
TGME49_259240	TGME49_259240	0	TGME49_chrVIIb:2847348-2849738	Acute	chronic	OK	912.553	162.706	-2.48764	-2.88046	0.0002	0.00292821	yes
TGME49_259630	TGME49_259630	0	TGME49_chrVIIb:2748597-2750624	Acute	chronic	OK	146.996	630.488	2.1007	3.9698	5e-05	0.000929535	yes
TGME49_259940	TGME49_259940	0	TGME49_chrVIIb:2604392-2608567	Acute	chronic	OK	101.828	31.974	-1.67116	-2.58696	0.00015	0.00231486	yes
TGME49_260190	TGME49_260190	0	TGME49_chrVIIb:2470715-2473470	Acute	chronic	OK	39.2242	1146.98	4.86995	5.74182	0.0001	0.0016248	yes
TGME49_260260	TGME49_260260	0	TGME49_chrVIIb:2414879-2416871	Acute	chronic	OK	756.462	413.194	-0.872448	-1.71086	0.00515	0.0407615	yes
TGME49_260325	TGME49_260325	0	TGME49_chrVIIb:2350446-2351160	Acute	chronic	OK	0	36.9053	inf	-nan	0.0047	0.0377986	yes
TGME49_260440	TGME49_260440	0	TGME49_chrVIIb:2268024-2273077	Acute	chronic	OK	315.847	110.349	-1.51716	-2.56157	0.00015	0.00231486	yes
TGME49_260530	TGME49_260530	0	TGME49_chrVIIb:2176914-2183999	Acute	chronic	OK	0	21.5656	inf	-nan	5e-05	0.000929535	yes
TGME49_260600	TGME49_260600	0	TGME49_chrVIIb:2128883-2141917	Acute	chronic	OK	51.2605	20.564	-1.31772	-2.43314	0.0002	0.00292821	yes
TGME49_261200	TGME49_261200	0	TGME49_chrVIIb:1839804-1845474	Acute	chronic	OK	0	17.7472	inf	-nan	0.0003	0.00412062	yes
TGME49_261570	TGME49_261570	0	TGME49_chrVIIb:1652766-1656047	Acute	chronic	OK	590.539	151.243	-1.96516	-3.58068	5e-05	0.000929535	yes
TGME49_261650	TGME49_261650	0	TGME49_chrVIIb:1611031-1618864	Acute	chronic	OK	20.9658	102.719	2.29259	2.94776	0.00015	0.00231486	yes
TGME49_261740	TGME49_261740	0	TGME49_chrVIIb:1552957-1554576	Acute	chronic	OK	1491.58	128.968	-3.53175	-8.13666	5e-05	0.000929535	yes
TGME49_261780	TGME49_261780	0	TGME49_chrVIIb:1530295-1535331	Acute	chronic	OK	156.077	59.2508	-1.39735	-1.97408	0.00635	0.0471765	yes
TGME49_262050	TGME49_262050	0	TGME49_chrVIIb:1406940-1409624	Acute	chronic	OK	141.688	6.27443	-4.49709	-2.38557	0.00265	0.0244056	yes
TGME49_262400	TGME49_262400	0	TGME49_chrVIIb:1290905-1299909	Acute	chronic	OK	84.3769	29.6368	-1.50946	-2.68027	0.0002	0.00292821	yes
TGME49_262560	TGME49_262560	0	TGME49_chrVIIb:1159427-1163114	Acute	chronic	OK	74.86	205.028	1.45355	2.83212	5e-05	0.000929535	yes
TGME49_262690	TGME49_262690	0	TGME49_chrVIIb:1079994-1084801	Acute	chronic	OK	197.898	79.2619	-1.32006	-2.93828	5e-05	0.000929535	yes
TGME49_262730	TGME49_262730	0	TGME49_chrVIIb:1053319-1056333	Acute	chronic	OK	197.069	25.6991	-2.93891	-3.87622	0.00015	0.00231486	yes
TGME49_262970	TGME49_262970	0	TGME49_chrVIIb:890622-895014	Acute	chronic	OK	44.7761	1180.37	4.72036	8.45515	5e-05	0.000929535	yes
TGME49_263040	TGME49_263040	0	TGME49_chrVIIb:856509-858837	Acute	chronic	OK	310.114	156.334	-0.988167	-1.74276	0.0049	0.0390924	yes
TGME49_263050	TGME49_263050	0	TGME49_chrVIIb:852680-856438	Acute	chronic	OK	508.549	276.629	-0.878437	-1.92543	0.0015	0.0154523	yes
TGME49_263090	TGME49_263090	0	TGME49_chrVIIb:813066-816696	Acute	chronic	OK	764.086	417.661	-0.871401	-2.61534	5e-05	0.000929535	yes
TGME49_263270	TGME49_263270	0	TGME49_chrVIIb:663811-674046	Acute	chronic	OK	44.9137	205.511	2.19399	4.61258	5e-05	0.000929535	yes
TGME49_263320	TGME49_263320	0	TGME49_chrVIIb:638017-641074	Acute	chronic	OK	83.2942	156.577	0.910585	1.62708	0.00575	0.0438602	yes
TGME49_263520	TGME49_263520	0	TGME49_chrVIIb:498371-501010	Acute	chronic	OK	163.041	36.8433	-2.14576	-2.28073	0.0032	0.0279266	yes
TGME49_263700	TGME49_263700	0	TGME49_chrVIIb:385704-387989	Acute	chronic	OK	410.236	199.522	-1.03991	-1.84434	0.0034	0.0292884	yes
TGME49_263750	TGME49_263750	0	TGME49_chrVIIb:338123-342230	Acute	chronic	OK	19.4204	71.1581	1.87345	2.23171	0.0023	0.0218363	yes
TGME49_264150	TGME49_264150	0	TGME49_chrVIIb:135310-136836	Acute	chronic	OK	0	141.079	inf	-nan	5e-05	0.000929535	yes
TGME49_264420	TGME49_264420	0	TGME49_chrIX:2255380-2262336	Acute	chronic	OK	8.79439	50.8231	2.53083	2.576	0.0012	0.0129632	yes
TGME49_264660	TGME49_264660	0	TGME49_chrIX:2135627-2144429	Acute	chronic	OK	214.998	1036.11	2.26878	2.09364	0.0065	0.0480231	yes
TGME49_264740	TGME49_264740	0	TGME49_chrIX:2073957-2084125	Acute	chronic	OK	30.7538	72.9746	1.24663	2.76193	5e-05	0.000929535	yes
TGME49_265090	TGME49_265090	0	TGME49_chrIX:1776822-1795019	Acute	chronic	OK	23.9484	51.9556	1.11735	2.49859	5e-05	0.000929535	yes
TGME49_266060	TGME49_266060	0	TGME49_chrIX:1325328-1328273	Acute	chronic	OK	623.624	127.966	-2.28492	-4.36057	5e-05	0.000929535	yes
TGME49_266070	TGME49_266070	0	TGME49_chrIX:1319606-1324522	Acute	chronic	OK	116.226	42.3904	-1.45512	-2.0295	0.00155	0.0157642	yes
TGME49_266080	TGME49_266080	0	TGME49_chrIX:1314711-1319300	Acute	chronic	OK	295.04	170.083	-0.794668	-2.44195	5e-05	0.000929535	yes
TGME49_266366	TGME49_266366	0	TGME49_chrIX:1197014-1202013	Acute	chronic	OK	98.5336	44.4449	-1.1486	-2.42017	0.00035	0.0047422	yes
TGME49_266600	TGME49_266600	0	TGME49_chrIX:1088121-1088991	Acute	chronic	OK	0	88.7698	inf	-nan	0.0059	0.0446634	yes
TGME49_266690	TGME49_266690	0	TGME49_chrIX:1009362-1018502	Acute	chronic	OK	15.1463	53.9893	1.83371	2.74083	0.0001	0.0016248	yes
TGME49_266960	TGME49_266960	0	TGME49_chrIX:850297-883286	Acute	chronic	OK	190.753	100.599	-0.923097	-2.31328	0.00015	0.00231486	yes
TGME49_267060	TGME49_267060	0	TGME49_chrIX:798178-800520	Acute	chronic	OK	374.978	101.33	-1.88775	-2.36271	0.0021	0.0203237	yes
TGME49_267680	TGME49_267680	0	TGME49_chrIX:459844-469894	Acute	chronic	OK	16.0412	443.935	4.79049	7.68603	5e-05	0.000929535	yes
TGME49_267790	TGME49_267790	0	TGME49_chrIX:358769-371554	Acute	chronic	OK	165.897	84.591	-0.971713	-2.22607	0.0006	0.00740185	yes
TGME49_268760	TGME49_268760	0	TGME49_chrVIII:6328492-6331258	Acute	chronic	OK	166.004	76.1162	-1.12494	-1.9365	0.002	0.0194501	yes
TGME49_268765	TGME49_268765	0	TGME49_chrVIII:6327461-6328474	Acute	chronic	OK	0	19.4005	inf	-nan	0.0005	0.00634444	yes
TGME49_268790	TGME49_268790	0	TGME49_chrVIII:6290940-6293237	Acute	chronic	OK	125.527	252.43	1.00788	2.42271	0.00075	0.00879106	yes
TGME49_268850	TGME49_268850	0	TGME49_chrVIII:6250532-6252897	Acute	chronic	OK	210.876	22.9185	-3.20181	-2.34455	0.00315	0.0277325	yes
TGME49_269020	TGME49_269020	0	TGME49_chrVIII:6132451-6135554	Acute	chronic	OK	0	17.5538	inf	-nan	0.0058	0.0441573	yes
TGME49_269300	TGME49_269300	0	TGME49_chrVIII:5919374-5926542	Acute	chronic	OK	0	16.5899	inf	-nan	5e-05	0.000929535	yes
TGME49_269320	TGME49_269320	0	TGME49_chrVIII:5894190-5901372	Acute	chronic	OK	0	23.3859	inf	-nan	5e-05	0.000929535	yes
TGME49_269420	TGME49_269420	0	TGME49_chrVIII:5814006-5816229	Acute	chronic	OK	173.654	410.766	1.2421	3.42112	5e-05	0.000929535	yes
TGME49_269670	TGME49_269670	0	TGME49_chrVIII:5689926-5701192	Acute	chronic	OK	6.62754	48.2458	2.86386	2.40087	0.00105	0.0115616	yes
TGME49_269730	TGME49_269730	0	TGME49_chrVIII:5636830-5643590	Acute	chronic	OK	30.7264	69.9255	1.18634	2.20038	0.0004	0.00527657	yes
TGME49_269900	TGME49_269900	0	TGME49_chrVIII:5552602-5559347	Acute	chronic	OK	22.1794	71.8615	1.696	2.09549	0.001	0.011072	yes
TGME49_269920	TGME49_269920	0	TGME49_chrVIII:5535688-5545827	Acute	chronic	OK	82.1659	37.9251	-1.11539	-1.97189	0.0022	0.0210873	yes
TGME49_269950	TGME49_269950	0	TGME49_chrVIII:5502062-5507964	Acute	chronic	OK	109.548	16.3987	-2.73991	-3.62322	5e-05	0.000929535	yes
TGME49_269980	TGME49_269980	0	TGME49_chrVIII:5483535-5489390	Acute	chronic	OK	163.179	84.4745	-0.94987	-1.88493	0.0028	0.0253778	yes
TGME49_270240	TGME49_270240	0	TGME49_chrVIII:5311477-5314349	Acute	chronic	OK	842.872	1455.17	0.787799	2.287	0.00015	0.00231486	yes
TGME49_270250	TGME49_270250	0	TGME49_chrVIII:5309214-5311308	Acute	chronic	OK	7313.32	1857.16	-1.97743	-2.80296	5e-05	0.000929535	yes
TGME49_270380	TGME49_270380	0	TGME49_chrVIII:5240563-5243290	Acute	chronic	OK	536.32	229.701	-1.22334	-2.21833	0.00075	0.00879106	yes
TGME49_270510	TGME49_270510	0	TGME49_chrVIII:5220473-5224943	Acute	chronic	OK	100.562	50.1602	-1.00347	-1.64118	0.00565	0.0434289	yes
TGME49_271030	TGME49_271030	0	TGME49_chrVIII:4765483-4770778	Acute	chronic	OK	72.2809	223.549	1.62891	4.30424	5e-05	0.000929535	yes
TGME49_271050	TGME49_271050	0	TGME49_chrVIII:4757771-4759560	Acute	chronic	OK	2392.54	132.162	-4.17816	-9.59098	5e-05	0.000929535	yes
TGME49_271450	TGME49_271450	0	TGME49_chrVIII:4489510-4490026	Acute	chronic	OK	0	59.4649	inf	-nan	0.00275	0.0250953	yes
TGME49_271930	TGME49_271930	0	TGME49_chrVIII:4277165-4279306	Acute	chronic	OK	269.501	550.455	1.03033	2.1313	0.0009	0.0101619	yes
TGME49_271960	TGME49_271960	0	TGME49_chrVIII:4262190-4267590	Acute	chronic	OK	62.4569	16.3446	-1.93405	-2.08902	0.00255	0.0238139	yes
TGME49_271970	TGME49_271970	0	TGME49_chrVIII:4256186-4259119	Acute	chronic	OK	504.266	304.722	-0.726692	-2.05364	0.00045	0.00582087	yes
TGME49_272370	TGME49_272370	0	TGME49_chrVIII:4026990-4039795	Acute	chronic	OK	41.6825	123.057	1.56182	3.93429	5e-05	0.000929535	yes
TGME49_273320	TGME49_273320	0	TGME49_chrVIII:3594016-3602566	Acute	chronic	OK	55.7551	125.578	1.17141	1.86481	0.00345	0.0294651	yes
TGME49_273460	TGME49_273460	0	TGME49_chrVIII:3492251-3498835	Acute	chronic	OK	109.974	35.0508	-1.64964	-2.22163	0.0019	0.0186592	yes
TGME49_273760	TGME49_273760	0	TGME49_chrVIII:3288935-3291712	Acute	chronic	OK	752.772	1093.61	0.538818	1.72233	0.0063	0.0468922	yes
TGME49_275320	TGME49_275320	0	TGME49_chrX:7165282-7184697	Acute	chronic	OK	26.8888	146.837	2.44914	4.34825	5e-05	0.000929535	yes
TGME49_275440	TGME49_275440	0	TGME49_chrX:7270767-7274202	Acute	chronic	OK	922.025	529.529	-0.800097	-2.49795	0.0001	0.0016248	yes
TGME49_275450	TGME49_275450	0	TGME49_chrX:7274541-7278577	Acute	chronic	OK	35.0627	82.8032	1.23975	1.74236	0.0026	0.0241679	yes
TGME49_275610	TGME49_275610	0	TGME49_chrIII:327005-336833	Acute	chronic	OK	32.8261	12.2857	-1.41786	-1.72634	0.00355	0.0300622	yes
TGME49_275810	TGME49_275810	0	TGME49_chrIII:214339-216947	Acute	chronic	OK	657.108	133.341	-2.30101	-3.18008	0.0002	0.00292821	yes
TGME49_275860	TGME49_275860	0	TGME49_chrIII:180805-184525	Acute	chronic	OK	137.321	23.6899	-2.53521	-2.79804	0.0007	0.00832708	yes
TGME49_276110	TGME49_276110	0	TGME49_chrIII:141556-144228	Acute	chronic	OK	33.5693	0	-inf	-nan	0.0003	0.00412062	yes
TGME49_276140	TGME49_276140	0	TGME49_chrIII:119650-123885	Acute	chronic	OK	189.882	101.883	-0.898182	-1.80169	0.00315	0.0277325	yes
TGME49_276200	TGME49_276200	0	TGME49_chrIII:50749-64177	Acute	chronic	OK	2.88975	17.7426	2.6182	2.02437	0.00265	0.0244056	yes
TGME49_276920	TGME49_276920	0	TGME49_chrXII:6842158-6854781	Acute	chronic	OK	14.811	56.3239	1.92707	2.23563	0.00305	0.0270908	yes
TGME49_277080	TGME49_277080	0	TGME49_chrXII:6723173-6725987	Acute	chronic	OK	1293.16	227.46	-2.50722	-5.72528	5e-05	0.000929535	yes
TGME49_277490	TGME49_277490	0	TGME49_chrXII:6659662-6676146	Acute	chronic	OK	46.0503	5.21515	-3.14243	-2.72513	0.001	0.011072	yes
TGME49_277740	TGME49_277740	0	TGME49_chrXII:6542035-6552536	Acute	chronic	OK	44.5733	23.3441	-0.933124	-1.75067	0.0032	0.0279266	yes
TGME49_278080	TGME49_278080	0	TGME49_chrXII:6307199-6312079	Acute	chronic	OK	14.322	451.966	4.9799	4.03786	5e-05	0.000929535	yes
TGME49_278660	TGME49_278660	0	TGME49_chrXII:5948543-5964069	Acute	chronic	OK	39.8355	10.184	-1.96775	-2.23891	0.0026	0.0241679	yes
TGME49_278882	TGME49_278882	0	TGME49_chrXII:5785061-5788158	Acute	chronic	OK	0	112.934	inf	-nan	5e-05	0.000929535	yes
TGME49_279100	TGME49_279100	0	TGME49_chrII:91397-97907	Acute	chronic	OK	153.227	50.5079	-1.60109	-3.41109	5e-05	0.000929535	yes
TGME49_279350	TGME49_279350	0	TGME49_chrIX:243865-251331	Acute	chronic	OK	22.7057	0	-inf	-nan	5e-05	0.000929535	yes
TGME49_279390	TGME49_279390	0	TGME49_chrIX:206904-213689	Acute	chronic	OK	118.377	61.1747	-0.95238	-1.85945	0.00245	0.0230415	yes
TGME49_279420	TGME49_279420	0	TGME49_chrIX:190161-196653	Acute	chronic	OK	44.649	108.13	1.27607	2.98303	5e-05	0.000929535	yes
TGME49_280380	TGME49_280380	0	TGME49_chrVIIa:487174-490349	Acute	chronic	OK	323.96	134.384	-1.26945	-3.02891	5e-05	0.000929535	yes
TGME49_280460	TGME49_280460	0	TGME49_chrVIIa:388315-405722	Acute	chronic	OK	73.7676	150.891	1.03245	2.66419	5e-05	0.000929535	yes
TGME49_280470	TGME49_280470	0	TGME49_chrVIIa:375289-384263	Acute	chronic	OK	10.354	42.9738	2.05327	2.58491	0.00025	0.00355605	yes
TGME49_280570	TGME49_280570	0	TGME49_chrVIIa:292723-294256	Acute	chronic	OK	173.543	2336.77	3.75115	9.21041	5e-05	0.000929535	yes
TGME49_281400	TGME49_281400	0	TGME49_chrVIIa:4061061-4083763	Acute	chronic	OK	4.38416	21.8724	2.31874	2.15598	0.00535	0.0416841	yes
TGME49_282130	TGME49_282130	0	TGME49_chrVIIa:4386435-4397379	Acute	chronic	OK	5.09414	32.7986	2.68672	2.20392	0.00555	0.042825	yes
TGME49_283540	TGME49_283540	0	TGME49_chrV:3088245-3090944	Acute	chronic	OK	155.514	51.0271	-1.60771	-2.33708	0.00025	0.00355605	yes
TGME49_283780	TGME49_283780	0	TGME49_chrV:2973953-2984956	Acute	chronic	OK	91.5995	542.9	2.56727	5.74301	5e-05	0.000929535	yes
TGME49_284180	TGME49_284180	0	TGME49_chrV:2782502-2790764	Acute	chronic	OK	76.3633	144.906	0.924165	2.54655	5e-05	0.000929535	yes
TGME49_284560	TGME49_284560	0	TGME49_chrV:2712848-2715816	Acute	chronic	OK	801.611	301.719	-1.4097	-3.19435	5e-05	0.000929535	yes
TGME49_285140	TGME49_285140	0	TGME49_chrV:2594363-2613587	Acute	chronic	OK	14.7837	50.7263	1.77873	3.76947	5e-05	0.000929535	yes
TGME49_285250	TGME49_285250	0	TGME49_chrV:2485340-2490089	Acute	chronic	OK	117.517	275.278	1.22802	3.09235	5e-05	0.000929535	yes
TGME49_285870	TGME49_285870	0	TGME49_chrV:2158543-2162541	Acute	chronic	OK	177.861	25.8427	-2.78292	-3.67202	0.0001	0.0016248	yes
TGME49_285980	TGME49_285980	0	TGME49_chrV:2088325-2098814	Acute	chronic	OK	71.5642	415.659	2.53809	4.95274	5e-05	0.000929535	yes
TGME49_286420	TGME49_286420	0	TGME49_chrV:1835831-1838784	Acute	chronic	OK	916.531	268.435	-1.77161	-4.99491	5e-05	0.000929535	yes
TGME49_286450	TGME49_286450	0	TGME49_chrV:1823052-1826598	Acute	chronic	OK	2723.84	706.165	-1.94756	-4.82599	5e-05	0.000929535	yes
TGME49_286590	TGME49_286590	0	TGME49_chrV:1768998-1773039	Acute	chronic	OK	123.645	29.9703	-2.04459	-2.84773	5e-05	0.000929535	yes
TGME49_288000	TGME49_288000	0	TGME49_chrIX:2289856-2303028	Acute	chronic	OK	15.5108	49.3855	1.67081	3.09157	5e-05	0.000929535	yes
TGME49_288360	TGME49_288360	0	TGME49_chrIX:2473257-2489324	Acute	chronic	OK	713.851	137.614	-2.37499	-3.14367	5e-05	0.000929535	yes
TGME49_288440	TGME49_288440	0	TGME49_chrIX:2522783-2546977	Acute	chronic	OK	22.1916	48.8109	1.13719	2.89781	5e-05	0.000929535	yes
TGME49_288630	TGME49_288630	0	TGME49_chrIX:2639985-2651796	Acute	chronic	OK	33.2256	71.4579	1.1048	2.24268	0.00075	0.00879106	yes
TGME49_288650	TGME49_288650	0	TGME49_chrIX:2651901-2660108	Acute	chronic	OK	805.69	424.624	-0.92404	-2.66027	5e-05	0.000929535	yes
TGME49_288720	TGME49_288720	0	TGME49_chrIX:2708535-2717678	Acute	chronic	OK	172.181	54.7719	-1.65242	-2.50159	0.0005	0.00634444	yes
TGME49_289050	TGME49_289050	0	TGME49_chrIX:2937098-2949509	Acute	chronic	OK	53.2712	13.4976	-1.98065	-3.09983	0.0001	0.0016248	yes
TGME49_289370	TGME49_289370	0	TGME49_chrIX:3239478-3240943	Acute	chronic	OK	40.3646	725.851	4.16851	4.90322	0.00015	0.00231486	yes
TGME49_289380	TGME49_289380	0	TGME49_chrIX:3243197-3252193	Acute	chronic	OK	74.0744	37.2896	-0.990202	-2.03773	0.0007	0.00832708	yes
TGME49_289690	TGME49_289690	0	TGME49_chrIX:3379272-3386248	Acute	chronic	OK	321.478	578.346	0.847211	2.56025	5e-05	0.000929535	yes
TGME49_289750	TGME49_289750	0	TGME49_chrIX:3427572-3430965	Acute	chronic	OK	153.23	69.7271	-1.13591	-1.96519	0.0017	0.0169872	yes
TGME49_289910	TGME49_289910	0	TGME49_chrIX:3514571-3517723	Acute	chronic	OK	88.3153	21.6248	-2.02998	-1.94158	0.0028	0.0253778	yes
TGME49_289920	TGME49_289920	0	TGME49_chrIX:3518023-3522050	Acute	chronic	OK	72.3294	134.441	0.894319	1.84508	0.00305	0.0270908	yes
TGME49_290000	TGME49_290000	0	TGME49_chrIX:3574519-3577169	Acute	chronic	OK	18.6678	166.462	3.15657	3.83288	0.00615	0.0460329	yes
TGME49_290200	TGME49_290200	0	TGME49_chrIX:3639532-3645021	Acute	chronic	OK	149.676	36.6648	-2.02938	-2.5877	0.001	0.011072	yes
TGME49_290300	TGME49_290300	0	TGME49_chrIX:3692261-3694464	Acute	chronic	OK	72.7295	294.379	2.01706	4.06171	5e-05	0.000929535	yes
TGME49_290660	TGME49_290660	0	TGME49_chrIX:3820078-3827619	Acute	chronic	OK	112.264	61.7921	-0.8614	-1.81003	0.0027	0.024809	yes
TGME49_290700	TGME49_290700	0	TGME49_chrIX:3846822-3852583	Acute	chronic	OK	143.982	60.1599	-1.25901	-2.43084	0.0004	0.00527657	yes
TGME49_290970	TGME49_290970	0	TGME49_chrIX:4003147-4005052	Acute	chronic	OK	86.7248	330.308	1.9293	3.24537	5e-05	0.000929535	yes
TGME49_290980	TGME49_290980	0	TGME49_chrIX:4006829-4009517	Acute	chronic	OK	28.5554	161.23	2.49728	2.75868	0.0002	0.00292821	yes
TGME49_291040	TGME49_291040	0	TGME49_chrIX:4081172-4084982	Acute	chronic	OK	69.2619	2166.44	4.96712	8.83736	5e-05	0.000929535	yes
TGME49_291890	TGME49_291890	0	TGME49_chrIX:4383035-4398560	Acute	chronic	OK	593.715	14.425	-5.36312	-5.45038	5e-05	0.000929535	yes
TGME49_291960	TGME49_291960	0	TGME49_chrIX:4434018-4438598	Acute	chronic	OK	156.243	14.9423	-3.38632	-2.80074	0.0002	0.00292821	yes
TGME49_292375	TGME49_292375	0	TGME49_chrIX:4715857-4721340	Acute	chronic	OK	38.8246	134.843	1.79624	3.20284	5e-05	0.000929535	yes
TGME49_293170	TGME49_293170	0	TGME49_chrIa:124809-136698	Acute	chronic	OK	28.7412	11.3644	-1.3386	-2.09434	0.00155	0.0157642	yes
TGME49_293210	TGME49_293210	0	TGME49_chrIa:164835-165587	Acute	chronic	OK	29.523	0	-inf	-nan	0.00135	0.0141999	yes
TGME49_293280	TGME49_293280	0	TGME49_chrIa:228761-236848	Acute	chronic	OK	11.8252	30.5032	1.3671	1.87663	0.0045	0.0364838	yes
TGME49_293430	TGME49_293430	0	TGME49_chrIa:316681-319998	Acute	chronic	OK	83.9197	10.9258	-2.94128	-2.47578	0.00585	0.0444533	yes
TGME49_293510	TGME49_293510	0	TGME49_chrIa:385265-388399	Acute	chronic	OK	38.5954	122.638	1.66791	1.96864	0.0005	0.00634444	yes
TGME49_293690	TGME49_293690	0	TGME49_chrIa:510052-524120	Acute	chronic	OK	129.366	260.903	1.01205	2.37581	0.00055	0.00686984	yes
TGME49_293760	TGME49_293760	0	TGME49_chrIa:545427-549143	Acute	chronic	OK	81.6317	160.616	0.97641	2.33426	0.0007	0.00832708	yes
TGME49_293780	TGME49_293780	0	TGME49_chrIa:557009-559534	Acute	chronic	OK	38.5961	532.995	3.78759	5.97651	5e-05	0.000929535	yes
TGME49_294200	TGME49_294200	0	TGME49_chrIa:696677-705829	Acute	chronic	OK	246.52	18.8882	-3.70615	-4.75326	0.0002	0.00292821	yes
TGME49_294400	TGME49_294400	0	TGME49_chrIa:879000-892950	Acute	chronic	OK	18.0272	93.763	2.37885	3.07272	5e-05	0.000929535	yes
TGME49_294550	TGME49_294550	0	TGME49_chrIa:932414-963846	Acute	chronic	OK	11.2366	21.5823	0.941638	1.70599	0.0042	0.034471	yes
TGME49_294610	TGME49_294610	0	TGME49_chrIa:993028-1000871	Acute	chronic	OK	71.0348	37.6058	-0.917572	-2.11842	0.00105	0.0115616	yes
TGME49_294620	TGME49_294620	0	TGME49_chrIa:1003471-1011943	Acute	chronic	OK	72.6082	36.1245	-1.00715	-1.72946	0.00465	0.0374719	yes
TGME49_294640	TGME49_294640	0	TGME49_chrIa:1027320-1034890	Acute	chronic	OK	87.9785	23.613	-1.89757	-2.81521	0.0001	0.0016248	yes
TGME49_294800	TGME49_294800	0	TGME49_chrIa:1147957-1150151	Acute	chronic	OK	748.862	114.96	-2.70357	-5.4838	5e-05	0.000929535	yes
TGME49_294805	TGME49_294805	0	TGME49_chrIa:1150610-1151880	Acute	chronic	OK	77.2501	0	-inf	-nan	5e-05	0.000929535	yes
TGME49_294870	TGME49_294870	0	TGME49_chrIa:1233329-1239477	Acute	chronic	OK	133.846	229.328	0.776837	2.19231	0.0003	0.00412062	yes
TGME49_294970	TGME49_294970	0	TGME49_chrIa:1294722-1303290	Acute	chronic	OK	56.7786	21.5629	-1.39679	-2.04876	0.0029	0.0261065	yes
TGME49_294990	TGME49_294990	0	TGME49_chrIa:1303330-1304772	Acute	chronic	OK	105.852	0	-inf	-nan	5e-05	0.000929535	yes
TGME49_295030	TGME49_295030	0	TGME49_chrIa:1332673-1338734	Acute	chronic	OK	46.8359	119.878	1.35588	2.36604	0.0005	0.00634444	yes
TGME49_295100	TGME49_295100	0	TGME49_chrIa:1396860-1407178	Acute	chronic	OK	39.3059	116.317	1.56524	2.3719	0.003	0.0268857	yes
TGME49_295105	TGME49_295105	0	TGME49_chrIa:1396860-1407178	Acute	chronic	OK	543.896	147.421	-1.88338	-2.49185	0.00065	0.00792088	yes
TGME49_295662	TGME49_295662	0	TGME49_chrIa:1624316-1626062	Acute	chronic	OK	0	109.786	inf	-nan	5e-05	0.000929535	yes
TGME49_297060	TGME49_297060	0	TGME49_chrII:1510430-1514515	Acute	chronic	OK	145.137	313.437	1.11076	1.83431	0.00325	0.0282397	yes
TGME49_297070	TGME49_297070	0	TGME49_chrII:1515774-1519615	Acute	chronic	OK	222.892	122.581	-0.862611	-2.18885	0.00055	0.00686984	yes
TGME49_297340	TGME49_297340	0	TGME49_chrII:1700891-1711070	Acute	chronic	OK	89.9133	314.061	1.80444	5.11511	5e-05	0.000929535	yes
TGME49_297745	TGME49_297745	0	TGME49_chrII:1961471-1980903	Acute	chronic	OK	5.26132	16.4927	1.64833	2.03512	0.00525	0.0411456	yes
TGME49_297850	TGME49_297850	0	TGME49_chrII:2082154-2085413	Acute	chronic	OK	0	27.1632	inf	-nan	5e-05	0.000929535	yes
TGME49_297880	TGME49_297880	0	TGME49_chrII:2092774-2095731	Acute	chronic	OK	336.435	17.6572	-4.252	-4.06876	0.00055	0.00686984	yes
TGME49_297900	TGME49_297900	0	TGME49_chrII:2102967-2110807	Acute	chronic	OK	32.5831	119.54	1.8753	3.01508	5e-05	0.000929535	yes
TGME49_299030	TGME49_299030	0	TGME49_chrIII:2235252-2240187	Acute	chronic	OK	18.6179	58.2324	1.64513	1.95028	0.0035	0.0297017	yes
TGME49_299780	TGME49_299780	0	TGME49_chrXII:347491-360555	Acute	chronic	OK	78.6945	13.3221	-2.56244	-3.16549	0.00025	0.00355605	yes
TGME49_300000	TGME49_300000	0	TGME49_chrXII:288606-294146	Acute	chronic	OK	119.726	41.5351	-1.52734	-2.38929	0.0011	0.0120458	yes
TGME49_300140	TGME49_300140	0	TGME49_chrXII:185139-195382	Acute	chronic	OK	144.328	66.3897	-1.12032	-2.04031	0.0017	0.0169872	yes
TGME49_300200	TGME49_300200	0	TGME49_chrXII:142943-167039	Acute	chronic	OK	217.016	100.356	-1.11267	-2.31579	0.00025	0.00355605	yes
TGME49_300250	TGME49_300250	0	TGME49_chrXII:132052-142194	Acute	chronic	OK	30.9317	71.9037	1.21698	1.81206	0.00545	0.0422164	yes
TGME49_301250	TGME49_301250	0	TGME49_chrIV:2346692-2352017	Acute	chronic	OK	60.9154	153.606	1.33435	3.10422	5e-05	0.000929535	yes
TGME49_301400	TGME49_301400	0	TGME49_chrIV:2442156-2456741	Acute	chronic	OK	81.5646	232.218	1.50946	4.34663	5e-05	0.000929535	yes
TGME49_301890	TGME49_301890	0	TGME49_chrX:7480404-7483912	Acute	chronic	OK	33.2584	120.944	1.86256	2.35043	0.00045	0.00582087	yes
TGME49_304460	TGME49_304460	0	TGME49_chrVIIa:504796-511456	Acute	chronic	OK	50.5785	19.3826	-1.38377	-1.80807	0.0024	0.0226245	yes
TGME49_304630	TGME49_304630	0	TGME49_chrVIIa:549757-577435	Acute	chronic	OK	8.52738	19.4336	1.18838	2.31561	0.0003	0.00412062	yes
TGME49_304900	TGME49_304900	0	TGME49_chrIX:5079648-5088408	Acute	chronic	OK	88.8593	25.4257	-1.80524	-2.50692	0.0009	0.0101619	yes
TGME49_304955	TGME49_304955	0	TGME49_chrIX:5107148-5122407	Acute	chronic	OK	65.403	104.02	0.669426	1.88945	0.0006	0.00740185	yes
TGME49_305050	TGME49_305050	0	TGME49_chrIX:5203643-5204045	Acute	chronic	OK	295.449	0	-inf	-nan	0.0001	0.0016248	yes
TGME49_305140	TGME49_305140	0	TGME49_chrIX:5230658-5241912	Acute	chronic	OK	11.8506	33.5059	1.49945	2.04046	0.00425	0.0347388	yes
TGME49_305520	TGME49_305520	0	TGME49_chrIX:5449443-5452090	Acute	chronic	OK	664.916	234.079	-1.50618	-2.97086	5e-05	0.000929535	yes
TGME49_306190	TGME49_306190	0	TGME49_chrIX:5817590-5824489	Acute	chronic	OK	195.375	79.575	-1.29586	-3.0916	5e-05	0.000929535	yes
TGME49_306300	TGME49_306300	0	TGME49_chrIX:5923406-5934647	Acute	chronic	OK	11.5977	43.5034	1.90729	3.28297	5e-05	0.000929535	yes
TGME49_306500	TGME49_306500	0	TGME49_chrIX:6136669-6145007	Acute	chronic	OK	0	18.2907	inf	-nan	5e-05	0.000929535	yes
TGME49_306620	TGME49_306620	0	TGME49_chrIX:6215617-6226362	Acute	chronic	OK	13.5853	152.171	3.48557	5.98897	5e-05	0.000929535	yes
TGME49_307760	TGME49_307760	0	TGME49_chrXII:380429-386597	Acute	chronic	OK	27.4384	0	-inf	-nan	5e-05	0.000929535	yes
TGME49_307860	TGME49_307860	0	TGME49_chrXII:450396-471612	Acute	chronic	OK	9.04726	22.6049	1.32108	2.08637	0.00165	0.0166542	yes
TGME49_308096	TGME49_308096	0	TGME49_chrXII:575648-577408	Acute	chronic	OK	0	24.5906	inf	-nan	0.00145	0.0150536	yes
TGME49_308970	TGME49_308970	0	TGME49_chrXI:408906-412526	Acute	chronic	OK	115.176	30.7983	-1.90292	-3.02664	0.0003	0.00412062	yes
TGME49_309120	TGME49_309120	0	TGME49_chrXI:513413-516328	Acute	chronic	OK	150.651	66.6473	-1.17659	-2.36574	0.0013	0.0139306	yes
TGME49_309590	TGME49_309590	0	TGME49_chrXI:744729-748975	Acute	chronic	OK	1031.7	258.36	-1.99757	-5.75827	5e-05	0.000929535	yes
TGME49_309790	TGME49_309790	0	TGME49_chrXI:812027-816339	Acute	chronic	OK	0	16.3484	inf	-nan	0.00345	0.0294651	yes
TGME49_309810	TGME49_309810	0	TGME49_chrXI:828438-830112	Acute	chronic	OK	610.169	151.666	-2.00832	-3.64424	5e-05	0.000929535	yes
TGME49_309820	TGME49_309820	0	TGME49_chrXI:830283-832769	Acute	chronic	OK	234.84	71.988	-1.70585	-2.28621	0.0009	0.0101619	yes
TGME49_309930	TGME49_309930	0	TGME49_chrXI:908143-917627	Acute	chronic	OK	19.586	323.933	4.0478	6.38851	5e-05	0.000929535	yes
TGME49_310045	TGME49_310045	0	TGME49_chrXI:1024307-1026234	Acute	chronic	OK	0	25.5961	inf	-nan	0.00085	0.00976279	yes
TGME49_310490	TGME49_310490	0	TGME49_chrXI:1378478-1384192	Acute	chronic	OK	193.77	91.8883	-1.0764	-2.12935	0.0004	0.00527657	yes
TGME49_310530	TGME49_310530	0	TGME49_chrXI:1411365-1433907	Acute	chronic	OK	4.92572	16.4907	1.74325	1.86975	0.00175	0.0173567	yes
TGME49_310670	TGME49_310670	0	TGME49_chrXI:1510859-1517828	Acute	chronic	OK	40.515	166.983	2.04317	3.95739	5e-05	0.000929535	yes
TGME49_310780	TGME49_310780	0	TGME49_chrXI:1588346-1590381	Acute	chronic	OK	913.974	159.024	-2.52291	-6.7104	5e-05	0.000929535	yes
TGME49_310970	TGME49_310970	0	TGME49_chrXI:1699093-1718011	Acute	chronic	OK	11.386	27.6487	1.27995	1.97081	0.00185	0.0182579	yes
TGME49_311100	TGME49_311100	0	TGME49_chrXI:1807984-1812147	Acute	chronic	OK	104.284	488.387	2.22751	5.42778	5e-05	0.000929535	yes
TGME49_311240	TGME49_311240	0	TGME49_chrXI:1900813-1909002	Acute	chronic	OK	112.854	47.9737	-1.23415	-2.47408	0.0002	0.00292821	yes
TGME49_312330	TGME49_312330	0	TGME49_chrXI:2601566-2618418	Acute	chronic	OK	17.7128	47.6181	1.42672	2.03248	0.0009	0.0101619	yes
TGME49_312420	TGME49_312420	0	TGME49_chrXI:2669574-2677272	Acute	chronic	OK	62.7283	31.9471	-0.973431	-1.76758	0.00375	0.0312918	yes
TGME49_312600	TGME49_312600	0	TGME49_chrXI:2818488-2827122	Acute	chronic	OK	114.106	1047.42	3.19839	5.39818	5e-05	0.000929535	yes
TGME49_312940	TGME49_312940	0	TGME49_chrXI:2990326-2993568	Acute	chronic	OK	242.353	58.8477	-2.04205	-2.50434	0.00135	0.0141999	yes
TGME49_313230	TGME49_313230	0	TGME49_chrXI:3197299-3202948	Acute	chronic	OK	115.738	45.2028	-1.35638	-1.98066	0.0025	0.0234016	yes
TGME49_313250	TGME49_313250	0	TGME49_chrXI:3216549-3218138	Acute	chronic	OK	25.7712	0	-inf	-nan	0.0001	0.0016248	yes
TGME49_313380	TGME49_313380	0	TGME49_chrXI:3328815-3332130	Acute	chronic	OK	216.026	111.642	-0.952322	-1.8095	0.00405	0.0335152	yes
TGME49_313390	TGME49_313390	0	TGME49_chrXI:3336123-3338902	Acute	chronic	OK	241.405	136.659	-0.820874	-2.15052	0.0009	0.0101619	yes
TGME49_313890	TGME49_313890	0	TGME49_chrXI:3779770-3780599	Acute	chronic	OK	0	57.5704	inf	-nan	0.00145	0.0150536	yes
TGME49_313900	TGME49_313900	0	TGME49_chrXI:3790070-3800690	Acute	chronic	OK	11.5446	25.6476	1.15161	1.66899	0.0064	0.0474597	yes
TGME49_313910	TGME49_313910	0	TGME49_chrXI:3801121-3810360	Acute	chronic	OK	203.902	66.3347	-1.62004	-4.53246	5e-05	0.000929535	yes
TGME49_314260	TGME49_314260	0	TGME49_chrXI:3964692-3968257	Acute	chronic	OK	88.459	174.376	0.979119	2.38079	0.00065	0.00792088	yes
TGME49_314310	TGME49_314310	0	TGME49_chrXI:3988411-3996781	Acute	chronic	OK	60.7892	221.986	1.86858	3.04202	5e-05	0.000929535	yes
TGME49_314400	TGME49_314400	0	TGME49_chrXI:4060851-4065894	Acute	chronic	OK	111.059	14.6282	-2.9245	-2.48616	0.0059	0.0446634	yes
TGME49_314430	TGME49_314430	0	TGME49_chrXI:4098321-4109465	Acute	chronic	OK	81.5656	143.717	0.817199	2.40683	5e-05	0.000929535	yes
TGME49_314810	TGME49_314810	0	TGME49_chrXI:4309386-4314752	Acute	chronic	OK	276.157	168.462	-0.713067	-1.76845	0.00345	0.0294651	yes
TGME49_315320	TGME49_315320	0	TGME49_chrXI:4647066-4650896	Acute	chronic	OK	208.236	28.4687	-2.87078	-3.72449	5e-05	0.000929535	yes
TGME49_315440	TGME49_315440	0	TGME49_chrXI:4706155-4716889	Acute	chronic	OK	12.8531	51.2262	1.99477	2.96054	0.0002	0.00292821	yes
TGME49_315520	TGME49_315520	0	TGME49_chrXI:4768235-4773646	Acute	chronic	OK	0	32.3155	inf	-nan	5e-05	0.000929535	yes
TGME49_315740	TGME49_315740	0	TGME49_chrXI:4942531-4944545	Acute	chronic	OK	27.4646	0	-inf	-nan	0.0001	0.0016248	yes
TGME49_315760	TGME49_315760	0	TGME49_chrXI:4949377-4965499	Acute	chronic	OK	7.16716	37.3824	2.38289	3.30165	5e-05	0.000929535	yes
TGME49_316400	TGME49_316400	0	TGME49_chrXI:5274231-5276903	Acute	chronic	OK	1113.06	660.635	-0.752609	-2.28559	0.0001	0.0016248	yes
TGME49_316510	TGME49_316510	0	TGME49_chrXI:5348856-5362752	Acute	chronic	OK	12.8798	32.0267	1.31417	2.31177	0.00015	0.00231486	yes
TGME49_316750	TGME49_316750	0	TGME49_chrXI:5554702-5571237	Acute	chronic	OK	18.2513	7.72205	-1.24094	-1.60554	0.00475	0.0379715	yes
TGME49_318650	TGME49_318650	0	TGME49_chrIV:1168907-1178632	Acute	chronic	OK	59.8067	13.2956	-2.16936	-2.43883	0.00085	0.00976279	yes
TGME49_318660	TGME49_318660	0	TGME49_chrIV:1164764-1168257	Acute	chronic	OK	58.7799	241.291	2.03738	3.88812	5e-05	0.000929535	yes
TGME49_318880	TGME49_318880	0	tgme49_asmbl.8:5520-10311	Acute	chronic	OK	13.216	240.137	4.1835	2.87284	0.00175	0.0173567	yes
TGME49_319090	TGME49_319090	0	TGME49_chrIV:1084603-1088573	Acute	chronic	OK	0	49.6605	inf	-nan	5e-05	0.000929535	yes
TGME49_320050	TGME49_320050	0	TGME49_chrIV:550872-559582	Acute	chronic	OK	166.104	77.6274	-1.09745	-3.00534	5e-05	0.000929535	yes
TGME49_320080	TGME49_320080	0	TGME49_chrIV:522656-539001	Acute	chronic	OK	35.8958	20.8463	-0.784025	-1.67262	0.00575	0.0438602	yes
TGME49_320100	TGME49_320100	0	TGME49_chrIV:497387-509584	Acute	chronic	OK	27.1574	53.3942	0.975338	2.07617	0.00075	0.00879106	yes
TGME49_320190	TGME49_320190	0	TGME49_chrIV:441693-443582	Acute	chronic	OK	52.623	604.966	3.52309	5.54357	5e-05	0.000929535	yes
TGME49_320260	TGME49_320260	0	TGME49_chrIV:402670-415727	Acute	chronic	OK	7.88212	118.023	3.90435	3.66789	0.00045	0.00582087	yes
TGME49_320720	TGME49_320720	0	TGME49_chrIV:114518-116943	Acute	chronic	OK	0	19.3385	inf	-nan	0.00045	0.00582087	yes
TGME49_321530	TGME49_321530	0	TGME49_chrIb:1741504-1757365	Acute	chronic	OK	68.9437	152.173	1.14222	1.94729	0.00275	0.0250953	yes
TGME49_321700	TGME49_321700	0	TGME49_chrIb:1623393-1625239	Acute	chronic	OK	0	80.0153	inf	-nan	5e-05	0.000929535	yes
TGME49_321710	TGME49_321710	0	TGME49_chrIb:1619972-1621908	Acute	chronic	OK	0	42.5793	inf	-nan	0.00115	0.0125247	yes
TGME49_460810	TGME49_460810	0	tgme49_asmbl.1332:0-1697	Acute	chronic	OK	0	25.2764	inf	-nan	0.00145	0.0150536	yes
TGME49_200010	TGME49_200010	0	TGME49_chrXII:2245475-2249210	Acute	chronic	OK	80.7416	43.1289	-0.904659	-1.44392	0.01	0.0657401	no
TGME49_200110	TGME49_200110	0	TGME49_chrXII:7071369-7071773	Acute	chronic	NOTEST	0	0	0	0	1	1	no
TGME49_200130	TGME49_200130	0	TGME49_chrXII:7033491-7035777	Acute	chronic	OK	0	30.1298	inf	-nan	0.0645	0.246615	no
TGME49_200240	TGME49_200240	0	TGME49_chrVIII:6757440-6758931	Acute	chronic	OK	4.61514	170.038	5.20334	1.60866	0.17095	0.421782	no
TGME49_200260	TGME49_200260	0	TGME49_chrVIII:6764705-6765800	Acute	chronic	NOTEST	0	0	0	0	1	1	no
TGME49_200270	TGME49_200270	0	TGME49_chrVIII:6766718-6768513	Acute	chronic	OK	4.39579	108.482	4.62519	1.63327	0.20165	0.448038	no
TGME49_200280	TGME49_200280	0	TGME49_chrVIII:6769905-6772752	Acute	chronic	OK	31.2864	33.0406	0.078702	0.0844776	0.9003	0.94298	no
TGME49_200290	TGME49_200290	0	TGME49_chrVIII:6774897-6784656	Acute	chronic	OK	93.5614	146.612	0.648017	1.1941	0.05345	0.219773	no
TGME49_200295	TGME49_200295	0	TGME49_chrVIII:6774897-6784656	Acute	chronic	NOTEST	0	3.6234	inf	0	1	1	no
TGME49_200300	TGME49_200300	0	TGME49_chrVIII:6784705-6788506	Acute	chronic	NOTEST	1.64283	0.741433	-1.14779	0	1	1	no
TGME49_200310	TGME49_200310	0	TGME49_chrVIII:6793065-6795596	Acute	chronic	OK	45.633	121.981	1.41851	1.10875	0.296	0.515155	no
TGME49_200320	TGME49_200320	0	TGME49_chrVIII:6795837-6798931	Acute	chronic	OK	56.9643	23.8681	-1.25497	-0.889377	0.11335	0.336098	no
TGME49_200330	TGME49_200330	0	TGME49_chrVIII:6804413-6810376	Acute	chronic	OK	37.2383	31.8105	-0.227283	-0.210822	0.67925	0.805149	no
TGME49_200340	TGME49_200340	0	TGME49_chrVIII:6812188-6813320	Acute	chronic	OK	29.3293	0	-inf	-nan	0.02285	0.121938	no
TGME49_200370	TGME49_200370	0	TGME49_chrVIII:6826059-6831032	Acute	chronic	NOTEST	9.32383	12.9548	0.474488	0	1	1	no
TGME49_200375	TGME49_200375	0	TGME49_chrVIII:6835551-6835991	Acute	chronic	OK	446.026	446.025	-5.46734e-06	-2.13432e-06	0.9812	0.985097	no
TGME49_200400	TGME49_200400	0	TGME49_chrVIII:6850213-6863500	Acute	chronic	OK	28.731	35.2741	0.296001	0.348666	0.56165	0.728632	no
TGME49_200410	TGME49_200410	0	TGME49_chrVIII:6868068-6870852	Acute	chronic	NOTEST	7.70065	12.448	0.692867	0	1	1	no
TGME49_200430	TGME49_200430	0	TGME49_chrVIII:6873344-6880478	Acute	chronic	NOTEST	0	3.46489	inf	0	1	1	no
TGME49_200440	TGME49_200440	0	TGME49_chrVIII:6883171-6887049	Acute	chronic	NOTEST	7.0351	11.3902	0.695153	0	1	1	no
TGME49_200450	TGME49_200450	0	TGME49_chrVIII:6889594-6897057	Acute	chronic	NOTEST	11.924	9.32032	-0.355413	0	1	1	no
TGME49_200460	TGME49_200460	0	TGME49_chrVIII:6899385-6908121	Acute	chronic	OK	15.4266	16.1493	0.0660506	0.0552678	0.91665	0.951897	no
TGME49_200470	TGME49_200470	0	TGME49_chrVIII:6908283-6913937	Acute	chronic	OK	20.5563	19.9434	-0.0436708	-0.0362569	0.94835	0.968798	no
TGME49_200480	TGME49_200480	0	TGME49_chrVIII:6916848-6917687	Acute	chronic	NOTEST	0	4.2566	inf	0	1	1	no
TGME49_200590	TGME49_200590	0	TGME49_chrX:71896-76300	Acute	chronic	OK	6.02384	21.9934	1.86831	0.599974	0.3023	0.521716	no
TGME49_200595	TGME49_200595	0	TGME49_chrX:78446-81019	Acute	chronic	NOTEST	0	3.1874	inf	0	1	1	no
TGME49_200600	TGME49_200600	0	TGME49_chrX:81517-81884	Acute	chronic	NOTEST	0	0	0	0	1	1	no
TGME49_200700	TGME49_200700	0	TGME49_chrX:12198-12618	Acute	chronic	OK	125.673	203.693	0.69672	0.815882	0.57675	0.738395	no
TGME49_201100	TGME49_201100	0	TGME49_chrVIIa:4042781-4044561	Acute	chronic	NOTEST	0	0	0	0	1	1	no
TGME49_201110	TGME49_201110	0	TGME49_chrVIIa:4039321-4042225	Acute	chronic	OK	16.6762	3.88529	-2.1017	-0.380272	0.41735	0.623971	no
TGME49_201120	TGME49_201120	0	TGME49_chrVIIa:4028193-4037686	Acute	chronic	NOTEST	10.0315	9.75163	-0.0408278	0	1	1	no
TGME49_201130	TGME49_201130	0	TGME49_chrVIIa:4019643-4026659	Acute	chronic	OK	30.2758	10.7536	-1.49335	-1.62225	0.0193	0.108779	no
TGME49_201140	TGME49_201140	0	TGME49_chrVIIa:4007981-4017415	Acute	chronic	NOTEST	12.02	12.7577	0.0859255	0	1	1	no
TGME49_201150	TGME49_201150	0	TGME49_chrVIIa:3994081-4005560	Acute	chronic	NOTEST	10.4639	14.7174	0.492109	0	1	1	no
TGME49_201160	TGME49_201160	0	TGME49_chrVIIa:3992823-3993845	Acute	chronic	OK	32.0146	6.89156	-2.21583	-0.665081	0.28775	0.508902	no
TGME49_201170	TGME49_201170	0	TGME49_chrVIIa:3990180-3992821	Acute	chronic	OK	198.89	164.556	-0.273398	-0.493537	0.387	0.598622	no
TGME49_201180	TGME49_201180	0	TGME49_chrVIIa:3982745-3988716	Acute	chronic	NOTEST	9.73234	11.8654	0.285906	0	1	1	no
TGME49_201190	TGME49_201190	0	TGME49_chrVIIa:3980886-3981442	Acute	chronic	NOTEST	17.2415	0	-inf	0	1	1	no
TGME49_201200	TGME49_201200	0	TGME49_chrVIIa:3977200-3980778	Acute	chronic	NOTEST	6.20985	9.82822	0.662373	0	1	1	no
TGME49_201210	TGME49_201210	0	TGME49_chrVIIa:3971964-3976534	Acute	chronic	NOTEST	1.91358	4.40456	1.20272	0	1	1	no
TGME49_201215	TGME49_201215	0	TGME49_chrVIIa:3969750-3971108	Acute	chronic	NOTEST	5.15181	0	-inf	0	1	1	no
TGME49_201220	TGME49_201220	0	TGME49_chrVIIa:3960762-3969642	Acute	chronic	NOTEST	6.26268	0	-inf	0	1	1	no
TGME49_201230	TGME49_201230	0	TGME49_chrVIIa:3951133-3959758	Acute	chronic	NOTEST	7.26691	2.07375	-1.8091	0	1	1	no
TGME49_201240	TGME49_201240	0	TGME49_chrVIIa:3947167-3950847	Acute	chronic	NOTEST	7.53708	5.62075	-0.423244	0	1	1	no
TGME49_201250	TGME49_201250	0	TGME49_chrVIIa:3937762-3946531	Acute	chronic	OK	6.50457	21.9584	1.75525	1.55675	0.0252	0.129134	no
TGME49_201260	TGME49_201260	0	TGME49_chrVIIa:3927221-3934964	Acute	chronic	OK	108.186	134.074	0.309512	0.740968	0.1915	0.440312	no
TGME49_201270	TGME49_201270	0	TGME49_chrVIIa:3911586-3925271	Acute	chronic	OK	14.3121	19.8969	0.475311	0.387168	0.45125	0.649495	no
TGME49_201380	TGME49_201380	0	TGME49_chrVIIa:3911586-3925271	Acute	chronic	OK	66.734	37.3293	-0.838115	-1.09709	0.0886	0.296347	no
TGME49_201400	TGME49_201400	0	TGME49_chrVIIa:3901154-3906794	Acute	chronic	OK	33.9834	10.7305	-1.66312	-1.16468	0.0995	0.318546	no
TGME49_201520	TGME49_201520	0	TGME49_chrVIIa:3893029-3898407	Acute	chronic	OK	55.3307	11.1875	-2.30619	-1.20181	0.01675	0.0974523	no
TGME49_201630	TGME49_201630	0	TGME49_chrVIIa:3885848-3891351	Acute	chronic	OK	14.9282	31.5826	1.08109	0.76025	0.1644	0.412238	no
TGME49_201640	TGME49_201640	0	TGME49_chrVIIa:3879983-3883751	Acute	chronic	NOTEST	0	0	0	0	1	1	no
TGME49_201650	TGME49_201650	0	TGME49_chrVIIa:3874498-3879890	Acute	chronic	NOTEST	0	0	0	0	1	1	no
TGME49_201660	TGME49_201660	0	TGME49_chrVIIa:3863498-3871788	Acute	chronic	NOTEST	0	0	0	0	1	1	no
TGME49_201670	TGME49_201670	0	TGME49_chrVIIa:3863498-3871788	Acute	chronic	OK	18.7261	15.7357	-0.251009	-0.274518	0.63	0.7703	no
TGME49_201690	TGME49_201690	0	TGME49_chrVIIa:3846372-3851218	Acute	chronic	OK	1.27218	24.6829	4.27814	1.17666	0.17095	0.421782	no
TGME49_201700	TGME49_201700	0	TGME49_chrVIIa:3840123-3845222	Acute	chronic	OK	48.1648	43.3818	-0.15089	-0.218472	0.6837	0.808084	no
TGME49_201710	TGME49_201710	0	TGME49_chrVIIa:3834170-3839695	Acute	chronic	NOTEST	11.2441	15.1285	0.428102	0	1	1	no
TGME49_201720	TGME49_201720	0	TGME49_chrVIIa:3829877-3834058	Acute	chronic	NOTEST	2.58921	3.61459	0.481317	0	1	1	no
TGME49_201730	TGME49_201730	0	TGME49_chrVIIa:3827941-3828985	Acute	chronic	NOTEST	0	0	0	0	1	1	no
TGME49_201740	TGME49_201740	0	TGME49_chrVIIa:3826519-3827842	Acute	chronic	NOTEST	5.31444	10.7158	1.01175	0	1	1	no
TGME49_201750	TGME49_201750	0	TGME49_chrVIIa:3822834-3823206	Acute	chronic	NOTEST	0	0	0	0	1	1	no
TGME49_201760	TGME49_201760	0	TGME49_chrVIIa:3816483-3820369	Acute	chronic	OK	50.5647	19.7704	-1.35479	-1.19924	0.0606	0.238169	no
TGME49_201770	TGME49_201770	0	TGME49_chrVIIa:3800166-3814961	Acute	chronic	OK	11.1144	17.3569	0.643084	0.715778	0.2123	0.453641	no
TGME49_201775	TGME49_201775	0	TGME49_chrVIIa:3798764-3799442	Acute	chronic	NOTEST	0	0	0	0	1	1	no
TGME49_201790	TGME49_201790	0	TGME49_chrVIIa:3783501-3789193	Acute	chronic	OK	8.79494	23.8316	1.43813	0.804203	0.3333	0.553469	no
TGME49_201800	TGME49_201800	0	TGME49_chrVIIa:3774969-3782719	Acute	chronic	OK	54.9205	58.3143	0.0865042	0.110154	0.8401	0.905821	no
TGME49_201810	TGME49_201810	0	TGME49_chrVIIa:3774969-3782719	Acute	chronic	OK	20.8103	15.4437	-0.43028	-0.428333	0.47575	0.669804	no
TGME49_201820	TGME49_201820	0	TGME49_chrVIIa:3761525-3774621	Acute	chronic	NOTEST	3.25619	7.94458	1.28679	0	1	1	no
TGME49_201830	TGME49_201830	0	TGME49_chrVIIa:3756834-3759554	Acute	chronic	NOTEST	8.05271	6.04111	-0.414662	0	1	1	no
TGME49_201850	TGME49_201850	0	TGME49_chrVIIa:3744014-3746950	Acute	chronic	NOTEST	9.50122	7.38759	-0.363009	0	1	1	no
TGME49_201860	TGME49_201860	0	TGME49_chrVIIa:3741149-3743832	Acute	chronic	OK	350.138	493.715	0.495754	1.38883	0.01635	0.0954028	no
TGME49_201870	TGME49_201870	0	TGME49_chrVIIa:3732280-3741142	Acute	chronic	OK	19.5282	15.9708	-0.290123	-0.273152	0.6398	0.777822	no
TGME49_201880	TGME49_201880	0	TGME49_chrVIIa:3728706-3731210	Acute	chronic	OK	100.9	55.2598	-0.868623	-0.967229	0.10575	0.323647	no
TGME49_201890	TGME49_201890	0	TGME49_chrVIIa:3724632-3727308	Acute	chronic	NOTEST	0	1.46856	inf	0	1	1	no
TGME49_201895	TGME49_201895	0	TGME49_chrVIIa:3723801-3724416	Acute	chronic	NOTEST	0	0	0	0	1	1	no
TGME49_201900	TGME49_201900	0	TGME49_chrVIIa:3713269-3720614	Acute	chronic	NOTEST	12.7875	13.3831	0.065679	0	1	1	no
TGME49_202010	TGME49_202010	0	TGME49_chrVIIa:3707974-3713207	Acute	chronic	NOTEST	6.66865	1.16047	-2.52268	0	1	1	no
TGME49_202025	TGME49_202025	0	TGME49_chrVIIa:3689251-3694450	Acute	chronic	OK	1.73112	143.578	6.37398	1.3917	0.2029	0.448038	no
TGME49_202040	TGME49_202040	0	TGME49_chrVIIa:3668910-3677526	Acute	chronic	OK	23.3764	21.2919	-0.134751	-0.156391	0.7813	0.866017	no
TGME49_202050	TGME49_202050	0	TGME49_chrVIIa:3666007-3668278	Acute	chronic	NOTEST	0	8.98707	inf	0	1	1	no
TGME49_202060	TGME49_202060	0	TGME49_chrVIIa:3666007-3668278	Acute	chronic	OK	84.9755	9.54269	-3.15458	-0.334511	0.28065	0.501455	no
TGME49_202065	TGME49_202065	0	TGME49_chrVIIa:3665041-3665969	Acute	chronic	NOTEST	12.4638	5.62492	-1.14784	0	1	1	no
TGME49_202070	TGME49_202070	0	TGME49_chrVIIa:3630366-3663316	Acute	chronic	NOTEST	6.13216	8.66908	0.499482	0	1	1	no
TGME49_202080	TGME49_202080	0	TGME49_chrVIIa:3619146-3629235	Acute	chronic	NOTEST	4.83638	11.8623	1.29438	0	1	1	no
TGME49_202090	TGME49_202090	0	TGME49_chrVIIa:3613311-3617011	Acute	chronic	NOTEST	0	0.718205	inf	0	1	1	no
TGME49_202100	TGME49_202100	0	TGME49_chrVIIa:3613311-3617011	Acute	chronic	NOTEST	0	0	0	0	1	1	no
TGME49_202110	TGME49_202110	0	TGME49_chrVIIa:3609958-3611285	Acute	chronic	NOTEST	0	2.38986	inf	0	1	1	no
TGME49_202120	TGME49_202120	0	TGME49_chrVIIa:3582841-3608067	Acute	chronic	OK	17.3089	19.7848	0.192878	0.210681	0.70555	0.819077	no
TGME49_202140	TGME49_202140	0	TGME49_chrVIIa:3578226-3580633	Acute	chronic	NOTEST	0	0	0	0	1	1	no
TGME49_202160	TGME49_202160	0	TGME49_chrVIIa:3567184-3577344	Acute	chronic	OK	9.67176	19.1271	0.983771	0.791344	0.3654	0.579565	no
TGME49_202170	TGME49_202170	0	TGME49_chrVIIa:3559209-3567094	Acute	chronic	NOTEST	12.5462	2.86501	-2.13064	0	1	1	no
TGME49_202180	TGME49_202180	0	TGME49_chrVIIa:3547863-3559077	Acute	chronic	NOTEST	12.1	7.28197	-0.732611	0	1	1	no
TGME49_202190	TGME49_202190	0	TGME49_chrVIIa:3535529-3544552	Acute	chronic	OK	10.1451	21.003	1.04981	0.866052	0.316	0.53724	no
TGME49_202200	TGME49_202200	0	TGME49_chrVIIa:3522469-3528253	Acute	chronic	OK	74.2783	55.1315	-0.430065	-0.783572	0.15585	0.401892	no
TGME49_202205	TGME49_202205	0	TGME49_chrVIIa:3520734-3521924	Acute	chronic	NOTEST	0	0	0	0	1	1	no
TGME49_202210	TGME49_202210	0	TGME49_chrVIIa:3518118-3520605	Acute	chronic	NOTEST	0	0	0	0	1	1	no
TGME49_202220	TGME49_202220	0	TGME49_chrVIIa:3497608-3514137	Acute	chronic	NOTEST	7.04326	7.15215	0.022132	0	1	1	no
TGME49_202230	TGME49_202230	0	TGME49_chrVIIa:3497608-3514137	Acute	chronic	NOTEST	7.49359	6.43717	-0.219231	0	1	1	no
TGME49_202240	TGME49_202240	0	TGME49_chrVIIa:3488047-3497456	Acute	chronic	NOTEST	1.76037	4.74975	1.43197	0	1	1	no
TGME49_202250	TGME49_202250	0	TGME49_chrVIIa:3479342-3488003	Acute	chronic	NOTEST	12.5826	10.0035	-0.330926	0	1	1	no
TGME49_202255	TGME49_202255	0	TGME49_chrVIIa:3473905-3479167	Acute	chronic	NOTEST	1.16733	0.985947	-0.243635	0	1	1	no
TGME49_202260	TGME49_202260	0	TGME49_chrVIIa:3467543-3470233	Acute	chronic	NOTEST	0	0	0	0	1	1	no
TGME49_202280	TGME49_202280	0	TGME49_chrVIIa:3444701-3463919	Acute	chronic	NOTEST	5.42315	13.661	1.33286	0	1	1	no
TGME49_202285	TGME49_202285	0	TGME49_chrVIIa:3444701-3463919	Acute	chronic	NOTEST	0	0	0	0	1	1	no
TGME49_202290	TGME49_202290	0	TGME49_chrVIIa:3434051-3441736	Acute	chronic	OK	23.7203	23.2453	-0.0291852	-0.0239524	0.95155	0.969746	no
TGME49_202300	TGME49_202300	0	TGME49_chrVIIa:3434051-3441736	Acute	chronic	OK	0	24.6108	inf	-nan	0.05675	0.227941	no
TGME49_202310	TGME49_202310	0	TGME49_chrVIIa:3429610-3433855	Acute	chronic	NOTEST	15.167	10.2162	-0.570079	0	1	1	no
TGME49_202320	TGME49_202320	0	TGME49_chrVIIa:3429057-3429130	Acute	chronic	NOTEST	0	0	0	0	1	1	no
TGME49_202330	TGME49_202330	0	TGME49_chrVIIa:3423038-3423638	Acute	chronic	NOTEST	0	0	0	0	1	1	no
TGME49_202340	TGME49_202340	0	TGME49_chrVIIa:3414814-3418948	Acute	chronic	NOTEST	0	0	0	0	1	1	no
TGME49_202350	TGME49_202350	0	TGME49_chrVIIa:3404337-3412877	Acute	chronic	NOTEST	9.25857	10.995	0.247985	0	1	1	no
TGME49_202360	TGME49_202360	0	TGME49_chrVIIa:3394669-3402661	Acute	chronic	NOTEST	3.60828	2.19614	-0.716343	0	1	1	no
TGME49_202370	TGME49_202370	0	TGME49_chrVIIa:3384610-3392973	Acute	chronic	OK	74.1922	46.8562	-0.663029	-1.01092	0.0788	0.2758	no
TGME49_202375	TGME49_202375	0	TGME49_chrVIIa:3379487-3384231	Acute	chronic	OK	16.4984	17.0368	0.0463267	0.0328026	0.93635	0.963601	no
TGME49_202380	TGME49_202380	0	TGME49_chrVIIa:3367909-3377792	Acute	chronic	OK	46.9614	31.3379	-0.583568	-0.816607	0.15755	0.402639	no
TGME49_202390	TGME49_202390	0	TGME49_chrVIIa:3362715-3366217	Acute	chronic	OK	34.55	20.9164	-0.724051	-0.637478	0.22335	0.45828	no
TGME49_202400	TGME49_202400	0	TGME49_chrVIIa:3353587-3361903	Acute	chronic	NOTEST	0	2.09921	inf	0	1	1	no
TGME49_202410	TGME49_202410	0	TGME49_chrVIIa:3341622-3351984	Acute	chronic	NOTEST	15.1703	14.4244	-0.07274	0	1	1	no
TGME49_202420	TGME49_202420	0	TGME49_chrVIIa:3336132-3340169	Acute	chronic	OK	5.68793	32.488	2.51393	1.11948	0.1889	0.439438	no
TGME49_202430	TGME49_202430	0	TGME49_chrVIIa:3331080-3335761	Acute	chronic	OK	5.58273	29.7422	2.41347	1.46753	0.1658	0.414708	no
TGME49_202440	TGME49_202440	0	TGME49_chrVIIa:3326759-3330921	Acute	chronic	OK	12.4513	21.0675	0.758718	0.451167	0.5358	0.709769	no
TGME49_202445	TGME49_202445	0	TGME49_chrVIIa:3324882-3326345	Acute	chronic	NOTEST	0	3.58996	inf	0	1	1	no
TGME49_202450	TGME49_202450	0	TGME49_chrVIIa:3321593-3323939	Acute	chronic	OK	10.6979	16.0641	0.586506	0.230461	0.6628	0.793177	no
TGME49_202460	TGME49_202460	0	TGME49_chrVIIa:3309346-3319802	Acute	chronic	NOTEST	14.7855	12.1004	-0.289123	0	1	1	no
TGME49_202470	TGME49_202470	0	TGME49_chrVIIa:3302244-3309312	Acute	chronic	NOTEST	10.2601	7.33171	-0.484821	0	1	1	no
TGME49_202480	TGME49_202480	0	TGME49_chrVIIa:3297118-3300440	Acute	chronic	OK	17.9059	15.4004	-0.217469	-0.125947	0.81935	0.892355	no
TGME49_202490	TGME49_202490	0	TGME49_chrVIIa:3277754-3294084	Acute	chronic	OK	12.6086	24.6276	0.965869	1.62721	0.0071	0.051504	no
TGME49_202510	TGME49_202510	0	TGME49_chrVIIa:3261589-3270746	Acute	chronic	OK	23.3791	15.2799	-0.613581	-0.319573	0.53805	0.709999	no
TGME49_202520	TGME49_202520	0	TGME49_chrVIIa:3261589-3270746	Acute	chronic	OK	21.0541	19.2457	-0.12956	-0.149561	0.78355	0.867068	no
TGME49_202530	TGME49_202530	0	TGME49_chrVIIa:3254198-3261378	Acute	chronic	OK	34.5866	8.07994	-2.0978	-1.47377	0.0297	0.14579	no
TGME49_202540	TGME49_202540	0	TGME49_chrVIIa:3235829-3251672	Acute	chronic	OK	21.1231	26.2639	0.314264	0.538851	0.3385	0.555858	no
TGME49_202550	TGME49_202550	0	TGME49_chrVIIa:3226398-3234381	Acute	chronic	OK	5.99555	27.8295	2.21465	1.63	0.14	0.379376	no
TGME49_202568	TGME49_202568	0	TGME49_chrVIIa:3218662-3220548	Acute	chronic	OK	13.1013	18.29	0.481339	0.100144	0.62385	0.76872	no
TGME49_202572	TGME49_202572	0	TGME49_chrVIIa:3207246-3216124	Acute	chronic	NOTEST	13.6928	6.31809	-1.11586	0	1	1	no
TGME49_202580	TGME49_202580	0	TGME49_chrVIIa:3190728-3205864	Acute	chronic	NOTEST	7.54658	3.37555	-1.1607	0	1	1	no
TGME49_202590	TGME49_202590	0	TGME49_chrVIIa:3182070-3188349	Acute	chronic	NOTEST	0	11.0684	inf	0	1	1	no
TGME49_202600	TGME49_202600	0	TGME49_chrVIIa:3182070-3188349	Acute	chronic	NOTEST	0	4.6933	inf	0	1	1	no
TGME49_202630	TGME49_202630	0	TGME49_chrVIIa:3149593-3162966	Acute	chronic	OK	24.7491	19.8912	-0.315247	-0.387103	0.5128	0.698351	no
TGME49_202640	TGME49_202640	0	TGME49_chrVIIa:3138924-3149237	Acute	chronic	NOTEST	9.68013	2.99727	-1.69138	0	1	1	no
TGME49_202650	TGME49_202650	0	TGME49_chrVIIa:3120639-3134651	Acute	chronic	NOTEST	8.43674	8.95254	0.0856119	0	1	1	no
TGME49_202660	TGME49_202660	0	TGME49_chrVIIa:3118297-3118368	Acute	chronic	NOTEST	0	0	0	0	1	1	no
TGME49_202670	TGME49_202670	0	TGME49_chrVIIa:3117191-3117262	Acute	chronic	NOTEST	0	0	0	0	1	1	no
TGME49_202690	TGME49_202690	0	TGME49_chrVIIa:3101837-3106149	Acute	chronic	OK	17.242	8.67302	-0.99132	-0.460601	0.33305	0.553469	no
TGME49_202700	TGME49_202700	0	TGME49_chrVIIa:3095577-3101686	Acute	chronic	NOTEST	1.82324	10.6179	2.54192	0	1	1	no
TGME49_202720	TGME49_202720	0	TGME49_chrVIIa:3080734-3093299	Acute	chronic	NOTEST	2.45603	4.90307	0.997357	0	1	1	no
TGME49_202730	TGME49_202730	0	TGME49_chrVIIa:3072372-3079826	Acute	chronic	OK	19.1662	2.27333	-3.07568	-1.69108	0.1952	0.445582	no
TGME49_202735	TGME49_202735	0	TGME49_chrVIIa:3072372-3079826	Acute	chronic	NOTEST	3.69281	0	-inf	0	1	1	no
TGME49_202740	TGME49_202740	0	TGME49_chrVIIa:3055741-3069760	Acute	chronic	NOTEST	1.70213	7.34475	2.10937	0	1	1	no
TGME49_202750	TGME49_202750	0	TGME49_chrVIIa:3055741-3069760	Acute	chronic	NOTEST	2.61262	3.49035	0.417874	0	1	1	no
TGME49_202760	TGME49_202760	0	TGME49_chrVIIa:3039585-3055593	Acute	chronic	NOTEST	11.3747	7.93157	-0.520152	0	1	1	no
TGME49_202770	TGME49_202770	0	TGME49_chrVIIa:3039585-3055593	Acute	chronic	OK	43.1532	47.0112	0.123535	0.232339	0.6919	0.812195	no
TGME49_202780	TGME49_202780	0	TGME49_chrVIIa:3033152-3037960	Acute	chronic	OK	38.4653	33.9478	-0.18024	-0.289256	0.62585	0.769051	no
TGME49_202790	TGME49_202790	0	TGME49_chrVIIa:3024977-3032188	Acute	chronic	NOTEST	0	7.09846	inf	0	1	1	no
TGME49_202800	TGME49_202800	0	TGME49_chrVIIa:3017548-3023257	Acute	chronic	NOTEST	6.23138	2.39773	-1.37788	0	1	1	no
TGME49_202810	TGME49_202810	0	TGME49_chrVIIa:3014640-3017329	Acute	chronic	OK	11.1264	23.95	1.10604	0.495775	0.3577	0.573657	no
TGME49_202820	TGME49_202820	0	TGME49_chrVIIa:3008555-3013741	Acute	chronic	OK	42.4946	16.288	-1.38347	-1.31721	0.01695	0.0983297	no
TGME49_202830	TGME49_202830	0	TGME49_chrVIIa:3002301-3008432	Acute	chronic	OK	78.3519	48.3465	-0.696556	-1.43818	0.0146	0.0877537	no
TGME49_202840	TGME49_202840	0	TGME49_chrVIIa:2980953-3000539	Acute	chronic	OK	93.3921	80.2326	-0.219111	-0.539743	0.3466	0.562697	no
TGME49_202850	TGME49_202850	0	TGME49_chrVIIa:2980953-3000539	Acute	chronic	NOTEST	0	2.31769	inf	0	1	1	no
TGME49_202860	TGME49_202860	0	TGME49_chrVIIa:2977557-2979383	Acute	chronic	OK	28.9783	33.9948	0.23034	0.19491	0.73875	0.840884	no
TGME49_202870	TGME49_202870	0	TGME49_chrVIIa:2971520-2975842	Acute	chronic	OK	15.2803	17.0222	0.155748	0.0713771	0.7496	0.846131	no
TGME49_202880	TGME49_202880	0	TGME49_chrVIIa:2962335-2968556	Acute	chronic	NOTEST	5.65747	5.78696	0.0326499	0	1	1	no
TGME49_202890	TGME49_202890	0	TGME49_chrVIIa:2957815-2961764	Acute	chronic	OK	34.1591	32.1778	-0.0862045	-0.123812	0.83175	0.900813	no
TGME49_202895	TGME49_202895	0	TGME49_chrVIIa:2950444-2957698	Acute	chronic	NOTEST	0.0151561	0.0105164	-0.527251	0	1	1	no
TGME49_202900	TGME49_202900	0	TGME49_chrVIIa:2950444-2957698	Acute	chronic	OK	28.3383	20.8187	-0.444873	-0.684351	0.22585	0.460542	no
TGME49_202910	TGME49_202910	0	TGME49_chrVIIa:2940757-2949978	Acute	chronic	NOTEST	9.00572	0.000368883	-14.5754	0	1	1	no
TGME49_202920	TGME49_202920	0	TGME49_chrVIIa:2940757-2949978	Acute	chronic	NOTEST	5.99915	13.1377	1.13088	0	1	1	no
TGME49_202930	TGME49_202930	0	TGME49_chrVIIa:2940757-2949978	Acute	chronic	NOTEST	2.82246	7.18836	1.34871	0	1	1	no
TGME49_202940	TGME49_202940	0	TGME49_chrVIIa:2936248-2939562	Acute	chronic	OK	20.4716	27.0319	0.40104	0.391849	0.4933	0.682492	no
TGME49_202950	TGME49_202950	0	TGME49_chrVIIa:2919335-2935970	Acute	chronic	OK	15.7273	12.8317	-0.293557	-0.367197	0.51025	0.697086	no
TGME49_202960	TGME49_202960	0	TGME49_chrVIIa:2919335-2935970	Acute	chronic	NOTEST	15.9781	0	-inf	0	1	1	no
TGME49_202970	TGME49_202970	0	TGME49_chrVIIa:2908288-2918361	Acute	chronic	NOTEST	2.11989	1.73194	-0.291604	0	1	1	no
TGME49_202975	TGME49_202975	0	TGME49_chrVIIa:2901980-2906240	Acute	chronic	NOTEST	4.56691	0	-inf	0	1	1	no
TGME49_202980	TGME49_202980	0	TGME49_chrVIIa:2887654-2901765	Acute	chronic	NOTEST	14.4136	10.4677	-0.461482	0	1	1	no
TGME49_202990	TGME49_202990	0	TGME49_chrVIIa:2886092-2887407	Acute	chronic	NOTEST	0	0	0	0	1	1	no
TGME49_203000	TGME49_203000	0	TGME49_chrVIIa:2879193-2881704	Acute	chronic	NOTEST	0	0	0	0	1	1	no
TGME49_203010	TGME49_203010	0	TGME49_chrVIIa:2864555-2874761	Acute	chronic	OK	15.704	27.0408	0.784006	1.34804	0.0238	0.124514	no
TGME49_203020	TGME49_203020	0	TGME49_chrVIIa:2856370-2864524	Acute	chronic	NOTEST	1.9873	11.4278	2.52366	0	1	1	no
TGME49_203030	TGME49_203030	0	TGME49_chrVIIa:2842985-2848086	Acute	chronic	OK	84.3841	90.9749	0.108498	0.177381	0.7549	0.850658	no
TGME49_203040	TGME49_203040	0	TGME49_chrVIIa:2838889-2842004	Acute	chronic	OK	12.6986	37.8699	1.57638	0.943867	0.10475	0.323318	no
TGME49_203060	TGME49_203060	0	TGME49_chrVIIa:2819952-2836222	Acute	chronic	OK	70.0393	33.4532	-1.06602	-1.4084	0.0272	0.137098	no
TGME49_203070	TGME49_203070	0	TGME49_chrVIIa:2819952-2836222	Acute	chronic	NOTEST	0	0	0	0	1	1	no
TGME49_203080	TGME49_203080	0	TGME49_chrVIIa:2814562-2818764	Acute	chronic	OK	31.3711	28.0123	-0.163376	-0.170402	0.76555	0.856029	no
TGME49_203090	TGME49_203090	0	TGME49_chrVIIa:2811332-2814442	Acute	chronic	NOTEST	0	0	0	0	1	1	no
TGME49_203100	TGME49_203100	0	TGME49_chrVIIa:2809979-2810527	Acute	chronic	NOTEST	0	0	0	0	1	1	no
TGME49_203110	TGME49_203110	0	TGME49_chrVIIa:2802213-2809686	Acute	chronic	NOTEST	2.24216	0	-inf	0	1	1	no
TGME49_203120	TGME49_203120	0	TGME49_chrVIIa:2802213-2809686	Acute	chronic	NOTEST	5.59252	11.1769	0.998953	0	1	1	no
TGME49_203135	TGME49_203135	0	TGME49_chrVIIa:2746137-2799113	Acute	chronic	NOTEST	2.00235	2.40664	0.265322	0	1	1	no
TGME49_203150	TGME49_203150	0	TGME49_chrVIIa:2736693-2744962	Acute	chronic	NOTEST	11.9388	11.2547	-0.085131	0	1	1	no
TGME49_203160	TGME49_203160	0	TGME49_chrVIIa:2710822-2733557	Acute	chronic	OK	9.36329	27.7028	1.56495	0.798768	0.1552	0.401381	no
TGME49_203170	TGME49_203170	0	TGME49_chrVIIa:2710822-2733557	Acute	chronic	OK	38.0012	32.8273	-0.211148	-0.20667	0.72135	0.830425	no
TGME49_203175	TGME49_203175	0	TGME49_chrVIIa:2709326-2710672	Acute	chronic	OK	17.6512	10.2696	-0.781384	-0.18389	0.6422	0.779968	no
TGME49_203180	TGME49_203180	0	TGME49_chrVIIa:2690396-2708778	Acute	chronic	NOTEST	5.10345	13.0674	1.35643	0	1	1	no
TGME49_203200	TGME49_203200	0	TGME49_chrVIIa:2679735-2688386	Acute	chronic	NOTEST	0	2.86437	inf	0	1	1	no
TGME49_203220	TGME49_203220	0	TGME49_chrVIIa:2661857-2673079	Acute	chronic	OK	6.20101	16.483	1.4104	1.01119	0.2372	0.469374	no
TGME49_203230	TGME49_203230	0	TGME49_chrVIIa:2658891-2660878	Acute	chronic	NOTEST	0	10.5213	inf	0	1	1	no
TGME49_203240	TGME49_203240	0	TGME49_chrVIIa:2647719-2658076	Acute	chronic	OK	14.2343	23.5433	0.725951	0.793748	0.1599	0.405787	no
TGME49_203250	TGME49_203250	0	TGME49_chrVIIa:2643427-2646708	Acute	chronic	NOTEST	0	4.26672	inf	0	1	1	no
TGME49_203260	TGME49_203260	0	TGME49_chrVIIa:2631706-2640504	Acute	chronic	NOTEST	7.65594	7.00666	-0.127853	0	1	1	no
TGME49_203270	TGME49_203270	0	TGME49_chrVIIa:2625124-2631309	Acute	chronic	NOTEST	4.69327	3.85475	-0.283956	0	1	1	no
TGME49_203280	TGME49_203280	0	TGME49_chrVIIa:2602298-2624987	Acute	chronic	NOTEST	2.28596	3.03703	0.409861	0	1	1	no
TGME49_203290	TGME49_203290	0	TGME49_chrVIIa:2602298-2624987	Acute	chronic	LOWDATA	167.662	444.185	1.4056	0	1	1	no
TGME49_203300	TGME49_203300	0	TGME49_chrVIIa:2602298-2624987	Acute	chronic	OK	6.00921	16.6372	1.46916	0.367661	0.52865	0.706694	no
TGME49_203310	TGME49_203310	0	TGME49_chrVIIa:2602298-2624987	Acute	chronic	LOWDATA	750.603	520.01	-0.52951	0	1	1	no
TGME49_203320	TGME49_203320	0	TGME49_chrVIIa:2573667-2600955	Acute	chronic	NOTEST	5.68598	9.61781	0.758298	0	1	1	no
TGME49_203330	TGME49_203330	0	TGME49_chrVIIa:2565985-2572353	Acute	chronic	NOTEST	0	0	0	0	1	1	no
TGME49_203340	TGME49_203340	0	TGME49_chrVIIa:2565985-2572353	Acute	chronic	NOTEST	0	0	0	0	1	1	no
TGME49_203350	TGME49_203350	0	TGME49_chrVIIa:2556316-2563578	Acute	chronic	NOTEST	8.3309	13.4252	0.688396	0	1	1	no
TGME49_203358	TGME49_203358	0	TGME49_chrVIIa:2550801-2555629	Acute	chronic	OK	32.7533	21.1223	-0.632874	-0.403081	0.4483	0.646179	no
TGME49_203362	TGME49_203362	0	TGME49_chrVIIa:2543064-2546973	Acute	chronic	NOTEST	10.7725	10.9161	0.0191015	0	1	1	no
TGME49_203370	TGME49_203370	0	TGME49_chrVIIa:2539255-2542964	Acute	chronic	NOTEST	15.3008	7.69088	-0.992391	0	1	1	no
TGME49_203375	TGME49_203375	0	TGME49_chrVIIa:2527208-2538398	Acute	chronic	NOTEST	0	0	0	0	1	1	no
TGME49_203380	TGME49_203380	0	TGME49_chrVIIa:2527208-2538398	Acute	chronic	OK	20.7315	6.08274	-1.76903	-0.933673	0.105	0.323318	no
TGME49_203390	TGME49_203390	0	TGME49_chrVIIa:2521261-2524624	Acute	chronic	OK	40.7946	26.117	-0.64339	-0.53668	0.24825	0.476499	no
TGME49_203400	TGME49_203400	0	TGME49_chrVIIa:2507662-2519582	Acute	chronic	OK	40.3065	31.4209	-0.35929	-0.338009	0.5166	0.701818	no
TGME49_203420	TGME49_203420	0	TGME49_chrVIIa:2507662-2519582	Acute	chronic	NOTEST	5.45601	9.93104	0.864099	0	1	1	no
TGME49_203430	TGME49_203430	0	TGME49_chrVIIa:2506365-2506728	Acute	chronic	NOTEST	0	0	0	0	1	1	no
TGME49_203440	TGME49_203440	0	TGME49_chrVIIa:2501342-2506350	Acute	chronic	NOTEST	0	1.82651	inf	0	1	1	no
TGME49_203450	TGME49_203450	0	TGME49_chrVIIa:2493932-2500272	Acute	chronic	OK	29.3736	29.1951	-0.00879266	-0.00705237	0.98245	0.985656	no
TGME49_203460	TGME49_203460	0	TGME49_chrVIIa:2492771-2493651	Acute	chronic	OK	40.2658	0	-inf	-nan	0.1028	0.321511	no
TGME49_203470	TGME49_203470	0	TGME49_chrVIIa:2480746-2491592	Acute	chronic	OK	0	21.1504	inf	-nan	0.2305	0.463435	no
TGME49_203480	TGME49_203480	0	TGME49_chrVIIa:2480746-2491592	Acute	chronic	NOTEST	4.8337	6.65259	0.460787	0	1	1	no
TGME49_203490	TGME49_203490	0	TGME49_chrVIIa:2472904-2480269	Acute	chronic	NOTEST	10.0242	6.37462	-0.653078	0	1	1	no
TGME49_203500	TGME49_203500	0	TGME49_chrVIIa:2468958-2471087	Acute	chronic	NOTEST	0	2.79981	inf	0	1	1	no
TGME49_203505	TGME49_203505	0	TGME49_chrVIIa:2464527-2467902	Acute	chronic	NOTEST	0	0	0	0	1	1	no
TGME49_203510	TGME49_203510	0	TGME49_chrVIIa:2456035-2462544	Acute	chronic	OK	16.8533	18.2275	0.11309	0.104203	0.8467	0.909992	no
TGME49_203520	TGME49_203520	0	TGME49_chrVIIa:2445414-2452929	Acute	chronic	NOTEST	7.03661	12.7951	0.86264	0	1	1	no
TGME49_203540	TGME49_203540	0	TGME49_chrVIIa:2433623-2441166	Acute	chronic	OK	61.5647	54.0846	-0.186885	-0.291478	0.62085	0.766977	no
TGME49_203560	TGME49_203560	0	TGME49_chrVIIa:2432771-2433448	Acute	chronic	OK	160.353	57.1464	-1.48852	-0.674378	0.13945	0.378656	no
TGME49_203570	TGME49_203570	0	TGME49_chrVIIa:2421086-2425987	Acute	chronic	NOTEST	0	4.76484	inf	0	1	1	no
TGME49_203580	TGME49_203580	0	TGME49_chrVIIa:2416717-2420957	Acute	chronic	NOTEST	0	0	0	0	1	1	no
TGME49_203590	TGME49_203590	0	TGME49_chrVIIa:2411735-2413097	Acute	chronic	NOTEST	0	0	0	0	1	1	no
TGME49_203600	TGME49_203600	0	TGME49_chrVIIa:2400641-2411022	Acute	chronic	OK	70.8748	18.5607	-1.93302	-2.14592	0.0076	0.0541483	no
TGME49_203610	TGME49_203610	0	TGME49_chrVIIa:2400641-2411022	Acute	chronic	OK	5.51528	30.7674	2.4799	0.883613	0.11515	0.338671	no
TGME49_203620	TGME49_203620	0	TGME49_chrVIIa:2394173-2399777	Acute	chronic	NOTEST	12.1355	10.6304	-0.191036	0	1	1	no
TGME49_203630	TGME49_203630	0	TGME49_chrVIIa:2392790-2393820	Acute	chronic	OK	606.567	280.762	-1.11132	-0.847323	0.2233	0.45828	no
TGME49_203665	TGME49_203665	0	TGME49_chrVIIa:2356100-2389432	Acute	chronic	NOTEST	4.18912	4.27602	0.029621	0	1	1	no
TGME49_203682	TGME49_203682	0	TGME49_chrVIIa:2351592-2354662	Acute	chronic	OK	2.95983	56.2569	4.24844	0.915993	0.20285	0.448038	no
TGME49_203685	TGME49_203685	0	TGME49_chrVIIa:2344032-2347735	Acute	chronic	NOTEST	0	10.9068	inf	0	1	1	no
TGME49_203688	TGME49_203688	0	TGME49_chrVIIa:2339353-2340674	Acute	chronic	OK	0	58.7937	inf	-nan	0.0846	0.286491	no
TGME49_203690	TGME49_203690	0	TGME49_chrVIIa:2320096-2330891	Acute	chronic	NOTEST	12.9236	11.4263	-0.177652	0	1	1	no
TGME49_203700	TGME49_203700	0	TGME49_chrVIIa:2315662-2318335	Acute	chronic	OK	23.9946	36.6749	0.612085	0.410474	0.41305	0.621806	no
TGME49_203705	TGME49_203705	0	TGME49_chrVIIa:2312046-2313521	Acute	chronic	NOTEST	0	5.76659	inf	0	1	1	no
TGME49_203710	TGME49_203710	0	TGME49_chrVIIa:2296531-2310876	Acute	chronic	OK	31.8886	26.1636	-0.285477	-0.619448	0.2659	0.488645	no
TGME49_203720	TGME49_203720	0	TGME49_chrVIIa:2292036-2296418	Acute	chronic	OK	61.2702	89.3474	0.544241	0.809454	0.15265	0.397746	no
TGME49_203730	TGME49_203730	0	TGME49_chrVIIa:2282697-2290507	Acute	chronic	NOTEST	6.05292	8.89922	0.556048	0	1	1	no
TGME49_203735	TGME49_203735	0	TGME49_chrVIIa:2281161-2282431	Acute	chronic	NOTEST	10.2852	0	-inf	0	1	1	no
TGME49_203740	TGME49_203740	0	TGME49_chrVIIa:2278593-2280488	Acute	chronic	OK	31.9228	13.8406	-1.20568	-0.746571	0.26145	0.485921	no
TGME49_203750	TGME49_203750	0	TGME49_chrVIIa:2262207-2278520	Acute	chronic	NOTEST	1.04252	6.29669	2.59451	0	1	1	no
TGME49_203760	TGME49_203760	0	TGME49_chrVIIa:2250313-2261869	Acute	chronic	NOTEST	4.56559	6.72859	0.559501	0	1	1	no
TGME49_203770	TGME49_203770	0	TGME49_chrVIIa:2247151-2250263	Acute	chronic	NOTEST	0	1.25806	inf	0	1	1	no
TGME49_203780	TGME49_203780	0	TGME49_chrVIIa:2240043-2245991	Acute	chronic	OK	22.4567	21.9246	-0.0345931	-0.0486253	0.944	0.965993	no
TGME49_203800	TGME49_203800	0	TGME49_chrVIIa:2224871-2232433	Acute	chronic	NOTEST	1.40678	3.53797	1.33053	0	1	1	no
TGME49_203810	TGME49_203810	0	TGME49_chrVIIa:2216403-2220785	Acute	chronic	OK	28.7727	76.8115	1.41662	1.35322	0.0166	0.0967204	no
TGME49_203815	TGME49_203815	0	TGME49_chrVIIa:2209070-2210477	Acute	chronic	OK	83.2848	2.43752	-5.09457	-0.183808	0.36925	0.583054	no
TGME49_203830	TGME49_203830	0	TGME49_chrVIIa:2190264-2199920	Acute	chronic	NOTEST	12.0366	5.41729	-1.15179	0	1	1	no
TGME49_203840	TGME49_203840	0	TGME49_chrVIIa:2179961-2188025	Acute	chronic	NOTEST	5.63182	8.70539	0.628306	0	1	1	no
TGME49_203860	TGME49_203860	0	TGME49_chrVIIa:2175699-2179071	Acute	chronic	NOTEST	11.3247	0	-inf	0	1	1	no
TGME49_203870	TGME49_203870	0	TGME49_chrVIIa:2169656-2174364	Acute	chronic	OK	13.9412	24.2314	0.797523	0.417019	0.5003	0.688977	no
TGME49_203875	TGME49_203875	0	TGME49_chrVIIa:2156324-2169529	Acute	chronic	OK	40.7207	49.9923	0.295943	0.29419	0.6066	0.75727	no
TGME49_203880	TGME49_203880	0	TGME49_chrVIIa:2156324-2169529	Acute	chronic	OK	22.5259	35.4808	0.655456	0.711524	0.2507	0.477325	no
TGME49_203890	TGME49_203890	0	TGME49_chrVIIa:2153648-2156270	Acute	chronic	NOTEST	0	0	0	0	1	1	no
TGME49_203900	TGME49_203900	0	TGME49_chrVIIa:2142444-2152054	Acute	chronic	NOTEST	0	0	0	0	1	1	no
TGME49_203930	TGME49_203930	0	TGME49_chrVIIa:2123875-2128623	Acute	chronic	OK	88.3902	65.3362	-0.436003	-0.779724	0.1725	0.423515	no
TGME49_203940	TGME49_203940	0	TGME49_chrVIIa:2108373-2121821	Acute	chronic	NOTEST	2.86846	8.40366	1.55074	0	1	1	no
TGME49_203950	TGME49_203950	0	TGME49_chrVIIa:2095150-2108281	Acute	chronic	NOTEST	3.5785	5.48813	0.616959	0	1	1	no
TGME49_203960	TGME49_203960	0	TGME49_chrVIIa:2084914-2092571	Acute	chronic	NOTEST	7.9267	8.76332	0.144757	0	1	1	no
TGME49_203970	TGME49_203970	0	TGME49_chrVIIa:2076929-2084414	Acute	chronic	NOTEST	11.7979	9.46798	-0.317402	0	1	1	no
TGME49_203980	TGME49_203980	0	TGME49_chrVIIa:2062063-2075435	Acute	chronic	OK	32.4123	34.6684	0.0970823	0.173556	0.7551	0.850658	no
TGME49_203985	TGME49_203985	0	TGME49_chrVIIa:2058060-2058862	Acute	chronic	NOTEST	0	0	0	0	1	1	no
TGME49_203990	TGME49_203990	0	TGME49_chrVIIa:2055219-2057980	Acute	chronic	OK	147.989	149.195	0.0117115	0.0201653	0.9736	0.981412	no
TGME49_204000	TGME49_204000	0	TGME49_chrVIIa:2052708-2053467	Acute	chronic	NOTEST	0	0	0	0	1	1	no
TGME49_204010	TGME49_204010	0	TGME49_chrVIIa:2050172-2052328	Acute	chronic	NOTEST	0	0	0	0	1	1	no
TGME49_204045	TGME49_204045	0	TGME49_chrVIIa:2038331-2040493	Acute	chronic	NOTEST	3.02523	4.7346	0.646197	0	1	1	no
TGME49_204050	TGME49_204050	0	TGME49_chrVIIa:2030676-2037589	Acute	chronic	OK	431.184	8.15475	-5.72452	-4.40218	0.0115	0.0734273	no
TGME49_204055	TGME49_204055	0	TGME49_chrVIIa:2027660-2029988	Acute	chronic	NOTEST	3.28721	9.6299	1.55066	0	1	1	no
TGME49_204060	TGME49_204060	0	TGME49_chrVIIa:2021296-2027538	Acute	chronic	OK	15.9166	43.0895	1.43681	0.834831	0.2906	0.511226	no
TGME49_204070	TGME49_204070	0	TGME49_chrVIIa:2011684-2019463	Acute	chronic	OK	22.9403	39.1279	0.770313	0.849609	0.1362	0.373931	no
TGME49_204080	TGME49_204080	0	TGME49_chrVIIa:2004068-2011642	Acute	chronic	OK	39.9735	37.4964	-0.0922923	-0.153591	0.779	0.864426	no
TGME49_204090	TGME49_204090	0	TGME49_chrVIIa:2000443-2001508	Acute	chronic	OK	28.073	0	-inf	-nan	0.0671	0.251594	no
TGME49_204100	TGME49_204100	0	TGME49_chrVIIa:1982844-2000440	Acute	chronic	NOTEST	5.68398	4.26419	-0.414631	0	1	1	no
TGME49_204110	TGME49_204110	0	TGME49_chrVIIa:1981209-1982698	Acute	chronic	NOTEST	5.45122	3.6171	-0.591745	0	1	1	no
TGME49_204120	TGME49_204120	0	TGME49_chrVIIa:1973854-1979278	Acute	chronic	NOTEST	13.1619	5.26586	-1.32163	0	1	1	no
TGME49_204140	TGME49_204140	0	TGME49_chrVIIa:1950104-1959969	Acute	chronic	NOTEST	3.36639	3.7718	0.164053	0	1	1	no
TGME49_204150	TGME49_204150	0	TGME49_chrVIIa:1945660-1947797	Acute	chronic	NOTEST	6.12913	9.44251	0.623487	0	1	1	no
TGME49_204160	TGME49_204160	0	TGME49_chrVIIa:1935842-1945229	Acute	chronic	OK	11.201	16.9971	0.60166	0.583765	0.26605	0.488696	no
TGME49_204270	TGME49_204270	0	TGME49_chrVIIa:1931593-1935112	Acute	chronic	NOTEST	12.5749	3.59518	-1.80641	0	1	1	no
TGME49_204280	TGME49_204280	0	TGME49_chrVIIa:1922291-1930164	Acute	chronic	OK	18.9996	10.5706	-0.845912	-0.908366	0.1011	0.320675	no
TGME49_204290	TGME49_204290	0	TGME49_chrVIIa:1915434-1918585	Acute	chronic	NOTEST	0	0	0	0	1	1	no
TGME49_204300	TGME49_204300	0	TGME49_chrVIIa:1910323-1913705	Acute	chronic	NOTEST	0	1.7573	inf	0	1	1	no
TGME49_204310	TGME49_204310	0	TGME49_chrVIIa:1887391-1909019	Acute	chronic	OK	16.8862	45.8713	1.44175	2.03646	0.00835	0.0576424	no
TGME49_204315	TGME49_204315	0	TGME49_chrVIIa:1884854-1887266	Acute	chronic	OK	24.2927	17.9601	-0.435729	-0.210189	0.5969	0.750599	no
TGME49_204320	TGME49_204320	0	TGME49_chrVIIa:1882137-1884178	Acute	chronic	OK	23.9059	6.89142	-1.79449	-1.00708	0.2672	0.489436	no
TGME49_204325	TGME49_204325	0	TGME49_chrVIIa:1879271-1881072	Acute	chronic	NOTEST	0	0	0	0	1	1	no
TGME49_204330	TGME49_204330	0	TGME49_chrVIIa:1868939-1879196	Acute	chronic	NOTEST	0	0	0	0	1	1	no
TGME49_204340	TGME49_204340	0	TGME49_chrVIIa:1868939-1879196	Acute	chronic	OK	83.2177	57.4257	-0.535196	-1.17593	0.0443	0.193516	no
TGME49_204350	TGME49_204350	0	TGME49_chrVIIa:1858896-1866539	Acute	chronic	NOTEST	9.12579	11.1616	0.290519	0	1	1	no
TGME49_204360	TGME49_204360	0	TGME49_chrVIIa:1850363-1858615	Acute	chronic	NOTEST	13.2117	5.19856	-1.34563	0	1	1	no
TGME49_204370	TGME49_204370	0	TGME49_chrVIIa:1845222-1848774	Acute	chronic	OK	41.755	92.4465	1.14667	1.3948	0.03475	0.163599	no
TGME49_204380	TGME49_204380	0	TGME49_chrVIIa:1831796-1844826	Acute	chronic	NOTEST	4.94252	13.5657	1.45664	0	1	1	no
TGME49_204390	TGME49_204390	0	TGME49_chrVIIa:1827581-1829150	Acute	chronic	NOTEST	7.7324	11.3238	0.550371	0	1	1	no
TGME49_204395	TGME49_204395	0	TGME49_chrVIIa:1823395-1826878	Acute	chronic	OK	8.1603	16.0263	0.973745	0.51651	0.25745	0.482885	no
TGME49_204400	TGME49_204400	0	TGME49_chrVIIa:1815087-1823270	Acute	chronic	OK	96.0993	70.3253	-0.450482	-0.73195	0.191	0.440312	no
TGME49_204410	TGME49_204410	0	TGME49_chrVIIa:1804009-1814861	Acute	chronic	OK	8.13951	18.0955	1.15262	1.09778	0.0559	0.225461	no
TGME49_204440	TGME49_204440	0	TGME49_chrVIIa:1780438-1797459	Acute	chronic	OK	1.36228	17.0709	3.64745	1.4655	0.2158	0.453909	no
TGME49_204460	TGME49_204460	0	TGME49_chrVIIa:1775433-1780099	Acute	chronic	NOTEST	0	9.30943	inf	0	1	1	no
TGME49_204468	TGME49_204468	0	TGME49_chrVIIa:1769360-1773440	Acute	chronic	NOTEST	0	0	0	0	1	1	no
TGME49_204472	TGME49_204472	0	TGME49_chrVIIa:1767593-1769289	Acute	chronic	NOTEST	0	0	0	0	1	1	no
TGME49_204480	TGME49_204480	0	TGME49_chrVIIa:1753188-1764802	Acute	chronic	OK	33.6261	29.6849	-0.179853	-0.286459	0.6111	0.760164	no
TGME49_204490	TGME49_204490	0	TGME49_chrVIIa:1750229-1753088	Acute	chronic	OK	15.6299	2.86224	-2.44909	-0.290486	0.41165	0.620341	no
TGME49_204500	TGME49_204500	0	TGME49_chrVIIa:1745139-1748511	Acute	chronic	NOTEST	0	0.842161	inf	0	1	1	no
TGME49_204505	TGME49_204505	0	TGME49_chrVIIa:1742803-1744222	Acute	chronic	NOTEST	0	0	0	0	1	1	no
TGME49_204510	TGME49_204510	0	TGME49_chrVIIa:1736032-1742708	Acute	chronic	NOTEST	7.2765	2.2726	-1.6789	0	1	1	no
TGME49_204520	TGME49_204520	0	TGME49_chrVIIa:1727970-1735767	Acute	chronic	OK	18.8058	15.7284	-0.257808	-0.150562	0.73045	0.836324	no
TGME49_204540	TGME49_204540	0	TGME49_chrVIIa:1727970-1735767	Acute	chronic	NOTEST	6.38338	2.87169	-1.15242	0	1	1	no
TGME49_204550	TGME49_204550	0	TGME49_chrVIIa:1722255-1727834	Acute	chronic	NOTEST	4.8196	13.0289	1.43472	0	1	1	no
TGME49_204560	TGME49_204560	0	TGME49_chrVIIa:1698442-1721297	Acute	chronic	NOTEST	0	0.407415	inf	0	1	1	no
TGME49_204870	TGME49_204870	0	TGME49_chrVIIa:1693943-1695872	Acute	chronic	NOTEST	0	0	0	0	1	1	no
TGME49_204880	TGME49_204880	0	TGME49_chrVIIa:1685390-1689557	Acute	chronic	OK	14.2959	18.9291	0.405006	0.379726	0.58985	0.748033	no
TGME49_205000	TGME49_205000	0	TGME49_chrVIIa:1681034-1685140	Acute	chronic	OK	16.752	10.6472	-0.653854	-0.418269	0.4838	0.674956	no
TGME49_205010	TGME49_205010	0	TGME49_chrVIIa:1665151-1680884	Acute	chronic	OK	20.1892	22.7503	0.172305	0.185858	0.73275	0.836676	no
TGME49_205020	TGME49_205020	0	TGME49_chrVIIa:1665151-1680884	Acute	chronic	LOWDATA	0	9.59876	inf	0	1	1	no
TGME49_205030	TGME49_205030	0	TGME49_chrVIIa:1665151-1680884	Acute	chronic	OK	29.123	33.8835	0.218424	0.141008	0.7845	0.867565	no
TGME49_205040	TGME49_205040	0	TGME49_chrVIIa:1656727-1665021	Acute	chronic	OK	23.1138	13.038	-0.826036	-1.03067	0.07965	0.278045	no
TGME49_205050	TGME49_205050	0	TGME49_chrVIIa:1649556-1656584	Acute	chronic	OK	33.5535	1.92038	-4.127	-2.45301	0.19025	0.440063	no
TGME49_205060	TGME49_205060	0	TGME49_chrVIIa:1643448-1649445	Acute	chronic	OK	22.7568	21.8151	-0.0609731	-0.0667739	0.90055	0.94298	no
TGME49_205070	TGME49_205070	0	TGME49_chrVIIa:1643448-1649445	Acute	chronic	NOTEST	0.452978	0.00884623	-5.67824	0	1	1	no
TGME49_205080	TGME49_205080	0	TGME49_chrVIIa:1640932-1642474	Acute	chronic	NOTEST	0	0	0	0	1	1	no
TGME49_205090	TGME49_205090	0	TGME49_chrVIIa:1638188-1640222	Acute	chronic	NOTEST	0	0	0	0	1	1	no
TGME49_205100	TGME49_205100	0	TGME49_chrVIIa:1633030-1638067	Acute	chronic	NOTEST	6.05843	1.26751	-2.25694	0	1	1	no
TGME49_205110	TGME49_205110	0	TGME49_chrVIIa:1631773-1632412	Acute	chronic	OK	0	45.6719	inf	-nan	0.00975	0.0645211	no
TGME49_205120	TGME49_205120	0	TGME49_chrVIIa:1623115-1630143	Acute	chronic	NOTEST	1.30551	3.09145	1.24367	0	1	1	no
TGME49_205140	TGME49_205140	0	TGME49_chrVIIa:1587051-1593990	Acute	chronic	NOTEST	0	0.685664	inf	0	1	1	no
TGME49_205150	TGME49_205150	0	TGME49_chrVIIa:1577512-1586882	Acute	chronic	NOTEST	2.84126	13.8499	2.28527	0	1	1	no
TGME49_205160	TGME49_205160	0	TGME49_chrVIIa:1569793-1576215	Acute	chronic	NOTEST	3.01761	2.10785	-0.517635	0	1	1	no
TGME49_205170	TGME49_205170	0	TGME49_chrVIIa:1566783-1568400	Acute	chronic	OK	101.781	101.12	-0.00939313	-0.00714427	0.9897	0.990691	no
TGME49_205180	TGME49_205180	0	TGME49_chrVIIa:1562288-1566194	Acute	chronic	OK	31.6558	12.7523	-1.31171	-1.13722	0.06725	0.25192	no
TGME49_205190	TGME49_205190	0	TGME49_chrVIIa:1554028-1561125	Acute	chronic	NOTEST	10.7939	11.7921	0.127599	0	1	1	no
TGME49_205220	TGME49_205220	0	TGME49_chrVIIa:1530020-1540852	Acute	chronic	NOTEST	12.134	13.5517	0.159423	0	1	1	no
TGME49_205230	TGME49_205230	0	TGME49_chrVIIa:1530020-1540852	Acute	chronic	NOTEST	5.08811	4.55713	-0.159004	0	1	1	no
TGME49_205240	TGME49_205240	0	TGME49_chrVIIa:1516408-1526894	Acute	chronic	OK	22.6056	22.6135	0.000500573	0.000484042	0.9921	0.992597	no
TGME49_205265	TGME49_205265	0	TGME49_chrVIIa:1504865-1513134	Acute	chronic	OK	4.52837	24.0783	2.41067	1.6241	0.13635	0.373931	no
TGME49_205280	TGME49_205280	0	TGME49_chrVIIa:1496498-1500757	Acute	chronic	OK	76.0356	61.2566	-0.311812	-0.588158	0.28335	0.503356	no
TGME49_205290	TGME49_205290	0	TGME49_chrVIIa:1488563-1496424	Acute	chronic	NOTEST	14.4271	7.56341	-0.931668	0	1	1	no
TGME49_205300	TGME49_205300	0	TGME49_chrVIIa:1478953-1487659	Acute	chronic	NOTEST	4.78808	12.288	1.35973	0	1	1	no
TGME49_205310	TGME49_205310	0	TGME49_chrVIIa:1478405-1478485	Acute	chronic	NOTEST	0	0	0	0	1	1	no
TGME49_205320	TGME49_205320	0	TGME49_chrVIIa:1472397-1477627	Acute	chronic	OK	60.4517	61.8977	0.0341037	0.0606358	0.9086	0.947346	no
TGME49_205360	TGME49_205360	0	TGME49_chrVIIa:1442086-1460074	Acute	chronic	OK	19.2849	6.74812	-1.51492	-1.65085	0.00755	0.0539845	no
TGME49_205370	TGME49_205370	0	TGME49_chrVIIa:1435607-1440319	Acute	chronic	OK	22.0776	5.60595	-1.97755	-1.30516	0.13215	0.367063	no
TGME49_205380	TGME49_205380	0	TGME49_chrVIIa:1429852-1435570	Acute	chronic	OK	43.2124	17.1115	-1.33648	-1.27123	0.0377	0.173004	no
TGME49_205390	TGME49_205390	0	TGME49_chrVIIa:1424011-1429708	Acute	chronic	NOTEST	13.375	14.5497	0.121451	0	1	1	no
TGME49_205398	TGME49_205398	0	TGME49_chrVIIa:1424011-1429708	Acute	chronic	NOTEST	0	0	0	0	1	1	no
TGME49_205402	TGME49_205402	0	TGME49_chrVIIa:1421686-1423761	Acute	chronic	NOTEST	0	0	0	0	1	1	no
TGME49_205410	TGME49_205410	0	TGME49_chrVIIa:1418021-1420925	Acute	chronic	NOTEST	0	9.95006	inf	0	1	1	no
TGME49_205420	TGME49_205420	0	TGME49_chrVIIa:1412559-1416914	Acute	chronic	NOTEST	0	2.25595	inf	0	1	1	no
TGME49_205425	TGME49_205425	0	TGME49_chrVIIa:1411446-1412483	Acute	chronic	NOTEST	0	0	0	0	1	1	no
TGME49_205430	TGME49_205430	0	TGME49_chrVIIa:1404088-1410762	Acute	chronic	NOTEST	4.85469	10.5762	1.12337	0	1	1	no
TGME49_205440	TGME49_205440	0	TGME49_chrVIIa:1396957-1403595	Acute	chronic	OK	64.2942	82.3336	0.356792	0.54665	0.3371	0.55555	no
TGME49_205450	TGME49_205450	0	TGME49_chrVIIa:1394615-1396203	Acute	chronic	NOTEST	0	9.17034	inf	0	1	1	no
TGME49_205460	TGME49_205460	0	TGME49_chrVIIa:1389819-1394454	Acute	chronic	NOTEST	14.6767	14.5458	-0.0129255	0	1	1	no
TGME49_205480	TGME49_205480	0	TGME49_chrVIIa:1381918-1384973	Acute	chronic	OK	13.8183	25.1707	0.865169	0.525183	0.41975	0.625323	no
TGME49_205490	TGME49_205490	0	TGME49_chrVIIa:1365801-1381849	Acute	chronic	OK	48.6028	46.7271	-0.0567787	-0.11494	0.83795	0.903991	no
TGME49_205500	TGME49_205500	0	TGME49_chrVIIa:1365801-1381849	Acute	chronic	NOTEST	8.34121	13.4149	0.68551	0	1	1	no
TGME49_205510	TGME49_205510	0	TGME49_chrVIIa:1354202-1365659	Acute	chronic	OK	50.3788	23.4088	-1.10577	-1.26767	0.04325	0.190596	no
TGME49_205520	TGME49_205520	0	TGME49_chrVIIa:1354202-1365659	Acute	chronic	NOTEST	0	3.4645	inf	0	1	1	no
TGME49_205530	TGME49_205530	0	TGME49_chrVIIa:1354202-1365659	Acute	chronic	NOTEST	7.39678	6.92955	-0.0941355	0	1	1	no
TGME49_205540	TGME49_205540	0	TGME49_chrVIIa:1346121-1353902	Acute	chronic	NOTEST	4.98642	14.1196	1.50163	0	1	1	no
TGME49_205550	TGME49_205550	0	TGME49_chrVIIa:1338352-1345899	Acute	chronic	NOTEST	13.5247	9.18237	-0.558657	0	1	1	no
TGME49_205562	TGME49_205562	0	TGME49_chrVIIa:1306209-1331888	Acute	chronic	NOTEST	7.64655	6.31662	-0.275658	0	1	1	no
TGME49_205570	TGME49_205570	0	TGME49_chrVIIa:1301491-1305825	Acute	chronic	NOTEST	13.7941	4.64997	-1.56876	0	1	1	no
TGME49_205580	TGME49_205580	0	TGME49_chrVIIa:1293376-1299352	Acute	chronic	OK	10.4879	22.9317	1.12862	0.804039	0.29775	0.516438	no
TGME49_205590	TGME49_205590	0	TGME49_chrVIIa:1286581-1291466	Acute	chronic	NOTEST	2.13751	2.03347	-0.0719907	0	1	1	no
TGME49_205600	TGME49_205600	0	TGME49_chrVIIa:1278720-1285055	Acute	chronic	NOTEST	13.3473	12.2725	-0.121118	0	1	1	no
TGME49_205615	TGME49_205615	0	TGME49_chrVIIa:1261021-1275588	Acute	chronic	NOTEST	6.92919	4.04926	-0.775027	0	1	1	no
TGME49_205625	TGME49_205625	0	TGME49_chrVIIa:1252816-1260440	Acute	chronic	NOTEST	15.0069	11.8217	-0.344188	0	1	1	no
TGME49_205630	TGME49_205630	0	TGME49_chrVIIa:1252124-1252740	Acute	chronic	NOTEST	14.6666	8.35952	-0.811044	0	1	1	no
TGME49_205640	TGME49_205640	0	TGME49_chrVIIa:1243066-1250529	Acute	chronic	OK	26.5187	13.3503	-0.990134	-1.20422	0.03535	0.16545	no
TGME49_205650	TGME49_205650	0	TGME49_chrVIIa:1228153-1239920	Acute	chronic	OK	36.2979	34.246	-0.0839521	-0.165966	0.7666	0.856133	no
TGME49_205658	TGME49_205658	0	TGME49_chrVIIa:1228153-1239920	Acute	chronic	NOTEST	0	0	0	0	1	1	no
TGME49_205662	TGME49_205662	0	TGME49_chrVIIa:1225771-1228104	Acute	chronic	NOTEST	0	0	0	0	1	1	no
TGME49_205670	TGME49_205670	0	TGME49_chrVIIa:1222177-1225724	Acute	chronic	OK	41.3867	55.0143	0.410641	0.44639	0.39705	0.608282	no
TGME49_205690	TGME49_205690	0	TGME49_chrVIIa:1208733-1219931	Acute	chronic	OK	13.67	27.5645	1.01179	0.680304	0.2501	0.47716	no
TGME49_205700	TGME49_205700	0	TGME49_chrVIIa:1208733-1219931	Acute	chronic	LOWDATA	242.428	137.925	-0.813676	0	1	1	no
TGME49_205710	TGME49_205710	0	TGME49_chrVIIa:1202638-1208426	Acute	chronic	OK	21.6574	40.7942	0.913503	0.907411	0.12015	0.346243	no
TGME49_205720	TGME49_205720	0	TGME49_chrVIIa:1197624-1201754	Acute	chronic	NOTEST	3.9064	6.53868	0.743161	0	1	1	no
TGME49_205730	TGME49_205730	0	TGME49_chrVIIa:1193545-1197604	Acute	chronic	OK	11.7175	25.901	1.14434	0.794591	0.18445	0.436337	no
TGME49_205740	TGME49_205740	0	TGME49_chrVIIa:1178801-1193361	Acute	chronic	OK	19.2734	10.3399	-0.898382	-0.924666	0.11745	0.341914	no
TGME49_205760	TGME49_205760	0	TGME49_chrVIIa:1169854-1171995	Acute	chronic	NOTEST	0	0	0	0	1	1	no
TGME49_205770	TGME49_205770	0	TGME49_chrVIIa:1084715-1086993	Acute	chronic	NOTEST	0	0	0	0	1	1	no
TGME49_206290	TGME49_206290	0	TGME49_chrVIIa:1079268-1084342	Acute	chronic	NOTEST	0	4.4042	inf	0	1	1	no
TGME49_206300	TGME49_206300	0	TGME49_chrVIIa:1075622-1078820	Acute	chronic	NOTEST	11.3494	8.85518	-0.358018	0	1	1	no
TGME49_206310	TGME49_206310	0	TGME49_chrVIIa:1069332-1075192	Acute	chronic	NOTEST	8.86344	11.4023	0.363381	0	1	1	no
TGME49_206320	TGME49_206320	0	TGME49_chrVIIa:1062726-1067765	Acute	chronic	OK	25.1803	33.1726	0.397696	0.414352	0.44435	0.643503	no
TGME49_206330	TGME49_206330	0	TGME49_chrVIIa:1056524-1061194	Acute	chronic	OK	11.9044	23.5039	0.981405	0.798753	0.0805	0.280034	no
TGME49_206340	TGME49_206340	0	TGME49_chrVIIa:1048215-1056340	Acute	chronic	OK	45.5234	57.4452	0.335577	0.382863	0.45885	0.655008	no
TGME49_206350	TGME49_206350	0	TGME49_chrVIIa:1048215-1056340	Acute	chronic	OK	49.3078	12.8661	-1.93824	-1.1625	0.0744	0.267425	no
TGME49_206360	TGME49_206360	0	TGME49_chrVIIa:1031533-1048024	Acute	chronic	OK	22.2023	22.8284	0.0401242	0.0247972	0.9597	0.973337	no
TGME49_206380	TGME49_206380	0	TGME49_chrVIIa:1031533-1048024	Acute	chronic	OK	16.3764	21.4323	0.388173	0.451959	0.4133	0.621806	no
TGME49_206390	TGME49_206390	0	TGME49_chrVIIa:1022475-1029580	Acute	chronic	OK	2.93191	19.6942	2.74786	0.681157	0.2141	0.453868	no
TGME49_206400	TGME49_206400	0	TGME49_chrVIIa:1014525-1017614	Acute	chronic	NOTEST	5.26358	1.93641	-1.44266	0	1	1	no
TGME49_206415	TGME49_206415	0	TGME49_chrVIIa:993926-1013604	Acute	chronic	NOTEST	11.2072	13.5002	0.268552	0	1	1	no
TGME49_206440	TGME49_206440	0	TGME49_chrVIIa:955333-992801	Acute	chronic	NOTEST	11.6945	3.65957	-1.67608	0	1	1	no
TGME49_206460	TGME49_206460	0	TGME49_chrVIIa:955333-992801	Acute	chronic	LOWDATA	31.5096	65.2481	1.05014	0	1	1	no
TGME49_206470	TGME49_206470	0	TGME49_chrVIIa:943225-955090	Acute	chronic	OK	66.7825	38.372	-0.799417	-1.1905	0.0435	0.191486	no
TGME49_206480	TGME49_206480	0	TGME49_chrVIIa:943225-955090	Acute	chronic	OK	69.0671	30.5398	-1.17731	-1.26585	0.04015	0.18072	no
TGME49_206490	TGME49_206490	0	TGME49_chrVIIa:932291-942138	Acute	chronic	NOTEST	9.4283	9.099	-0.0512896	0	1	1	no
TGME49_206500	TGME49_206500	0	TGME49_chrVIIa:919484-930213	Acute	chronic	NOTEST	0	8.27179	inf	0	1	1	no
TGME49_206510	TGME49_206510	0	TGME49_chrVIIa:903218-919335	Acute	chronic	OK	56.2847	62.6183	0.153841	0.39391	0.4877	0.677794	no
TGME49_206520	TGME49_206520	0	TGME49_chrVIIa:843014-903144	Acute	chronic	NOTEST	0	0	0	0	1	1	no
TGME49_206540	TGME49_206540	0	TGME49_chrVIIa:843014-903144	Acute	chronic	OK	34.7392	15.7463	-1.14155	-1.53429	0.01555	0.0923527	no
TGME49_206550	TGME49_206550	0	TGME49_chrVIIa:843014-903144	Acute	chronic	NOTEST	0.254528	0.674157	1.40526	0	1	1	no
TGME49_206560	TGME49_206560	0	TGME49_chrVIIa:837360-840482	Acute	chronic	NOTEST	0	0	0	0	1	1	no
TGME49_206570	TGME49_206570	0	TGME49_chrVIIa:831991-835523	Acute	chronic	NOTEST	0	0.801547	inf	0	1	1	no
TGME49_206580	TGME49_206580	0	TGME49_chrVIIa:811865-831276	Acute	chronic	NOTEST	3.58382	10.7847	1.58942	0	1	1	no
TGME49_206590	TGME49_206590	0	TGME49_chrVIIa:798561-809165	Acute	chronic	OK	33.5107	25.6755	-0.384233	-0.598615	0.28645	0.507284	no
TGME49_206600	TGME49_206600	0	TGME49_chrVIIa:792585-798068	Acute	chronic	NOTEST	9.98093	11.9213	0.256299	0	1	1	no
TGME49_206605	TGME49_206605	0	TGME49_chrVIIa:789144-790922	Acute	chronic	NOTEST	0	0	0	0	1	1	no
TGME49_206610	TGME49_206610	0	TGME49_chrVIIa:780886-789026	Acute	chronic	OK	19.7365	6.01263	-1.7148	-0.820434	0.2592	0.484802	no
TGME49_206620	TGME49_206620	0	TGME49_chrVIIa:775784-779297	Acute	chronic	NOTEST	0	0	0	0	1	1	no
TGME49_206630	TGME49_206630	0	TGME49_chrVIIa:768993-775054	Acute	chronic	NOTEST	14.0711	14.88	0.0806375	0	1	1	no
TGME49_206650	TGME49_206650	0	TGME49_chrVIIa:747627-755008	Acute	chronic	NOTEST	0.969432	0.371066	-1.38546	0	1	1	no
TGME49_206660	TGME49_206660	0	TGME49_chrVIIa:742158-745929	Acute	chronic	NOTEST	1.65668	2.11381	0.351545	0	1	1	no
TGME49_206670	TGME49_206670	0	TGME49_chrVIIa:729548-741979	Acute	chronic	OK	29.7391	35.9709	0.274473	0.511568	0.3635	0.578007	no
TGME49_206680	TGME49_206680	0	TGME49_chrVIIa:725361-728220	Acute	chronic	OK	12.8539	20.1833	0.650956	0.313204	0.47065	0.665672	no
TGME49_206690	TGME49_206690	0	TGME49_chrVIIa:722625-724904	Acute	chronic	OK	69.2638	47.1221	-0.555699	-0.588172	0.28215	0.502739	no
TGME49_206695	TGME49_206695	0	TGME49_chrVIIa:721005-722599	Acute	chronic	OK	25.9856	50.1733	0.949208	0.220752	0.60135	0.753666	no
TGME49_206700	TGME49_206700	0	TGME49_chrVIIa:715989-718759	Acute	chronic	NOTEST	10.1786	12.5708	0.304544	0	1	1	no
TGME49_206710	TGME49_206710	0	TGME49_chrVIIa:709998-715264	Acute	chronic	NOTEST	3.56816	12.9049	1.85467	0	1	1	no
TGME49_206910	TGME49_206910	0	TGME49_chrIV:49228-50573	Acute	chronic	NOTEST	0	2.35182	inf	0	1	1	no
TGME49_207005	TGME49_207005	0	TGME49_chrX:7328744-7330651	Acute	chronic	NOTEST	0	0	0	0	1	1	no
TGME49_207010	TGME49_207010	0	TGME49_chrX:7333085-7334939	Acute	chronic	NOTEST	0	2.96878	inf	0	1	1	no
TGME49_207015	TGME49_207015	0	TGME49_chrX:7338882-7341116	Acute	chronic	NOTEST	0	0	0	0	1	1	no
TGME49_207020	TGME49_207020	0	TGME49_chrX:7342647-7344849	Acute	chronic	OK	0	66.4706	inf	-nan	0.08095	0.280622	no
TGME49_207030	TGME49_207030	0	TGME49_chrX:7345678-7346384	Acute	chronic	NOTEST	14.136	9.37643	-0.592267	0	1	1	no
TGME49_207040	TGME49_207040	0	TGME49_chrX:7346617-7357300	Acute	chronic	NOTEST	3.5041	5.61986	0.681492	0	1	1	no
TGME49_207050	TGME49_207050	0	TGME49_chrX:7358271-7360580	Acute	chronic	NOTEST	0	0	0	0	1	1	no
TGME49_207060	TGME49_207060	0	TGME49_chrX:7362232-7366485	Acute	chronic	OK	82.3767	26.3929	-1.64208	-1.54708	0.0101	0.0662885	no
TGME49_207065	TGME49_207065	0	TGME49_chrX:7366496-7369069	Acute	chronic	OK	26.5314	5.67759	-2.22435	-0.247746	0.2548	0.480827	no
TGME49_207070	TGME49_207070	0	TGME49_chrX:7369517-7373232	Acute	chronic	NOTEST	12.0115	4.85444	-1.30703	0	1	1	no
TGME49_207080	TGME49_207080	0	TGME49_chrX:7373448-7384597	Acute	chronic	NOTEST	5.60887	6.49028	0.210571	0	1	1	no
TGME49_207100	TGME49_207100	0	TGME49_chrX:7385717-7396444	Acute	chronic	NOTEST	0	15.1736	inf	0	1	1	no
TGME49_207110	TGME49_207110	0	TGME49_chrX:7398212-7399070	Acute	chronic	NOTEST	0	0	0	0	1	1	no
TGME49_207120	TGME49_207120	0	TGME49_chrX:7399187-7412577	Acute	chronic	NOTEST	4.8494	13.2272	1.44763	0	1	1	no
TGME49_207130	TGME49_207130	0	TGME49_chrX:7412698-7413938	Acute	chronic	OK	19.0308	263.241	3.78998	1.68173	0.17395	0.425507	no
TGME49_207140	TGME49_207140	0	TGME49_chrX:7415207-7416447	Acute	chronic	NOTEST	0	13.9936	inf	0	1	1	no
TGME49_207150	TGME49_207150	0	TGME49_chrX:7417696-7418452	Acute	chronic	OK	31.2794	19.955	-0.648462	-0.226082	0.6047	0.756017	no
TGME49_207170	TGME49_207170	0	TGME49_chrX:7424962-7428423	Acute	chronic	OK	59.5486	33.1367	-0.845637	-0.741022	0.1378	0.375707	no
TGME49_207180	TGME49_207180	0	TGME49_chrX:7428848-7437578	Acute	chronic	NOTEST	3.40031	8.13935	1.25925	0	1	1	no
TGME49_207200	TGME49_207200	0	TGME49_chrX:7437695-7446822	Acute	chronic	NOTEST	7.51695	6.61786	-0.183783	0	1	1	no
TGME49_207230	TGME49_207230	0	TGME49_chrX:7453471-7468576	Acute	chronic	OK	21.1063	27.4745	0.380417	0.409027	0.43925	0.640293	no
TGME49_207240	TGME49_207240	0	TGME49_chrX:7453471-7468576	Acute	chronic	OK	53.2533	42.176	-0.33645	-0.44312	0.43265	0.635539	no
TGME49_207250	TGME49_207250	0	TGME49_chrX:7453471-7468576	Acute	chronic	NOTEST	0	0	0	0	1	1	no
TGME49_207350	TGME49_207350	0	TGME49_chrIb:3876-4537	Acute	chronic	OK	62.7167	68.3043	0.123127	0.0506189	0.89795	0.94227	no
TGME49_207360	TGME49_207360	0	TGME49_chrIb:4720-5927	Acute	chronic	NOTEST	0	0	0	0	1	1	no
TGME49_207365	TGME49_207365	0	TGME49_chrIb:8285-18443	Acute	chronic	NOTEST	0	0	0	0	1	1	no
TGME49_207370	TGME49_207370	0	TGME49_chrIb:8285-18443	Acute	chronic	OK	27.7355	19.8408	-0.483264	-0.860456	0.13515	0.372805	no
TGME49_207380	TGME49_207380	0	TGME49_chrIb:19840-19922	Acute	chronic	NOTEST	0	0	0	0	1	1	no
TGME49_207390	TGME49_207390	0	TGME49_chrIb:20723-29394	Acute	chronic	NOTEST	11.7339	14.6247	0.317715	0	1	1	no
TGME49_207403	TGME49_207403	0	TGME49_chrIb:36715-37587	Acute	chronic	NOTEST	0	0	0	0	1	1	no
TGME49_207407	TGME49_207407	0	TGME49_chrIb:38219-40200	Acute	chronic	NOTEST	0	0	0	0	1	1	no
TGME49_207410	TGME49_207410	0	TGME49_chrIb:40400-46324	Acute	chronic	NOTEST	3.99736	2.12288	-0.913029	0	1	1	no
TGME49_207420	TGME49_207420	0	TGME49_chrIb:47508-48670	Acute	chronic	OK	37.0294	34.8576	-0.0871982	-0.0458596	0.78465	0.867565	no
TGME49_207430	TGME49_207430	0	TGME49_chrIb:49051-60627	Acute	chronic	OK	3.50872	27.1331	2.95104	1.10172	0.23415	0.466649	no
TGME49_207450	TGME49_207450	0	TGME49_chrIb:68765-75836	Acute	chronic	OK	23.2343	13.0689	-0.830114	-0.563727	0.2375	0.469374	no
TGME49_207460	TGME49_207460	0	TGME49_chrIb:75942-82703	Acute	chronic	OK	29.8423	26.5014	-0.171293	-0.135029	0.801	0.880527	no
TGME49_207470	TGME49_207470	0	TGME49_chrIb:86845-91224	Acute	chronic	NOTEST	9.1796	4.55479	-1.01105	0	1	1	no
TGME49_207480	TGME49_207480	0	TGME49_chrIb:92667-140198	Acute	chronic	NOTEST	1.40973	2.44745	0.795858	0	1	1	no
TGME49_207590	TGME49_207590	0	TGME49_chrIb:141985-145927	Acute	chronic	NOTEST	4.72112	11.3939	1.27106	0	1	1	no
TGME49_207610	TGME49_207610	0	TGME49_chrIb:152054-153929	Acute	chronic	NOTEST	3.54803	0	-inf	0	1	1	no
TGME49_207620	TGME49_207620	0	TGME49_chrIb:155254-164337	Acute	chronic	OK	32.5602	20.7141	-0.652494	-0.657498	0.2754	0.496515	no
TGME49_207630	TGME49_207630	0	TGME49_chrIb:164499-170742	Acute	chronic	NOTEST	12.6906	6.26266	-1.01892	0	1	1	no
TGME49_207640	TGME49_207640	0	TGME49_chrIb:170768-187133	Acute	chronic	OK	16.988	24.5673	0.532223	0.599812	0.2655	0.488318	no
TGME49_207650	TGME49_207650	0	TGME49_chrIb:189414-191385	Acute	chronic	NOTEST	0	0	0	0	1	1	no
TGME49_207665	TGME49_207665	0	TGME49_chrIb:194108-205961	Acute	chronic	NOTEST	1.01255	0	-inf	0	1	1	no
TGME49_207680	TGME49_207680	0	TGME49_chrIb:207747-211271	Acute	chronic	OK	44.0054	25.8268	-0.76881	-0.68259	0.20305	0.448038	no
TGME49_207690	TGME49_207690	0	TGME49_chrIb:214140-217729	Acute	chronic	OK	17.2509	23.2186	0.428612	0.148112	0.75985	0.852334	no
TGME49_207700	TGME49_207700	0	TGME49_chrIb:218560-220396	Acute	chronic	NOTEST	0	1.79273	inf	0	1	1	no
TGME49_207720	TGME49_207720	0	TGME49_chrIb:232184-244743	Acute	chronic	NOTEST	7.13006	2.99209	-1.25276	0	1	1	no
TGME49_207730	TGME49_207730	0	TGME49_chrIb:245016-250504	Acute	chronic	NOTEST	0	0	0	0	1	1	no
TGME49_207740	TGME49_207740	0	TGME49_chrIb:251565-254589	Acute	chronic	NOTEST	0	0	0	0	1	1	no
TGME49_207750	TGME49_207750	0	TGME49_chrIb:256240-264887	Acute	chronic	OK	4.26578	24.5878	2.52706	1.15524	0.20135	0.448038	no
TGME49_207760	TGME49_207760	0	TGME49_chrIb:265826-276585	Acute	chronic	OK	31.0103	22.0437	-0.49238	-0.714971	0.20995	0.451652	no
TGME49_207770	TGME49_207770	0	TGME49_chrIb:277759-285219	Acute	chronic	OK	36.7916	42.1102	0.194792	0.225336	0.69065	0.81192	no
TGME49_207780	TGME49_207780	0	TGME49_chrIb:299632-300831	Acute	chronic	NOTEST	0	0	0	0	1	1	no
TGME49_207790	TGME49_207790	0	TGME49_chrIb:300875-302329	Acute	chronic	NOTEST	0	0	0	0	1	1	no
TGME49_207800	TGME49_207800	0	TGME49_chrIb:304072-307889	Acute	chronic	OK	16.428	10.4756	-0.649122	-0.363721	0.57485	0.736434	no
TGME49_207810	TGME49_207810	0	TGME49_chrIb:307968-308050	Acute	chronic	NOTEST	0	0	0	0	1	1	no
TGME49_207820	TGME49_207820	0	TGME49_chrIb:313287-319260	Acute	chronic	OK	55.6634	86.8341	0.641532	1.05042	0.0646	0.246615	no
TGME49_207830	TGME49_207830	0	TGME49_chrIb:321399-329137	Acute	chronic	OK	20.3689	28.2838	0.473607	0.454906	0.4302	0.632871	no
TGME49_207865	TGME49_207865	0	TGME49_chrIb:332855-369803	Acute	chronic	NOTEST	0	3.35777	inf	0	1	1	no
TGME49_207880	TGME49_207880	0	TGME49_chrIb:382973-407033	Acute	chronic	OK	10.6712	20.2789	0.926256	1.05678	0.06075	0.238448	no
TGME49_207900	TGME49_207900	0	TGME49_chrIb:409001-423867	Acute	chronic	OK	20.1995	16.8158	-0.264502	-0.258794	0.62235	0.767994	no
TGME49_207910	TGME49_207910	0	TGME49_chrIb:424721-436989	Acute	chronic	OK	14.9097	18.8964	0.34186	0.303411	0.6027	0.753988	no
TGME49_207920	TGME49_207920	0	TGME49_chrIb:437183-447644	Acute	chronic	NOTEST	5.94491	3.89566	-0.609788	0	1	1	no
TGME49_207930	TGME49_207930	0	TGME49_chrIb:437183-447644	Acute	chronic	OK	17.4418	54.0288	1.63118	1.40765	0.03235	0.154484	no
TGME49_207940	TGME49_207940	0	TGME49_chrIb:448535-455061	Acute	chronic	OK	19.0039	13.2877	-0.516199	-0.349894	0.732	0.836676	no
TGME49_207950	TGME49_207950	0	TGME49_chrIb:457287-459063	Acute	chronic	OK	71.5506	69.3483	-0.045103	-0.0443137	0.93655	0.963601	no
TGME49_207955	TGME49_207955	0	TGME49_chrIb:459125-460087	Acute	chronic	NOTEST	0	3.55642	inf	0	1	1	no
TGME49_207960	TGME49_207960	0	TGME49_chrIb:462934-473320	Acute	chronic	OK	13.1067	19.1175	0.544591	0.432151	0.4509	0.649225	no
TGME49_207965	TGME49_207965	0	TGME49_chrIb:475583-483113	Acute	chronic	NOTEST	0	1.05349	inf	0	1	1	no
TGME49_207970	TGME49_207970	0	TGME49_chrIb:484517-495312	Acute	chronic	NOTEST	0	1.36793	inf	0	1	1	no
TGME49_207990	TGME49_207990	0	TGME49_chrIb:499653-509469	Acute	chronic	OK	15.896	14.5086	-0.131752	-0.113413	0.842	0.906891	no
TGME49_208010	TGME49_208010	0	TGME49_chrIb:509675-516073	Acute	chronic	OK	7.94568	29.3128	1.88329	1.39405	0.17525	0.426842	no
TGME49_208020	TGME49_208020	0	TGME49_chrIb:517008-529250	Acute	chronic	NOTEST	0.58841	1.86826	1.6668	0	1	1	no
TGME49_208040	TGME49_208040	0	TGME49_chrIb:535392-548630	Acute	chronic	NOTEST	5.52582	12.015	1.12058	0	1	1	no
TGME49_208050	TGME49_208050	0	TGME49_chrIb:548870-573348	Acute	chronic	NOTEST	4.9195	5.49323	0.159144	0	1	1	no
TGME49_208070	TGME49_208070	0	TGME49_chrIb:575174-589944	Acute	chronic	NOTEST	7.8526	10.0996	0.363054	0	1	1	no
TGME49_208080	TGME49_208080	0	TGME49_chrIb:590158-591178	Acute	chronic	OK	32.2429	13.475	-1.2587	-0.147069	0.44605	0.644097	no
TGME49_208090	TGME49_208090	0	TGME49_chrIb:591300-595119	Acute	chronic	NOTEST	5.06338	6.51037	0.36264	0	1	1	no
TGME49_208200	TGME49_208200	0	TGME49_chrIb:595127-602127	Acute	chronic	OK	22.6974	15.4379	-0.556044	-0.457004	0.3626	0.577645	no
TGME49_208300	TGME49_208300	0	TGME49_chrIb:602282-604570	Acute	chronic	OK	24.9125	36.206	0.539359	0.409653	0.45815	0.654691	no
TGME49_208310	TGME49_208310	0	TGME49_chrIb:604659-607645	Acute	chronic	OK	11.8728	27.4418	1.20871	0.757727	0.2825	0.502739	no
TGME49_208320	TGME49_208320	0	TGME49_chrIb:607752-611250	Acute	chronic	OK	8.00606	28.2999	1.82163	1.0324	0.0558	0.225461	no
TGME49_208330	TGME49_208330	0	TGME49_chrIb:611725-613317	Acute	chronic	NOTEST	0	0	0	0	1	1	no
TGME49_208350	TGME49_208350	0	TGME49_chrIb:624121-628920	Acute	chronic	OK	17.5557	18.9395	0.109457	0.0879284	0.87155	0.926838	no
TGME49_208360	TGME49_208360	0	TGME49_chrIb:630499-634460	Acute	chronic	NOTEST	0	2.97148	inf	0	1	1	no
TGME49_208380	TGME49_208380	0	TGME49_chrIb:635899-644706	Acute	chronic	NOTEST	0	0	0	0	1	1	no
TGME49_208390	TGME49_208390	0	TGME49_chrIb:645585-653193	Acute	chronic	NOTEST	3.13425	4.55277	0.538622	0	1	1	no
TGME49_208400	TGME49_208400	0	TGME49_chrIb:653249-668166	Acute	chronic	OK	19.4867	11.2375	-0.794171	-1.07636	0.04015	0.18072	no
TGME49_208410	TGME49_208410	0	TGME49_chrIb:670159-683459	Acute	chronic	NOTEST	12.5087	8.51043	-0.555633	0	1	1	no
TGME49_208420	TGME49_208420	0	TGME49_chrIb:690615-709736	Acute	chronic	OK	28.6485	36.684	0.356689	0.520584	0.36125	0.576644	no
TGME49_208430	TGME49_208430	0	TGME49_chrIb:690615-709736	Acute	chronic	OK	12.7378	39.934	1.6485	0.751925	0.12365	0.352015	no
TGME49_208440	TGME49_208440	0	TGME49_chrIb:709803-711311	Acute	chronic	OK	31.4102	64.5749	1.03974	0.922996	0.20145	0.448038	no
TGME49_208450	TGME49_208450	0	TGME49_chrIb:712001-715605	Acute	chronic	OK	223.56	274.395	0.295595	0.639522	0.2716	0.492329	no
TGME49_208460	TGME49_208460	0	TGME49_chrIb:717904-717976	Acute	chronic	NOTEST	0	0	0	0	1	1	no
TGME49_208470	TGME49_208470	0	TGME49_chrIb:719214-719286	Acute	chronic	NOTEST	0	0	0	0	1	1	no
TGME49_208480	TGME49_208480	0	TGME49_chrIb:719597-719679	Acute	chronic	NOTEST	0	0	0	0	1	1	no
TGME49_208490	TGME49_208490	0	TGME49_chrIb:720813-727484	Acute	chronic	NOTEST	13.9259	11.3329	-0.297247	0	1	1	no
TGME49_208500	TGME49_208500	0	TGME49_chrIb:729259-738656	Acute	chronic	NOTEST	14.9772	14.9227	-0.00525997	0	1	1	no
TGME49_208510	TGME49_208510	0	TGME49_chrIb:738811-746958	Acute	chronic	NOTEST	8.81209	4.09494	-1.10564	0	1	1	no
TGME49_208530	TGME49_208530	0	TGME49_chrIb:749125-761397	Acute	chronic	OK	28.0071	34.2073	0.288514	0.34452	0.5207	0.703121	no
TGME49_208540	TGME49_208540	0	TGME49_chrIb:763764-772129	Acute	chronic	NOTEST	5.95462	9.33769	0.649057	0	1	1	no
TGME49_208550	TGME49_208550	0	TGME49_chrIb:773879-783980	Acute	chronic	OK	51.8571	27.7111	-0.904078	-1.06729	0.08115	0.280828	no
TGME49_208560	TGME49_208560	0	TGME49_chrIb:773879-783980	Acute	chronic	OK	40.7723	43.219	0.0840754	0.106686	0.8518	0.912773	no
TGME49_208570	TGME49_208570	0	TGME49_chrIb:785698-792390	Acute	chronic	OK	52.9374	86.952	0.715933	1.42186	0.01385	0.0841314	no
TGME49_208580	TGME49_208580	0	TGME49_chrIb:792794-802678	Acute	chronic	OK	16.2459	29.3092	0.851274	0.901572	0.10495	0.323318	no
TGME49_208590	TGME49_208590	0	TGME49_chrIb:803267-812626	Acute	chronic	OK	38.3678	32.1487	-0.255139	-0.291393	0.62095	0.766977	no
TGME49_208710	TGME49_208710	0	TGME49_chrIb:813499-820890	Acute	chronic	OK	8.30181	16.754	1.013	0.68361	0.17845	0.429419	no
TGME49_208718	TGME49_208718	0	TGME49_chrIb:823659-825937	Acute	chronic	OK	48.9521	43.3838	-0.174215	-0.167124	0.7568	0.850963	no
TGME49_208722	TGME49_208722	0	TGME49_chrIb:826177-827162	Acute	chronic	OK	69.9068	74.4831	0.0914799	0.0507851	0.9279	0.959249	no
TGME49_208750	TGME49_208750	0	TGME49_chrIb:844742-849294	Acute	chronic	OK	13.1346	17.2243	0.391071	0.235702	0.62655	0.76914	no
TGME49_208760	TGME49_208760	0	TGME49_chrIb:849860-853599	Acute	chronic	NOTEST	7.52804	0	-inf	0	1	1	no
TGME49_208770	TGME49_208770	0	TGME49_chrIb:854779-855861	Acute	chronic	NOTEST	0	0	0	0	1	1	no
TGME49_208780	TGME49_208780	0	TGME49_chrIb:856841-860206	Acute	chronic	OK	16.7147	26.626	0.671717	0.463763	0.3395	0.55614	no
TGME49_208790	TGME49_208790	0	TGME49_chrIb:860351-865122	Acute	chronic	OK	46.5119	39.6584	-0.229975	-0.236382	0.67715	0.804917	no
TGME49_208800	TGME49_208800	0	TGME49_chrIb:865285-869981	Acute	chronic	OK	23.1445	25.121	0.118223	0.0866762	0.87475	0.928671	no
TGME49_208810	TGME49_208810	0	TGME49_chrIb:871215-887192	Acute	chronic	NOTEST	0	0	0	0	1	1	no
TGME49_208820	TGME49_208820	0	TGME49_chrIb:871215-887192	Acute	chronic	NOTEST	13.2654	6.4145	-1.04826	0	1	1	no
TGME49_208830	TGME49_208830	0	TGME49_chrIb:888007-891283	Acute	chronic	OK	128.133	0.868566	-7.20479	-0.925831	0.097	0.313934	no
TGME49_208842	TGME49_208842	0	TGME49_chrIb:891409-906204	Acute	chronic	OK	20.1977	13.5598	-0.574862	-0.726518	0.1904	0.440155	no
TGME49_208850	TGME49_208850	0	TGME49_chrIb:906713-909228	Acute	chronic	NOTEST	5.21101	0	-inf	0	1	1	no
TGME49_208910	TGME49_208910	0	TGME49_chrIb:910662-923143	Acute	chronic	NOTEST	7.31084	10.4931	0.521328	0	1	1	no
TGME49_208970	TGME49_208970	0	TGME49_chrIb:924311-929451	Acute	chronic	OK	15.336	25.4395	0.730143	0.649702	0.22405	0.458775	no
TGME49_208980	TGME49_208980	0	TGME49_chrIb:931464-934582	Acute	chronic	NOTEST	2.14961	9.72987	2.17834	0	1	1	no
TGME49_208990	TGME49_208990	0	TGME49_chrIb:935519-938840	Acute	chronic	NOTEST	4.13308	4.35976	0.077033	0	1	1	no
TGME49_209000	TGME49_209000	0	TGME49_chrIb:939703-979022	Acute	chronic	NOTEST	5.21676	8.52852	0.70914	0	1	1	no
TGME49_209005	TGME49_209005	0	TGME49_chrIb:981259-982520	Acute	chronic	NOTEST	0	0	0	0	1	1	no
TGME49_209010	TGME49_209010	0	TGME49_chrIb:983208-986085	Acute	chronic	NOTEST	9.64466	5.87548	-0.715025	0	1	1	no
TGME49_209020	TGME49_209020	0	TGME49_chrIb:986227-993862	Acute	chronic	NOTEST	0	5.0708	inf	0	1	1	no
TGME49_209030	TGME49_209030	0	TGME49_chrIb:997416-1005392	Acute	chronic	OK	349.123	403.616	0.209245	0.620132	0.28145	0.501988	no
TGME49_209040	TGME49_209040	0	TGME49_chrIb:997416-1005392	Acute	chronic	NOTEST	0	0	0	0	1	1	no
TGME49_209045	TGME49_209045	0	TGME49_chrIb:1006726-1008128	Acute	chronic	NOTEST	0	3.71534	inf	0	1	1	no
TGME49_209050	TGME49_209050	0	TGME49_chrIb:1009856-1016913	Acute	chronic	OK	18.6295	4.24367	-2.13421	-1.37463	0.04575	0.197903	no
TGME49_209060	TGME49_209060	0	TGME49_chrIb:1018771-1028217	Acute	chronic	NOTEST	13.6941	11.2736	-0.280603	0	1	1	no
TGME49_209070	TGME49_209070	0	TGME49_chrIb:1028929-1034186	Acute	chronic	OK	22.2592	26.9629	0.276574	0.228015	0.61805	0.76505	no
TGME49_209080	TGME49_209080	0	TGME49_chrIb:1028929-1034186	Acute	chronic	LOWDATA	4.80954	3.213	-0.581978	0	1	1	no
TGME49_209095	TGME49_209095	0	TGME49_chrIb:1035499-1047256	Acute	chronic	OK	16.7296	13.6573	-0.292727	-0.108583	0.7875	0.869753	no
TGME49_209100	TGME49_209100	0	TGME49_chrIb:1035499-1047256	Acute	chronic	OK	10.3673	20.5271	0.985489	0.510622	0.26075	0.48543	no
TGME49_209108	TGME49_209108	0	TGME49_chrIb:1048356-1052176	Acute	chronic	OK	6.07192	18.5646	1.61233	0.705842	0.30385	0.523261	no
TGME49_209112	TGME49_209112	0	TGME49_chrIb:1052226-1055752	Acute	chronic	NOTEST	14.3361	4.07014	-1.8165	0	1	1	no
TGME49_209120	TGME49_209120	0	TGME49_chrIb:1052226-1055752	Acute	chronic	OK	61.3013	35.572	-0.785177	-0.554034	0.2632	0.486366	no
TGME49_209130	TGME49_209130	0	TGME49_chrIb:1057111-1068856	Acute	chronic	NOTEST	11.6745	9.95803	-0.229429	0	1	1	no
TGME49_209140	TGME49_209140	0	TGME49_chrIb:1069269-1075438	Acute	chronic	OK	19.345	11.8488	-0.707221	-0.526845	0.3343	0.553749	no
TGME49_209160	TGME49_209160	0	TGME49_chrIb:1075530-1090088	Acute	chronic	OK	20.8613	15.4627	-0.432044	-0.322233	0.5939	0.748587	no
TGME49_209180	TGME49_209180	0	TGME49_chrIb:1099010-1102175	Acute	chronic	OK	1.99692	45.5586	4.51188	1.27771	0.17095	0.421782	no
TGME49_209190	TGME49_209190	0	TGME49_chrIb:1103118-1109845	Acute	chronic	OK	12.9423	39.7274	1.61804	1.62257	0.01035	0.067707	no
TGME49_209200	TGME49_209200	0	TGME49_chrIb:1111747-1120948	Acute	chronic	OK	18.2222	33.9144	0.8962	0.924953	0.14595	0.386977	no
TGME49_209210	TGME49_209210	0	TGME49_chrIb:1121323-1134687	Acute	chronic	NOTEST	7.62081	11.0788	0.539784	0	1	1	no
TGME49_209230	TGME49_209230	0	TGME49_chrIb:1134997-1135070	Acute	chronic	NOTEST	0	0	0	0	1	1	no
TGME49_209240	TGME49_209240	0	TGME49_chrIb:1135389-1142063	Acute	chronic	NOTEST	3.2276	12.3359	1.93433	0	1	1	no
TGME49_209250	TGME49_209250	0	TGME49_chrIb:1142574-1152465	Acute	chronic	OK	63.4535	47.1609	-0.428109	-0.807772	0.16225	0.408384	no
TGME49_209260	TGME49_209260	0	TGME49_chrIb:1153498-1158383	Acute	chronic	OK	170.187	129.385	-0.395449	-0.665997	0.24835	0.476499	no
TGME49_209270	TGME49_209270	0	TGME49_chrIb:1160757-1168508	Acute	chronic	NOTEST	6.64686	9.74637	0.552194	0	1	1	no
TGME49_209280	TGME49_209280	0	TGME49_chrIb:1177493-1188103	Acute	chronic	OK	12.8368	18.7951	0.550063	0.602379	0.25485	0.480827	no
TGME49_209300	TGME49_209300	0	TGME49_chrIb:1193612-1207044	Acute	chronic	NOTEST	0	0.58441	inf	0	1	1	no
TGME49_209410	TGME49_209410	0	TGME49_chrIb:1193612-1207044	Acute	chronic	NOTEST	0	0	0	0	1	1	no
TGME49_209420	TGME49_209420	0	TGME49_chrIb:1207392-1210324	Acute	chronic	OK	31.0775	14.1291	-1.1372	-0.747381	0.2053	0.448652	no
TGME49_209430	TGME49_209430	0	TGME49_chrIb:1210505-1214582	Acute	chronic	OK	16.9686	5.06297	-1.74481	-0.536138	0.435	0.637373	no
TGME49_209440	TGME49_209440	0	TGME49_chrIb:1218128-1241660	Acute	chronic	NOTEST	15.0332	13.6784	-0.13626	0	1	1	no
TGME49_209450	TGME49_209450	0	TGME49_chrIb:1218128-1241660	Acute	chronic	OK	18.9689	19.1172	0.0112366	0.0147059	0.978	0.98317	no
TGME49_209460	TGME49_209460	0	TGME49_chrIb:1244290-1248773	Acute	chronic	OK	9.00783	18.6959	1.05347	0.681273	0.34595	0.562098	no
TGME49_209470	TGME49_209470	0	TGME49_chrIb:1249560-1253975	Acute	chronic	NOTEST	0	0	0	0	1	1	no
TGME49_209480	TGME49_209480	0	TGME49_chrIb:1254739-1256053	Acute	chronic	NOTEST	0	0	0	0	1	1	no
TGME49_209485	TGME49_209485	0	TGME49_chrIb:1256192-1265450	Acute	chronic	NOTEST	0	2.17144	inf	0	1	1	no
TGME49_209490	TGME49_209490	0	TGME49_chrIb:1256192-1265450	Acute	chronic	OK	13.8716	36.7495	1.4056	1.20219	0.05175	0.214569	no
TGME49_209510	TGME49_209510	0	TGME49_chrIb:1283562-1285791	Acute	chronic	NOTEST	0	0	0	0	1	1	no
TGME49_209515	TGME49_209515	0	TGME49_chrIb:1289381-1289951	Acute	chronic	NOTEST	0	0	0	0	1	1	no
TGME49_209520	TGME49_209520	0	TGME49_chrIb:1291902-1307644	Acute	chronic	NOTEST	4.28639	7.1304	0.73422	0	1	1	no
TGME49_209530	TGME49_209530	0	TGME49_chrIb:1307811-1311307	Acute	chronic	NOTEST	0	10.7492	inf	0	1	1	no
TGME49_209540	TGME49_209540	0	TGME49_chrIb:1313245-1320621	Acute	chronic	NOTEST	1.15927	2.7655	1.25432	0	1	1	no
TGME49_209550	TGME49_209550	0	TGME49_chrIb:1321253-1329681	Acute	chronic	NOTEST	10.41	3.98868	-1.38398	0	1	1	no
TGME49_209560	TGME49_209560	0	TGME49_chrIb:1332258-1333698	Acute	chronic	NOTEST	0	0	0	0	1	1	no
TGME49_209570	TGME49_209570	0	TGME49_chrIb:1339993-1343568	Acute	chronic	OK	25.9703	32.3449	0.316674	0.255398	0.6708	0.800295	no
TGME49_209580	TGME49_209580	0	TGME49_chrIb:1346464-1353419	Acute	chronic	OK	10.9422	16.5914	0.600539	0.51639	0.37415	0.587383	no
TGME49_209583	TGME49_209583	0	TGME49_chrIb:1346464-1353419	Acute	chronic	NOTEST	0	0	0	0	1	1	no
TGME49_209585	TGME49_209585	0	TGME49_chrIb:1353484-1354820	Acute	chronic	NOTEST	0	0	0	0	1	1	no
TGME49_209590	TGME49_209590	0	TGME49_chrIb:1354932-1359013	Acute	chronic	NOTEST	0	0	0	0	1	1	no
TGME49_209600	TGME49_209600	0	TGME49_chrIb:1354932-1359013	Acute	chronic	OK	148.781	89.0084	-0.741178	-1.33669	0.01935	0.108779	no
TGME49_209610	TGME49_209610	0	TGME49_chrIb:1359382-1361739	Acute	chronic	OK	17.9779	15.3747	-0.225668	-0.11633	0.80615	0.885215	no
TGME49_209620	TGME49_209620	0	TGME49_chrIb:1362589-1372850	Acute	chronic	NOTEST	0	0.0199317	inf	0	1	1	no
TGME49_209630	TGME49_209630	0	TGME49_chrIb:1362589-1372850	Acute	chronic	NOTEST	0	7.54779	inf	0	1	1	no
TGME49_209640	TGME49_209640	0	TGME49_chrIb:1362589-1372850	Acute	chronic	NOTEST	2.09937	2.93081	0.481344	0	1	1	no
TGME49_209650	TGME49_209650	0	TGME49_chrIb:1374020-1392507	Acute	chronic	NOTEST	4.08381	3.69263	-0.145267	0	1	1	no
TGME49_209670	TGME49_209670	0	TGME49_chrIb:1392659-1394220	Acute	chronic	NOTEST	8.75053	0	-inf	0	1	1	no
TGME49_209680	TGME49_209680	0	TGME49_chrIb:1394230-1400463	Acute	chronic	NOTEST	6.65586	2.15911	-1.62419	0	1	1	no
TGME49_209690	TGME49_209690	0	TGME49_chrIb:1401572-1404288	Acute	chronic	OK	24.9658	22.8963	-0.124838	-0.0887506	0.8557	0.91548	no
TGME49_209700	TGME49_209700	0	TGME49_chrIb:1404968-1407037	Acute	chronic	OK	30.3592	21.5273	-0.495967	-0.313349	0.4528	0.650554	no
TGME49_209705	TGME49_209705	0	TGME49_chrIb:1407146-1408479	Acute	chronic	NOTEST	0	0	0	0	1	1	no
TGME49_209710	TGME49_209710	0	TGME49_chrIb:1408566-1410954	Acute	chronic	OK	3.70642	16.4616	2.15101	0.441168	0.26065	0.48543	no
TGME49_209720	TGME49_209720	0	TGME49_chrIb:1411083-1413174	Acute	chronic	OK	53.6475	113.849	1.08554	1.10067	0.07595	0.270742	no
TGME49_209730	TGME49_209730	0	TGME49_chrIb:1413876-1423061	Acute	chronic	NOTEST	6.71706	10.0012	0.574263	0	1	1	no
TGME49_209740	TGME49_209740	0	TGME49_chrIb:1423224-1425886	Acute	chronic	NOTEST	13.8347	2.17288	-2.67062	0	1	1	no
TGME49_209770	TGME49_209770	0	TGME49_chrIb:1433970-1448541	Acute	chronic	NOTEST	3.2644	3.31743	0.0232508	0	1	1	no
TGME49_209780	TGME49_209780	0	TGME49_chrIb:1450898-1451595	Acute	chronic	NOTEST	0	0	0	0	1	1	no
TGME49_209790	TGME49_209790	0	TGME49_chrIb:1451837-1459062	Acute	chronic	NOTEST	1.42407	3.68157	1.3703	0	1	1	no
TGME49_209800	TGME49_209800	0	TGME49_chrIb:1460356-1465113	Acute	chronic	OK	22.8841	16.2049	-0.497922	-0.548272	0.4171	0.623971	no
TGME49_209820	TGME49_209820	0	TGME49_chrIb:1466390-1472131	Acute	chronic	NOTEST	10.5067	9.04393	-0.216288	0	1	1	no
TGME49_209830	TGME49_209830	0	TGME49_chrIb:1474352-1481347	Acute	chronic	NOTEST	1.47237	6.96562	2.24211	0	1	1	no
TGME49_209850	TGME49_209850	0	TGME49_chrIb:1484750-1492822	Acute	chronic	OK	33.0802	28.9099	-0.194405	-0.321164	0.56485	0.730801	no
TGME49_209860	TGME49_209860	0	TGME49_chrIb:1493304-1498765	Acute	chronic	NOTEST	13.1238	7.95287	-0.722641	0	1	1	no
TGME49_209870	TGME49_209870	0	TGME49_chrIb:1500540-1506997	Acute	chronic	NOTEST	12.4258	13.8341	0.15489	0	1	1	no
TGME49_209880	TGME49_209880	0	TGME49_chrIb:1507992-1532902	Acute	chronic	NOTEST	6.67525	10.2882	0.624089	0	1	1	no
TGME49_209890	TGME49_209890	0	TGME49_chrIb:1533286-1540274	Acute	chronic	OK	35.592	32.6441	-0.124729	-0.200966	0.7135	0.825487	no
TGME49_209900	TGME49_209900	0	TGME49_chrIb:1540953-1544291	Acute	chronic	OK	27.2822	20.6399	-0.402521	-0.240303	0.7785	0.864111	no
TGME49_209910	TGME49_209910	0	TGME49_chrIb:1546014-1547674	Acute	chronic	OK	468.505	305.516	-0.616817	-1.3169	0.02225	0.12018	no
TGME49_209920	TGME49_209920	0	TGME49_chrIb:1549005-1553167	Acute	chronic	NOTEST	0	1.47292	inf	0	1	1	no
TGME49_209930	TGME49_209930	0	TGME49_chrIb:1553578-1556193	Acute	chronic	NOTEST	7.05279	5.6	-0.332769	0	1	1	no
TGME49_209940	TGME49_209940	0	TGME49_chrIb:1557623-1564402	Acute	chronic	NOTEST	6.65007	12.1742	0.872382	0	1	1	no
TGME49_209945	TGME49_209945	0	TGME49_chrIb:1566723-1566900	Acute	chronic	NOTEST	0	0	0	0	1	1	no
TGME49_209950	TGME49_209950	0	TGME49_chrIb:1569468-1574957	Acute	chronic	OK	151.959	94.1943	-0.689968	-1.32435	0.0239	0.124646	no
TGME49_209960	TGME49_209960	0	TGME49_chrIb:1576674-1594112	Acute	chronic	NOTEST	13.5158	6.84688	-0.98113	0	1	1	no
TGME49_209970	TGME49_209970	0	TGME49_chrIb:1595186-1611440	Acute	chronic	NOTEST	8.43684	9.57632	0.182768	0	1	1	no
TGME49_210100	TGME49_210100	0	TGME49_chrIb:1618836-1619226	Acute	chronic	NOTEST	0	0	0	0	1	1	no
TGME49_210210	TGME49_210210	0	TGME49_chrIX:4958992-4966281	Acute	chronic	NOTEST	0	0	0	0	1	1	no
TGME49_210220	TGME49_210220	0	TGME49_chrIX:4955089-4955489	Acute	chronic	OK	37.4426	24.8116	-0.593664	-0.221958	0.69975	0.816137	no
TGME49_210230	TGME49_210230	0	TGME49_chrIX:4948445-4954974	Acute	chronic	OK	11.6106	41.2474	1.82886	1.35324	0.27155	0.492329	no
TGME49_210235	TGME49_210235	0	TGME49_chrIX:4943082-4948308	Acute	chronic	NOTEST	5.08054	2.47435	-1.03793	0	1	1	no
TGME49_210245	TGME49_210245	0	TGME49_chrIX:4932112-4942845	Acute	chronic	NOTEST	3.75063	0.252819	-3.89096	0	1	1	no
TGME49_210255	TGME49_210255	0	TGME49_chrIX:4925288-4928046	Acute	chronic	OK	17.449	50.3024	1.52749	1.0711	0.21275	0.453768	no
TGME49_210260	TGME49_210260	0	TGME49_chrIX:4916171-4924441	Acute	chronic	NOTEST	0	0	0	0	1	1	no
TGME49_210270	TGME49_210270	0	TGME49_chrIX:4906226-4915138	Acute	chronic	OK	14.8847	19.0349	0.35482	0.464236	0.38515	0.596684	no
TGME49_210280	TGME49_210280	0	TGME49_chrIX:4899521-4905016	Acute	chronic	OK	20.0573	7.32772	-1.45269	-0.893229	0.25665	0.482063	no
TGME49_210300	TGME49_210300	0	TGME49_chrIX:4885391-4899265	Acute	chronic	OK	15.6192	14.5193	-0.105347	-0.160439	0.77045	0.858993	no
TGME49_210310	TGME49_210310	0	TGME49_chrIX:4870224-4883077	Acute	chronic	NOTEST	3.68309	9.8819	1.42387	0	1	1	no
TGME49_210320	TGME49_210320	0	TGME49_chrIX:4870224-4883077	Acute	chronic	NOTEST	0	0	0	0	1	1	no
TGME49_210330	TGME49_210330	0	TGME49_chrIX:4867861-4869129	Acute	chronic	NOTEST	0	5.51809	inf	0	1	1	no
TGME49_210345	TGME49_210345	0	TGME49_chrIX:4854479-4866734	Acute	chronic	NOTEST	4.03416	5.54427	0.458729	0	1	1	no
TGME49_210360	TGME49_210360	0	TGME49_chrIX:4844747-4854201	Acute	chronic	NOTEST	14.0845	13.5011	-0.0610308	0	1	1	no
TGME49_210380	TGME49_210380	0	TGME49_chrIX:4826762-4839019	Acute	chronic	OK	31.7144	14.6476	-1.11447	-0.683258	0.2096	0.451385	no
TGME49_210390	TGME49_210390	0	TGME49_chrIX:4821527-4825942	Acute	chronic	NOTEST	5.6005	13.7602	1.29687	0	1	1	no
TGME49_210400	TGME49_210400	0	TGME49_chrIX:4810440-4819083	Acute	chronic	NOTEST	0	0.631932	inf	0	1	1	no
TGME49_210408	TGME49_210408	0	TGME49_chrIX:4810440-4819083	Acute	chronic	OK	285.855	214.11	-0.416933	-1.24546	0.03205	0.154156	no
TGME49_210412	TGME49_210412	0	TGME49_chrIX:4808309-4810346	Acute	chronic	NOTEST	6.22824	5.59146	-0.1556	0	1	1	no
TGME49_210420	TGME49_210420	0	TGME49_chrIX:4805242-4807622	Acute	chronic	OK	54.0133	20.6789	-1.38516	-1.46184	0.08835	0.295758	no
TGME49_210430	TGME49_210430	0	TGME49_chrIX:4791103-4802029	Acute	chronic	OK	21.9539	19.8539	-0.145057	-0.218858	0.68395	0.808084	no
TGME49_210440	TGME49_210440	0	TGME49_chrIX:4777723-4790221	Acute	chronic	NOTEST	4.12656	13.9341	1.7556	0	1	1	no
TGME49_210450	TGME49_210450	0	TGME49_chrIX:4777723-4790221	Acute	chronic	NOTEST	1.25539	1.26691	0.0131871	0	1	1	no
TGME49_210460	TGME49_210460	0	TGME49_chrIX:4770578-4773220	Acute	chronic	NOTEST	0	1.35204	inf	0	1	1	no
TGME49_210470	TGME49_210470	0	TGME49_chrIX:4763676-4769185	Acute	chronic	NOTEST	0	1.71161	inf	0	1	1	no
TGME49_210478	TGME49_210478	0	TGME49_chrIX:4748251-4762405	Acute	chronic	NOTEST	0.725951	4.20709	2.53488	0	1	1	no
TGME49_210482	TGME49_210482	0	TGME49_chrIX:4744195-4748020	Acute	chronic	NOTEST	5.82656	6.93619	0.2515	0	1	1	no
TGME49_210490	TGME49_210490	0	TGME49_chrIX:4739560-4743844	Acute	chronic	OK	16.3659	7.61297	-1.10417	-0.640015	0.2073	0.449906	no
TGME49_210600	TGME49_210600	0	TGME49_chrIX:4730827-4735933	Acute	chronic	OK	2.22994	68.0808	4.93217	1.29199	0.21135	0.452472	no
TGME49_210678	TGME49_210678	0	TGME49_chrIV:2166139-2168022	Acute	chronic	NOTEST	0	0	0	0	1	1	no
TGME49_210700	TGME49_210700	0	TGME49_chrIV:2121504-2154506	Acute	chronic	NOTEST	8.65745	12.0748	0.479986	0	1	1	no
TGME49_210715	TGME49_210715	0	TGME49_chrIV:2103473-2119051	Acute	chronic	OK	15.4385	18.3367	0.248203	0.0629207	0.8711	0.926747	no
TGME49_210730	TGME49_210730	0	TGME49_chrIV:2103473-2119051	Acute	chronic	OK	15.9119	11.4142	-0.479281	-0.230309	0.69215	0.81225	no
TGME49_210740	TGME49_210740	0	TGME49_chrIV:2099862-2102777	Acute	chronic	NOTEST	0	0	0	0	1	1	no
TGME49_210750	TGME49_210750	0	TGME49_chrIV:2094099-2099307	Acute	chronic	NOTEST	10.8355	6.10285	-0.828214	0	1	1	no
TGME49_210760	TGME49_210760	0	TGME49_chrIV:2089347-2092917	Acute	chronic	NOTEST	8.53616	6.37933	-0.420182	0	1	1	no
TGME49_210770	TGME49_210770	0	TGME49_chrIV:2080696-2088550	Acute	chronic	NOTEST	13.0188	7.0972	-0.875269	0	1	1	no
TGME49_210778	TGME49_210778	0	TGME49_chrIV:2080696-2088550	Acute	chronic	NOTEST	9.49105	16.2828	0.778711	0	1	1	no
TGME49_210781	TGME49_210781	0	TGME49_chrIV:2065476-2078612	Acute	chronic	NOTEST	8.66739	11.0282	0.347525	0	1	1	no
TGME49_210783	TGME49_210783	0	TGME49_chrIV:2063920-2065468	Acute	chronic	NOTEST	0	0	0	0	1	1	no
TGME49_210787	TGME49_210787	0	TGME49_chrIV:2061047-2062783	Acute	chronic	NOTEST	0	2.50466	inf	0	1	1	no
TGME49_210790	TGME49_210790	0	TGME49_chrIV:2049533-2060939	Acute	chronic	OK	6.55352	18.3175	1.48288	0.796859	0.28735	0.508428	no
TGME49_210800	TGME49_210800	0	TGME49_chrIV:2036496-2047830	Acute	chronic	OK	17.0104	9.42631	-0.851651	-0.444047	0.4175	0.623971	no
TGME49_210815	TGME49_210815	0	TGME49_chrIV:2036496-2047830	Acute	chronic	NOTEST	0	0	0	0	1	1	no
TGME49_210820	TGME49_210820	0	TGME49_chrIV:2028938-2035565	Acute	chronic	OK	26.4534	19.3702	-0.449612	-0.568384	0.26255	0.486366	no
TGME49_210830	TGME49_210830	0	TGME49_chrIV:2022449-2027786	Acute	chronic	NOTEST	7.4629	4.90919	-0.604252	0	1	1	no
TGME49_210840	TGME49_210840	0	TGME49_chrIV:2012458-2022072	Acute	chronic	OK	20.3546	14.3903	-0.500257	-0.357089	0.56165	0.728632	no
TGME49_210950	TGME49_210950	0	TGME49_chrIV:2006789-2010918	Acute	chronic	NOTEST	0	0	0	0	1	1	no
TGME49_210960	TGME49_210960	0	TGME49_chrIV:1999924-2006366	Acute	chronic	OK	16.8011	4.21253	-1.9958	-0.647134	0.2839	0.504109	no
TGME49_210970	TGME49_210970	0	TGME49_chrIV:1998124-1998724	Acute	chronic	NOTEST	0	0	0	0	1	1	no
TGME49_210975	TGME49_210975	0	TGME49_chrIV:1989112-1998094	Acute	chronic	OK	6.2635	21.2796	1.76443	0.511918	0.3982	0.608947	no
TGME49_210980	TGME49_210980	0	TGME49_chrIV:1989112-1998094	Acute	chronic	OK	26.1886	24.9881	-0.0676954	-0.0683114	0.8956	0.940755	no
TGME49_210990	TGME49_210990	0	TGME49_chrIV:1981766-1984034	Acute	chronic	NOTEST	0	0	0	0	1	1	no
TGME49_211000	TGME49_211000	0	TGME49_chrIV:1979133-1981603	Acute	chronic	NOTEST	3.08025	0	-inf	0	1	1	no
TGME49_211010	TGME49_211010	0	TGME49_chrIV:1970726-1978718	Acute	chronic	OK	14.0737	22.6132	0.684157	0.963208	0.1008	0.320675	no
TGME49_211015	TGME49_211015	0	TGME49_chrIV:1969620-1970681	Acute	chronic	OK	35.12	43.7001	0.315344	0.125118	0.8132	0.889248	no
TGME49_211020	TGME49_211020	0	TGME49_chrIV:1964326-1969616	Acute	chronic	OK	79.2021	16.8488	-2.23289	-1.18555	0.276	0.496701	no
TGME49_211030	TGME49_211030	0	TGME49_chrIV:1958887-1962586	Acute	chronic	OK	81.8248	114.634	0.486428	0.705588	0.2019	0.448038	no
TGME49_211040	TGME49_211040	0	TGME49_chrIV:1955655-1957866	Acute	chronic	OK	186.289	131.615	-0.50122	-0.549158	0.32985	0.549796	no
TGME49_211050	TGME49_211050	0	TGME49_chrIV:1948015-1953954	Acute	chronic	NOTEST	0	0	0	0	1	1	no
TGME49_211060	TGME49_211060	0	TGME49_chrIV:1935127-1944768	Acute	chronic	OK	277.441	80.2046	-1.79042	-1.36347	0.3127	0.533901	no
TGME49_211070	TGME49_211070	0	TGME49_chrIV:1935127-1944768	Acute	chronic	NOTEST	0	18.6006	inf	0	1	1	no
TGME49_211080	TGME49_211080	0	TGME49_chrIV:1935127-1944768	Acute	chronic	LOWDATA	3.76699	1.04872	-1.84479	0	1	1	no
TGME49_211090	TGME49_211090	0	TGME49_chrIV:1935127-1944768	Acute	chronic	OK	24.5287	13.9985	-0.8092	-0.888731	0.1108	0.332335	no
TGME49_211150	TGME49_211150	0	TGME49_chrIV:1919146-1933681	Acute	chronic	OK	7.37719	17.4485	1.24196	1.4549	0.02245	0.120608	no
TGME49_211220	TGME49_211220	0	TGME49_chrIV:1910358-1918573	Acute	chronic	OK	15.6752	5.35422	-1.54973	-1.15633	0.0298	0.14579	no
TGME49_211230	TGME49_211230	0	TGME49_chrIV:1902213-1909821	Acute	chronic	OK	17.0041	11.6045	-0.551195	-0.444043	0.40125	0.611669	no
TGME49_211240	TGME49_211240	0	TGME49_chrIV:1897632-1901719	Acute	chronic	OK	27.3554	12.8195	-1.09348	-0.548201	0.25515	0.480827	no
TGME49_211250	TGME49_211250	0	TGME49_chrIV:1891431-1896375	Acute	chronic	OK	29.8238	36.8649	0.305784	0.290005	0.56515	0.730801	no
TGME49_211260	TGME49_211260	0	TGME49_chrIV:1886038-1889280	Acute	chronic	OK	183.345	215.943	0.236093	0.630377	0.2656	0.488318	no
TGME49_211270	TGME49_211270	0	TGME49_chrIV:1860732-1878549	Acute	chronic	NOTEST	10.778	1.52897	-2.81746	0	1	1	no
TGME49_211280	TGME49_211280	0	TGME49_chrIV:1853804-1859929	Acute	chronic	NOTEST	11.9194	0.780091	-3.93353	0	1	1	no
TGME49_211300	TGME49_211300	0	TGME49_chrIV:1847136-1853594	Acute	chronic	NOTEST	2.3965	4.24002	0.823139	0	1	1	no
TGME49_211310	TGME49_211310	0	TGME49_chrIV:1834198-1846090	Acute	chronic	NOTEST	4.65038	6.31481	0.441391	0	1	1	no
TGME49_211320	TGME49_211320	0	TGME49_chrIV:1830726-1832562	Acute	chronic	NOTEST	4.437	0	-inf	0	1	1	no
TGME49_211330	TGME49_211330	0	TGME49_chrIV:1824914-1830061	Acute	chronic	NOTEST	5.82236	3.73247	-0.641475	0	1	1	no
TGME49_211340	TGME49_211340	0	TGME49_chrIV:1799106-1822965	Acute	chronic	OK	9.25695	23.0735	1.31763	1.30575	0.0292	0.143912	no
TGME49_211350	TGME49_211350	0	TGME49_chrIV:1799106-1822965	Acute	chronic	OK	16.9574	6.19879	-1.45186	-1.49397	0.018	0.102341	no
TGME49_211360	TGME49_211360	0	TGME49_chrIV:1794961-1797848	Acute	chronic	NOTEST	2.20462	3.17054	0.524195	0	1	1	no
TGME49_211370	TGME49_211370	0	TGME49_chrIV:1782448-1791605	Acute	chronic	NOTEST	0	4.18311	inf	0	1	1	no
TGME49_211380	TGME49_211380	0	TGME49_chrIV:1778538-1781933	Acute	chronic	NOTEST	0	0	0	0	1	1	no
TGME49_211385	TGME49_211385	0	TGME49_chrIV:1771225-1772454	Acute	chronic	NOTEST	0	0	0	0	1	1	no
TGME49_211390	TGME49_211390	0	TGME49_chrIV:1762409-1768450	Acute	chronic	NOTEST	0	11.7081	inf	0	1	1	no
TGME49_211400	TGME49_211400	0	TGME49_chrIV:1749083-1760812	Acute	chronic	NOTEST	5.24702	6.58587	0.327876	0	1	1	no
TGME49_211410	TGME49_211410	0	TGME49_chrIV:1736319-1747966	Acute	chronic	NOTEST	13.0593	6.96974	-0.905896	0	1	1	no
TGME49_211420	TGME49_211420	0	TGME49_chrIV:1730921-1736019	Acute	chronic	OK	151.865	88.8866	-0.772755	-1.28682	0.03295	0.156652	no
TGME49_211430	TGME49_211430	0	TGME49_chrIV:1725650-1730217	Acute	chronic	NOTEST	0	0	0	0	1	1	no
TGME49_211440	TGME49_211440	0	TGME49_chrIV:1710061-1722408	Acute	chronic	NOTEST	8.38548	13.7713	0.715696	0	1	1	no
TGME49_211450	TGME49_211450	0	TGME49_chrIV:1702563-1709817	Acute	chronic	OK	3.88872	16.2582	2.0638	0.982375	0.24245	0.470652	no
TGME49_211460	TGME49_211460	0	TGME49_chrIV:1696427-1701586	Acute	chronic	OK	41.5298	22.3457	-0.894145	-1.19196	0.029	0.143279	no
TGME49_211470	TGME49_211470	0	TGME49_chrIV:1692545-1695912	Acute	chronic	NOTEST	16.3479	0.843496	-4.27658	0	1	1	no
TGME49_211480	TGME49_211480	0	TGME49_chrIV:1661601-1692513	Acute	chronic	NOTEST	7.58554	2.09583	-1.85573	0	1	1	no
TGME49_211600	TGME49_211600	0	TGME49_chrIV:1661601-1692513	Acute	chronic	OK	9.50323	16.865	0.827539	1.005	0.0721	0.262941	no
TGME49_211610	TGME49_211610	0	TGME49_chrIV:1661601-1692513	Acute	chronic	NOTEST	6.73764	10.0822	0.581499	0	1	1	no
TGME49_211630	TGME49_211630	0	TGME49_chrIV:1657134-1660804	Acute	chronic	OK	151.627	109.002	-0.476167	-0.841212	0.141	0.381031	no
TGME49_211650	TGME49_211650	0	TGME49_chrIV:1635867-1642596	Acute	chronic	OK	13.252	30.9279	1.22269	1.03741	0.22995	0.463261	no
TGME49_211660	TGME49_211660	0	TGME49_chrIV:1634657-1635599	Acute	chronic	NOTEST	8.09668	0	-inf	0	1	1	no
TGME49_211670	TGME49_211670	0	TGME49_chrIV:1629012-1633530	Acute	chronic	OK	25.5098	27.0705	0.085671	0.0768158	0.8877	0.937173	no
TGME49_211675	TGME49_211675	0	TGME49_chrIV:1629012-1633530	Acute	chronic	NOTEST	5.85792	2.48534	-1.23695	0	1	1	no
TGME49_211680	TGME49_211680	0	TGME49_chrIV:1625969-1628877	Acute	chronic	OK	572	568.198	-0.0096227	-0.029491	0.95945	0.97333	no
TGME49_211690	TGME49_211690	0	TGME49_chrIV:1601184-1623312	Acute	chronic	OK	20.7776	13.0411	-0.671963	-0.709596	0.18165	0.433803	no
TGME49_211695	TGME49_211695	0	TGME49_chrIV:1597770-1600422	Acute	chronic	NOTEST	6.39869	1.32509	-2.27168	0	1	1	no
TGME49_211700	TGME49_211700	0	TGME49_chrIV:1585440-1597644	Acute	chronic	NOTEST	7.66766	9.00089	0.231282	0	1	1	no
TGME49_211710	TGME49_211710	0	TGME49_chrIV:1582360-1584346	Acute	chronic	OK	101.943	170.182	0.73931	1.47983	0.0223	0.120288	no
TGME49_211720	TGME49_211720	0	TGME49_chrIV:1567952-1579883	Acute	chronic	OK	61.573	0.739147	-6.38029	-1.67615	0.21415	0.453868	no
TGME49_211730	TGME49_211730	0	TGME49_chrIV:1555360-1567706	Acute	chronic	NOTEST	14.7584	14.8047	0.00451533	0	1	1	no
TGME49_211850	TGME49_211850	0	TGME49_chrX:4159491-4165555	Acute	chronic	OK	45.1301	29.0408	-0.636006	-0.693694	0.22925	0.463018	no
TGME49_211860	TGME49_211860	0	TGME49_chrX:4159491-4165555	Acute	chronic	LOWDATA	0.527397	1.06457	1.01331	0	1	1	no
TGME49_211870	TGME49_211870	0	TGME49_chrX:4155866-4158276	Acute	chronic	NOTEST	0	3.97875	inf	0	1	1	no
TGME49_211880	TGME49_211880	0	TGME49_chrX:4155259-4155832	Acute	chronic	OK	27.8289	7.41264	-1.90852	-0.353999	0.41615	0.623971	no
TGME49_211910	TGME49_211910	0	TGME49_chrX:4120525-4126698	Acute	chronic	NOTEST	0	0.487915	inf	0	1	1	no
TGME49_211920	TGME49_211920	0	TGME49_chrX:4116235-4117820	Acute	chronic	NOTEST	0	0	0	0	1	1	no
TGME49_212030	TGME49_212030	0	TGME49_chrX:4107568-4109706	Acute	chronic	NOTEST	0	1.38237	inf	0	1	1	no
TGME49_212045	TGME49_212045	0	TGME49_chrX:4089727-4092302	Acute	chronic	NOTEST	0	5.62384	inf	0	1	1	no
TGME49_212060	TGME49_212060	0	TGME49_chrX:4087180-4088688	Acute	chronic	NOTEST	0	0	0	0	1	1	no
TGME49_212075	TGME49_212075	0	TGME49_chrX:4080665-4085208	Acute	chronic	NOTEST	0	0	0	0	1	1	no
TGME49_212090	TGME49_212090	0	TGME49_chrX:4071176-4075786	Acute	chronic	OK	13.9555	26.4429	0.922051	0.963315	0.13425	0.371486	no
TGME49_212100	TGME49_212100	0	TGME49_chrX:4055761-4070079	Acute	chronic	NOTEST	0	2.57438	inf	0	1	1	no
TGME49_212110	TGME49_212110	0	TGME49_chrX:4055761-4070079	Acute	chronic	NOTEST	2.28578	8.4229	1.88163	0	1	1	no
TGME49_212130	TGME49_212130	0	TGME49_chrX:4041105-4055669	Acute	chronic	OK	25.3049	16.1136	-0.65114	-0.745167	0.18865	0.439438	no
TGME49_212140	TGME49_212140	0	TGME49_chrX:4023906-4035947	Acute	chronic	NOTEST	2.33001	9.39592	2.0117	0	1	1	no
TGME49_212145	TGME49_212145	0	TGME49_chrX:4020052-4021674	Acute	chronic	NOTEST	0	0	0	0	1	1	no
TGME49_212150	TGME49_212150	0	TGME49_chrX:4007945-4020029	Acute	chronic	NOTEST	8.98666	10.3225	0.199941	0	1	1	no
TGME49_212160	TGME49_212160	0	TGME49_chrX:4004530-4006869	Acute	chronic	NOTEST	9.39759	6.27508	-0.582658	0	1	1	no
TGME49_212170	TGME49_212170	0	TGME49_chrX:3996054-4002783	Acute	chronic	NOTEST	7.89491	4.1432	-0.930175	0	1	1	no
TGME49_212180	TGME49_212180	0	TGME49_chrX:3980604-3994621	Acute	chronic	NOTEST	8.18512	0	-inf	0	1	1	no
TGME49_212190	TGME49_212190	0	TGME49_chrX:3980604-3994621	Acute	chronic	OK	23.4193	33.7835	0.528623	0.796597	0.16335	0.410119	no
TGME49_212200	TGME49_212200	0	TGME49_chrX:3980604-3994621	Acute	chronic	OK	1.755	25.8835	3.88249	0.63935	0.10415	0.323318	no
TGME49_212210	TGME49_212210	0	TGME49_chrX:3977984-3980224	Acute	chronic	OK	30.9949	34.7878	0.166547	0.103491	0.8409	0.906195	no
TGME49_212220	TGME49_212220	0	TGME49_chrX:3970053-3976390	Acute	chronic	OK	31.8977	58.5939	0.877298	1.70854	0.0086	0.0591639	no
TGME49_212230	TGME49_212230	0	TGME49_chrX:3964956-3969810	Acute	chronic	NOTEST	0.000208088	0.000113233	-0.877897	0	1	1	no
TGME49_212240	TGME49_212240	0	TGME49_chrX:3964956-3969810	Acute	chronic	NOTEST	4.51674	0.756469	-2.57793	0	1	1	no
TGME49_212250	TGME49_212250	0	TGME49_chrX:3949290-3963235	Acute	chronic	OK	36.725	39.2676	0.0965745	0.086783	0.86235	0.921361	no
TGME49_212260	TGME49_212260	0	TGME49_chrX:3949290-3963235	Acute	chronic	OK	47.7529	42.881	-0.15525	-0.149422	0.79865	0.878669	no
TGME49_212275	TGME49_212275	0	TGME49_chrX:3947453-3948703	Acute	chronic	NOTEST	0	14.0622	inf	0	1	1	no
TGME49_212280	TGME49_212280	0	TGME49_chrX:3940320-3944845	Acute	chronic	NOTEST	0	0	0	0	1	1	no
TGME49_212300	TGME49_212300	0	TGME49_chrX:3931247-3940139	Acute	chronic	OK	67.0778	47.0832	-0.510621	-1.05273	0.0631	0.243918	no
TGME49_212310	TGME49_212310	0	TGME49_chrX:3924779-3928961	Acute	chronic	OK	88.5162	59.0388	-0.584277	-0.825887	0.1451	0.385491	no
TGME49_212410	TGME49_212410	0	TGME49_chrIV:2534200-2536887	Acute	chronic	NOTEST	0	3.72938	inf	0	1	1	no
TGME49_212420	TGME49_212420	0	TGME49_chrIV:2537148-2538088	Acute	chronic	NOTEST	0	0	0	0	1	1	no
TGME49_212710	TGME49_212710	0	tgme49_asmbl.1848:10969-16102	Acute	chronic	NOTEST	0	3.09992	inf	0	1	1	no
TGME49_212725	TGME49_212725	0	tgme49_asmbl.1848:5519-10382	Acute	chronic	OK	29.1726	36.0777	0.306494	0.28871	0.59705	0.750599	no
TGME49_212735	TGME49_212735	0	tgme49_asmbl.1848:723-4669	Acute	chronic	OK	25.0327	8.5141	-1.55589	-1.00855	0.0997	0.318546	no
TGME49_212740	TGME49_212740	0	TGME49_chrV:573974-578793	Acute	chronic	NOTEST	0	0	0	0	1	1	no
TGME49_212750	TGME49_212750	0	TGME49_chrV:581486-581559	Acute	chronic	NOTEST	0	0	0	0	1	1	no
TGME49_212760	TGME49_212760	0	TGME49_chrV:583944-584965	Acute	chronic	OK	7.30383	23.4268	1.68143	0.512652	0.27825	0.498953	no
TGME49_212775	TGME49_212775	0	TGME49_chrV:593182-594993	Acute	chronic	NOTEST	6.25255	0	-inf	0	1	1	no
TGME49_212780	TGME49_212780	0	TGME49_chrV:596538-607523	Acute	chronic	OK	20.292	14.6948	-0.465613	-0.640388	0.25115	0.477325	no
TGME49_212800	TGME49_212800	0	TGME49_chrV:608144-611699	Acute	chronic	NOTEST	11.2489	13.1602	0.226405	0	1	1	no
TGME49_212810	TGME49_212810	0	TGME49_chrV:613842-630704	Acute	chronic	NOTEST	0.379848	3.85409	3.3429	0	1	1	no
TGME49_212820	TGME49_212820	0	TGME49_chrV:632258-639569	Acute	chronic	NOTEST	10.5706	11.7635	0.15425	0	1	1	no
TGME49_212830	TGME49_212830	0	TGME49_chrV:639735-646887	Acute	chronic	NOTEST	0	0.00763715	inf	0	1	1	no
TGME49_212840	TGME49_212840	0	TGME49_chrV:639735-646887	Acute	chronic	OK	12.2491	32.6616	1.41492	1.06495	0.0736	0.266226	no
TGME49_212850	TGME49_212850	0	TGME49_chrV:646933-652037	Acute	chronic	OK	17.6525	38.1711	1.11261	1.04687	0.05385	0.220531	no
TGME49_212860	TGME49_212860	0	TGME49_chrV:653219-658982	Acute	chronic	NOTEST	2.31406	10.4432	2.17406	0	1	1	no
TGME49_212880	TGME49_212880	0	TGME49_chrV:659731-688702	Acute	chronic	OK	20.7358	13.4609	-0.623351	-1.33447	0.02085	0.114948	no
TGME49_212900	TGME49_212900	0	TGME49_chrV:690818-696505	Acute	chronic	OK	25.2412	44.9073	0.831166	1.12956	0.0235	0.123918	no
TGME49_212910	TGME49_212910	0	TGME49_chrV:697357-698954	Acute	chronic	NOTEST	0	8.00812	inf	0	1	1	no
TGME49_212920	TGME49_212920	0	TGME49_chrV:699302-703749	Acute	chronic	OK	58.9228	68.6805	0.221074	0.208357	0.68365	0.808084	no
TGME49_212930	TGME49_212930	0	TGME49_chrV:699302-703749	Acute	chronic	NOTEST	4.0282	5.61577	0.479347	0	1	1	no
TGME49_212937	TGME49_212937	0	TGME49_chrV:705516-706970	Acute	chronic	NOTEST	0	0	0	0	1	1	no
TGME49_212940	TGME49_212940	0	TGME49_chrV:708515-719676	Acute	chronic	NOTEST	0	3.34563	inf	0	1	1	no
TGME49_212950	TGME49_212950	0	TGME49_chrV:721754-724602	Acute	chronic	OK	31.6813	0	-inf	-nan	0.08635	0.290034	no
TGME49_212955	TGME49_212955	0	TGME49_chrV:726529-728293	Acute	chronic	NOTEST	8.97199	12.6526	0.495936	0	1	1	no
TGME49_212960	TGME49_212960	0	TGME49_chrV:728301-733598	Acute	chronic	OK	18.687	17.0294	-0.134009	-0.0808668	0.90885	0.947346	no
TGME49_212970	TGME49_212970	0	TGME49_chrV:733933-745743	Acute	chronic	NOTEST	5.33297	4.39379	-0.27947	0	1	1	no
TGME49_212980	TGME49_212980	0	TGME49_chrV:747590-753585	Acute	chronic	OK	97.6541	61.8605	-0.658662	-1.50437	0.0083	0.0575957	no
TGME49_212990	TGME49_212990	0	TGME49_chrV:755084-767034	Acute	chronic	OK	17.2234	18.9762	0.139822	0.17993	0.7575	0.850963	no
TGME49_213000	TGME49_213000	0	TGME49_chrV:769526-778671	Acute	chronic	NOTEST	7.68121	12.9643	0.755145	0	1	1	no
TGME49_213010	TGME49_213010	0	TGME49_chrV:779208-790566	Acute	chronic	OK	16.2607	7.04985	-1.20573	-0.790507	0.114	0.337025	no
TGME49_213020	TGME49_213020	0	TGME49_chrV:791759-801304	Acute	chronic	OK	6.04802	16.234	1.42449	1.16128	0.197	0.447111	no
TGME49_213030	TGME49_213030	0	TGME49_chrV:802457-805701	Acute	chronic	OK	67.0382	67.8582	0.017539	0.0274655	0.95805	0.972999	no
TGME49_213040	TGME49_213040	0	TGME49_chrV:807562-818400	Acute	chronic	NOTEST	7.26098	4.19135	-0.792749	0	1	1	no
TGME49_213060	TGME49_213060	0	TGME49_chrV:822367-839122	Acute	chronic	NOTEST	12.1562	7.27692	-0.740295	0	1	1	no
TGME49_213065	TGME49_213065	0	TGME49_chrV:822367-839122	Acute	chronic	NOTEST	5.70052	1.38534	-2.04085	0	1	1	no
TGME49_213067	TGME49_213067	0	TGME49_chrV:839163-841156	Acute	chronic	OK	90.9103	111.938	0.300178	0.545202	0.3952	0.606378	no
TGME49_213069	TGME49_213069	0	TGME49_chrV:842181-843217	Acute	chronic	NOTEST	15.6278	0	-inf	0	1	1	no
TGME49_213072	TGME49_213072	0	TGME49_chrV:843238-856985	Acute	chronic	OK	8.6069	15.9697	0.89177	0.562324	0.3107	0.531849	no
TGME49_213100	TGME49_213100	0	TGME49_chrV:857516-867251	Acute	chronic	NOTEST	6.60108	2.7214	-1.27835	0	1	1	no
TGME49_213115	TGME49_213115	0	TGME49_chrV:857516-867251	Acute	chronic	NOTEST	1.74706	2.96246	0.761862	0	1	1	no
TGME49_213240	TGME49_213240	0	TGME49_chrV:867761-871952	Acute	chronic	OK	6.57253	16.2671	1.30743	0.628275	0.29555	0.515155	no
TGME49_213255	TGME49_213255	0	TGME49_chrV:874420-891060	Acute	chronic	NOTEST	2.35987	4.90146	1.05451	0	1	1	no
TGME49_213290	TGME49_213290	0	TGME49_chrV:897172-898852	Acute	chronic	NOTEST	6.81136	0	-inf	0	1	1	no
TGME49_213300	TGME49_213300	0	TGME49_chrV:901167-918480	Acute	chronic	NOTEST	3.28905	5.17495	0.653874	0	1	1	no
TGME49_213310	TGME49_213310	0	TGME49_chrV:919638-928540	Acute	chronic	NOTEST	8.30696	13.1405	0.661629	0	1	1	no
TGME49_213325	TGME49_213325	0	TGME49_chrV:928786-943768	Acute	chronic	NOTEST	9.96325	13.7858	0.468492	0	1	1	no
TGME49_213340	TGME49_213340	0	TGME49_chrV:944470-948639	Acute	chronic	NOTEST	0	0	0	0	1	1	no
TGME49_213360	TGME49_213360	0	TGME49_chrV:952641-955912	Acute	chronic	NOTEST	0	0	0	0	1	1	no
TGME49_213370	TGME49_213370	0	TGME49_chrV:959533-977843	Acute	chronic	NOTEST	7.31696	8.58504	0.230581	0	1	1	no
TGME49_213380	TGME49_213380	0	TGME49_chrV:959533-977843	Acute	chronic	LOWDATA	14.987	5.81687	-1.3654	0	1	1	no
TGME49_213388	TGME49_213388	0	TGME49_chrV:959533-977843	Acute	chronic	NOTEST	2.62059	12.3246	2.23358	0	1	1	no
TGME49_213392	TGME49_213392	0	TGME49_chrV:979240-995660	Acute	chronic	OK	12.288	22.8275	0.893522	1.22149	0.038	0.174181	no
TGME49_213400	TGME49_213400	0	TGME49_chrV:996995-1005150	Acute	chronic	NOTEST	12.6853	14.3029	0.173145	0	1	1	no
TGME49_213410	TGME49_213410	0	TGME49_chrV:1007098-1010247	Acute	chronic	OK	88.4864	64.4123	-0.458119	-0.560289	0.3498	0.565595	no
TGME49_213415	TGME49_213415	0	TGME49_chrV:1010735-1012071	Acute	chronic	NOTEST	0	11.3768	inf	0	1	1	no
TGME49_213420	TGME49_213420	0	TGME49_chrV:1012262-1022063	Acute	chronic	NOTEST	7.62892	9.5449	0.323252	0	1	1	no
TGME49_213430	TGME49_213430	0	TGME49_chrV:1029952-1031266	Acute	chronic	NOTEST	0	0	0	0	1	1	no
TGME49_213445	TGME49_213445	0	TGME49_chrV:1036832-1050298	Acute	chronic	NOTEST	7.78196	6.30999	-0.302496	0	1	1	no
TGME49_213460	TGME49_213460	0	TGME49_chrV:1057760-1076881	Acute	chronic	OK	9.8002	23.5654	1.26579	1.28244	0.03755	0.172514	no
TGME49_213490	TGME49_213490	0	TGME49_chrV:1103931-1108474	Acute	chronic	NOTEST	12.1645	12.5578	0.0459007	0	1	1	no
TGME49_213500	TGME49_213500	0	TGME49_chrV:1109027-1109101	Acute	chronic	NOTEST	0	0	0	0	1	1	no
TGME49_213510	TGME49_213510	0	TGME49_chrV:1109784-1109869	Acute	chronic	NOTEST	0	0	0	0	1	1	no
TGME49_213520	TGME49_213520	0	TGME49_chrV:1111633-1119738	Acute	chronic	OK	15.411	75.1068	2.28498	2.07758	0.1171	0.341392	no
TGME49_213530	TGME49_213530	0	TGME49_chrV:1121480-1130592	Acute	chronic	NOTEST	1.88935	0	-inf	0	1	1	no
TGME49_213550	TGME49_213550	0	TGME49_chrV:1130900-1143604	Acute	chronic	OK	24.048	14.2121	-0.758799	-0.928659	0.107	0.326223	no
TGME49_213560	TGME49_213560	0	TGME49_chrV:1146178-1152975	Acute	chronic	NOTEST	2.25872	0	-inf	0	1	1	no
TGME49_213570	TGME49_213570	0	TGME49_chrV:1146178-1152975	Acute	chronic	OK	75.6293	65.4012	-0.209628	-0.292222	0.5999	0.752605	no
TGME49_213590	TGME49_213590	0	TGME49_chrV:1157170-1159993	Acute	chronic	OK	40.4373	25.8307	-0.646601	-0.530906	0.322	0.541993	no
TGME49_213600	TGME49_213600	0	TGME49_chrV:1160003-1165593	Acute	chronic	NOTEST	8.02221	3.04783	-1.39622	0	1	1	no
TGME49_213620	TGME49_213620	0	TGME49_chrV:1177587-1196510	Acute	chronic	NOTEST	5.93147	7.69815	0.376123	0	1	1	no
TGME49_213635	TGME49_213635	0	TGME49_chrV:1177587-1196510	Acute	chronic	NOTEST	0	0.8528	inf	0	1	1	no
TGME49_213650	TGME49_213650	0	TGME49_chrV:1202894-1207055	Acute	chronic	OK	10.4349	17.1007	0.712634	0.488133	0.32925	0.549025	no
TGME49_213660	TGME49_213660	0	TGME49_chrV:1207253-1217147	Acute	chronic	OK	123.313	112.59	-0.131238	-0.394739	0.4895	0.679587	no
TGME49_213670	TGME49_213670	0	TGME49_chrV:1218936-1226980	Acute	chronic	NOTEST	11.4761	3.6095	-1.66876	0	1	1	no
TGME49_213680	TGME49_213680	0	TGME49_chrV:1228841-1240940	Acute	chronic	NOTEST	3.14846	10.838	1.78338	0	1	1	no
TGME49_213690	TGME49_213690	0	TGME49_chrV:1228841-1240940	Acute	chronic	OK	14.4884	22.7294	0.649667	0.347863	0.46795	0.663097	no
TGME49_213700	TGME49_213700	0	TGME49_chrV:1241052-1252726	Acute	chronic	OK	3.90773	21.2242	2.44131	1.18216	0.13205	0.367063	no
TGME49_213710	TGME49_213710	0	TGME49_chrV:1241052-1252726	Acute	chronic	OK	13.8635	20.1013	0.536003	0.514606	0.34215	0.558878	no
TGME49_213720	TGME49_213720	0	TGME49_chrV:1252971-1265191	Acute	chronic	NOTEST	0	4.11772	inf	0	1	1	no
TGME49_213730	TGME49_213730	0	TGME49_chrV:1267642-1270532	Acute	chronic	OK	20.7913	52.5217	1.33693	1.39033	0.0589	0.233521	no
TGME49_213740	TGME49_213740	0	TGME49_chrV:1270568-1284207	Acute	chronic	NOTEST	7.23922	8.77874	0.27818	0	1	1	no
TGME49_213746	TGME49_213746	0	TGME49_chrV:1270568-1284207	Acute	chronic	OK	14.5476	16.7526	0.203602	0.055218	0.86975	0.92605	no
TGME49_213748	TGME49_213748	0	TGME49_chrV:1284548-1286598	Acute	chronic	NOTEST	0	0	0	0	1	1	no
TGME49_213752	TGME49_213752	0	TGME49_chrV:1286939-1292313	Acute	chronic	NOTEST	5.18696	1.79136	-1.53384	0	1	1	no
TGME49_213760	TGME49_213760	0	TGME49_chrV:1294048-1296072	Acute	chronic	NOTEST	0	0	0	0	1	1	no
TGME49_213770	TGME49_213770	0	TGME49_chrV:1297273-1309779	Acute	chronic	OK	13.1045	19.7297	0.590305	0.605695	0.3332	0.553469	no
TGME49_213780	TGME49_213780	0	TGME49_chrV:1313503-1322074	Acute	chronic	NOTEST	0.83138	2.65135	1.67314	0	1	1	no
TGME49_213790	TGME49_213790	0	TGME49_chrV:1323740-1339804	Acute	chronic	NOTEST	10.5015	12.602	0.263057	0	1	1	no
TGME49_213800	TGME49_213800	0	TGME49_chrV:1341119-1346489	Acute	chronic	OK	36.0361	58.7487	0.705112	0.956878	0.0912	0.302176	no
TGME49_213810	TGME49_213810	0	TGME49_chrV:1347792-1349479	Acute	chronic	OK	16.2154	21.3782	0.398779	0.234467	0.67665	0.804917	no
TGME49_213820	TGME49_213820	0	TGME49_chrV:1350851-1356244	Acute	chronic	OK	28.2768	11.743	-1.26782	-1.51654	0.0486	0.205996	no
TGME49_213830	TGME49_213830	0	TGME49_chrV:1356905-1361992	Acute	chronic	OK	8.20239	28.335	1.78847	0.904516	0.263	0.486366	no
TGME49_213840	TGME49_213840	0	TGME49_chrV:1371222-1376456	Acute	chronic	NOTEST	1.9889	0	-inf	0	1	1	no
TGME49_213850	TGME49_213850	0	TGME49_chrV:1377902-1382634	Acute	chronic	NOTEST	3.62893	2.22643	-0.704809	0	1	1	no
TGME49_213860	TGME49_213860	0	TGME49_chrV:1383049-1387537	Acute	chronic	NOTEST	0	1.30253	inf	0	1	1	no
TGME49_213870	TGME49_213870	0	TGME49_chrV:1388384-1399518	Acute	chronic	OK	26.3703	15.8002	-0.738966	-0.818253	0.16175	0.407639	no
TGME49_213880	TGME49_213880	0	TGME49_chrV:1400441-1401026	Acute	chronic	OK	26.9281	0	-inf	-nan	0.1269	0.356945	no
TGME49_213885	TGME49_213885	0	TGME49_chrV:1402781-1404459	Acute	chronic	NOTEST	0	7.14807	inf	0	1	1	no
TGME49_213890	TGME49_213890	0	TGME49_chrV:1404499-1413428	Acute	chronic	NOTEST	5.20039	9.72001	0.90234	0	1	1	no
TGME49_213910	TGME49_213910	0	TGME49_chrV:1415082-1428776	Acute	chronic	OK	33.7139	49.0321	0.540383	0.557563	0.3335	0.553571	no
TGME49_213920	TGME49_213920	0	TGME49_chrV:1428848-1440483	Acute	chronic	OK	17.9336	10.2586	-0.805829	-0.694988	0.2109	0.452236	no
TGME49_213930	TGME49_213930	0	TGME49_chrV:1444015-1452683	Acute	chronic	NOTEST	3.99831	7.82003	0.967782	0	1	1	no
TGME49_213940	TGME49_213940	0	TGME49_chrV:1453309-1456474	Acute	chronic	OK	191.558	208.833	0.124566	0.200433	0.7175	0.827901	no
TGME49_213950	TGME49_213950	0	TGME49_chrV:1456711-1463481	Acute	chronic	NOTEST	10.5837	13.5213	0.353389	0	1	1	no
TGME49_213960	TGME49_213960	0	TGME49_chrV:1456711-1463481	Acute	chronic	NOTEST	14.6559	7.22567	-1.02027	0	1	1	no
TGME49_213970	TGME49_213970	0	TGME49_chrV:1463629-1469354	Acute	chronic	OK	26.0081	4.16634	-2.6421	-1.13397	0.2145	0.453868	no
TGME49_214070	TGME49_214070	0	TGME49_chrX:6012596-6014003	Acute	chronic	NOTEST	0	0	0	0	1	1	no
TGME49_214110	TGME49_214110	0	TGME49_chrX:6035131-6041103	Acute	chronic	OK	12.8105	18.4737	0.528151	0.386972	0.5525	0.721445	no
TGME49_214115	TGME49_214115	0	TGME49_chrX:6041920-6047814	Acute	chronic	NOTEST	0	4.95395	inf	0	1	1	no
TGME49_214120	TGME49_214120	0	TGME49_chrX:6041920-6047814	Acute	chronic	NOTEST	6.67501	2.4132	-1.46782	0	1	1	no
TGME49_214130	TGME49_214130	0	TGME49_chrX:6049766-6071142	Acute	chronic	NOTEST	9.9768	12.357	0.308675	0	1	1	no
TGME49_214140	TGME49_214140	0	TGME49_chrX:6049766-6071142	Acute	chronic	OK	17.9189	12.2636	-0.547099	-0.827242	0.15515	0.401381	no
TGME49_214150	TGME49_214150	0	TGME49_chrX:6071264-6074504	Acute	chronic	OK	38.9191	10.6111	-1.8749	-0.807751	0.15955	0.405414	no
TGME49_214160	TGME49_214160	0	TGME49_chrX:6074796-6085053	Acute	chronic	OK	0	23.3013	inf	-nan	0.1893	0.439438	no
TGME49_214170	TGME49_214170	0	TGME49_chrX:6074796-6085053	Acute	chronic	NOTEST	14.8107	8.9818	-0.721562	0	1	1	no
TGME49_214180	TGME49_214180	0	TGME49_chrX:6085149-6094666	Acute	chronic	OK	10.7825	26.272	1.28484	1.0398	0.0806	0.280068	no
TGME49_214190	TGME49_214190	0	TGME49_chrX:6095090-6098296	Acute	chronic	NOTEST	0	0	0	0	1	1	no
TGME49_214200	TGME49_214200	0	TGME49_chrX:6099447-6110383	Acute	chronic	OK	15.5982	8.62708	-0.854434	-0.750049	0.2009	0.448038	no
TGME49_214210	TGME49_214210	0	TGME49_chrX:6112401-6119772	Acute	chronic	OK	65.8331	52.1092	-0.337275	-0.538089	0.33475	0.554036	no
TGME49_214220	TGME49_214220	0	TGME49_chrX:6120210-6122528	Acute	chronic	OK	548.401	765.148	0.480508	0.945274	0.10225	0.321204	no
TGME49_214230	TGME49_214230	0	TGME49_chrX:6125440-6148190	Acute	chronic	NOTEST	7.16247	6.55701	-0.127418	0	1	1	no
TGME49_214240	TGME49_214240	0	TGME49_chrX:6150038-6173505	Acute	chronic	NOTEST	5.02957	4.68612	-0.10204	0	1	1	no
TGME49_214250	TGME49_214250	0	TGME49_chrX:6175749-6177542	Acute	chronic	OK	99.3625	89.7784	-0.146333	-0.156486	0.7567	0.850963	no
TGME49_214270	TGME49_214270	0	TGME49_chrX:6194415-6207196	Acute	chronic	OK	45.9995	32.2371	-0.512898	-0.865442	0.1277	0.358691	no
TGME49_214280	TGME49_214280	0	TGME49_chrX:6209523-6216058	Acute	chronic	OK	15.9732	7.13258	-1.16316	-0.780049	0.12125	0.347659	no
TGME49_214290	TGME49_214290	0	TGME49_chrX:6216689-6219352	Acute	chronic	OK	86.6422	112.092	0.371548	0.508282	0.35065	0.566053	no
TGME49_214295	TGME49_214295	0	TGME49_chrX:6219369-6220314	Acute	chronic	NOTEST	0	3.63916	inf	0	1	1	no
TGME49_214300	TGME49_214300	0	TGME49_chrX:6220703-6243767	Acute	chronic	OK	13.2436	23.3131	0.815846	1.16757	0.0462	0.199418	no
TGME49_214310	TGME49_214310	0	TGME49_chrX:6244240-6248022	Acute	chronic	NOTEST	12.2103	8.59931	-0.505809	0	1	1	no
TGME49_214320	TGME49_214320	0	TGME49_chrX:6248200-6253999	Acute	chronic	OK	79.883	102.255	0.356213	0.878124	0.1268	0.356945	no
TGME49_214330	TGME49_214330	0	TGME49_chrX:6248200-6253999	Acute	chronic	NOTEST	0	0	0	0	1	1	no
TGME49_214340	TGME49_214340	0	TGME49_chrX:6254120-6258634	Acute	chronic	OK	20.7724	33.6649	0.696576	0.512694	0.32155	0.54192	no
TGME49_214350	TGME49_214350	0	TGME49_chrX:6260438-6265077	Acute	chronic	OK	47.8968	13.8148	-1.79372	-1.09427	0.06345	0.24471	no
TGME49_214360	TGME49_214360	0	TGME49_chrX:6265941-6266014	Acute	chronic	NOTEST	0	0	0	0	1	1	no
TGME49_214370	TGME49_214370	0	TGME49_chrX:6266484-6271298	Acute	chronic	OK	8.47203	17.1499	1.01742	0.577	0.2676	0.489436	no
TGME49_214380	TGME49_214380	0	TGME49_chrX:6272079-6273395	Acute	chronic	NOTEST	9.06171	2.63884	-1.77988	0	1	1	no
TGME49_214385	TGME49_214385	0	TGME49_chrX:6273430-6275337	Acute	chronic	OK	44.4922	7.99645	-2.47612	-0.33074	0.1473	0.388876	no
TGME49_214390	TGME49_214390	0	TGME49_chrX:6273430-6275337	Acute	chronic	LOWDATA	30.8427	22.7985	-0.435991	0	1	1	no
TGME49_214400	TGME49_214400	0	TGME49_chrX:6275988-6277336	Acute	chronic	OK	24.3987	25.4074	0.0584439	0.0242528	0.915	0.95134	no
TGME49_214420	TGME49_214420	0	TGME49_chrX:6284906-6285521	Acute	chronic	NOTEST	0	0	0	0	1	1	no
TGME49_214430	TGME49_214430	0	TGME49_chrX:6287630-6290451	Acute	chronic	NOTEST	0	0	0	0	1	1	no
TGME49_214470	TGME49_214470	0	TGME49_chrX:6296826-6305787	Acute	chronic	OK	18.3226	8.98964	-1.02729	-0.75017	0.18295	0.434611	no
TGME49_214480	TGME49_214480	0	TGME49_chrX:6305975-6309759	Acute	chronic	OK	40.4195	11.9711	-1.7555	-1.14385	0.1931	0.442558	no
TGME49_214490	TGME49_214490	0	TGME49_chrX:6310525-6320728	Acute	chronic	NOTEST	7.30029	10.0396	0.459671	0	1	1	no
TGME49_214500	TGME49_214500	0	TGME49_chrX:6320905-6324448	Acute	chronic	OK	21.6478	14.7792	-0.550647	-0.33127	0.62635	0.769131	no
TGME49_214510	TGME49_214510	0	TGME49_chrX:6325901-6330022	Acute	chronic	NOTEST	0	2.15167	inf	0	1	1	no
TGME49_214520	TGME49_214520	0	TGME49_chrX:6330833-6337376	Acute	chronic	NOTEST	5.78027	6.71314	0.21585	0	1	1	no
TGME49_214530	TGME49_214530	0	TGME49_chrX:6337807-6344763	Acute	chronic	NOTEST	6.23143	10.6569	0.774156	0	1	1	no
TGME49_214540	TGME49_214540	0	TGME49_chrX:6345758-6349033	Acute	chronic	OK	33.4755	9.5828	-1.80459	-1.03187	0.05505	0.224296	no
TGME49_214545	TGME49_214545	0	TGME49_chrX:6349202-6351693	Acute	chronic	NOTEST	6.41727	0	-inf	0	1	1	no
TGME49_214550	TGME49_214550	0	TGME49_chrX:6352129-6353367	Acute	chronic	NOTEST	0	0	0	0	1	1	no
TGME49_214560	TGME49_214560	0	TGME49_chrX:6354461-6365271	Acute	chronic	OK	16.6727	18.0949	0.118096	0.134331	0.81345	0.889248	no
TGME49_214570	TGME49_214570	0	TGME49_chrX:6369464-6372390	Acute	chronic	NOTEST	3.05039	0	-inf	0	1	1	no
TGME49_214575	TGME49_214575	0	TGME49_chrX:6372606-6374306	Acute	chronic	OK	103.422	1.90746	-5.76074	-0.495689	0.20785	0.449906	no
TGME49_214580	TGME49_214580	0	TGME49_chrX:6374369-6384134	Acute	chronic	NOTEST	0	1.54354	inf	0	1	1	no
TGME49_214590	TGME49_214590	0	TGME49_chrX:6387059-6394939	Acute	chronic	OK	17.1414	25.1344	0.55218	0.473975	0.40535	0.615338	no
TGME49_214600	TGME49_214600	0	TGME49_chrX:6395950-6414463	Acute	chronic	NOTEST	6.66021	5.45864	-0.287028	0	1	1	no
TGME49_214610	TGME49_214610	0	TGME49_chrX:6416564-6435404	Acute	chronic	NOTEST	10.2427	10.491	0.0345545	0	1	1	no
TGME49_214620	TGME49_214620	0	TGME49_chrX:6438256-6447552	Acute	chronic	OK	21.2592	17.2435	-0.302034	-0.255076	0.6384	0.776769	no
TGME49_214630	TGME49_214630	0	TGME49_chrX:6447651-6455593	Acute	chronic	NOTEST	9.47388	8.35966	-0.18051	0	1	1	no
TGME49_214740	TGME49_214740	0	TGME49_chrX:6456903-6465127	Acute	chronic	NOTEST	12.9625	4.2633	-1.6043	0	1	1	no
TGME49_214750	TGME49_214750	0	TGME49_chrX:6465191-6476140	Acute	chronic	OK	26.4305	12.0181	-1.137	-1.19784	0.0651	0.247488	no
TGME49_214760	TGME49_214760	0	TGME49_chrX:6478601-6483433	Acute	chronic	OK	20.8883	1.57272	-3.73136	-0.451231	0.20435	0.448291	no
TGME49_214770	TGME49_214770	0	TGME49_chrX:6485818-6490957	Acute	chronic	OK	79.2754	67.0487	-0.241663	-0.326303	0.56275	0.729349	no
TGME49_214780	TGME49_214780	0	TGME49_chrX:6491061-6495043	Acute	chronic	OK	17.6871	42.3403	1.25933	0.871718	0.29755	0.516438	no
TGME49_214783	TGME49_214783	0	TGME49_chrX:6495363-6495939	Acute	chronic	NOTEST	0	0	0	0	1	1	no
TGME49_214787	TGME49_214787	0	TGME49_chrX:6496087-6496294	Acute	chronic	NOTEST	0	0	0	0	1	1	no
TGME49_214790	TGME49_214790	0	TGME49_chrX:6496335-6503926	Acute	chronic	OK	93.154	44.7325	-1.05829	-1.62395	0.013	0.0800632	no
TGME49_214800	TGME49_214800	0	TGME49_chrX:6496335-6503926	Acute	chronic	NOTEST	3.60682	10.5457	1.54786	0	1	1	no
TGME49_214810	TGME49_214810	0	TGME49_chrX:6506242-6509998	Acute	chronic	OK	8.45669	18.5355	1.13212	0.629621	0.326	0.545966	no
TGME49_214820	TGME49_214820	0	TGME49_chrX:6511088-6515661	Acute	chronic	OK	22.4139	20.7649	-0.110246	-0.0932566	0.84525	0.908922	no
TGME49_214830	TGME49_214830	0	TGME49_chrX:6517115-6529717	Acute	chronic	NOTEST	7.49208	3.65828	-1.0342	0	1	1	no
TGME49_214835	TGME49_214835	0	TGME49_chrX:6531517-6553361	Acute	chronic	NOTEST	7.04099	2.77584	-1.34285	0	1	1	no
TGME49_214840	TGME49_214840	0	TGME49_chrX:6531517-6553361	Acute	chronic	OK	67.569	75.9438	0.168571	0.499956	0.3911	0.602167	no
TGME49_214850	TGME49_214850	0	TGME49_chrX:6531517-6553361	Acute	chronic	NOTEST	0	4.56167	inf	0	1	1	no
TGME49_214860	TGME49_214860	0	TGME49_chrX:6531517-6553361	Acute	chronic	NOTEST	0	0	0	0	1	1	no
TGME49_214870	TGME49_214870	0	TGME49_chrX:6556012-6559219	Acute	chronic	NOTEST	2.81323	8.91526	1.66405	0	1	1	no
TGME49_214900	TGME49_214900	0	TGME49_chrX:6571788-6582239	Acute	chronic	NOTEST	7.6701	11.271	0.555298	0	1	1	no
TGME49_214910	TGME49_214910	0	TGME49_chrX:6583841-6587901	Acute	chronic	NOTEST	2.13268	1.7848	-0.256903	0	1	1	no
TGME49_214920	TGME49_214920	0	TGME49_chrX:6588151-6603913	Acute	chronic	NOTEST	14.6407	11.1479	-0.393215	0	1	1	no
TGME49_214930	TGME49_214930	0	TGME49_chrX:6588151-6603913	Acute	chronic	OK	26.9784	49.2058	0.867025	0.172335	0.6526	0.78686	no
TGME49_214950	TGME49_214950	0	TGME49_chrX:6604297-6613706	Acute	chronic	OK	52.7066	38.0766	-0.469077	-0.472903	0.403	0.613401	no
TGME49_214960	TGME49_214960	0	TGME49_chrX:6617594-6633783	Acute	chronic	NOTEST	6.2391	7.00075	0.166173	0	1	1	no
TGME49_214970	TGME49_214970	0	TGME49_chrX:6635768-6647447	Acute	chronic	OK	48.2222	23.1561	-1.05831	-1.53728	0.0161	0.0942192	no
TGME49_214980	TGME49_214980	0	TGME49_chrX:6648336-6654060	Acute	chronic	OK	59.7705	74.0304	0.308683	0.658185	0.2353	0.467908	no
TGME49_214990	TGME49_214990	0	TGME49_chrX:6660298-6672312	Acute	chronic	NOTEST	5.38744	7.53333	0.483686	0	1	1	no
TGME49_215010	TGME49_215010	0	TGME49_chrX:6676231-6690499	Acute	chronic	OK	17.9168	26.2373	0.550308	0.679509	0.2228	0.457857	no
TGME49_215020	TGME49_215020	0	TGME49_chrX:6676231-6690499	Acute	chronic	NOTEST	5.04323	9.17284	0.863019	0	1	1	no
TGME49_215030	TGME49_215030	0	TGME49_chrX:6690987-6701482	Acute	chronic	NOTEST	3.18436	6.65627	1.06371	0	1	1	no
TGME49_215040	TGME49_215040	0	TGME49_chrX:6703330-6719697	Acute	chronic	OK	16.1706	12.4523	-0.37696	-0.36153	0.5297	0.707388	no
TGME49_215050	TGME49_215050	0	TGME49_chrX:6719701-6726988	Acute	chronic	NOTEST	0	16.3429	inf	0	1	1	no
TGME49_215055	TGME49_215055	0	TGME49_chrX:6719701-6726988	Acute	chronic	NOTEST	0	0	0	0	1	1	no
TGME49_215060	TGME49_215060	0	TGME49_chrX:6719701-6726988	Acute	chronic	OK	37.4652	54.2405	0.533818	0.587052	0.3098	0.530763	no
TGME49_215070	TGME49_215070	0	TGME49_chrX:6728749-6732473	Acute	chronic	OK	27.1761	18.4668	-0.557404	-0.442299	0.37215	0.585011	no
TGME49_215080	TGME49_215080	0	TGME49_chrX:6733411-6748577	Acute	chronic	NOTEST	2.23631	6.4193	1.5213	0	1	1	no
TGME49_215090	TGME49_215090	0	TGME49_chrX:6748658-6755649	Acute	chronic	OK	2.97183	27.9578	3.23383	0.807444	0.20525	0.448652	no
TGME49_215100	TGME49_215100	0	TGME49_chrX:6757807-6766995	Acute	chronic	NOTEST	2.51655	5.05599	1.00655	0	1	1	no
TGME49_215110	TGME49_215110	0	TGME49_chrX:6767342-6767415	Acute	chronic	NOTEST	0	0	0	0	1	1	no
TGME49_215120	TGME49_215120	0	TGME49_chrX:6767908-6767981	Acute	chronic	NOTEST	0	0	0	0	1	1	no
TGME49_215140	TGME49_215140	0	TGME49_chrX:6772324-6774628	Acute	chronic	NOTEST	0	0	0	0	1	1	no
TGME49_215165	TGME49_215165	0	TGME49_chrX:6783970-6793509	Acute	chronic	NOTEST	0	0	0	0	1	1	no
TGME49_215170	TGME49_215170	0	TGME49_chrX:6794836-6807880	Acute	chronic	OK	22.6012	10.7489	-1.07221	-0.796652	0.1447	0.385064	no
TGME49_215180	TGME49_215180	0	TGME49_chrX:6794836-6807880	Acute	chronic	NOTEST	11.1467	0	-inf	0	1	1	no
TGME49_215185	TGME49_215185	0	TGME49_chrX:6808401-6809961	Acute	chronic	NOTEST	0	0	0	0	1	1	no
TGME49_215195	TGME49_215195	0	TGME49_chrX:6810481-6837856	Acute	chronic	NOTEST	0.940147	1.10478	0.232801	0	1	1	no
TGME49_215210	TGME49_215210	0	TGME49_chrX:6810481-6837856	Acute	chronic	OK	8.32324	20.5477	1.30376	1.02215	0.08295	0.284521	no
TGME49_215230	TGME49_215230	0	TGME49_chrX:6810481-6837856	Acute	chronic	OK	7.1862	26.7018	1.89364	1.05197	0.06975	0.257134	no
TGME49_215250	TGME49_215250	0	TGME49_chrX:6838037-6844056	Acute	chronic	OK	18.4645	10.807	-0.772792	-0.53907	0.3216	0.54192	no
TGME49_215260	TGME49_215260	0	TGME49_chrX:6844138-6869694	Acute	chronic	OK	16.1037	13.8173	-0.220911	-0.257319	0.6558	0.788815	no
TGME49_215270	TGME49_215270	0	TGME49_chrX:6844138-6869694	Acute	chronic	NOTEST	0	0	0	0	1	1	no
TGME49_215280	TGME49_215280	0	TGME49_chrX:6869739-6875365	Acute	chronic	OK	38.2229	42.5983	0.156359	0.207598	0.706	0.819362	no
TGME49_215290	TGME49_215290	0	TGME49_chrX:6878013-6884761	Acute	chronic	OK	11.7954	42.5892	1.85226	1.31941	0.2034	0.448038	no
TGME49_215320	TGME49_215320	0	TGME49_chrX:6889586-6895853	Acute	chronic	NOTEST	1.64946	0	-inf	0	1	1	no
TGME49_215328	TGME49_215328	0	TGME49_chrX:6899401-6905972	Acute	chronic	NOTEST	0	0	0	0	1	1	no
TGME49_215340	TGME49_215340	0	TGME49_chrX:6908562-6912598	Acute	chronic	NOTEST	0	4.40621	inf	0	1	1	no
TGME49_215343	TGME49_215343	0	TGME49_chrX:6913359-6916917	Acute	chronic	NOTEST	4.59433	5.90092	0.361084	0	1	1	no
TGME49_215347	TGME49_215347	0	TGME49_chrX:6917658-6920428	Acute	chronic	NOTEST	3.56366	3.29519	-0.112994	0	1	1	no
TGME49_215350	TGME49_215350	0	TGME49_chrX:6920523-6922912	Acute	chronic	OK	73.7565	88.6029	0.264583	0.336451	0.52675	0.705428	no
TGME49_215360	TGME49_215360	0	TGME49_chrX:6924620-6926964	Acute	chronic	OK	32.1509	7.39255	-2.12072	-1.08463	0.0233	0.123188	no
TGME49_215370	TGME49_215370	0	TGME49_chrX:6928935-6934056	Acute	chronic	NOTEST	9.22617	9.2994	0.0114057	0	1	1	no
TGME49_215380	TGME49_215380	0	TGME49_chrX:6934063-6938526	Acute	chronic	OK	20.7732	16.8839	-0.299075	-0.306065	0.6493	0.785147	no
TGME49_215385	TGME49_215385	0	TGME49_chrX:6938922-6941009	Acute	chronic	NOTEST	0	2.37274	inf	0	1	1	no
TGME49_215390	TGME49_215390	0	TGME49_chrX:6941053-6941543	Acute	chronic	OK	303.665	79.0675	-1.94132	-0.259373	0.57355	0.735712	no
TGME49_215400	TGME49_215400	0	TGME49_chrX:6941701-6943385	Acute	chronic	OK	20.3785	20.1238	-0.0181427	-0.0139798	0.854	0.914151	no
TGME49_215410	TGME49_215410	0	TGME49_chrX:6944358-6946652	Acute	chronic	NOTEST	0	0	0	0	1	1	no
TGME49_215420	TGME49_215420	0	TGME49_chrX:6947680-6949575	Acute	chronic	OK	51.1872	30.7287	-0.7362	-0.38715	0.62285	0.768374	no
TGME49_215425	TGME49_215425	0	TGME49_chrX:6949600-6952083	Acute	chronic	OK	46.1671	61.1314	0.405047	0.249128	0.64865	0.784883	no
TGME49_215430	TGME49_215430	0	TGME49_chrX:6952370-6956462	Acute	chronic	OK	109.969	58.5549	-0.909236	-0.573147	0.6097	0.759741	no
TGME49_215450	TGME49_215450	0	TGME49_chrX:6967617-6973684	Acute	chronic	OK	13.0998	56.8533	2.1177	1.30436	0.0785	0.275232	no
TGME49_215480	TGME49_215480	0	TGME49_chrX:6976427-6980095	Acute	chronic	NOTEST	12.5588	10.7319	-0.226797	0	1	1	no
TGME49_215490	TGME49_215490	0	TGME49_chrX:6980335-6983883	Acute	chronic	OK	88.2815	45.4872	-0.956652	-1.51963	0.0091	0.0613368	no
TGME49_215500	TGME49_215500	0	TGME49_chrX:6985033-6998421	Acute	chronic	NOTEST	9.09275	1.7193	-2.4029	0	1	1	no
TGME49_215510	TGME49_215510	0	TGME49_chrX:6985033-6998421	Acute	chronic	OK	8.00537	18.3387	1.19585	1.07737	0.0833	0.284987	no
TGME49_215520	TGME49_215520	0	TGME49_chrX:6999482-7005339	Acute	chronic	OK	27.9276	17.13	-0.705168	-0.685236	0.2731	0.493705	no
TGME49_215540	TGME49_215540	0	TGME49_chrX:7005991-7007264	Acute	chronic	NOTEST	0	0	0	0	1	1	no
TGME49_215550	TGME49_215550	0	TGME49_chrX:7008130-7016547	Acute	chronic	NOTEST	6.36304	1.83906	-1.79075	0	1	1	no
TGME49_215560	TGME49_215560	0	TGME49_chrX:7016893-7021378	Acute	chronic	NOTEST	14.6531	3.00578	-2.28539	0	1	1	no
TGME49_215570	TGME49_215570	0	TGME49_chrX:7023177-7028124	Acute	chronic	NOTEST	10.9671	7.68795	-0.512514	0	1	1	no
TGME49_215580	TGME49_215580	0	TGME49_chrX:7028886-7029939	Acute	chronic	NOTEST	0	0	0	0	1	1	no
TGME49_215590	TGME49_215590	0	TGME49_chrX:7030864-7042648	Acute	chronic	OK	51.3039	19.2352	-1.41532	-1.74157	0.0127	0.0787006	no
TGME49_215600	TGME49_215600	0	TGME49_chrX:7042814-7046596	Acute	chronic	OK	18.1378	9.04588	-1.00367	-0.56242	0.2757	0.496564	no
TGME49_215610	TGME49_215610	0	TGME49_chrX:7047652-7049221	Acute	chronic	OK	143.542	127.846	-0.167061	-0.0626506	0.7202	0.82934	no
TGME49_215620	TGME49_215620	0	TGME49_chrX:7052347-7059350	Acute	chronic	NOTEST	9.03616	7.31808	-0.304245	0	1	1	no
TGME49_215640	TGME49_215640	0	TGME49_chrX:7059553-7069393	Acute	chronic	OK	20.6609	9.27398	-1.15564	-1.21921	0.03755	0.172514	no
TGME49_215650	TGME49_215650	0	TGME49_chrX:7059553-7069393	Acute	chronic	OK	29.3459	7.83512	-1.90513	-0.171925	0.2787	0.499088	no
TGME49_215660	TGME49_215660	0	TGME49_chrX:7070566-7075133	Acute	chronic	NOTEST	4.37839	8.62614	0.978315	0	1	1	no
TGME49_215670	TGME49_215670	0	TGME49_chrX:7075653-7081438	Acute	chronic	NOTEST	0	0	0	0	1	1	no
TGME49_215680	TGME49_215680	0	TGME49_chrX:7083542-7086353	Acute	chronic	NOTEST	0	14.432	inf	0	1	1	no
TGME49_215690	TGME49_215690	0	TGME49_chrX:7088823-7115149	Acute	chronic	NOTEST	4.47732	6.19683	0.468896	0	1	1	no
TGME49_215700	TGME49_215700	0	TGME49_chrX:7088823-7115149	Acute	chronic	NOTEST	2.49777	4.92058	0.978184	0	1	1	no
TGME49_215710	TGME49_215710	0	TGME49_chrX:7115365-7127962	Acute	chronic	NOTEST	9.26582	7.9195	-0.226509	0	1	1	no
TGME49_215730	TGME49_215730	0	TGME49_chrX:7131665-7136919	Acute	chronic	OK	13.5009	15.6669	0.21467	0.127785	0.79115	0.872338	no
TGME49_215740	TGME49_215740	0	TGME49_chrX:7137243-7146248	Acute	chronic	OK	20.2427	5.40555	-1.90489	-0.92742	0.237	0.469374	no
TGME49_215750	TGME49_215750	0	TGME49_chrX:7146959-7150373	Acute	chronic	NOTEST	10.0062	2.47263	-2.01678	0	1	1	no
TGME49_215775	TGME49_215775	0	TGME49_chrX:7152522-7155574	Acute	chronic	OK	156.627	239.685	0.613812	1.7094	0.007	0.0508709	no
TGME49_215785	TGME49_215785	0	TGME49_chrX:7156314-7158043	Acute	chronic	OK	18.2611	8.47461	-1.10755	-0.594918	0.44355	0.643043	no
TGME49_215885	TGME49_215885	0	TGME49_chrXI:6576699-6577964	Acute	chronic	NOTEST	0	0	0	0	1	1	no
TGME49_215890	TGME49_215890	0	TGME49_chrXI:6566073-6576082	Acute	chronic	OK	10.1911	25.9822	1.35021	1.2037	0.06995	0.257449	no
TGME49_215895	TGME49_215895	0	TGME49_chrXI:6550701-6563171	Acute	chronic	NOTEST	3.47731	8.45745	1.28225	0	1	1	no
TGME49_215900	TGME49_215900	0	TGME49_chrXI:6546812-6549812	Acute	chronic	NOTEST	0	0	0	0	1	1	no
TGME49_215920	TGME49_215920	0	TGME49_chrXI:6523638-6529201	Acute	chronic	NOTEST	8.92387	12.6751	0.506261	0	1	1	no
TGME49_215930	TGME49_215930	0	TGME49_chrXI:6521102-6523631	Acute	chronic	OK	0	18.6955	inf	-nan	0.08635	0.290034	no
TGME49_215940	TGME49_215940	0	TGME49_chrXI:6508924-6518856	Acute	chronic	OK	21.2842	19.1423	-0.15302	-0.154296	0.7783	0.864111	no
TGME49_215950	TGME49_215950	0	TGME49_chrXI:6502749-6508732	Acute	chronic	OK	20.8038	22.3885	0.105908	0.145471	0.82295	0.894569	no
TGME49_215955	TGME49_215955	0	TGME49_chrXI:6498685-6500293	Acute	chronic	NOTEST	4.98569	0	-inf	0	1	1	no
TGME49_215990	TGME49_215990	0	TGME49_chrXI:6478170-6494251	Acute	chronic	NOTEST	9.81619	7.38564	-0.410441	0	1	1	no
TGME49_216010	TGME49_216010	0	TGME49_chrXI:6468862-6473457	Acute	chronic	OK	29.8815	9.20434	-1.69887	-0.913383	0.256	0.481294	no
TGME49_216020	TGME49_216020	0	TGME49_chrXI:6461390-6467320	Acute	chronic	OK	15.3854	16.0825	0.0639292	0.0522041	0.9154	0.95134	no
TGME49_216030	TGME49_216030	0	TGME49_chrXI:6443396-6460020	Acute	chronic	NOTEST	5.61063	5.39892	-0.0554919	0	1	1	no
TGME49_216040	TGME49_216040	0	TGME49_chrXI:6443396-6460020	Acute	chronic	NOTEST	12.0145	12.0802	0.00787194	0	1	1	no
TGME49_216050	TGME49_216050	0	TGME49_chrXI:6436819-6443247	Acute	chronic	OK	11.9086	22.3559	0.908659	0.59831	0.42335	0.629193	no
TGME49_216053	TGME49_216053	0	TGME49_chrXI:6432911-6436449	Acute	chronic	NOTEST	2.79691	0	-inf	0	1	1	no
TGME49_216055	TGME49_216055	0	TGME49_chrXI:6429146-6431920	Acute	chronic	OK	37.305	34.9928	-0.092312	-0.0908898	0.8772	0.930265	no
TGME49_216060	TGME49_216060	0	TGME49_chrXI:6424082-6427822	Acute	chronic	OK	15.0925	20.2829	0.426429	0.34265	0.4617	0.657667	no
TGME49_216070	TGME49_216070	0	TGME49_chrXI:6408588-6420835	Acute	chronic	NOTEST	3.2342	7.56054	1.22508	0	1	1	no
TGME49_216090	TGME49_216090	0	TGME49_chrXI:6400036-6406273	Acute	chronic	NOTEST	0	0	0	0	1	1	no
TGME49_216120	TGME49_216120	0	TGME49_chrXI:6393420-6399160	Acute	chronic	OK	21.3671	18.3797	-0.217281	-0.184724	0.7492	0.845919	no
TGME49_216130	TGME49_216130	0	TGME49_chrXI:6387484-6391509	Acute	chronic	OK	42.2542	25.58	-0.724077	-0.609437	0.2214	0.457681	no
TGME49_216150	TGME49_216150	0	TGME49_chrXI:6373661-6381856	Acute	chronic	NOTEST	0	0	0	0	1	1	no
TGME49_216155	TGME49_216155	0	TGME49_chrXI:6373661-6381856	Acute	chronic	NOTEST	0	0	0	0	1	1	no
TGME49_216160	TGME49_216160	0	TGME49_chrXI:6371745-6373513	Acute	chronic	NOTEST	0	0	0	0	1	1	no
TGME49_216170	TGME49_216170	0	TGME49_chrXI:6364110-6370759	Acute	chronic	NOTEST	13.3897	12.5094	-0.0981126	0	1	1	no
TGME49_216180	TGME49_216180	0	TGME49_chrXI:6359193-6360996	Acute	chronic	OK	164.008	198.33	0.274141	0.621663	0.33895	0.555858	no
TGME49_216190	TGME49_216190	0	TGME49_chrXI:6348245-6354451	Acute	chronic	NOTEST	4.81292	14.76	1.61671	0	1	1	no
TGME49_216200	TGME49_216200	0	TGME49_chrXI:6345366-6346901	Acute	chronic	NOTEST	0	0	0	0	1	1	no
TGME49_216210	TGME49_216210	0	TGME49_chrXI:6319605-6344741	Acute	chronic	NOTEST	4.13569	7.50374	0.859482	0	1	1	no
TGME49_216220	TGME49_216220	0	TGME49_chrXI:6311173-6314419	Acute	chronic	OK	27.4228	34.8268	0.344825	0.328058	0.5172	0.70202	no
TGME49_216230	TGME49_216230	0	TGME49_chrXI:6309653-6310986	Acute	chronic	OK	16.7454	70.4865	2.07358	0.529986	0.2456	0.474004	no
TGME49_216240	TGME49_216240	0	TGME49_chrXI:6296861-6307622	Acute	chronic	OK	9.15208	20.2189	1.14353	0.800273	0.093	0.306865	no
TGME49_216250	TGME49_216250	0	TGME49_chrXI:6281030-6294379	Acute	chronic	NOTEST	3.3417	4.77805	0.515838	0	1	1	no
TGME49_216260	TGME49_216260	0	TGME49_chrXI:6270613-6280192	Acute	chronic	NOTEST	14.27	6.80135	-1.06909	0	1	1	no
TGME49_216270	TGME49_216270	0	TGME49_chrXI:6267663-6269900	Acute	chronic	NOTEST	9.26124	13.2575	0.517528	0	1	1	no
TGME49_216275	TGME49_216275	0	TGME49_chrXI:6264453-6267479	Acute	chronic	NOTEST	0	9.91113	inf	0	1	1	no
TGME49_216280	TGME49_216280	0	TGME49_chrXI:6256768-6261741	Acute	chronic	NOTEST	0	6.24619	inf	0	1	1	no
TGME49_216285	TGME49_216285	0	TGME49_chrXI:6251962-6255585	Acute	chronic	NOTEST	2.3254	0	-inf	0	1	1	no
TGME49_216290	TGME49_216290	0	TGME49_chrXI:6239232-6251397	Acute	chronic	NOTEST	0	0	0	0	1	1	no
TGME49_216335	TGME49_216335	0	TGME49_chrXI:6208118-6239027	Acute	chronic	NOTEST	0	1.30985	inf	0	1	1	no
TGME49_216370	TGME49_216370	0	TGME49_chrXI:6205466-6207149	Acute	chronic	NOTEST	12.7547	10.7195	-0.250796	0	1	1	no
TGME49_216375	TGME49_216375	0	TGME49_chrXI:6200490-6204793	Acute	chronic	OK	15.8623	4.96043	-1.67706	-0.597685	0.4621	0.658003	no
TGME49_216380	TGME49_216380	0	TGME49_chrXI:6183470-6199925	Acute	chronic	NOTEST	7.23558	8.58658	0.246975	0	1	1	no
TGME49_216390	TGME49_216390	0	TGME49_chrXI:6176018-6183252	Acute	chronic	NOTEST	0.989734	7.61794	2.94429	0	1	1	no
TGME49_216400	TGME49_216400	0	TGME49_chrXI:6170140-6172278	Acute	chronic	NOTEST	4.92551	1.88495	-1.38574	0	1	1	no
TGME49_216410	TGME49_216410	0	TGME49_chrXI:6168614-6169908	Acute	chronic	OK	22.8589	30.4441	0.413406	0.139184	0.5224	0.704156	no
TGME49_216415	TGME49_216415	0	TGME49_chrXI:6151900-6168100	Acute	chronic	NOTEST	0	0	0	0	1	1	no
TGME49_216420	TGME49_216420	0	TGME49_chrXI:6151900-6168100	Acute	chronic	NOTEST	0	14.8337	inf	0	1	1	no
TGME49_216430	TGME49_216430	0	TGME49_chrXI:6151900-6168100	Acute	chronic	OK	17.7845	14.0997	-0.334949	-0.56225	0.30675	0.527119	no
TGME49_216435	TGME49_216435	0	TGME49_chrXI:6147655-6151624	Acute	chronic	OK	22.5913	16.4909	-0.454097	-0.284821	0.65175	0.786785	no
TGME49_216440	TGME49_216440	0	TGME49_chrXI:6143197-6147596	Acute	chronic	NOTEST	10.175	5.09949	-0.996607	0	1	1	no
TGME49_216450	TGME49_216450	0	TGME49_chrXI:6138531-6142565	Acute	chronic	OK	58.2985	38.8171	-0.586766	-0.662424	0.27235	0.493241	no
TGME49_216460	TGME49_216460	0	TGME49_chrXI:6131595-6135504	Acute	chronic	OK	23.4803	12.1168	-0.954444	-0.672658	0.16995	0.421657	no
TGME49_216470	TGME49_216470	0	TGME49_chrXI:6127117-6129845	Acute	chronic	NOTEST	6.73574	6.36783	-0.081035	0	1	1	no
TGME49_216480	TGME49_216480	0	TGME49_chrXI:6122063-6126061	Acute	chronic	NOTEST	6.87391	12.626	0.877198	0	1	1	no
TGME49_216490	TGME49_216490	0	TGME49_chrXI:6117982-6121878	Acute	chronic	NOTEST	8.1751	13.5683	0.730932	0	1	1	no
TGME49_216500	TGME49_216500	0	TGME49_chrXI:6105426-6116971	Acute	chronic	NOTEST	2.7783	7.35158	1.40385	0	1	1	no
TGME49_216510	TGME49_216510	0	TGME49_chrXI:6097165-6105250	Acute	chronic	OK	23.9873	16.882	-0.506791	-0.458971	0.37485	0.58779	no
TGME49_216530	TGME49_216530	0	TGME49_chrXI:6092528-6096989	Acute	chronic	NOTEST	9.49754	14.7753	0.637559	0	1	1	no
TGME49_216540	TGME49_216540	0	TGME49_chrXI:6088069-6092497	Acute	chronic	NOTEST	7.93942	13.3714	0.752044	0	1	1	no
TGME49_216550	TGME49_216550	0	TGME49_chrXI:6081806-6087986	Acute	chronic	NOTEST	5.34033e-05	0	-inf	0	1	1	no
TGME49_216560	TGME49_216560	0	TGME49_chrXI:6081806-6087986	Acute	chronic	NOTEST	4.47113	15.0795	1.75388	0	1	1	no
TGME49_216570	TGME49_216570	0	TGME49_chrXI:6080164-6080237	Acute	chronic	NOTEST	0	0	0	0	1	1	no
TGME49_216580	TGME49_216580	0	TGME49_chrXI:6071500-6079582	Acute	chronic	NOTEST	5.92	9.79192	0.725994	0	1	1	no
TGME49_216585	TGME49_216585	0	TGME49_chrXI:6071500-6079582	Acute	chronic	NOTEST	9.70436	0	-inf	0	1	1	no
TGME49_216590	TGME49_216590	0	TGME49_chrXI:6060112-6070321	Acute	chronic	OK	24.7768	16.5337	-0.583583	-0.779439	0.1698	0.421657	no
TGME49_216600	TGME49_216600	0	TGME49_chrXI:6050460-6059346	Acute	chronic	NOTEST	15.2394	11.3571	-0.42422	0	1	1	no
TGME49_216610	TGME49_216610	0	TGME49_chrXI:6039112-6047449	Acute	chronic	NOTEST	0	0	0	0	1	1	no
TGME49_216620	TGME49_216620	0	TGME49_chrXI:6006154-6038609	Acute	chronic	OK	18.5495	9.42959	-0.976116	-1.46921	0.008	0.0562958	no
TGME49_216630	TGME49_216630	0	TGME49_chrXI:5992888-6003436	Acute	chronic	OK	8.20553	17.5402	1.09599	0.814952	0.1198	0.346205	no
TGME49_216640	TGME49_216640	0	TGME49_chrXI:5989006-5992820	Acute	chronic	NOTEST	3.07898	1.38956	-1.14782	0	1	1	no
TGME49_216650	TGME49_216650	0	TGME49_chrXI:5981781-5987438	Acute	chronic	OK	54.5811	52.9437	-0.0439432	-0.0700858	0.8998	0.94298	no
TGME49_216660	TGME49_216660	0	TGME49_chrXI:5976854-5981532	Acute	chronic	NOTEST	7.75331	13.7833	0.830041	0	1	1	no
TGME49_216670	TGME49_216670	0	TGME49_chrXI:5955848-5976592	Acute	chronic	OK	36.637	50.1662	0.453412	0.839443	0.13015	0.363783	no
TGME49_216680	TGME49_216680	0	TGME49_chrXI:5955848-5976592	Acute	chronic	OK	20.234	11.9587	-0.758717	-0.549001	0.32205	0.541993	no
TGME49_216700	TGME49_216700	0	TGME49_chrXI:5953120-5955806	Acute	chronic	OK	28.8225	12.4923	-1.20615	-0.645067	0.1515	0.395781	no
TGME49_216710	TGME49_216710	0	TGME49_chrXI:5947270-5952187	Acute	chronic	NOTEST	0	5.76634	inf	0	1	1	no
TGME49_216720	TGME49_216720	0	TGME49_chrXI:5932324-5947217	Acute	chronic	OK	105.647	63.3352	-0.738166	-0.765977	0.2106	0.452049	no
TGME49_216730	TGME49_216730	0	TGME49_chrXI:5932324-5947217	Acute	chronic	OK	44.5953	28.0182	-0.670527	-1.00014	0.08105	0.280725	no
TGME49_216740	TGME49_216740	0	TGME49_chrXI:5926167-5932296	Acute	chronic	NOTEST	5.9721	11.274	0.916691	0	1	1	no
TGME49_216750	TGME49_216750	0	TGME49_chrXI:5915752-5924539	Acute	chronic	OK	24.8976	19.2005	-0.37486	-0.328692	0.5331	0.70877	no
TGME49_216760	TGME49_216760	0	TGME49_chrXI:5905420-5915634	Acute	chronic	NOTEST	11.4207	10.5842	-0.109742	0	1	1	no
TGME49_216780	TGME49_216780	0	TGME49_chrXI:5887385-5901404	Acute	chronic	NOTEST	11.1861	14.0792	0.331853	0	1	1	no
TGME49_216785	TGME49_216785	0	TGME49_chrXI:5887385-5901404	Acute	chronic	OK	12.0281	17.9824	0.580172	0.163276	0.63985	0.777823	no
TGME49_216790	TGME49_216790	0	TGME49_chrXI:5880212-5887198	Acute	chronic	OK	24.4308	3.36889	-2.85836	-0.849953	0.2397	0.469374	no
TGME49_216800	TGME49_216800	0	TGME49_chrXI:5875276-5877907	Acute	chronic	OK	15.4612	15.6137	0.0141671	0.00312897	0.94375	0.965993	no
TGME49_216810	TGME49_216810	0	TGME49_chrXI:5871235-5874465	Acute	chronic	OK	32.4744	70.2108	1.11239	1.53633	0.0238	0.124514	no
TGME49_216820	TGME49_216820	0	TGME49_chrXI:5863091-5869619	Acute	chronic	OK	95.3952	128.007	0.424234	0.886927	0.12035	0.34632	no
TGME49_216830	TGME49_216830	0	TGME49_chrXI:5859124-5861897	Acute	chronic	NOTEST	6.61727	13.816	1.06203	0	1	1	no
TGME49_216840	TGME49_216840	0	TGME49_chrXI:5853604-5858696	Acute	chronic	NOTEST	1.82993	5.1094	1.48137	0	1	1	no
TGME49_216850	TGME49_216850	0	TGME49_chrXI:5849597-5853483	Acute	chronic	NOTEST	8.08045	5.66656	-0.511964	0	1	1	no
TGME49_216860	TGME49_216860	0	TGME49_chrXI:5844513-5849376	Acute	chronic	OK	251.448	240.456	-0.0644912	-0.15653	0.7833	0.867031	no
TGME49_216870	TGME49_216870	0	TGME49_chrXI:5825563-5841443	Acute	chronic	NOTEST	6.48409	7.99666	0.302493	0	1	1	no
TGME49_216875	TGME49_216875	0	TGME49_chrXI:5820777-5824605	Acute	chronic	NOTEST	0	0	0	0	1	1	no
TGME49_216890	TGME49_216890	0	TGME49_chrXI:5793621-5813581	Acute	chronic	OK	16.8581	11.0498	-0.609424	-0.424827	0.457	0.654003	no
TGME49_216900	TGME49_216900	0	TGME49_chrXI:5793621-5813581	Acute	chronic	OK	21.005	14.5646	-0.528265	-0.351965	0.5455	0.715577	no
TGME49_216910	TGME49_216910	0	TGME49_chrXI:5793621-5813581	Acute	chronic	OK	26.6653	32.9094	0.303536	0.235496	0.7365	0.838926	no
TGME49_216920	TGME49_216920	0	TGME49_chrXI:5788141-5792501	Acute	chronic	NOTEST	14.6972	9.55665	-0.620965	0	1	1	no
TGME49_216930	TGME49_216930	0	TGME49_chrXI:5782330-5787957	Acute	chronic	OK	29.8925	23.6723	-0.336587	-0.243281	0.71585	0.826713	no
TGME49_216940	TGME49_216940	0	TGME49_chrXI:5782330-5787957	Acute	chronic	NOTEST	0	1.96287	inf	0	1	1	no
TGME49_216950	TGME49_216950	0	TGME49_chrXI:5775760-5781691	Acute	chronic	NOTEST	1.62965	7.64032	2.22907	0	1	1	no
TGME49_216960	TGME49_216960	0	TGME49_chrXI:5767227-5775609	Acute	chronic	NOTEST	6.83047	6.37065	-0.100545	0	1	1	no
TGME49_216965	TGME49_216965	0	TGME49_chrXI:5765235-5766935	Acute	chronic	NOTEST	0	0	0	0	1	1	no
TGME49_216970	TGME49_216970	0	TGME49_chrXI:5740658-5762606	Acute	chronic	OK	48.2013	64.6051	0.422576	0.62727	0.26495	0.488246	no
TGME49_216980	TGME49_216980	0	TGME49_chrXI:5740658-5762606	Acute	chronic	NOTEST	9.13284	8.48776	-0.10568	0	1	1	no
TGME49_216990	TGME49_216990	0	TGME49_chrXI:5735806-5740456	Acute	chronic	NOTEST	7.25695	9.44685	0.38047	0	1	1	no
TGME49_217000	TGME49_217000	0	TGME49_chrXI:5730142-5734822	Acute	chronic	NOTEST	6.41072	8.39771	0.38951	0	1	1	no
TGME49_217010	TGME49_217010	0	TGME49_chrXI:5724224-5730093	Acute	chronic	NOTEST	12.075	10.3767	-0.218678	0	1	1	no
TGME49_217020	TGME49_217020	0	TGME49_chrXI:5714086-5724067	Acute	chronic	NOTEST	11.686	9.28655	-0.33157	0	1	1	no
TGME49_217030	TGME49_217030	0	TGME49_chrXI:5711257-5713946	Acute	chronic	NOTEST	0	4.86462	inf	0	1	1	no
TGME49_217040	TGME49_217040	0	TGME49_chrXI:5711257-5713946	Acute	chronic	NOTEST	0	2.54299	inf	0	1	1	no
TGME49_217050	TGME49_217050	0	TGME49_chrXI:5700718-5710206	Acute	chronic	OK	19.3557	20.397	0.0756016	0.0837565	0.87765	0.930495	no
TGME49_217160	TGME49_217160	0	TGME49_chrXI:5697991-5699353	Acute	chronic	OK	16.3673	71.2992	2.12307	0.594137	0.277	0.497828	no
TGME49_217170	TGME49_217170	0	TGME49_chrXI:5690356-5692140	Acute	chronic	NOTEST	3.75371	0	-inf	0	1	1	no
TGME49_217178	TGME49_217178	0	TGME49_chrXI:5686104-5688551	Acute	chronic	NOTEST	2.63908	7.09067	1.42589	0	1	1	no
TGME49_217182	TGME49_217182	0	TGME49_chrXI:5661044-5686057	Acute	chronic	OK	22.6883	12.1913	-0.8961	-1.15855	0.0534	0.219773	no
TGME49_217220	TGME49_217220	0	TGME49_chrXI:5643222-5660255	Acute	chronic	OK	18.8051	28.0386	0.576293	0.689667	0.2383	0.469374	no
TGME49_217340	TGME49_217340	0	TGME49_chrXII:1758659-1763378	Acute	chronic	OK	18.4205	34.3678	0.899745	0.907771	0.0739	0.266828	no
TGME49_217350	TGME49_217350	0	TGME49_chrXII:1763503-1772498	Acute	chronic	NOTEST	2.33559	8.56521	1.8747	0	1	1	no
TGME49_217360	TGME49_217360	0	TGME49_chrXII:1774782-1785937	Acute	chronic	NOTEST	5.07149	6.0171	0.246659	0	1	1	no
TGME49_217370	TGME49_217370	0	TGME49_chrXII:1786327-1787496	Acute	chronic	NOTEST	0	0	0	0	1	1	no
TGME49_217380	TGME49_217380	0	TGME49_chrXII:1790046-1793772	Acute	chronic	NOTEST	0	0	0	0	1	1	no
TGME49_217390	TGME49_217390	0	TGME49_chrXII:1796122-1802649	Acute	chronic	NOTEST	0	0	0	0	1	1	no
TGME49_217400	TGME49_217400	0	TGME49_chrXII:1811631-1818014	Acute	chronic	NOTEST	3.58228	0	-inf	0	1	1	no
TGME49_217410	TGME49_217410	0	TGME49_chrXII:1818240-1824433	Acute	chronic	NOTEST	0	0	0	0	1	1	no
TGME49_217420	TGME49_217420	0	TGME49_chrXII:1826027-1830758	Acute	chronic	NOTEST	0	1.30056	inf	0	1	1	no
TGME49_217430	TGME49_217430	0	TGME49_chrXII:1831651-1835325	Acute	chronic	NOTEST	4.18822	12.599	1.5889	0	1	1	no
TGME49_217440	TGME49_217440	0	TGME49_chrXII:1836813-1843344	Acute	chronic	OK	23.8145	13.789	-0.788326	-0.669009	0.17015	0.421782	no
TGME49_217450	TGME49_217450	0	TGME49_chrXII:1844347-1846841	Acute	chronic	OK	22.2212	2.7051	-3.03818	-0.355188	0.34785	0.563891	no
TGME49_217460	TGME49_217460	0	TGME49_chrXII:1848235-1856270	Acute	chronic	OK	47.9523	25.4517	-0.91384	-1.10664	0.0744	0.267425	no
TGME49_217470	TGME49_217470	0	TGME49_chrXII:1858693-1864882	Acute	chronic	NOTEST	9.25571	6.57856	-0.492572	0	1	1	no
TGME49_217480	TGME49_217480	0	TGME49_chrXII:1865035-1875216	Acute	chronic	NOTEST	10.6837	8.83293	-0.274444	0	1	1	no
TGME49_217490	TGME49_217490	0	TGME49_chrXII:1876611-1878110	Acute	chronic	NOTEST	0	3.58895	inf	0	1	1	no
TGME49_217500	TGME49_217500	0	TGME49_chrXII:1878135-1884672	Acute	chronic	OK	11.6844	23.9551	1.03575	0.444532	0.4747	0.669032	no
TGME49_217510	TGME49_217510	0	TGME49_chrXII:1884791-1891263	Acute	chronic	OK	203.624	228.536	0.166513	0.329897	0.6104	0.759816	no
TGME49_217520	TGME49_217520	0	TGME49_chrXII:1884791-1891263	Acute	chronic	OK	99.7433	84.4537	-0.240059	-0.403912	0.46735	0.663097	no
TGME49_217530	TGME49_217530	0	TGME49_chrXII:1891635-1899352	Acute	chronic	OK	22.6159	31.9705	0.499407	0.296864	0.52235	0.704156	no
TGME49_217540	TGME49_217540	0	TGME49_chrXII:1891635-1899352	Acute	chronic	OK	47.1512	104.878	1.15334	1.58888	0.02085	0.114948	no
TGME49_217550	TGME49_217550	0	TGME49_chrXII:1899503-1903315	Acute	chronic	OK	65.5241	90.4682	0.465385	0.520961	0.3448	0.5616	no
TGME49_217555	TGME49_217555	0	TGME49_chrXII:1907273-1910026	Acute	chronic	OK	93.6778	109.666	0.22734	0.295366	0.59815	0.751117	no
TGME49_217560	TGME49_217560	0	TGME49_chrXII:1910246-1912586	Acute	chronic	OK	44.1911	35.3639	-0.321478	-0.176118	0.8149	0.889933	no
TGME49_217580	TGME49_217580	0	TGME49_chrXII:1915961-1927907	Acute	chronic	OK	26.7223	15.0957	-0.823908	-0.508279	0.52685	0.705428	no
TGME49_217590	TGME49_217590	0	TGME49_chrXII:1928075-1933700	Acute	chronic	NOTEST	9.03401	10.3095	0.190535	0	1	1	no
TGME49_217600	TGME49_217600	0	TGME49_chrXII:1935873-1958078	Acute	chronic	OK	17.1553	17.0547	-0.00848606	-0.00881874	0.984	0.986716	no
TGME49_217610	TGME49_217610	0	TGME49_chrXII:1935873-1958078	Acute	chronic	OK	27.9041	0.705379	-5.30593	-0.479441	0.1009	0.320675	no
TGME49_217620	TGME49_217620	0	TGME49_chrXII:1959389-1970027	Acute	chronic	NOTEST	1.99085	4.01425	1.01175	0	1	1	no
TGME49_217630	TGME49_217630	0	TGME49_chrXII:1959389-1970027	Acute	chronic	NOTEST	0	0	0	0	1	1	no
TGME49_217640	TGME49_217640	0	TGME49_chrXII:1959389-1970027	Acute	chronic	OK	33.556	26.1386	-0.360386	-0.32922	0.52705	0.705428	no
TGME49_217650	TGME49_217650	0	TGME49_chrXII:1970709-1975235	Acute	chronic	NOTEST	1.61138	0.616765	-1.3855	0	1	1	no
TGME49_217660	TGME49_217660	0	TGME49_chrXII:1977322-1983696	Acute	chronic	NOTEST	9.22757	1.43562	-2.68427	0	1	1	no
TGME49_217665	TGME49_217665	0	TGME49_chrXII:1977322-1983696	Acute	chronic	NOTEST	15.0688	5.32105	-1.50178	0	1	1	no
TGME49_217670	TGME49_217670	0	TGME49_chrXII:1983800-2004536	Acute	chronic	NOTEST	3.2009	2.30163	-0.475822	0	1	1	no
TGME49_217680	TGME49_217680	0	TGME49_chrXII:1983800-2004536	Acute	chronic	OK	78.9804	88.6288	0.166281	0.482146	0.4005	0.610759	no
TGME49_217688	TGME49_217688	0	TGME49_chrXII:2016845-2021477	Acute	chronic	NOTEST	13.9266	14.3207	0.0402584	0	1	1	no
TGME49_217692	TGME49_217692	0	TGME49_chrXII:2008411-2013673	Acute	chronic	NOTEST	5.24916	1.2231	-2.10154	0	1	1	no
TGME49_217700	TGME49_217700	0	TGME49_chrXII:2026157-2031651	Acute	chronic	NOTEST	11.7941	3.16305	-1.89868	0	1	1	no
TGME49_217710	TGME49_217710	0	TGME49_chrXII:2033150-2036318	Acute	chronic	NOTEST	0	0	0	0	1	1	no
TGME49_217720	TGME49_217720	0	TGME49_chrXII:2039621-2045619	Acute	chronic	NOTEST	0	6.84943	inf	0	1	1	no
TGME49_217722	TGME49_217722	0	TGME49_chrXII:2053564-2054481	Acute	chronic	NOTEST	0	0	0	0	1	1	no
TGME49_217724	TGME49_217724	0	TGME49_chrXII:2064686-2065500	Acute	chronic	NOTEST	0	0	0	0	1	1	no
TGME49_217726	TGME49_217726	0	TGME49_chrXII:2069302-2070181	Acute	chronic	NOTEST	0	4.00047	inf	0	1	1	no
TGME49_217728	TGME49_217728	0	TGME49_chrXII:2072220-2072911	Acute	chronic	NOTEST	0	0	0	0	1	1	no
TGME49_217730	TGME49_217730	0	TGME49_chrXII:2076672-2085306	Acute	chronic	OK	3.53593	15.827	2.16223	1.09038	0.2021	0.448038	no
TGME49_217740	TGME49_217740	0	TGME49_chrXII:2086017-2089750	Acute	chronic	OK	77.4713	11.3723	-2.76813	-1.19104	0.24005	0.469374	no
TGME49_217750	TGME49_217750	0	TGME49_chrXII:2089992-2090657	Acute	chronic	OK	44.2979	0	-inf	-nan	0.01215	0.0762379	no
TGME49_217760	TGME49_217760	0	TGME49_chrXII:2091211-2098720	Acute	chronic	NOTEST	6.75201	11.59	0.779487	0	1	1	no
TGME49_217770	TGME49_217770	0	TGME49_chrXII:2098730-2105777	Acute	chronic	NOTEST	9.55342	8.33679	-0.196525	0	1	1	no
TGME49_217780	TGME49_217780	0	TGME49_chrXII:2106371-2118462	Acute	chronic	OK	4.81076	18.0999	1.91165	1.24176	0.20315	0.448038	no
TGME49_217790	TGME49_217790	0	TGME49_chrXII:2121441-2133547	Acute	chronic	NOTEST	5.95897	4.39638	-0.438746	0	1	1	no
TGME49_217800	TGME49_217800	0	TGME49_chrXII:2136822-2143887	Acute	chronic	NOTEST	2.09293	3.16605	0.597163	0	1	1	no
TGME49_217810	TGME49_217810	0	TGME49_chrXII:2149202-2155947	Acute	chronic	NOTEST	0	10.0506	inf	0	1	1	no
TGME49_217820	TGME49_217820	0	TGME49_chrXII:2149202-2155947	Acute	chronic	OK	98.1113	46.138	-1.08846	-1.53712	0.01495	0.0895879	no
TGME49_217830	TGME49_217830	0	TGME49_chrXII:2156555-2166228	Acute	chronic	NOTEST	11.503	13.2297	0.201764	0	1	1	no
TGME49_217850	TGME49_217850	0	TGME49_chrXII:2166463-2174985	Acute	chronic	NOTEST	3.24808	10.0983	1.63645	0	1	1	no
TGME49_217855	TGME49_217855	0	TGME49_chrXII:2178615-2191301	Acute	chronic	NOTEST	0	0	0	0	1	1	no
TGME49_217860	TGME49_217860	0	TGME49_chrXII:2178615-2191301	Acute	chronic	NOTEST	0	0	0	0	1	1	no
TGME49_217870	TGME49_217870	0	TGME49_chrXII:2191657-2198951	Acute	chronic	OK	28.3182	20.4727	-0.468028	-0.505385	0.34595	0.562098	no
TGME49_217875	TGME49_217875	0	TGME49_chrXII:2199722-2200461	Acute	chronic	OK	35.7043	32.2971	-0.144692	-0.0332571	0.86775	0.925638	no
TGME49_217880	TGME49_217880	0	TGME49_chrXII:2200493-2201732	Acute	chronic	NOTEST	0	5.43222	inf	0	1	1	no
TGME49_217890	TGME49_217890	0	TGME49_chrXII:2203785-2206320	Acute	chronic	OK	134.106	106.547	-0.331888	-0.710411	0.25555	0.480901	no
TGME49_217900	TGME49_217900	0	TGME49_chrXII:2206351-2209714	Acute	chronic	OK	31.4784	18.9542	-0.731849	-0.559568	0.44355	0.643043	no
TGME49_217910	TGME49_217910	0	TGME49_chrXII:2211352-2222168	Acute	chronic	OK	20.7135	24.7051	0.254243	0.381781	0.49265	0.682065	no
TGME49_217915	TGME49_217915	0	TGME49_chrXII:2224466-2226900	Acute	chronic	NOTEST	3.13021	4.22486	0.432642	0	1	1	no
TGME49_217920	TGME49_217920	0	TGME49_chrXII:2229689-2231853	Acute	chronic	NOTEST	0	0	0	0	1	1	no
TGME49_217930	TGME49_217930	0	TGME49_chrXII:2233302-2235332	Acute	chronic	NOTEST	4.96774	5.37474	0.113606	0	1	1	no
TGME49_217940	TGME49_217940	0	TGME49_chrXII:2235469-2241696	Acute	chronic	NOTEST	0	1.92151	inf	0	1	1	no
TGME49_217951	TGME49_217951	0	tgme49_asmbl.19:3517-3937	Acute	chronic	OK	116.139	129.414	0.156137	0.157612	0.8934	0.939221	no
TGME49_217961	TGME49_217961	0	tgme49_asmbl.19:6046-8598	Acute	chronic	NOTEST	5.63323	2.02255	-1.47778	0	1	1	no
TGME49_218000	TGME49_218000	0	TGME49_chrXII:1738786-1755738	Acute	chronic	NOTEST	4.85237	6.12107	0.335094	0	1	1	no
TGME49_218070	TGME49_218070	0	TGME49_chrXII:1727837-1738121	Acute	chronic	NOTEST	8.57978	8.03153	-0.0952646	0	1	1	no
TGME49_218130	TGME49_218130	0	TGME49_chrXII:1724767-1727576	Acute	chronic	NOTEST	2.27089	0	-inf	0	1	1	no
TGME49_218188	TGME49_218188	0	TGME49_chrXII:1710298-1724704	Acute	chronic	NOTEST	1.50491	3.77667	1.32744	0	1	1	no
TGME49_218192	TGME49_218192	0	TGME49_chrXII:1710298-1724704	Acute	chronic	NOTEST	14.8772	4.92187	-1.59582	0	1	1	no
TGME49_218195	TGME49_218195	0	TGME49_chrXII:1706121-1708129	Acute	chronic	NOTEST	0	8.77741	inf	0	1	1	no
TGME49_218200	TGME49_218200	0	TGME49_chrXII:1700330-1705956	Acute	chronic	OK	13.1314	23.8292	0.859712	0.481321	0.5004	0.688977	no
TGME49_218210	TGME49_218210	0	TGME49_chrXII:1690396-1697214	Acute	chronic	NOTEST	2.09043	4.55743	1.12442	0	1	1	no
TGME49_218215	TGME49_218215	0	TGME49_chrXII:1680895-1684762	Acute	chronic	NOTEST	0	0	0	0	1	1	no
TGME49_218220	TGME49_218220	0	TGME49_chrXII:1666563-1670868	Acute	chronic	OK	65.0187	52.3253	-0.313345	-0.340473	0.5474	0.717363	no
TGME49_218230	TGME49_218230	0	TGME49_chrXII:1658568-1662050	Acute	chronic	OK	16.7016	32.7732	0.972534	0.944491	0.15365	0.399051	no
TGME49_218240	TGME49_218240	0	TGME49_chrXII:1651079-1657929	Acute	chronic	OK	21.6681	26.5072	0.290813	0.377394	0.4823	0.674275	no
TGME49_218250	TGME49_218250	0	TGME49_chrXII:1637549-1650213	Acute	chronic	NOTEST	12.7739	14.651	0.197809	0	1	1	no
TGME49_218260	TGME49_218260	0	TGME49_chrXII:1637549-1650213	Acute	chronic	OK	425.187	399.626	-0.0894461	-0.284679	0.6602	0.791488	no
TGME49_218270	TGME49_218270	0	TGME49_chrXII:1635125-1636651	Acute	chronic	OK	81.5696	52.9822	-0.622523	-0.726538	0.28545	0.506186	no
TGME49_218280	TGME49_218280	0	TGME49_chrXII:1627702-1634538	Acute	chronic	OK	64.2865	27.6221	-1.21869	-1.45983	0.012	0.0755339	no
TGME49_218290	TGME49_218290	0	TGME49_chrXII:1616631-1624357	Acute	chronic	NOTEST	1.87036	0	-inf	0	1	1	no
TGME49_218300	TGME49_218300	0	TGME49_chrXII:1606383-1616436	Acute	chronic	OK	27.1608	17.9818	-0.594983	-0.947355	0.08945	0.297861	no
TGME49_218310	TGME49_218310	0	TGME49_chrXII:1595136-1606313	Acute	chronic	OK	48.2459	59.516	0.302872	0.564039	0.3251	0.545457	no
TGME49_218340	TGME49_218340	0	TGME49_chrXII:1579045-1594825	Acute	chronic	NOTEST	0	0.170845	inf	0	1	1	no
TGME49_218350	TGME49_218350	0	TGME49_chrXII:1576627-1578216	Acute	chronic	NOTEST	0	0	0	0	1	1	no
TGME49_218358	TGME49_218358	0	TGME49_chrXII:1571523-1574877	Acute	chronic	OK	15.954	21.8287	0.452305	0.259593	0.6972	0.814351	no
TGME49_218362	TGME49_218362	0	TGME49_chrXII:1562235-1569107	Acute	chronic	NOTEST	7.28724	12.3755	0.76404	0	1	1	no
TGME49_218370	TGME49_218370	0	TGME49_chrXII:1555393-1561004	Acute	chronic	NOTEST	10.7371	5.21072	-1.04305	0	1	1	no
TGME49_218380	TGME49_218380	0	TGME49_chrXII:1554936-1555009	Acute	chronic	NOTEST	0	0	0	0	1	1	no
TGME49_218390	TGME49_218390	0	TGME49_chrXII:1548545-1549352	Acute	chronic	NOTEST	0	0	0	0	1	1	no
TGME49_218400	TGME49_218400	0	TGME49_chrXII:1537733-1548351	Acute	chronic	NOTEST	0	1.61848	inf	0	1	1	no
TGME49_218420	TGME49_218420	0	TGME49_chrXII:1523776-1530046	Acute	chronic	OK	23.8757	30.8436	0.36943	0.387677	0.47645	0.670056	no
TGME49_218430	TGME49_218430	0	TGME49_chrXII:1523455-1523527	Acute	chronic	NOTEST	0	0	0	0	1	1	no
TGME49_218440	TGME49_218440	0	TGME49_chrXII:1523201-1523273	Acute	chronic	NOTEST	0	0	0	0	1	1	no
TGME49_218450	TGME49_218450	0	TGME49_chrXII:1520630-1522663	Acute	chronic	NOTEST	0	0	0	0	1	1	no
TGME49_218460	TGME49_218460	0	TGME49_chrXII:1519908-1520430	Acute	chronic	NOTEST	0	0	0	0	1	1	no
TGME49_218470	TGME49_218470	0	TGME49_chrXII:1513767-1518546	Acute	chronic	NOTEST	0	0.582581	inf	0	1	1	no
TGME49_218480	TGME49_218480	0	TGME49_chrXII:1511812-1511885	Acute	chronic	NOTEST	0	0	0	0	1	1	no
TGME49_218490	TGME49_218490	0	TGME49_chrXII:1496815-1511124	Acute	chronic	NOTEST	3.16025	4.56391	0.530231	0	1	1	no
TGME49_218500	TGME49_218500	0	TGME49_chrXII:1486956-1493469	Acute	chronic	NOTEST	5.08012	1.18381	-2.10143	0	1	1	no
TGME49_218510	TGME49_218510	0	TGME49_chrXII:1469872-1482972	Acute	chronic	NOTEST	0	0	0	0	1	1	no
TGME49_218530	TGME49_218530	0	TGME49_chrXII:1469872-1482972	Acute	chronic	OK	32.3729	15.4696	-1.06535	-0.526215	0.3275	0.547644	no
TGME49_218540	TGME49_218540	0	TGME49_chrXII:1469872-1482972	Acute	chronic	OK	14.0587	22.2169	0.660193	0.343738	0.5121	0.698112	no
TGME49_218560	TGME49_218560	0	TGME49_chrXII:1425732-1457806	Acute	chronic	NOTEST	12.2269	9.90056	-0.304481	0	1	1	no
TGME49_218570	TGME49_218570	0	TGME49_chrXII:1419867-1424444	Acute	chronic	OK	18.4514	16.0732	-0.199075	-0.149175	0.74805	0.845393	no
TGME49_218580	TGME49_218580	0	TGME49_chrXII:1402991-1418196	Acute	chronic	NOTEST	6.35946	5.84254	-0.122309	0	1	1	no
TGME49_218590	TGME49_218590	0	TGME49_chrXII:1392219-1398879	Acute	chronic	OK	21.4744	9.91752	-1.11456	-0.806295	0.17125	0.421974	no
TGME49_218600	TGME49_218600	0	TGME49_chrXII:1375836-1383663	Acute	chronic	NOTEST	8.01974	9.95718	0.312181	0	1	1	no
TGME49_218610	TGME49_218610	0	TGME49_chrXII:1364593-1375782	Acute	chronic	NOTEST	1.24978	12.6543	3.33988	0	1	1	no
TGME49_218720	TGME49_218720	0	TGME49_chrXII:1352526-1363777	Acute	chronic	OK	17.0721	14.2664	-0.259025	-0.241363	0.6606	0.791552	no
TGME49_218730	TGME49_218730	0	TGME49_chrXII:1344987-1347619	Acute	chronic	OK	48.6224	82.4153	0.761292	0.929126	0.06855	0.254405	no
TGME49_218750	TGME49_218750	0	TGME49_chrXII:1335837-1339672	Acute	chronic	NOTEST	0	6.01902	inf	0	1	1	no
TGME49_218760	TGME49_218760	0	TGME49_chrXII:1323565-1329809	Acute	chronic	OK	22.8018	21.1619	-0.10768	-0.116698	0.83715	0.903616	no
TGME49_218770	TGME49_218770	0	TGME49_chrXII:1317576-1322849	Acute	chronic	NOTEST	0	6.36162	inf	0	1	1	no
TGME49_218780	TGME49_218780	0	TGME49_chrXII:1298223-1314713	Acute	chronic	OK	89.103	36.1017	-1.30341	-1.23111	0.0752	0.269091	no
TGME49_218790	TGME49_218790	0	TGME49_chrXII:1298223-1314713	Acute	chronic	OK	8.69131	19.347	1.15446	0.760496	0.19645	0.44651	no
TGME49_218800	TGME49_218800	0	TGME49_chrXII:1289543-1297439	Acute	chronic	NOTEST	5.68259	6.25734	0.138999	0	1	1	no
TGME49_218810	TGME49_218810	0	TGME49_chrXII:1283106-1288584	Acute	chronic	NOTEST	13.6554	11.2533	-0.279123	0	1	1	no
TGME49_218820	TGME49_218820	0	TGME49_chrXII:1278739-1281530	Acute	chronic	OK	252.659	220.095	-0.19907	-0.399133	0.48365	0.674956	no
TGME49_218830	TGME49_218830	0	TGME49_chrXII:1252810-1277224	Acute	chronic	NOTEST	14.5274	14.2093	-0.0319392	0	1	1	no
TGME49_218840	TGME49_218840	0	TGME49_chrXII:1252810-1277224	Acute	chronic	NOTEST	5.77287	9.12568	0.660643	0	1	1	no
TGME49_218850	TGME49_218850	0	TGME49_chrXII:1249240-1252599	Acute	chronic	OK	35.0528	12.1209	-1.53203	-0.586574	0.1463	0.387003	no
TGME49_218860	TGME49_218860	0	TGME49_chrXII:1249240-1252599	Acute	chronic	NOTEST	0	2.08833	inf	0	1	1	no
TGME49_218870	TGME49_218870	0	TGME49_chrXII:1244026-1249010	Acute	chronic	NOTEST	9.1461	13.5191	0.563768	0	1	1	no
TGME49_218880	TGME49_218880	0	TGME49_chrXII:1238249-1243752	Acute	chronic	OK	39.9198	37.7177	-0.0818657	-0.0974848	0.86825	0.925638	no
TGME49_218890	TGME49_218890	0	TGME49_chrXII:1233488-1237914	Acute	chronic	NOTEST	2.76111	0.631409	-2.12861	0	1	1	no
TGME49_218900	TGME49_218900	0	TGME49_chrXII:1227310-1230076	Acute	chronic	NOTEST	0	0	0	0	1	1	no
TGME49_218910	TGME49_218910	0	TGME49_chrXII:1211402-1224231	Acute	chronic	NOTEST	7.25093	2.42602	-1.57958	0	1	1	no
TGME49_218920	TGME49_218920	0	TGME49_chrXII:1211402-1224231	Acute	chronic	OK	82.9741	58.1623	-0.512578	-0.693668	0.29315	0.513775	no
TGME49_218930	TGME49_218930	0	TGME49_chrXII:1202883-1208737	Acute	chronic	NOTEST	4.04986	2.6874	-0.591661	0	1	1	no
TGME49_218940	TGME49_218940	0	TGME49_chrXII:1191339-1201135	Acute	chronic	OK	45.1863	29.3651	-0.621782	-0.304421	0.6317	0.771906	no
TGME49_218950	TGME49_218950	0	TGME49_chrXII:1191339-1201135	Acute	chronic	NOTEST	2.21725	6.5617	1.5653	0	1	1	no
TGME49_218955	TGME49_218955	0	TGME49_chrXII:1189281-1189976	Acute	chronic	OK	29.1256	18.0949	-0.686703	-0.14431	0.72305	0.831185	no
TGME49_218960	TGME49_218960	0	TGME49_chrXII:1176840-1187769	Acute	chronic	OK	52.8916	46.8464	-0.175102	-0.373194	0.513	0.698386	no
TGME49_219070	TGME49_219070	0	TGME49_chrXII:1143264-1171045	Acute	chronic	OK	15.5904	19.2158	0.30163	0.415715	0.46755	0.663097	no
TGME49_219080	TGME49_219080	0	TGME49_chrXII:1135340-1143132	Acute	chronic	OK	20.0249	14.8879	-0.427657	-0.369286	0.5702	0.734026	no
TGME49_219090	TGME49_219090	0	TGME49_chrXII:1135340-1143132	Acute	chronic	NOTEST	0	0	0	0	1	1	no
TGME49_219100	TGME49_219100	0	TGME49_chrXII:1131917-1134971	Acute	chronic	OK	18.9494	11.4766	-0.723458	-0.38719	0.5846	0.745	no
TGME49_219110	TGME49_219110	0	TGME49_chrXII:1121307-1131433	Acute	chronic	NOTEST	0	0	0	0	1	1	no
TGME49_219120	TGME49_219120	0	TGME49_chrXII:1121307-1131433	Acute	chronic	OK	42.8211	34.3293	-0.318879	-0.671564	0.22975	0.463092	no
TGME49_219125	TGME49_219125	0	TGME49_chrXII:1118483-1120459	Acute	chronic	NOTEST	3.34463	1.65026	-1.01915	0	1	1	no
TGME49_219130	TGME49_219130	0	TGME49_chrXII:1112843-1118444	Acute	chronic	OK	27.8578	63.3797	1.18594	1.08325	0.06815	0.253391	no
TGME49_219140	TGME49_219140	0	TGME49_chrXII:1109565-1111751	Acute	chronic	OK	82.7476	100.533	0.280881	0.30786	0.6158	0.763447	no
TGME49_219150	TGME49_219150	0	TGME49_chrXII:1101596-1109384	Acute	chronic	OK	23.5075	32.9554	0.487397	0.52139	0.3375	0.55555	no
TGME49_219160	TGME49_219160	0	TGME49_chrXII:1101596-1109384	Acute	chronic	NOTEST	0	1.3664	inf	0	1	1	no
TGME49_219170	TGME49_219170	0	TGME49_chrXII:1095132-1097162	Acute	chronic	OK	29.9594	26.5392	-0.174883	-0.145283	0.7966	0.877248	no
TGME49_219175	TGME49_219175	0	TGME49_chrXII:1094199-1095100	Acute	chronic	OK	38.2627	57.3279	0.583297	0.146556	0.6386	0.776775	no
TGME49_219180	TGME49_219180	0	TGME49_chrXII:1089396-1094017	Acute	chronic	NOTEST	14.5591	8.66214	-0.749128	0	1	1	no
TGME49_219190	TGME49_219190	0	TGME49_chrXII:1075498-1089283	Acute	chronic	OK	11.7446	17.872	0.605705	0.257124	0.55095	0.720428	no
TGME49_219200	TGME49_219200	0	TGME49_chrXII:1075498-1089283	Acute	chronic	NOTEST	12.7085	9.69905	-0.389873	0	1	1	no
TGME49_219210	TGME49_219210	0	TGME49_chrXII:1068903-1075313	Acute	chronic	NOTEST	10.8451	6.66374	-0.702633	0	1	1	no
TGME49_219218	TGME49_219218	0	TGME49_chrXII:1058679-1068533	Acute	chronic	NOTEST	3.12209	2.76235	-0.176617	0	1	1	no
TGME49_219222	TGME49_219222	0	TGME49_chrXII:1057298-1058438	Acute	chronic	NOTEST	0	0	0	0	1	1	no
TGME49_219230	TGME49_219230	0	TGME49_chrXII:1047076-1055212	Acute	chronic	OK	31.0212	12.651	-1.294	-0.883298	0.09755	0.314901	no
TGME49_219240	TGME49_219240	0	TGME49_chrXII:1043636-1047024	Acute	chronic	NOTEST	8.92675	14.0648	0.655883	0	1	1	no
TGME49_219250	TGME49_219250	0	TGME49_chrXII:1034867-1042270	Acute	chronic	OK	24.4773	27.5662	0.171461	0.216743	0.7054	0.819077	no
TGME49_219260	TGME49_219260	0	TGME49_chrXII:1015018-1034806	Acute	chronic	NOTEST	10.6892	12.6097	0.238377	0	1	1	no
TGME49_219280	TGME49_219280	0	TGME49_chrXII:997824-1005806	Acute	chronic	OK	60.1949	45.4288	-0.406034	-0.570258	0.2947	0.514823	no
TGME49_219290	TGME49_219290	0	TGME49_chrXII:989714-996651	Acute	chronic	NOTEST	6.86554	12.3549	0.847641	0	1	1	no
TGME49_219300	TGME49_219300	0	TGME49_chrXII:986718-989187	Acute	chronic	NOTEST	11.4691	2.35887	-2.28158	0	1	1	no
TGME49_219310	TGME49_219310	0	TGME49_chrXII:976864-984910	Acute	chronic	OK	88.8749	78.6238	-0.17681	-0.357876	0.53205	0.70877	no
TGME49_219348	TGME49_219348	0	TGME49_chrXI:630488-632258	Acute	chronic	NOTEST	0	0	0	0	1	1	no
TGME49_219370	TGME49_219370	0	TGME49_chrXII:963603-966516	Acute	chronic	NOTEST	14.6949	4.2678	-1.78375	0	1	1	no
TGME49_219430	TGME49_219430	0	TGME49_chrXII:952239-959822	Acute	chronic	NOTEST	7.40163	10.2717	0.472762	0	1	1	no
TGME49_219440	TGME49_219440	0	TGME49_chrXII:941262-951995	Acute	chronic	NOTEST	7.10034	5.74974	-0.30439	0	1	1	no
TGME49_219450	TGME49_219450	0	TGME49_chrXII:931801-940426	Acute	chronic	NOTEST	0	0	0	0	1	1	no
TGME49_219460	TGME49_219460	0	TGME49_chrXII:923808-928034	Acute	chronic	OK	7.05937	17.7022	1.32632	0.775316	0.26025	0.485363	no
TGME49_219470	TGME49_219470	0	TGME49_chrXII:921565-923441	Acute	chronic	NOTEST	0	7.72494	inf	0	1	1	no
TGME49_219485	TGME49_219485	0	TGME49_chrXII:909924-920726	Acute	chronic	OK	8.19521	17.9226	1.12893	1.03034	0.03595	0.167278	no
TGME49_219500	TGME49_219500	0	TGME49_chrXII:900660-909722	Acute	chronic	OK	16.8237	15.9586	-0.0761632	-0.0660448	0.8999	0.94298	no
TGME49_219510	TGME49_219510	0	TGME49_chrXII:890418-899990	Acute	chronic	NOTEST	11.9081	5.32054	-1.1623	0	1	1	no
TGME49_219520	TGME49_219520	0	TGME49_chrXII:885563-889987	Acute	chronic	OK	79.9225	54.6414	-0.548609	-0.721915	0.204	0.448208	no
TGME49_219530	TGME49_219530	0	TGME49_chrXII:876911-883916	Acute	chronic	NOTEST	6.84674	2.98921	-1.19565	0	1	1	no
TGME49_219550	TGME49_219550	0	TGME49_chrXII:851660-860129	Acute	chronic	OK	45.3592	41.1245	-0.141396	-0.152324	0.78045	0.865536	no
TGME49_219560	TGME49_219560	0	TGME49_chrXII:850421-850493	Acute	chronic	NOTEST	0	0	0	0	1	1	no
TGME49_219570	TGME49_219570	0	TGME49_chrXII:848944-850385	Acute	chronic	NOTEST	4.80325	0	-inf	0	1	1	no
TGME49_219580	TGME49_219580	0	TGME49_chrXII:848796-848868	Acute	chronic	NOTEST	0	0	0	0	1	1	no
TGME49_219590	TGME49_219590	0	TGME49_chrXII:840316-848224	Acute	chronic	OK	18.1173	18.8197	0.0548745	0.0408687	0.9265	0.958887	no
TGME49_219600	TGME49_219600	0	TGME49_chrXII:831765-838374	Acute	chronic	OK	11.3199	19.085	0.753576	0.755195	0.19815	0.447714	no
TGME49_219620	TGME49_219620	0	TGME49_chrXII:816807-824243	Acute	chronic	NOTEST	0	2.22677	inf	0	1	1	no
TGME49_219630	TGME49_219630	0	TGME49_chrXII:803183-816707	Acute	chronic	OK	16.8168	14.8375	-0.180648	-0.174335	0.75885	0.851691	no
TGME49_219640	TGME49_219640	0	TGME49_chrXII:787854-800261	Acute	chronic	NOTEST	4.95308	7.43746	0.586485	0	1	1	no
TGME49_219650	TGME49_219650	0	TGME49_chrXII:768958-784167	Acute	chronic	NOTEST	4.22505	0.653506	-2.6927	0	1	1	no
TGME49_219660	TGME49_219660	0	TGME49_chrXII:749486-765567	Acute	chronic	NOTEST	0.689038	0.200627	-1.78006	0	1	1	no
TGME49_219670	TGME49_219670	0	TGME49_chrXII:744699-748390	Acute	chronic	NOTEST	0	0	0	0	1	1	no
TGME49_219678	TGME49_219678	0	TGME49_chrXII:737649-743753	Acute	chronic	NOTEST	6.27308	4.77365	-0.39408	0	1	1	no
TGME49_219682	TGME49_219682	0	TGME49_chrXII:728483-737469	Acute	chronic	NOTEST	9.85308	10.9701	0.154934	0	1	1	no
TGME49_219690	TGME49_219690	0	TGME49_chrXII:724711-727736	Acute	chronic	OK	104.923	136.755	0.382263	0.460252	0.38295	0.595121	no
TGME49_219700	TGME49_219700	0	TGME49_chrXII:713135-723642	Acute	chronic	OK	34.3466	20.5372	-0.741927	-0.963933	0.0829	0.284521	no
TGME49_219710	TGME49_219710	0	TGME49_chrXII:692888-709843	Acute	chronic	NOTEST	9.08415	7.78403	-0.222833	0	1	1	no
TGME49_219720	TGME49_219720	0	TGME49_chrXII:688711-692594	Acute	chronic	OK	21.3005	17.3011	-0.300025	-0.29179	0.5709	0.734026	no
TGME49_219730	TGME49_219730	0	TGME49_chrXII:685223-688559	Acute	chronic	OK	108.77	8.93015	-3.60646	-2.46487	0.0119	0.0751411	no
TGME49_219750	TGME49_219750	0	TGME49_chrXII:663217-664666	Acute	chronic	OK	343.592	95.9834	-1.83984	-2.0379	0.00815	0.0568509	no
TGME49_219760	TGME49_219760	0	TGME49_chrXII:657537-662114	Acute	chronic	OK	19.6557	19.0323	-0.0465003	-0.0298008	0.94465	0.966163	no
TGME49_219770	TGME49_219770	0	TGME49_chrXII:652840-657167	Acute	chronic	NOTEST	10.3637	14.1254	0.446744	0	1	1	no
TGME49_219780	TGME49_219780	0	TGME49_chrXII:641942-652811	Acute	chronic	NOTEST	0	23.4201	inf	0	1	1	no
TGME49_219790	TGME49_219790	0	TGME49_chrXII:641942-652811	Acute	chronic	NOTEST	10.4783	9.20403	-0.187071	0	1	1	no
TGME49_219800	TGME49_219800	0	TGME49_chrXII:637144-641888	Acute	chronic	OK	47.6347	57.8032	0.279137	0.431024	0.4364	0.637373	no
TGME49_219810	TGME49_219810	0	TGME49_chrXII:624819-636851	Acute	chronic	OK	49.2821	77.1975	0.64749	1.61882	0.0069	0.0504192	no
TGME49_219820	TGME49_219820	0	TGME49_chrXII:621087-623601	Acute	chronic	OK	45.1474	95.3566	1.07869	1.70051	0.0126	0.0785682	no
TGME49_219828	TGME49_219828	0	TGME49_chrXII:617970-618267	Acute	chronic	NOTEST	0	0	0	0	1	1	no
TGME49_219832	TGME49_219832	0	TGME49_chrXII:602707-616164	Acute	chronic	NOTEST	8.05413	4.13718	-0.961081	0	1	1	no
TGME49_219840	TGME49_219840	0	TGME49_chrXII:602707-616164	Acute	chronic	NOTEST	0	4.70076	inf	0	1	1	no
TGME49_219850	TGME49_219850	0	TGME49_chrXII:592457-602483	Acute	chronic	OK	66.0606	31.5689	-1.06529	-1.49796	0.0125	0.0780664	no
TGME49_219860	TGME49_219860	0	TGME49_chrXII:578739-590285	Acute	chronic	OK	44.3009	36.241	-0.289711	-0.458698	0.4214	0.62708	no
TGME49_220025	TGME49_220025	0	TGME49_chrX:1858502-1869285	Acute	chronic	NOTEST	0	0	0	0	1	1	no
TGME49_220060	TGME49_220060	0	TGME49_chrV:55887-58254	Acute	chronic	NOTEST	0	0	0	0	1	1	no
TGME49_220070	TGME49_220070	0	TGME49_chrV:96606-100997	Acute	chronic	NOTEST	1.97504	1.74065	-0.18226	0	1	1	no
TGME49_220080	TGME49_220080	0	TGME49_chrV:109551-112661	Acute	chronic	NOTEST	0	7.08451	inf	0	1	1	no
TGME49_220090	TGME49_220090	0	TGME49_chrV:122838-127521	Acute	chronic	OK	9.97651	15.7154	0.655574	0.400627	0.52625	0.705428	no
TGME49_220100	TGME49_220100	0	TGME49_chrV:127710-131570	Acute	chronic	OK	30.6401	9.67527	-1.66305	-1.04621	0.0764	0.271441	no
TGME49_220110	TGME49_220110	0	TGME49_chrV:131910-142518	Acute	chronic	NOTEST	7.61696	10.1748	0.41772	0	1	1	no
TGME49_220120	TGME49_220120	0	TGME49_chrV:145412-150021	Acute	chronic	NOTEST	9.92358	5.39136	-0.880211	0	1	1	no
TGME49_220125	TGME49_220125	0	TGME49_chrV:150128-154566	Acute	chronic	NOTEST	1.51873	1.16261	-0.385497	0	1	1	no
TGME49_220128	TGME49_220128	0	TGME49_chrV:150128-154566	Acute	chronic	NOTEST	0	2.61276	inf	0	1	1	no
TGME49_220132	TGME49_220132	0	TGME49_chrV:154589-161060	Acute	chronic	NOTEST	4.84607	3.16816	-0.613167	0	1	1	no
TGME49_220140	TGME49_220140	0	TGME49_chrV:161342-163932	Acute	chronic	NOTEST	4.51606	4.45651	-0.0191489	0	1	1	no
TGME49_220145	TGME49_220145	0	TGME49_chrV:164872-166266	Acute	chronic	NOTEST	0	0	0	0	1	1	no
TGME49_220160	TGME49_220160	0	TGME49_chrV:170797-192603	Acute	chronic	NOTEST	6.35501	3.19377	-0.992636	0	1	1	no
TGME49_220170	TGME49_220170	0	TGME49_chrV:170797-192603	Acute	chronic	NOTEST	13.5703	15.1337	0.157311	0	1	1	no
TGME49_220175	TGME49_220175	0	TGME49_chrV:170797-192603	Acute	chronic	NOTEST	7.11406	2.0717	-1.77986	0	1	1	no
TGME49_220180	TGME49_220180	0	TGME49_chrV:192867-193986	Acute	chronic	NOTEST	11.0348	5.87857	-0.908522	0	1	1	no
TGME49_220190	TGME49_220190	0	TGME49_chrV:194075-198813	Acute	chronic	NOTEST	0	5.93842	inf	0	1	1	no
TGME49_220200	TGME49_220200	0	TGME49_chrV:199838-203899	Acute	chronic	NOTEST	8.18425	7.93483	-0.0446505	0	1	1	no
TGME49_220208	TGME49_220208	0	TGME49_chrV:204423-216777	Acute	chronic	NOTEST	4.76325	4.70466	-0.0178585	0	1	1	no
TGME49_220212	TGME49_220212	0	TGME49_chrV:216891-223536	Acute	chronic	NOTEST	6.81162	1.14097	-2.57774	0	1	1	no
TGME49_220230	TGME49_220230	0	TGME49_chrV:224034-240463	Acute	chronic	OK	6.86081	17.8388	1.37857	0.678633	0.19175	0.440312	no
TGME49_220240	TGME49_220240	0	TGME49_chrV:224034-240463	Acute	chronic	LOWDATA	76.0679	38.7982	-0.971299	0	1	1	no
TGME49_220250	TGME49_220250	0	TGME49_chrV:240720-245534	Acute	chronic	OK	37.381	6.9276	-2.43188	-1.24565	0.0143	0.08634	no
TGME49_220260	TGME49_220260	0	TGME49_chrV:245641-248706	Acute	chronic	NOTEST	5.43212	5.94547	0.130276	0	1	1	no
TGME49_220280	TGME49_220280	0	TGME49_chrV:255352-260375	Acute	chronic	NOTEST	2.31931	0.88768	-1.38558	0	1	1	no
TGME49_220290	TGME49_220290	0	TGME49_chrV:262736-274730	Acute	chronic	NOTEST	3.34185	11.0633	1.72707	0	1	1	no
TGME49_220300	TGME49_220300	0	TGME49_chrV:275452-283005	Acute	chronic	NOTEST	10.549	11.1118	0.074978	0	1	1	no
TGME49_220310	TGME49_220310	0	TGME49_chrV:286408-292776	Acute	chronic	NOTEST	8.16262	0.00180956	-12.1392	0	1	1	no
TGME49_220320	TGME49_220320	0	TGME49_chrV:286408-292776	Acute	chronic	NOTEST	2.76297	11.3644	2.04023	0	1	1	no
TGME49_220330	TGME49_220330	0	TGME49_chrV:295152-299369	Acute	chronic	NOTEST	5.7021	8.53112	0.581242	0	1	1	no
TGME49_220340	TGME49_220340	0	TGME49_chrV:302190-309889	Acute	chronic	NOTEST	0	9.75684	inf	0	1	1	no
TGME49_220350	TGME49_220350	0	TGME49_chrV:310714-318211	Acute	chronic	NOTEST	9.69294	5.03344	-0.94539	0	1	1	no
TGME49_220360	TGME49_220360	0	TGME49_chrV:319300-331333	Acute	chronic	NOTEST	6.64185	14.6061	1.13692	0	1	1	no
TGME49_220370	TGME49_220370	0	TGME49_chrV:332268-345251	Acute	chronic	OK	10.2027	16.9866	0.735444	0.728634	0.20395	0.448208	no
TGME49_220380	TGME49_220380	0	TGME49_chrV:332268-345251	Acute	chronic	OK	20.24	23.6481	0.224515	0.256895	0.654	0.787959	no
TGME49_220390	TGME49_220390	0	TGME49_chrV:345452-350230	Acute	chronic	OK	40.2524	69.7035	0.792156	1.05629	0.07035	0.257972	no
TGME49_220400	TGME49_220400	0	TGME49_chrV:352731-354045	Acute	chronic	OK	664.451	693.561	0.06186	0.0704695	0.89825	0.942337	no
TGME49_220420	TGME49_220420	0	TGME49_chrV:356140-368250	Acute	chronic	NOTEST	0	0.634876	inf	0	1	1	no
TGME49_220430	TGME49_220430	0	TGME49_chrV:368655-375099	Acute	chronic	NOTEST	7.42445	9.54046	0.361775	0	1	1	no
TGME49_220440	TGME49_220440	0	TGME49_chrV:376369-383638	Acute	chronic	NOTEST	1.96968	4.27921	1.11939	0	1	1	no
TGME49_220450	TGME49_220450	0	TGME49_chrV:386337-388515	Acute	chronic	NOTEST	9.00178	6.75115	-0.415077	0	1	1	no
TGME49_220460	TGME49_220460	0	TGME49_chrV:391006-398639	Acute	chronic	NOTEST	4.64792	10.0532	1.11299	0	1	1	no
TGME49_220470	TGME49_220470	0	TGME49_chrV:399051-406186	Acute	chronic	OK	13.0522	26.2788	1.0096	1.18398	0.03005	0.146834	no
TGME49_220480	TGME49_220480	0	TGME49_chrV:407791-413023	Acute	chronic	NOTEST	7.4425	3.88342	-0.938459	0	1	1	no
TGME49_220490	TGME49_220490	0	TGME49_chrV:413877-418887	Acute	chronic	NOTEST	12.8289	6.56594	-0.966324	0	1	1	no
TGME49_220500	TGME49_220500	0	TGME49_chrV:419064-424229	Acute	chronic	OK	50.6014	44.7844	-0.17618	-0.174076	0.75695	0.850963	no
TGME49_220510	TGME49_220510	0	TGME49_chrV:425685-430295	Acute	chronic	OK	17.608	31.1391	0.822496	0.985083	0.0766	0.271478	no
TGME49_220520	TGME49_220520	0	TGME49_chrV:432814-440479	Acute	chronic	OK	13.2128	30.3067	1.1977	1.52888	0.01565	0.0925341	no
TGME49_220525	TGME49_220525	0	TGME49_chrV:440687-441408	Acute	chronic	OK	67.3334	0	-inf	-nan	0.1054	0.323318	no
TGME49_220530	TGME49_220530	0	TGME49_chrV:441897-444991	Acute	chronic	OK	11.1742	58.3384	2.38427	1.26407	0.24025	0.469374	no
TGME49_220540	TGME49_220540	0	TGME49_chrV:447117-449713	Acute	chronic	OK	3.97791	48.2312	3.59988	0.89269	0.20945	0.451385	no
TGME49_220550	TGME49_220550	0	TGME49_chrV:455183-455255	Acute	chronic	NOTEST	0	0	0	0	1	1	no
TGME49_220560	TGME49_220560	0	TGME49_chrV:458245-469997	Acute	chronic	OK	1.70215	272.8	7.32434	0.767124	0.198	0.447714	no
TGME49_220570	TGME49_220570	0	TGME49_chrV:458245-469997	Acute	chronic	OK	8.34756	77.2122	3.2094	2.41257	0.10625	0.32468	no
TGME49_220580	TGME49_220580	0	TGME49_chrV:470009-470510	Acute	chronic	NOTEST	0	9.27384	inf	0	1	1	no
TGME49_220585	TGME49_220585	0	TGME49_chrV:471285-474990	Acute	chronic	NOTEST	1.99039	3.26045	0.712017	0	1	1	no
TGME49_220600	TGME49_220600	0	TGME49_chrV:478558-484708	Acute	chronic	OK	26.089	24.351	-0.0994578	-0.123528	0.8188	0.892326	no
TGME49_220610	TGME49_220610	0	TGME49_chrV:485289-490816	Acute	chronic	NOTEST	5.16507	12.5509	1.28093	0	1	1	no
TGME49_220620	TGME49_220620	0	TGME49_chrV:490907-490989	Acute	chronic	NOTEST	0	0	0	0	1	1	no
TGME49_220630	TGME49_220630	0	TGME49_chrV:491414-501680	Acute	chronic	OK	37.5492	62.7527	0.740894	1.33456	0.02575	0.130945	no
TGME49_220640	TGME49_220640	0	TGME49_chrV:502315-507147	Acute	chronic	OK	43.2589	50.858	0.233476	0.365623	0.5055	0.692183	no
TGME49_220650	TGME49_220650	0	TGME49_chrV:507252-511057	Acute	chronic	NOTEST	8.50869	13.1789	0.631226	0	1	1	no
TGME49_220720	TGME49_220720	0	tgme49_asmbl.49:27902-28736	Acute	chronic	OK	19.0152	68.4306	1.84749	1.1656	0.2956	0.515155	no
TGME49_220730	TGME49_220730	0	tgme49_asmbl.49:25821-26976	Acute	chronic	OK	13.6507	48.7028	1.83503	1.17622	0.2368	0.469374	no
TGME49_220740	TGME49_220740	0	tgme49_asmbl.49:19019-24183	Acute	chronic	NOTEST	2.59411	3.28105	0.338915	0	1	1	no
TGME49_220840	TGME49_220840	0	TGME49_chrII:17421-22256	Acute	chronic	NOTEST	1.27521	0	-inf	0	1	1	no
TGME49_220850	TGME49_220850	0	TGME49_chrII:23770-30138	Acute	chronic	OK	21.7305	7.69162	-1.49836	-0.337078	0.38365	0.595514	no
TGME49_220860	TGME49_220860	0	TGME49_chrII:23770-30138	Acute	chronic	NOTEST	3.40103	9.67455	1.50822	0	1	1	no
TGME49_220870	TGME49_220870	0	TGME49_chrII:30195-34402	Acute	chronic	NOTEST	14.1455	6.78879	-1.05912	0	1	1	no
TGME49_220880	TGME49_220880	0	TGME49_chrII:34472-41699	Acute	chronic	OK	23.9425	45.9864	0.941636	0.661398	0.15855	0.404419	no
TGME49_220890	TGME49_220890	0	TGME49_chrII:34472-41699	Acute	chronic	OK	57.6538	27.9238	-1.04592	-1.03042	0.08145	0.281379	no
TGME49_220900	TGME49_220900	0	TGME49_chrII:41854-46018	Acute	chronic	OK	125.97	78.4393	-0.68343	-1.63215	0.00885	0.0602614	no
TGME49_220910	TGME49_220910	0	TGME49_chrII:46840-61677	Acute	chronic	OK	1.78295	20.7195	3.53865	1.65385	0.219	0.456383	no
TGME49_220920	TGME49_220920	0	TGME49_chrII:61867-76627	Acute	chronic	NOTEST	7.42467	5.0874	-0.545398	0	1	1	no
TGME49_220930	TGME49_220930	0	TGME49_chrII:61867-76627	Acute	chronic	OK	33.1556	14.29	-1.21425	-0.908163	0.06925	0.256052	no
TGME49_220940	TGME49_220940	0	TGME49_chrII:80015-91367	Acute	chronic	NOTEST	4.241	8.01013	0.917422	0	1	1	no
TGME49_221160	TGME49_221160	0	TGME49_chrII:98078-101013	Acute	chronic	OK	8.37203	38.5245	2.20213	1.0924	0.1993	0.448038	no
TGME49_221170	TGME49_221170	0	TGME49_chrII:102410-107434	Acute	chronic	OK	30.7289	26.3141	-0.223763	-0.192594	0.71335	0.825487	no
TGME49_221180	TGME49_221180	0	TGME49_chrII:108335-114763	Acute	chronic	OK	79.2384	57.4215	-0.46461	-0.816366	0.1529	0.398138	no
TGME49_221190	TGME49_221190	0	TGME49_chrII:115767-119397	Acute	chronic	NOTEST	0	12.5927	inf	0	1	1	no
TGME49_221200	TGME49_221200	0	TGME49_chrII:119591-132133	Acute	chronic	OK	15.4668	17.1806	0.151612	0.219996	0.678	0.804917	no
[truncated: 6,902 more rows]

## Sheet: Significant
test_id	gene_id	gene	locus	sample_1	sample_2	status	value_1	value_2	log2(fold_change)	test_stat	p_value	q_value	significant	Fold change C/A	fold change A/C
TGME49_200350	TGME49_200350	0	TGME49_chrVIII:6815990-6821227	Acute	chronic	OK	18.0596	0	-inf	-nan	5e-05	0.000929535	yes	0	#DIV/0!
TGME49_250955	TGME49_250955	0	tgme49_asmbl.31:7037-13221	Acute	chronic	OK	20.9035	0	-inf	-nan	5e-05	0.000929535	yes	0	#DIV/0!
TGME49_279350	TGME49_279350	0	TGME49_chrIX:243865-251331	Acute	chronic	OK	22.7057	0	-inf	-nan	5e-05	0.000929535	yes	0	#DIV/0!
TGME49_313250	TGME49_313250	0	TGME49_chrXI:3216549-3218138	Acute	chronic	OK	25.7712	0	-inf	-nan	0.0001	0.0016248	yes	0	#DIV/0!
TGME49_307760	TGME49_307760	0	TGME49_chrXII:380429-386597	Acute	chronic	OK	27.4384	0	-inf	-nan	5e-05	0.000929535	yes	0	#DIV/0!
TGME49_315740	TGME49_315740	0	TGME49_chrXI:4942531-4944545	Acute	chronic	OK	27.4646	0	-inf	-nan	0.0001	0.0016248	yes	0	#DIV/0!
TGME49_243700	TGME49_243700	0	TGME49_chrVI:2801644-2802451	Acute	chronic	OK	28.5692	0	-inf	-nan	0.00135	0.0141999	yes	0	#DIV/0!
TGME49_293210	TGME49_293210	0	TGME49_chrIa:164835-165587	Acute	chronic	OK	29.523	0	-inf	-nan	0.00135	0.0141999	yes	0	#DIV/0!
TGME49_276110	TGME49_276110	0	TGME49_chrIII:141556-144228	Acute	chronic	OK	33.5693	0	-inf	-nan	0.0003	0.00412062	yes	0	#DIV/0!
TGME49_218740	TGME49_218740	0	TGME49_chrXII:1340134-1341417	Acute	chronic	OK	64.7175	0	-inf	-nan	5e-05	0.000929535	yes	0	#DIV/0!
TGME49_294805	TGME49_294805	0	TGME49_chrIa:1150610-1151880	Acute	chronic	OK	77.2501	0	-inf	-nan	5e-05	0.000929535	yes	0	#DIV/0!
TGME49_294990	TGME49_294990	0	TGME49_chrIa:1303330-1304772	Acute	chronic	OK	105.852	0	-inf	-nan	5e-05	0.000929535	yes	0	#DIV/0!
TGME49_216770	TGME49_216770	0	TGME49_chrXI:5902205-5902697	Acute	chronic	OK	124.626	0	-inf	-nan	0.00135	0.0141999	yes	0	#DIV/0!
TGME49_230180	TGME49_230180	0	TGME49_chrVIII:664210-670474	Acute	chronic	OK	128.586	0	-inf	-nan	5e-05	0.000929535	yes	0	#DIV/0!
TGME49_305050	TGME49_305050	0	TGME49_chrIX:5203643-5204045	Acute	chronic	OK	295.449	0	-inf	-nan	0.0001	0.0016248	yes	0	#DIV/0!
TGME49_253930	TGME49_253930	0	TGME49_chrIII:1314904-1350964	Acute	chronic	OK	21.9195	3.66387	-2.58077	-2.29417	0.0016	0.0162315	yes	0.167151	5.98261
TGME49_241240	TGME49_241240	0	TGME49_chrVI:1685868-1694419	Acute	chronic	OK	150.368	3.75536	-5.3234	-3.22565	0.00435	0.0354836	yes	0.0249745	40.0409
TGME49_277490	TGME49_277490	0	TGME49_chrXII:6659662-6676146	Acute	chronic	OK	46.0503	5.21515	-3.14243	-2.72513	0.001	0.011072	yes	0.113249	8.8301
TGME49_244500	TGME49_244500	0	TGME49_chrVI:3308061-3321308	Acute	chronic	OK	21.5594	5.762	-1.90367	-1.99011	0.00545	0.0422164	yes	0.267262	3.74165
TGME49_262050	TGME49_262050	0	TGME49_chrVIIb:1406940-1409624	Acute	chronic	OK	141.688	6.27443	-4.49709	-2.38557	0.00265	0.0244056	yes	0.0442834	22.5818
TGME49_233480	TGME49_233480	0	TGME49_chrVIII:2670838-2673590	Acute	chronic	OK	2097.99	6.87532	-8.25337	-4.88881	0.00275	0.0250953	yes	0.0032771	305.148
TGME49_219738	TGME49_219738	0	TGME49_chrXII:671946-684431	Acute	chronic	OK	30.7326	6.93538	-2.14772	-2.42741	0.0032	0.0279266	yes	0.225669	4.43128
TGME49_316750	TGME49_316750	0	TGME49_chrXI:5554702-5571237	Acute	chronic	OK	18.2513	7.72205	-1.24094	-1.60554	0.00475	0.0379715	yes	0.423096	2.36353
TGME49_209150	TGME49_209150	0	TGME49_chrIb:1075530-1090088	Acute	chronic	OK	50.4531	9.14163	-2.46442	-1.64674	0.00445	0.0362254	yes	0.181191	5.51905
TGME49_247280	TGME49_247280	0	TGME49_chrXII:3211048-3222539	Acute	chronic	OK	63.9804	9.61176	-2.73476	-3.76969	5e-05	0.000929535	yes	0.15023	6.65647
TGME49_278660	TGME49_278660	0	TGME49_chrXII:5948543-5964069	Acute	chronic	OK	39.8355	10.184	-1.96775	-2.23891	0.0026	0.0241679	yes	0.255651	3.91158
TGME49_293430	TGME49_293430	0	TGME49_chrIa:316681-319998	Acute	chronic	OK	83.9197	10.9258	-2.94128	-2.47578	0.00585	0.0444533	yes	0.130194	7.68087
TGME49_293170	TGME49_293170	0	TGME49_chrIa:124809-136698	Acute	chronic	OK	28.7412	11.3644	-1.3386	-2.09434	0.00155	0.0157642	yes	0.395405	2.52906
TGME49_213050	TGME49_213050	0	TGME49_chrV:818588-822283	Acute	chronic	OK	76.83	12.0576	-2.67173	-2.26338	0.00375	0.0312918	yes	0.156939	6.37191
TGME49_275610	TGME49_275610	0	TGME49_chrIII:327005-336833	Acute	chronic	OK	32.8261	12.2857	-1.41786	-1.72634	0.00355	0.0300622	yes	0.374266	2.67189
TGME49_318650	TGME49_318650	0	TGME49_chrIV:1168907-1178632	Acute	chronic	OK	59.8067	13.2956	-2.16936	-2.43883	0.00085	0.00976279	yes	0.22231	4.49823
TGME49_299780	TGME49_299780	0	TGME49_chrXII:347491-360555	Acute	chronic	OK	78.6945	13.3221	-2.56244	-3.16549	0.00025	0.00355605	yes	0.169289	5.90706
TGME49_222050	TGME49_222050	0	TGME49_chrII:783629-794215	Acute	chronic	OK	28.0064	13.3598	-1.06786	-1.6101	0.0057	0.0436454	yes	0.477027	2.09632
TGME49_289050	TGME49_289050	0	TGME49_chrIX:2937098-2949509	Acute	chronic	OK	53.2712	13.4976	-1.98065	-3.09983	0.0001	0.0016248	yes	0.253375	3.94672
TGME49_202610	TGME49_202610	0	TGME49_chrVIIa:3170699-3181696	Acute	chronic	OK	37.8282	13.7395	-1.46113	-1.8271	0.00655	0.0483032	yes	0.363208	2.75324
TGME49_225000	TGME49_225000	0	TGME49_chrX:2597363-2604889	Acute	chronic	OK	40.5729	14.2428	-1.51028	-1.67468	0.0067	0.0492278	yes	0.351042	2.84866
TGME49_244690	TGME49_244690	0	TGME49_chrVI:3451550-3455086	Acute	chronic	OK	74.4981	14.294	-2.3818	-2.46027	0.0015	0.0154523	yes	0.191871	5.21184
TGME49_291890	TGME49_291890	0	TGME49_chrIX:4383035-4398560	Acute	chronic	OK	593.715	14.425	-5.36312	-5.45038	5e-05	0.000929535	yes	0.0242962	41.1588
TGME49_314400	TGME49_314400	0	TGME49_chrXI:4060851-4065894	Acute	chronic	OK	111.059	14.6282	-2.9245	-2.48616	0.0059	0.0446634	yes	0.131716	7.59212
TGME49_291960	TGME49_291960	0	TGME49_chrIX:4434018-4438598	Acute	chronic	OK	156.243	14.9423	-3.38632	-2.80074	0.0002	0.00292821	yes	0.095635	10.4564
TGME49_205350	TGME49_205350	0	TGME49_chrVIIa:1460351-1466217	Acute	chronic	OK	46.3719	15.1707	-1.61196	-1.90083	0.0057	0.0436454	yes	0.327153	3.05668
TGME49_253320	TGME49_253320	0	TGME49_chrIII:852500-857791	Acute	chronic	OK	0	15.4061	inf	-nan	0.0002	0.00292821	yes	#DIV/0!	0
TGME49_254330	TGME49_254330	0	TGME49_chrIII:1612933-1618993	Acute	chronic	OK	0	15.6505	inf	-nan	5e-05	0.000929535	yes	#DIV/0!	0
TGME49_249180	TGME49_249180	0	TGME49_chrXII:4361978-4369012	Acute	chronic	OK	100.91	16.2468	-2.63484	-2.63467	0.0054	0.0419918	yes	0.161003	6.21107
TGME49_271960	TGME49_271960	0	TGME49_chrVIII:4262190-4267590	Acute	chronic	OK	62.4569	16.3446	-1.93405	-2.08902	0.00255	0.0238139	yes	0.261694	3.82126
TGME49_309790	TGME49_309790	0	TGME49_chrXI:812027-816339	Acute	chronic	OK	0	16.3484	inf	-nan	0.00345	0.0294651	yes	#DIV/0!	0
TGME49_269950	TGME49_269950	0	TGME49_chrVIII:5502062-5507964	Acute	chronic	OK	109.548	16.3987	-2.73991	-3.62322	5e-05	0.000929535	yes	0.149694	6.68029
TGME49_310530	TGME49_310530	0	TGME49_chrXI:1411365-1433907	Acute	chronic	OK	4.92572	16.4907	1.74325	1.86975	0.00175	0.0173567	yes	3.34788	0.298697
TGME49_297745	TGME49_297745	0	TGME49_chrII:1961471-1980903	Acute	chronic	OK	5.26132	16.4927	1.64833	2.03512	0.00525	0.0411456	yes	3.13471	0.319009
TGME49_269300	TGME49_269300	0	TGME49_chrVIII:5919374-5926542	Acute	chronic	OK	0	16.5899	inf	-nan	5e-05	0.000929535	yes	#DIV/0!	0
TGME49_223258	TGME49_223258	0	TGME49_chrX:3908135-3911285	Acute	chronic	OK	0	17.1288	inf	-nan	0.0008	0.00932245	yes	#DIV/0!	0
TGME49_207875	TGME49_207875	0	TGME49_chrIb:371018-382847	Acute	chronic	OK	0	17.2589	inf	-nan	5e-05	0.000929535	yes	#DIV/0!	0
TGME49_269020	TGME49_269020	0	TGME49_chrVIII:6132451-6135554	Acute	chronic	OK	0	17.5538	inf	-nan	0.0058	0.0441573	yes	#DIV/0!	0
TGME49_297880	TGME49_297880	0	TGME49_chrII:2092774-2095731	Acute	chronic	OK	336.435	17.6572	-4.252	-4.06876	0.00055	0.00686984	yes	0.0524832	19.0537
TGME49_276200	TGME49_276200	0	TGME49_chrIII:50749-64177	Acute	chronic	OK	2.88975	17.7426	2.6182	2.02437	0.00265	0.0244056	yes	6.13984	0.162871
TGME49_261200	TGME49_261200	0	TGME49_chrVIIb:1839804-1845474	Acute	chronic	OK	0	17.7472	inf	-nan	0.0003	0.00412062	yes	#DIV/0!	0
TGME49_219540	TGME49_219540	0	TGME49_chrXII:862284-876621	Acute	chronic	OK	76.4773	17.8764	-2.09698	-2.66168	0.0006	0.00740185	yes	0.233748	4.27812
TGME49_226710	TGME49_226710	0	TGME49_chrX:1415442-1421110	Acute	chronic	OK	108.976	17.9129	-2.60494	-2.6061	0.00095	0.0106662	yes	0.164375	6.08366
TGME49_254150	TGME49_254150	0	TGME49_chrIII:1473171-1478871	Acute	chronic	OK	0	18.0705	inf	-nan	5e-05	0.000929535	yes	#DIV/0!	0
TGME49_306500	TGME49_306500	0	TGME49_chrIX:6136669-6145007	Acute	chronic	OK	0	18.2907	inf	-nan	5e-05	0.000929535	yes	#DIV/0!	0
TGME49_245440	TGME49_245440	0	TGME49_chrXII:2268400-2270523	Acute	chronic	OK	0	18.5028	inf	-nan	5e-05	0.000929535	yes	#DIV/0!	0
TGME49_211890	TGME49_211890	0	TGME49_chrX:4133941-4153883	Acute	chronic	OK	4.66439	18.5074	1.98834	2.52007	0.0017	0.0169872	yes	3.96781	0.252028
TGME49_238950	TGME49_238950	0	TGME49_chrVI:331393-344239	Acute	chronic	OK	53.9906	18.7606	-1.52501	-2.43005	0.0007	0.00832708	yes	0.347479	2.87787
TGME49_294200	TGME49_294200	0	TGME49_chrIa:696677-705829	Acute	chronic	OK	246.52	18.8882	-3.70615	-4.75326	0.0002	0.00292821	yes	0.0766193	13.0515
TGME49_207980	TGME49_207980	0	TGME49_chrIb:495410-498432	Acute	chronic	OK	0	19.023	inf	-nan	0.0004	0.00527657	yes	#DIV/0!	0
TGME49_220150	TGME49_220150	0	TGME49_chrV:166964-169842	Acute	chronic	OK	0	19.2529	inf	-nan	5e-05	0.000929535	yes	#DIV/0!	0
TGME49_320720	TGME49_320720	0	TGME49_chrIV:114518-116943	Acute	chronic	OK	0	19.3385	inf	-nan	0.00045	0.00582087	yes	#DIV/0!	0
TGME49_304460	TGME49_304460	0	TGME49_chrVIIa:504796-511456	Acute	chronic	OK	50.5785	19.3826	-1.38377	-1.80807	0.0024	0.0226245	yes	0.383218	2.60948
TGME49_268765	TGME49_268765	0	TGME49_chrVIII:6327461-6328474	Acute	chronic	OK	0	19.4005	inf	-nan	0.0005	0.00634444	yes	#DIV/0!	0
TGME49_304630	TGME49_304630	0	TGME49_chrVIIa:549757-577435	Acute	chronic	OK	8.52738	19.4336	1.18838	2.31561	0.0003	0.00412062	yes	2.27896	0.438796
TGME49_260600	TGME49_260600	0	TGME49_chrVIIb:2128883-2141917	Acute	chronic	OK	51.2605	20.564	-1.31772	-2.43314	0.0002	0.00292821	yes	0.401167	2.49273
TGME49_226960	TGME49_226960	0	TGME49_chrX:1185778-1198513	Acute	chronic	OK	116.82	20.5667	-2.50591	-3.94821	5e-05	0.000929535	yes	0.176055	5.68006
TGME49_207400	TGME49_207400	0	TGME49_chrIb:29581-36487	Acute	chronic	OK	116.664	20.7104	-2.49393	-3.43572	0.0001	0.0016248	yes	0.177522	5.63311
TGME49_320080	TGME49_320080	0	TGME49_chrIV:522656-539001	Acute	chronic	OK	35.8958	20.8463	-0.784025	-1.67262	0.00575	0.0438602	yes	0.580745	1.72193
TGME49_233460	TGME49_233460	0	TGME49_chrVIII:2664480-2665491	Acute	chronic	OK	3803.8	20.9601	-7.50365	-5.02792	0.00265	0.0244056	yes	0.00551031	181.478
TGME49_227810	TGME49_227810	0	TGME49_chrX:804734-808540	Acute	chronic	OK	83.9066	21.05	-1.99497	-2.84287	0.00315	0.0277325	yes	0.250874	3.98606
TGME49_215160	TGME49_215160	0	TGME49_chrX:6783970-6793509	Acute	chronic	OK	40.3306	21.17	-0.929856	-1.65207	0.0053	0.0413752	yes	0.524912	1.90508
TGME49_250115	TGME49_250115	0	TGME49_chrXII:5030734-5037424	Acute	chronic	OK	129.049	21.3499	-2.59562	-3.94221	5e-05	0.000929535	yes	0.16544	6.04448
TGME49_201680	TGME49_201680	0	TGME49_chrVIIa:3853248-3863340	Acute	chronic	OK	57.3552	21.46	-1.41827	-1.88576	0.0034	0.0292884	yes	0.37416	2.67266
TGME49_234300	TGME49_234300	0	TGME49_chrX:4285786-4297019	Acute	chronic	OK	8.54465	21.481	1.32997	1.7826	0.00675	0.0495041	yes	2.51397	0.397777
TGME49_294970	TGME49_294970	0	TGME49_chrIa:1294722-1303290	Acute	chronic	OK	56.7786	21.5629	-1.39679	-2.04876	0.0029	0.0261065	yes	0.379772	2.63316
TGME49_260530	TGME49_260530	0	TGME49_chrVIIb:2176914-2183999	Acute	chronic	OK	0	21.5656	inf	-nan	5e-05	0.000929535	yes	#DIV/0!	0
TGME49_294550	TGME49_294550	0	TGME49_chrIa:932414-963846	Acute	chronic	OK	11.2366	21.5823	0.941638	1.70599	0.0042	0.034471	yes	1.92071	0.52064
TGME49_289910	TGME49_289910	0	TGME49_chrIX:3514571-3517723	Acute	chronic	OK	88.3153	21.6248	-2.02998	-1.94158	0.0028	0.0253778	yes	0.244859	4.08398
TGME49_281400	TGME49_281400	0	TGME49_chrVIIa:4061061-4083763	Acute	chronic	OK	4.38416	21.8724	2.31874	2.15598	0.00535	0.0416841	yes	4.98896	0.200443
TGME49_307860	TGME49_307860	0	TGME49_chrXII:450396-471612	Acute	chronic	OK	9.04726	22.6049	1.32108	2.08637	0.00165	0.0166542	yes	2.49854	0.400234
TGME49_268850	TGME49_268850	0	TGME49_chrVIII:6250532-6252897	Acute	chronic	OK	210.876	22.9185	-3.20181	-2.34455	0.00315	0.0277325	yes	0.108682	9.20113
TGME49_205130	TGME49_205130	0	TGME49_chrVIIa:1595025-1622894	Acute	chronic	OK	9.74517	23.0825	1.24404	2.14111	0.00045	0.00582087	yes	2.36861	0.422189
TGME49_253290	TGME49_253290	0	TGME49_chrIII:826640-839073	Acute	chronic	OK	84.0253	23.0972	-1.86311	-2.35117	0.0022	0.0210873	yes	0.274884	3.6379
TGME49_277740	TGME49_277740	0	TGME49_chrXII:6542035-6552536	Acute	chronic	OK	44.5733	23.3441	-0.933124	-1.75067	0.0032	0.0279266	yes	0.523724	1.9094
TGME49_269320	TGME49_269320	0	TGME49_chrVIII:5894190-5901372	Acute	chronic	OK	0	23.3859	inf	-nan	5e-05	0.000929535	yes	#DIV/0!	0
TGME49_294640	TGME49_294640	0	TGME49_chrIa:1027320-1034890	Acute	chronic	OK	87.9785	23.613	-1.89757	-2.81521	0.0001	0.0016248	yes	0.268395	3.72585
TGME49_275860	TGME49_275860	0	TGME49_chrIII:180805-184525	Acute	chronic	OK	137.321	23.6899	-2.53521	-2.79804	0.0007	0.00832708	yes	0.172515	5.79661
TGME49_211640	TGME49_211640	0	TGME49_chrIV:1644323-1655264	Acute	chronic	OK	5.27901	23.8195	2.1738	2.05457	0.0017	0.0169872	yes	4.51211	0.221626
TGME49_212770	TGME49_212770	0	TGME49_chrV:586908-592957	Acute	chronic	OK	91.8532	24.129	-1.92856	-2.70284	0.0005	0.00634444	yes	0.262691	3.80676
TGME49_209500	TGME49_209500	0	TGME49_chrIb:1269156-1281822	Acute	chronic	OK	8.96443	24.2361	1.43488	2.05104	0.0024	0.0226245	yes	2.70359	0.369879
TGME49_215300	TGME49_215300	0	TGME49_chrX:6885895-6889241	Acute	chronic	OK	0	24.2651	inf	-nan	5e-05	0.000929535	yes	#DIV/0!	0
TGME49_308096	TGME49_308096	0	TGME49_chrXII:575648-577408	Acute	chronic	OK	0	24.5906	inf	-nan	0.00145	0.0150536	yes	#DIV/0!	0
TGME49_254370	TGME49_254370	0	TGME49_chrIII:1654004-1693089	Acute	chronic	OK	13.0429	24.6024	0.915531	1.65581	0.0061	0.0458303	yes	1.88627	0.530147
TGME49_221590	TGME49_221590	0	TGME49_chrII:451814-471445	Acute	chronic	OK	82.4993	24.8663	-1.73019	-1.9872	0.0022	0.0210873	yes	0.301412	3.31772
TGME49_240470	TGME49_240470	0	TGME49_chrVI:1289316-1291837	Acute	chronic	OK	0	25.126	inf	-nan	0.0004	0.00527657	yes	#DIV/0!	0
TGME49_460810	TGME49_460810	0	tgme49_asmbl.1332:0-1697	Acute	chronic	OK	0	25.2764	inf	-nan	0.00145	0.0150536	yes	#DIV/0!	0
TGME49_202680	TGME49_202680	0	TGME49_chrVIIa:3107030-3115474	Acute	chronic	OK	84.9206	25.3333	-1.74508	-2.36786	0.0007	0.00832708	yes	0.298317	3.35213
TGME49_304900	TGME49_304900	0	TGME49_chrIX:5079648-5088408	Acute	chronic	OK	88.8593	25.4257	-1.80524	-2.50692	0.0009	0.0101619	yes	0.286134	3.49486
TGME49_235370	TGME49_235370	0	TGME49_chrX:4805969-4813985	Acute	chronic	OK	66.0962	25.5099	-1.37351	-2.37265	0.00035	0.0047422	yes	0.385951	2.591
TGME49_310045	TGME49_310045	0	TGME49_chrXI:1024307-1026234	Acute	chronic	OK	0	25.5961	inf	-nan	0.00085	0.00976279	yes	#DIV/0!	0
TGME49_313900	TGME49_313900	0	TGME49_chrXI:3790070-3800690	Acute	chronic	OK	11.5446	25.6476	1.15161	1.66899	0.0064	0.0474597	yes	2.22161	0.450124
TGME49_262730	TGME49_262730	0	TGME49_chrVIIb:1053319-1056333	Acute	chronic	OK	197.069	25.6991	-2.93891	-3.87622	0.00015	0.00231486	yes	0.130407	7.66832
TGME49_285870	TGME49_285870	0	TGME49_chrV:2158543-2162541	Acute	chronic	OK	177.861	25.8427	-2.78292	-3.67202	0.0001	0.0016248	yes	0.145297	6.88245
TGME49_224180	TGME49_224180	0	TGME49_chrX:3273536-3281942	Acute	chronic	OK	0	26.0279	inf	-nan	5e-05	0.000929535	yes	#DIV/0!	0
TGME49_205210	TGME49_205210	0	TGME49_chrVIIa:1540947-1545343	Acute	chronic	OK	0	26.084	inf	-nan	5e-05	0.000929535	yes	#DIV/0!	0
TGME49_203050	TGME49_203050	0	TGME49_chrVIIa:2819952-2836222	Acute	chronic	OK	11.1824	26.0855	1.22202	1.72658	0.00525	0.0411456	yes	2.33273	0.428683
TGME49_253490	TGME49_253490	0	TGME49_chrIII:981932-992499	Acute	chronic	OK	11.7471	26.8198	1.19099	1.6828	0.00415	0.0342011	yes	2.2831	0.438001
TGME49_204040	TGME49_204040	0	TGME49_chrVIIa:2040604-2044834	Acute	chronic	OK	0	26.9274	inf	-nan	5e-05	0.000929535	yes	#DIV/0!	0
TGME49_243200	TGME49_243200	0	TGME49_chrVI:2432544-2440834	Acute	chronic	OK	89.6399	27.1524	-1.72306	-3.12132	0.0001	0.0016248	yes	0.302905	3.30136
TGME49_297850	TGME49_297850	0	TGME49_chrII:2082154-2085413	Acute	chronic	OK	0	27.1632	inf	-nan	5e-05	0.000929535	yes	#DIV/0!	0
TGME49_215130	TGME49_215130	0	TGME49_chrX:6768247-6772052	Acute	chronic	OK	0	27.206	inf	-nan	5e-05	0.000929535	yes	#DIV/0!	0
TGME49_207600	TGME49_207600	0	TGME49_chrIb:146128-150302	Acute	chronic	OK	0	27.3074	inf	-nan	5e-05	0.000929535	yes	#DIV/0!	0
TGME49_310970	TGME49_310970	0	TGME49_chrXI:1699093-1718011	Acute	chronic	OK	11.386	27.6487	1.27995	1.97081	0.00185	0.0182579	yes	2.42831	0.41181
TGME49_200230	TGME49_200230	0	TGME49_chrVIII:6753610-6755422	Acute	chronic	OK	0	27.7424	inf	-nan	0.00145	0.0150536	yes	#VALUE!	0
TGME49_240380	TGME49_240380	0	TGME49_chrVI:1217423-1243414	Acute	chronic	OK	9.57688	27.7614	1.53545	2.64413	5e-05	0.000929535	yes	2.89879	0.344971
TGME49_222170	TGME49_222170	0	TGME49_chrII:927965-931838	Acute	chronic	OK	224.044	27.9916	-3.00071	-4.40224	5e-05	0.000929535	yes	0.124938	8.00397
TGME49_315320	TGME49_315320	0	TGME49_chrXI:4647066-4650896	Acute	chronic	OK	208.236	28.4687	-2.87078	-3.72449	5e-05	0.000929535	yes	0.136714	7.31456
TGME49_222900	TGME49_222900	0	TGME49_chrII:1276386-1304283	Acute	chronic	OK	9.55591	28.5205	1.57753	1.96034	0.00475	0.0379715	yes	2.98459	0.335054
TGME49_223810	TGME49_223810	0	TGME49_chrX:3555769-3565378	Acute	chronic	OK	11.2688	29.4827	1.38754	1.83284	0.00615	0.0460329	yes	2.61631	0.382217
TGME49_262400	TGME49_262400	0	TGME49_chrVIIb:1290905-1299909	Acute	chronic	OK	84.3769	29.6368	-1.50946	-2.68027	0.0002	0.00292821	yes	0.351243	2.84703
TGME49_223880	TGME49_223880	0	TGME49_chrX:3488611-3509735	Acute	chronic	OK	13.6938	29.6453	1.11428	1.96816	0.002	0.0194501	yes	2.16487	0.461921
TGME49_226910	TGME49_226910	0	TGME49_chrX:1228584-1248505	Acute	chronic	OK	9.34117	29.6485	1.66628	2.18304	0.0013	0.0139306	yes	3.17396	0.315064
TGME49_224460	TGME49_224460	0	TGME49_chrX:3052825-3061802	Acute	chronic	OK	764.832	29.8619	-4.67877	-7.54052	5e-05	0.000929535	yes	0.0390437	25.6123
TGME49_286590	TGME49_286590	0	TGME49_chrV:1768998-1773039	Acute	chronic	OK	123.645	29.9703	-2.04459	-2.84773	5e-05	0.000929535	yes	0.24239	4.12558
TGME49_220270	TGME49_220270	0	TGME49_chrV:248822-253104	Acute	chronic	OK	103.244	30.2081	-1.77304	-3.02368	5e-05	0.000929535	yes	0.292589	3.41776
TGME49_231125	TGME49_231125	0	TGME49_chrVIII:1250064-1251677	Acute	chronic	OK	0	30.2244	inf	-nan	0.0007	0.00832708	yes	#DIV/0!	0
TGME49_293280	TGME49_293280	0	TGME49_chrIa:228761-236848	Acute	chronic	OK	11.8252	30.5032	1.3671	1.87663	0.0045	0.0364838	yes	2.57951	0.387671
TGME49_219610	TGME49_219610	0	TGME49_chrXII:825731-831570	Acute	chronic	OK	0	30.7312	inf	-nan	5e-05	0.000929535	yes	#DIV/0!	0
TGME49_240480	TGME49_240480	0	TGME49_chrVI:1291886-1294520	Acute	chronic	OK	0	30.7344	inf	-nan	5e-05	0.000929535	yes	#DIV/0!	0
TGME49_308970	TGME49_308970	0	TGME49_chrXI:408906-412526	Acute	chronic	OK	115.176	30.7983	-1.90292	-3.02664	0.0003	0.00412062	yes	0.267402	3.73969
TGME49_312420	TGME49_312420	0	TGME49_chrXI:2669574-2677272	Acute	chronic	OK	62.7283	31.9471	-0.973431	-1.76758	0.00375	0.0312918	yes	0.509293	1.96351
TGME49_259940	TGME49_259940	0	TGME49_chrVIIb:2604392-2608567	Acute	chronic	OK	101.828	31.974	-1.67116	-2.58696	0.00015	0.00231486	yes	0.314	3.18471
TGME49_248900	TGME49_248900	0	TGME49_chrXII:4242338-4255845	Acute	chronic	OK	9.63657	31.9961	1.7313	1.88558	0.0033	0.02855	yes	3.32028	0.30118
TGME49_316510	TGME49_316510	0	TGME49_chrXI:5348856-5362752	Acute	chronic	OK	12.8798	32.0267	1.31417	2.31177	0.00015	0.00231486	yes	2.48658	0.402158
TGME49_226250	TGME49_226250	0	TGME49_chrX:1759627-1763949	Acute	chronic	OK	99.4443	32.0567	-1.63326	-2.35746	5e-05	0.000929535	yes	0.322358	3.10214
TGME49_315520	TGME49_315520	0	TGME49_chrXI:4768235-4773646	Acute	chronic	OK	0	32.3155	inf	-nan	5e-05	0.000929535	yes	#DIV/0!	0
TGME49_232120	TGME49_232120	0	TGME49_chrVIII:1864367-1877903	Acute	chronic	OK	8.78678	32.3736	1.88141	1.69653	0.00525	0.0411456	yes	3.68435	0.271418
TGME49_235970	TGME49_235970	0	TGME49_chrX:5208083-5215634	Acute	chronic	OK	107.586	32.5493	-1.72479	-2.23694	0.00085	0.00976279	yes	0.302542	3.30532
TGME49_245720	TGME49_245720	0	TGME49_chrXII:2477915-2496526	Acute	chronic	OK	12.8661	32.7224	1.3467	2.165	0.00125	0.013467	yes	2.5433	0.393189
TGME49_235680	TGME49_235680	0	TGME49_chrX:5041113-5060271	Acute	chronic	OK	11.7388	32.7278	1.47923	1.8782	0.00495	0.0393343	yes	2.788	0.35868
TGME49_282130	TGME49_282130	0	TGME49_chrVIIa:4386435-4397379	Acute	chronic	OK	5.09414	32.7986	2.68672	2.20392	0.00555	0.042825	yes	6.4385	0.155316
TGME49_232430	TGME49_232430	0	TGME49_chrVIII:2086758-2090890	Acute	chronic	OK	0	32.8344	inf	-nan	0.0003	0.00412062	yes	#DIV/0!	0
TGME49_244412	TGME49_244412	0	TGME49_chrVI:3246846-3252186	Acute	chronic	OK	0	33.0138	inf	-nan	5e-05	0.000929535	yes	#DIV/0!	0
TGME49_305140	TGME49_305140	0	TGME49_chrIX:5230658-5241912	Acute	chronic	OK	11.8506	33.5059	1.49945	2.04046	0.00425	0.0347388	yes	2.82736	0.353687
TGME49_215960	TGME49_215960	0	TGME49_chrXI:6494346-6498653	Acute	chronic	OK	294.411	33.6085	-3.13093	-5.87898	5e-05	0.000929535	yes	0.114155	8.76002
TGME49_249390	TGME49_249390	0	TGME49_chrXII:4508400-4521194	Acute	chronic	OK	67.6621	33.8739	-0.998175	-1.89454	0.0033	0.02855	yes	0.500633	1.99747
TGME49_226590	TGME49_226590	0	TGME49_chrX:1516802-1529502	Acute	chronic	OK	77.7082	34.0553	-1.19019	-2.02977	0.0014	0.0146871	yes	0.438246	2.28182
TGME49_235150	TGME49_235150	0	TGME49_chrX:4639220-4643939	Acute	chronic	OK	74.5434	34.4541	-1.1134	-2.02381	0.0023	0.0218363	yes	0.462202	2.16356
TGME49_273460	TGME49_273460	0	TGME49_chrVIII:3492251-3498835	Acute	chronic	OK	109.974	35.0508	-1.64964	-2.22163	0.0019	0.0186592	yes	0.318719	3.13756
TGME49_223855	TGME49_223855	0	TGME49_chrX:3526135-3533268	Acute	chronic	OK	0	35.1546	inf	-nan	5e-05	0.000929535	yes	#DIV/0!	0
TGME49_294620	TGME49_294620	0	TGME49_chrIa:1003471-1011943	Acute	chronic	OK	72.6082	36.1245	-1.00715	-1.72946	0.00465	0.0374719	yes	0.497526	2.00994
TGME49_235690	TGME49_235690	0	TGME49_chrX:5061898-5064201	Acute	chronic	OK	135.931	36.4153	-1.90026	-2.08145	0.0009	0.0101619	yes	0.267895	3.7328
TGME49_290200	TGME49_290200	0	TGME49_chrIX:3639532-3645021	Acute	chronic	OK	149.676	36.6648	-2.02938	-2.5877	0.001	0.011072	yes	0.244961	4.08228
TGME49_263520	TGME49_263520	0	TGME49_chrVIIb:498371-501010	Acute	chronic	OK	163.041	36.8433	-2.14576	-2.28073	0.0032	0.0279266	yes	0.225976	4.42526
TGME49_260325	TGME49_260325	0	TGME49_chrVIIb:2350446-2351160	Acute	chronic	OK	0	36.9053	inf	-nan	0.0047	0.0377986	yes	#DIV/0!	0
TGME49_234625	TGME49_234625	0	TGME49_chrX:4503778-4504870	Acute	chronic	OK	0	37.0085	inf	-nan	0.0007	0.00832708	yes	#DIV/0!	0
TGME49_289380	TGME49_289380	0	TGME49_chrIX:3243197-3252193	Acute	chronic	OK	74.0744	37.2896	-0.990202	-2.03773	0.0007	0.00832708	yes	0.503407	1.98646
TGME49_315760	TGME49_315760	0	TGME49_chrXI:4949377-4965499	Acute	chronic	OK	7.16716	37.3824	2.38289	3.30165	5e-05	0.000929535	yes	5.21579	0.191726
TGME49_251680	TGME49_251680	0	TGME49_chrXII:5527950-5533790	Acute	chronic	OK	129.472	37.4927	-1.78796	-2.05841	0.0052	0.0409949	yes	0.289582	3.45326
TGME49_294610	TGME49_294610	0	TGME49_chrIa:993028-1000871	Acute	chronic	OK	71.0348	37.6058	-0.917572	-2.11842	0.00105	0.0115616	yes	0.5294	1.88893
TGME49_257380	TGME49_257380	0	TGME49_chrVIIb:4080602-4084884	Acute	chronic	OK	131.491	37.7305	-1.80116	-2.452	0.0003	0.00412062	yes	0.286944	3.48501
TGME49_230160	TGME49_230160	0	TGME49_chrVIII:650340-652010	Acute	chronic	OK	441.897	37.7398	-3.54955	-3.16917	0.00135	0.0141999	yes	0.0854041	11.709
TGME49_269920	TGME49_269920	0	TGME49_chrVIII:5535688-5545827	Acute	chronic	OK	82.1659	37.9251	-1.11539	-1.97189	0.0022	0.0210873	yes	0.461567	2.16653
TGME49_257720	TGME49_257720	0	TGME49_chrVIIb:3875417-3888005	Acute	chronic	OK	8.64578	38.7254	2.16321	2.54994	0.0038	0.0315771	yes	4.47911	0.223259
TGME49_248280	TGME49_248280	0	TGME49_chrXII:3775184-3778671	Acute	chronic	OK	92.5721	38.8437	-1.2529	-2.12301	0.00225	0.0214636	yes	0.419605	2.38319
TGME49_201785	TGME49_201785	0	TGME49_chrVIIa:3791097-3793962	Acute	chronic	OK	178.395	38.8766	-2.1981	-2.79203	0.0001	0.0016248	yes	0.217924	4.58875
TGME49_203910	TGME49_203910	0	TGME49_chrVIIa:2128753-2140601	Acute	chronic	OK	21.106	40.0997	0.925939	1.65109	0.0052	0.0409949	yes	1.89992	0.526338
TGME49_255460	TGME49_255460	0	TGME49_chrVIIb:4805860-4810900	Acute	chronic	OK	0	40.4517	inf	-nan	5e-05	0.000929535	yes	#DIV/0!	0
TGME49_218520	TGME49_218520	0	TGME49_chrXII:1469872-1482972	Acute	chronic	OK	174.135	41.3331	-2.07484	-4.25994	5e-05	0.000929535	yes	0.237362	4.21297
TGME49_300000	TGME49_300000	0	TGME49_chrXII:288606-294146	Acute	chronic	OK	119.726	41.5351	-1.52734	-2.38929	0.0011	0.0120458	yes	0.346918	2.88253
TGME49_227450	TGME49_227450	0	TGME49_chrX:923710-937803	Acute	chronic	OK	14.7954	41.6867	1.49444	2.04837	0.00375	0.0312918	yes	2.81754	0.354919
TGME49_214440	TGME49_214440	0	TGME49_chrX:6291065-6296711	Acute	chronic	OK	93.8215	41.7256	-1.16898	-1.8305	0.00475	0.0379715	yes	0.444734	2.24854
TGME49_220950	TGME49_220950	0	TGME49_chrII:80015-91367	Acute	chronic	OK	142.723	41.851	-1.76988	-3.38199	5e-05	0.000929535	yes	0.293232	3.41026
TGME49_230690	TGME49_230690	0	TGME49_chrVIII:963874-975228	Acute	chronic	OK	11.3578	42.073	1.88921	2.56459	0.0001	0.0016248	yes	3.70433	0.269955
TGME49_266070	TGME49_266070	0	TGME49_chrIX:1319606-1324522	Acute	chronic	OK	116.226	42.3904	-1.45512	-2.0295	0.00155	0.0157642	yes	0.364724	2.7418
TGME49_321710	TGME49_321710	0	TGME49_chrIb:1619972-1621908	Acute	chronic	OK	0	42.5793	inf	-nan	0.00115	0.0125247	yes	#DIV/0!	0
TGME49_210370	TGME49_210370	0	TGME49_chrIX:4840071-4843885	Acute	chronic	OK	84.2702	42.9417	-0.972643	-1.76098	0.0067	0.0492278	yes	0.509572	1.96243
TGME49_280470	TGME49_280470	0	TGME49_chrVIIa:375289-384263	Acute	chronic	OK	10.354	42.9738	2.05327	2.58491	0.00025	0.00355605	yes	4.15045	0.240938
TGME49_248710	TGME49_248710	0	TGME49_chrXII:4103932-4128969	Acute	chronic	OK	14.0791	43.2325	1.61856	2.70073	0.0001	0.0016248	yes	3.07069	0.32566
TGME49_250760	TGME49_250760	0	TGME49_chrXII:5183221-5193695	Acute	chronic	OK	18.1473	43.4666	1.26016	2.27046	0.0003	0.00412062	yes	2.39521	0.4175
TGME49_213280	TGME49_213280	0	TGME49_chrV:892961-895548	Acute	chronic	OK	149.107	43.4887	-1.77764	-2.76275	0.00075	0.00879106	yes	0.291661	3.42864
TGME49_306300	TGME49_306300	0	TGME49_chrIX:5923406-5934647	Acute	chronic	OK	11.5977	43.5034	1.90729	3.28297	5e-05	0.000929535	yes	3.75104	0.266593
TGME49_206430	TGME49_206430	0	TGME49_chrVIIa:955333-992801	Acute	chronic	OK	17.6908	43.581	1.3007	2.23493	0.0003	0.00412062	yes	2.46348	0.405929
TGME49_225850	TGME49_225850	0	TGME49_chrX:1998099-2009906	Acute	chronic	OK	16.3706	43.5841	1.41269	1.87356	0.0055	0.0425213	yes	2.66234	0.375609
TGME49_266366	TGME49_266366	0	TGME49_chrIX:1197014-1202013	Acute	chronic	OK	98.5336	44.4449	-1.1486	-2.42017	0.00035	0.0047422	yes	0.451063	2.21698
TGME49_240890	TGME49_240890	0	TGME49_chrVI:1522757-1538572	Acute	chronic	OK	19.0606	44.4469	1.22149	1.89736	0.003	0.0268857	yes	2.33187	0.42884
TGME49_205200	TGME49_205200	0	TGME49_chrVIIa:1546733-1553816	Acute	chronic	OK	14.7449	44.6213	1.59751	2.24725	0.00305	0.0270908	yes	3.02622	0.330445
TGME49_313230	TGME49_313230	0	TGME49_chrXI:3197299-3202948	Acute	chronic	OK	115.738	45.2028	-1.35638	-1.98066	0.0025	0.0234016	yes	0.390561	2.56042
TGME49_253430	TGME49_253430	0	TGME49_chrIII:942628-953298	Acute	chronic	OK	108.545	45.289	-1.26106	-2.82263	5e-05	0.000929535	yes	0.417237	2.39672
TGME49_206640	TGME49_206640	0	TGME49_chrVIIa:757306-768300	Acute	chronic	OK	17.3622	45.3631	1.38557	1.87329	0.0042	0.034471	yes	2.61275	0.382738
TGME49_240090	TGME49_240090	0	TGME49_chrVI:1057697-1061688	Acute	chronic	OK	160.186	46.355	-1.78895	-3.04957	5e-05	0.000929535	yes	0.289382	3.45564
TGME49_243730	TGME49_243730	0	TGME49_chrVI:2818528-2823527	Acute	chronic	OK	263.313	46.3645	-2.50569	-4.59582	5e-05	0.000929535	yes	0.176081	5.67919
TGME49_226570	TGME49_226570	0	TGME49_chrX:1529576-1533457	Acute	chronic	OK	135.984	46.6496	-1.5435	-2.38283	0.0008	0.00932245	yes	0.343052	2.91501
TGME49_246080	TGME49_246080	0	TGME49_chrXII:2647626-2663235	Acute	chronic	OK	8.7602	47.0842	2.42621	1.69275	0.0063	0.0468922	yes	5.37479	0.186054
TGME49_312330	TGME49_312330	0	TGME49_chrXI:2601566-2618418	Acute	chronic	OK	17.7128	47.6181	1.42672	2.03248	0.0009	0.0101619	yes	2.68834	0.371976
TGME49_311240	TGME49_311240	0	TGME49_chrXI:1900813-1909002	Acute	chronic	OK	112.854	47.9737	-1.23415	-2.47408	0.0002	0.00292821	yes	0.425095	2.35241
TGME49_254470	TGME49_254470	0	TGME49_chrIII:1758384-1764667	Acute	chronic	OK	121.691	48.0465	-1.34072	-2.55552	0.00015	0.00231486	yes	0.394824	2.53278
TGME49_269670	TGME49_269670	0	TGME49_chrVIII:5689926-5701192	Acute	chronic	OK	6.62754	48.2458	2.86386	2.40087	0.00105	0.0115616	yes	7.27959	0.13737
TGME49_228760	TGME49_228760	0	TGME49_chrX:153990-157049	Acute	chronic	OK	116.777	48.3667	-1.27167	-2.2494	0.00195	0.0191033	yes	0.41418	2.41441
TGME49_288440	TGME49_288440	0	TGME49_chrIX:2522783-2546977	Acute	chronic	OK	22.1916	48.8109	1.13719	2.89781	5e-05	0.000929535	yes	2.19952	0.454644
TGME49_288000	TGME49_288000	0	TGME49_chrIX:2289856-2303028	Acute	chronic	OK	15.5108	49.3855	1.67081	3.09157	5e-05	0.000929535	yes	3.18394	0.314076
TGME49_244160	TGME49_244160	0	TGME49_chrVI:3072214-3076257	Acute	chronic	OK	95.9654	49.6161	-0.951707	-1.73289	0.0037	0.0310691	yes	0.517021	1.93416
TGME49_319090	TGME49_319090	0	TGME49_chrIV:1084603-1088573	Acute	chronic	OK	0	49.6605	inf	-nan	5e-05	0.000929535	yes	#DIV/0!	0
TGME49_208340	TGME49_208340	0	TGME49_chrIb:613632-623527	Acute	chronic	OK	18.4509	49.9007	1.43537	1.92778	0.00425	0.0347388	yes	2.70451	0.369752
TGME49_270510	TGME49_270510	0	TGME49_chrVIII:5220473-5224943	Acute	chronic	OK	100.562	50.1602	-1.00347	-1.64118	0.00565	0.0434289	yes	0.498799	2.00482
TGME49_279100	TGME49_279100	0	TGME49_chrII:91397-97907	Acute	chronic	OK	153.227	50.5079	-1.60109	-3.41109	5e-05	0.000929535	yes	0.329628	3.03372
TGME49_257360	TGME49_257360	0	TGME49_chrVIIb:4094713-4105244	Acute	chronic	OK	14.3451	50.5592	1.81742	2.89278	5e-05	0.000929535	yes	3.52449	0.283729
TGME49_213900	TGME49_213900	0	TGME49_chrV:1415082-1428776	Acute	chronic	OK	14.5287	50.6025	1.8003	2.09282	0.0036	0.0304211	yes	3.48293	0.287114
TGME49_285140	TGME49_285140	0	TGME49_chrV:2594363-2613587	Acute	chronic	OK	14.7837	50.7263	1.77873	3.76947	5e-05	0.000929535	yes	3.43123	0.291441
TGME49_264420	TGME49_264420	0	TGME49_chrIX:2255380-2262336	Acute	chronic	OK	8.79439	50.8231	2.53083	2.576	0.0012	0.0129632	yes	5.77904	0.173039
TGME49_283540	TGME49_283540	0	TGME49_chrV:3088245-3090944	Acute	chronic	OK	155.514	51.0271	-1.60771	-2.33708	0.00025	0.00355605	yes	0.328119	3.04767
TGME49_315440	TGME49_315440	0	TGME49_chrXI:4706155-4716889	Acute	chronic	OK	12.8531	51.2262	1.99477	2.96054	0.0002	0.00292821	yes	3.98551	0.250909
TGME49_265090	TGME49_265090	0	TGME49_chrIX:1776822-1795019	Acute	chronic	OK	23.9484	51.9556	1.11735	2.49859	5e-05	0.000929535	yes	2.16948	0.46094
TGME49_209090	TGME49_209090	0	TGME49_chrIb:1034840-1035347	Acute	chronic	OK	0	52.0851	inf	-nan	0.0068	0.0497795	yes	#DIV/0!	0
TGME49_210682	TGME49_210682	0	TGME49_chrIV:2162935-2164158	Acute	chronic	OK	0	52.5839	inf	-nan	0.00015	0.00231486	yes	#DIV/0!	0
TGME49_212290	TGME49_212290	0	TGME49_chrX:3940320-3944845	Acute	chronic	OK	275.094	52.7831	-2.38178	-3.74877	5e-05	0.000929535	yes	0.191873	5.21178
TGME49_213480	TGME49_213480	0	TGME49_chrV:1083203-1100332	Acute	chronic	OK	0	53.2853	inf	-nan	5e-05	0.000929535	yes	#DIV/0!	0
TGME49_320100	TGME49_320100	0	TGME49_chrIV:497387-509584	Acute	chronic	OK	27.1574	53.3942	0.975338	2.07617	0.00075	0.00879106	yes	1.9661	0.508621
TGME49_266690	TGME49_266690	0	TGME49_chrIX:1009362-1018502	Acute	chronic	OK	15.1463	53.9893	1.83371	2.74083	0.0001	0.0016248	yes	3.56452	0.280543
TGME49_226380	TGME49_226380	0	TGME49_chrX:1674638-1678229	Acute	chronic	OK	116.911	54.4739	-1.10178	-2.20197	0.00135	0.0141999	yes	0.465943	2.14618
TGME49_258540	TGME49_258540	0	TGME49_chrVIIb:3343583-3354452	Acute	chronic	OK	89.3741	54.5682	-0.711795	-1.8194	0.00205	0.019888	yes	0.610559	1.63784
TGME49_288720	TGME49_288720	0	TGME49_chrIX:2708535-2717678	Acute	chronic	OK	172.181	54.7719	-1.65242	-2.50159	0.0005	0.00634444	yes	0.318107	3.1436
TGME49_215440	TGME49_215440	0	TGME49_chrX:6957771-6965481	Acute	chronic	OK	19.5757	55.0299	1.49115	2.00156	0.0056	0.0431276	yes	2.81113	0.355728
TGME49_232440	TGME49_232440	0	TGME49_chrVIII:2094266-2101269	Acute	chronic	OK	156.496	55.3101	-1.50052	-2.52242	0.00025	0.00355605	yes	0.353428	2.82943
TGME49_214260	TGME49_214260	0	TGME49_chrX:6179040-6194316	Acute	chronic	OK	11.3451	55.7474	2.29684	2.66367	0.00035	0.0047422	yes	4.91379	0.203509
TGME49_205558	TGME49_205558	0	TGME49_chrVIIa:1334012-1336945	Acute	chronic	OK	178.921	56.1918	-1.67089	-2.23825	0.0028	0.0253778	yes	0.314059	3.18411
TGME49_276920	TGME49_276920	0	TGME49_chrXII:6842158-6854781	Acute	chronic	OK	14.811	56.3239	1.92707	2.23563	0.00305	0.0270908	yes	3.80284	0.262961
TGME49_210095	TGME49_210095	0	TGME49_chrIb:1616192-1617649	Acute	chronic	OK	0	56.5256	inf	-nan	5e-05	0.000929535	yes	#DIV/0!	0
TGME49_215150	TGME49_215150	0	TGME49_chrX:6774878-6783891	Acute	chronic	OK	99.0203	56.6899	-0.804634	-2.07251	0.00055	0.00686984	yes	0.572508	1.7467
TGME49_228170	TGME49_228170	0	TGME49_chrX:517141-538369	Acute	chronic	OK	98.2165	57.4799	-0.772908	-1.95293	0.0015	0.0154523	yes	0.585237	1.70871
TGME49_313890	TGME49_313890	0	TGME49_chrXI:3779770-3780599	Acute	chronic	OK	0	57.5704	inf	-nan	0.00145	0.0150536	yes	#DIV/0!	0
TGME49_299030	TGME49_299030	0	TGME49_chrIII:2235252-2240187	Acute	chronic	OK	18.6179	58.2324	1.64513	1.95028	0.0035	0.0297017	yes	3.12776	0.319717
TGME49_237230	TGME49_237230	0	TGME49_chrX:5789218-5802422	Acute	chronic	OK	179.169	58.3933	-1.61744	-3.35482	5e-05	0.000929535	yes	0.325912	3.06831
TGME49_215220	TGME49_215220	0	TGME49_chrX:6810481-6837856	Acute	chronic	OK	175.01	58.6949	-1.57613	-3.11088	0.0001	0.0016248	yes	0.33538	2.98169
TGME49_312940	TGME49_312940	0	TGME49_chrXI:2990326-2993568	Acute	chronic	OK	242.353	58.8477	-2.04205	-2.50434	0.00135	0.0141999	yes	0.242818	4.11831
TGME49_261780	TGME49_261780	0	TGME49_chrVIIb:1530295-1535331	Acute	chronic	OK	156.077	59.2508	-1.39735	-1.97408	0.00635	0.0471765	yes	0.379625	2.63418
TGME49_271450	TGME49_271450	0	TGME49_chrVIII:4489510-4490026	Acute	chronic	OK	0	59.4649	inf	-nan	0.00275	0.0250953	yes	#DIV/0!	0
TGME49_224730	TGME49_224730	0	TGME49_chrX:2848576-2854441	Acute	chronic	OK	116.024	59.79	-0.956441	-1.71902	0.00605	0.0456261	yes	0.515324	1.94053
TGME49_290700	TGME49_290700	0	TGME49_chrIX:3846822-3852583	Acute	chronic	OK	143.982	60.1599	-1.25901	-2.43084	0.0004	0.00527657	yes	0.417829	2.39332
TGME49_245620	TGME49_245620	0	TGME49_chrXII:2433783-2437758	Acute	chronic	OK	230.773	60.5015	-1.93143	-3.29891	5e-05	0.000929535	yes	0.262169	3.81434
TGME49_245560	TGME49_245560	0	TGME49_chrXII:2367379-2384791	Acute	chronic	OK	21.0378	60.8943	1.53333	3.31066	5e-05	0.000929535	yes	2.89452	0.345481
TGME49_214410	TGME49_214410	0	TGME49_chrX:6278821-6284158	Acute	chronic	OK	28.827	61.0951	1.08364	1.93758	0.00365	0.0307786	yes	2.11937	0.471838
TGME49_279390	TGME49_279390	0	TGME49_chrIX:206904-213689	Acute	chronic	OK	118.377	61.1747	-0.95238	-1.85945	0.00245	0.0230415	yes	0.516779	1.93506
TGME49_290660	TGME49_290660	0	TGME49_chrIX:3820078-3827619	Acute	chronic	OK	112.264	61.7921	-0.8614	-1.81003	0.0027	0.024809	yes	0.550418	1.8168
TGME49_224890	TGME49_224890	0	TGME49_chrX:2704826-2713083	Acute	chronic	OK	23.9594	61.8381	1.3679	2.37784	0.00025	0.00355605	yes	2.58095	0.387454
TGME49_237880	TGME49_237880	0	TGME49_chrIV:2625084-2627058	Acute	chronic	OK	382.693	63.0118	-2.6025	-4.6843	5e-05	0.000929535	yes	0.164654	6.07335
TGME49_225120	TGME49_225120	0	TGME49_chrX:2485900-2492124	Acute	chronic	OK	221.689	63.7336	-1.79841	-2.40096	0.0001	0.0016248	yes	0.287491	3.47837
TGME49_254070	TGME49_254070	0	TGME49_chrIII:1431477-1437620	Acute	chronic	OK	32.5248	64.692	0.992046	1.93636	0.0031	0.0274738	yes	1.98901	0.502764
TGME49_214880	TGME49_214880	0	TGME49_chrX:6561859-6570186	Acute	chronic	OK	27.5374	65.0104	1.23928	2.38133	0.00035	0.0047422	yes	2.3608	0.423585
TGME49_240060	TGME49_240060	0	TGME49_chrVI:1035029-1038681	Acute	chronic	OK	132.336	65.5321	-1.01393	-2.21178	0.001	0.011072	yes	0.495195	2.01941
TGME49_313910	TGME49_313910	0	TGME49_chrXI:3801121-3810360	Acute	chronic	OK	203.902	66.3347	-1.62004	-4.53246	5e-05	0.000929535	yes	0.325326	3.07384
TGME49_300140	TGME49_300140	0	TGME49_chrXII:185139-195382	Acute	chronic	OK	144.328	66.3897	-1.12032	-2.04031	0.0017	0.0169872	yes	0.459992	2.17395
TGME49_247530	TGME49_247530	0	TGME49_chrXII:3392931-3396313	Acute	chronic	OK	125.096	66.4606	-0.912458	-1.91328	0.0045	0.0364838	yes	0.531277	1.88226
TGME49_221620	TGME49_221620	0	TGME49_chrII:488772-491888	Acute	chronic	OK	221.04	66.4638	-1.73367	-2.91084	0.00015	0.00231486	yes	0.300687	3.32572
TGME49_253690	TGME49_253690	0	TGME49_chrIII:1101466-1103516	Acute	chronic	OK	355.868	66.6259	-2.41719	-3.55658	0.0001	0.0016248	yes	0.187221	5.34129
TGME49_309120	TGME49_309120	0	TGME49_chrXI:513413-516328	Acute	chronic	OK	150.651	66.6473	-1.17659	-2.36574	0.0013	0.0139306	yes	0.442395	2.26042
TGME49_257760	TGME49_257760	0	TGME49_chrVIIb:3845413-3850084	Acute	chronic	OK	19.0933	67.1955	1.8153	2.39133	0.00305	0.0270908	yes	3.51932	0.284146
TGME49_250810	TGME49_250810	0	TGME49_chrXII:5237767-5249014	Acute	chronic	OK	193.228	69.3621	-1.47809	-2.51613	5e-05	0.000929535	yes	0.358965	2.78579
TGME49_212270	TGME49_212270	0	TGME49_chrX:3949290-3963235	Acute	chronic	OK	171.015	69.5988	-1.29699	-2.45424	0.0006	0.00740185	yes	0.406975	2.45715
TGME49_251810	TGME49_251810	0	TGME49_chrXII:5596861-5598586	Acute	chronic	OK	348.161	69.7101	-2.32031	-4.26914	5e-05	0.000929535	yes	0.200224	4.99441
TGME49_289750	TGME49_289750	0	TGME49_chrIX:3427572-3430965	Acute	chronic	OK	153.23	69.7271	-1.13591	-1.96519	0.0017	0.0169872	yes	0.455049	2.19757
TGME49_269730	TGME49_269730	0	TGME49_chrVIII:5636830-5643590	Acute	chronic	OK	30.7264	69.9255	1.18634	2.20038	0.0004	0.00527657	yes	2.27575	0.439416
TGME49_226470	TGME49_226470	0	TGME49_chrX:1607574-1624723	Acute	chronic	OK	26.2717	70.7174	1.42855	3.15284	5e-05	0.000929535	yes	2.69177	0.371503
TGME49_205750	TGME49_205750	0	TGME49_chrVIIa:1172716-1178414	Acute	chronic	OK	13.9683	70.8388	2.34238	1.97962	0.00465	0.0374719	yes	5.0714	0.197184
TGME49_215460	TGME49_215460	0	TGME49_chrX:6967617-6973684	Acute	chronic	OK	228.776	71.1183	-1.68564	-2.2968	0.001	0.011072	yes	0.310864	3.21684
TGME49_263750	TGME49_263750	0	TGME49_chrVIIb:338123-342230	Acute	chronic	OK	19.4204	71.1581	1.87345	2.23171	0.0023	0.0218363	yes	3.66409	0.272919
TGME49_288630	TGME49_288630	0	TGME49_chrIX:2639985-2651796	Acute	chronic	OK	33.2256	71.4579	1.1048	2.24268	0.00075	0.00879106	yes	2.15069	0.464967
TGME49_269900	TGME49_269900	0	TGME49_chrVIII:5552602-5559347	Acute	chronic	OK	22.1794	71.8615	1.696	2.09549	0.001	0.011072	yes	3.24001	0.308641
TGME49_300250	TGME49_300250	0	TGME49_chrXII:132052-142194	Acute	chronic	OK	30.9317	71.9037	1.21698	1.81206	0.00545	0.0422164	yes	2.3246	0.430182
TGME49_309820	TGME49_309820	0	TGME49_chrXI:830283-832769	Acute	chronic	OK	234.84	71.988	-1.70585	-2.28621	0.0009	0.0101619	yes	0.306541	3.26221
TGME49_250940	TGME49_250940	0	TGME49_chrXII:5326454-5348078	Acute	chronic	OK	6.29137	72.1411	3.51938	3.0041	0.0005	0.00634444	yes	11.4667	0.0872092
TGME49_240600	TGME49_240600	0	TGME49_chrVI:1335366-1340525	Acute	chronic	OK	136.197	72.5417	-0.908809	-1.62504	0.0063	0.0468922	yes	0.532623	1.8775
TGME49_264740	TGME49_264740	0	TGME49_chrIX:2073957-2084125	Acute	chronic	OK	30.7538	72.9746	1.24663	2.76193	5e-05	0.000929535	yes	2.37286	0.421432
TGME49_230170	TGME49_230170	0	TGME49_chrVIII:653695-661121	Acute	chronic	OK	27.0941	73.9072	1.44774	2.54305	0.0001	0.0016248	yes	2.7278	0.366596
TGME49_232160	TGME49_232160	0	TGME49_chrVIII:1903424-1907836	Acute	chronic	OK	19.8391	74.7644	1.914	2.28687	0.00155	0.0157642	yes	3.76854	0.265355
TGME49_223110	TGME49_223110	0	TGME49_chrII:1447163-1453964	Acute	chronic	OK	30.0769	75.0858	1.31989	2.11061	0.00135	0.0141999	yes	2.49646	0.400567
TGME49_211290	TGME49_211290	0	TGME49_chrIV:1847136-1853594	Acute	chronic	OK	323.685	75.5575	-2.09895	-3.56071	5e-05	0.000929535	yes	0.233429	4.28396
TGME49_245490	TGME49_245490	0	TGME49_chrXII:2306393-2309968	Acute	chronic	OK	139.252	76.0448	-0.872781	-1.96587	0.0029	0.0261065	yes	0.546095	1.83118
TGME49_268760	TGME49_268760	0	TGME49_chrVIII:6328492-6331258	Acute	chronic	OK	166.004	76.1162	-1.12494	-1.9365	0.002	0.0194501	yes	0.45852	2.18093
TGME49_320050	TGME49_320050	0	TGME49_chrIV:550872-559582	Acute	chronic	OK	166.104	77.6274	-1.09745	-3.00534	5e-05	0.000929535	yes	0.467342	2.13976
TGME49_205340	TGME49_205340	0	TGME49_chrVIIa:1467541-1469819	Acute	chronic	OK	432.828	78.1286	-2.46987	-3.73686	5e-05	0.000929535	yes	0.180507	5.53994
TGME49_206450	TGME49_206450	0	TGME49_chrVIIa:955333-992801	Acute	chronic	OK	30.259	78.5062	1.37544	2.82586	5e-05	0.000929535	yes	2.59447	0.385435
TGME49_200360	TGME49_200360	0	TGME49_chrVIII:6824307-6825403	Acute	chronic	OK	558.699	78.8651	-2.82461	-4.10504	0.0002	0.00292821	yes	0.141158	7.08424
TGME49_226260	TGME49_226260	0	TGME49_chrX:1755281-1758461	Acute	chronic	OK	21.7083	78.9861	1.86335	2.18727	0.00495	0.0393343	yes	3.63852	0.274837
TGME49_209170	TGME49_209170	0	TGME49_chrIb:1091484-1094311	Acute	chronic	OK	17.7567	78.9879	2.15326	2.22838	0.0019	0.0186592	yes	4.44834	0.224803
TGME49_262690	TGME49_262690	0	TGME49_chrVIIb:1079994-1084801	Acute	chronic	OK	197.898	79.2619	-1.32006	-2.93828	5e-05	0.000929535	yes	0.400519	2.49676
TGME49_204130	TGME49_204130	0	TGME49_chrVIIa:1960860-1972704	Acute	chronic	OK	145.723	79.2981	-0.877872	-2.3741	0.00015	0.00231486	yes	0.54417	1.83766
TGME49_306190	TGME49_306190	0	TGME49_chrIX:5817590-5824489	Acute	chronic	OK	195.375	79.575	-1.29586	-3.0916	5e-05	0.000929535	yes	0.407294	2.45523
TGME49_321700	TGME49_321700	0	TGME49_chrIb:1623393-1625239	Acute	chronic	OK	0	80.0153	inf	-nan	5e-05	0.000929535	yes	#DIV/0!	0
TGME49_275450	TGME49_275450	0	TGME49_chrX:7274541-7278577	Acute	chronic	OK	35.0627	82.8032	1.23975	1.74236	0.0026	0.0241679	yes	2.36158	0.423446
TGME49_269980	TGME49_269980	0	TGME49_chrVIII:5483535-5489390	Acute	chronic	OK	163.179	84.4745	-0.94987	-1.88493	0.0028	0.0253778	yes	0.51768	1.9317
TGME49_267790	TGME49_267790	0	TGME49_chrIX:358769-371554	Acute	chronic	OK	165.897	84.591	-0.971713	-2.22607	0.0006	0.00740185	yes	0.509901	1.96117
TGME49_232350	TGME49_232350	0	TGME49_chrVIII:2028053-2030777	Acute	chronic	OK	318.402	86.3378	-1.88278	-3.54145	5e-05	0.000929535	yes	0.27116	3.68786
TGME49_243600	TGME49_243600	0	TGME49_chrVI:2743708-2747482	Acute	chronic	OK	30.0061	86.4385	1.52642	2.38017	0.0011	0.0120458	yes	2.8807	0.347138
TGME49_219742	TGME49_219742	0	TGME49_chrXII:667742-670598	Acute	chronic	OK	0	87.2106	inf	-nan	5e-05	0.000929535	yes	#DIV/0!	0
TGME49_266600	TGME49_266600	0	TGME49_chrIX:1088121-1088991	Acute	chronic	OK	0	88.7698	inf	-nan	0.0059	0.0446634	yes	#DIV/0!	0
TGME49_257970	TGME49_257970	0	TGME49_chrVIIb:3689409-3691150	Acute	chronic	OK	0	89.463	inf	-nan	5e-05	0.000929535	yes	#DIV/0!	0
TGME49_229010	TGME49_229010	0	TGME49_chrVIII:19833-35866	Acute	chronic	OK	148.285	89.5124	-0.72821	-1.74294	0.00325	0.0282397	yes	0.603651	1.65659
TGME49_216000	TGME49_216000	0	TGME49_chrXI:6474930-6477692	Acute	chronic	OK	192.595	90.1366	-1.09538	-2.48196	0.00055	0.00686984	yes	0.468011	2.1367
TGME49_226970	TGME49_226970	0	TGME49_chrX:1180075-1184831	Acute	chronic	OK	220.199	90.5127	-1.28261	-2.48603	0.0001	0.0016248	yes	0.41105	2.4328
TGME49_249990	TGME49_249990	0	TGME49_chrXII:4972032-4978660	Acute	chronic	OK	153.254	90.7612	-0.755781	-1.86053	0.00185	0.0182579	yes	0.592227	1.68854
TGME49_310490	TGME49_310490	0	TGME49_chrXI:1378478-1384192	Acute	chronic	OK	193.77	91.8883	-1.0764	-2.12935	0.0004	0.00527657	yes	0.474213	2.10876
TGME49_203820	TGME49_203820	0	TGME49_chrVIIa:2200810-2207963	Acute	chronic	OK	43.5058	92.687	1.09116	2.34678	0.0001	0.0016248	yes	2.13045	0.469384
TGME49_248390	TGME49_248390	0	TGME49_chrXII:3830092-3832854	Acute	chronic	OK	232.783	93.164	-1.32114	-2.46931	0.0001	0.0016248	yes	0.400218	2.49864
TGME49_294400	TGME49_294400	0	TGME49_chrIa:879000-892950	Acute	chronic	OK	18.0272	93.763	2.37885	3.07272	5e-05	0.000929535	yes	5.2012	0.192263
TGME49_224950	TGME49_224950	0	TGME49_chrX:2638610-2648096	Acute	chronic	OK	18.1335	93.952	2.37326	3.6461	5e-05	0.000929535	yes	5.18113	0.193008
TGME49_208370	TGME49_208370	0	TGME49_chrIb:635899-644706	Acute	chronic	OK	48.5503	97.687	1.00869	2.43626	5e-05	0.000929535	yes	2.01208	0.496999
TGME49_225560	TGME49_225560	0	TGME49_chrX:2151924-2159861	Acute	chronic	OK	151.866	98.3219	-0.62721	-1.68126	0.0037	0.0310691	yes	0.647425	1.54458
TGME49_239740	TGME49_239740	0	TGME49_chrVI:882304-890735	Acute	chronic	OK	296.692	98.84	-1.5858	-3.66796	5e-05	0.000929535	yes	0.33314	3.00174
TGME49_219320	TGME49_219320	0	TGME49_chrXII:968518-973195	Acute	chronic	OK	289.646	100.308	-1.52986	-3.53516	5e-05	0.000929535	yes	0.346312	2.88757
TGME49_300200	TGME49_300200	0	TGME49_chrXII:142943-167039	Acute	chronic	OK	217.016	100.356	-1.11267	-2.31579	0.00025	0.00355605	yes	0.462436	2.16246
TGME49_266960	TGME49_266960	0	TGME49_chrIX:850297-883286	Acute	chronic	OK	190.753	100.599	-0.923097	-2.31328	0.00015	0.00231486	yes	0.527378	1.89617
TGME49_207840	TGME49_207840	0	TGME49_chrIb:321399-329137	Acute	chronic	OK	403.514	100.691	-2.00269	-3.09555	0.0001	0.0016248	yes	0.249535	4.00745
TGME49_267060	TGME49_267060	0	TGME49_chrIX:798178-800520	Acute	chronic	OK	374.978	101.33	-1.88775	-2.36271	0.0021	0.0203237	yes	0.270229	3.70056
TGME49_232670	TGME49_232670	0	TGME49_chrVIII:2215878-2219282	Acute	chronic	OK	187.096	101.525	-0.881948	-1.74821	0.0035	0.0297017	yes	0.542636	1.84286
TGME49_253640	TGME49_253640	0	TGME49_chrIII:1077556-1081978	Acute	chronic	OK	32.579	101.565	1.64039	2.14276	0.0038	0.0315771	yes	3.1175	0.32077
TGME49_276140	TGME49_276140	0	TGME49_chrIII:119650-123885	Acute	chronic	OK	189.882	101.883	-0.898182	-1.80169	0.00315	0.0277325	yes	0.53656	1.86373
TGME49_214940	TGME49_214940	0	TGME49_chrX:6604297-6613706	Acute	chronic	OK	353.795	102.068	-1.79339	-4.32843	5e-05	0.000929535	yes	0.288495	3.46627
TGME49_258370	TGME49_258370	0	TGME49_chrVIIb:3449103-3451188	Acute	chronic	OK	0	102.57	inf	-nan	5e-05	0.000929535	yes	#DIV/0!	0
TGME49_261650	TGME49_261650	0	TGME49_chrVIIb:1611031-1618864	Acute	chronic	OK	20.9658	102.719	2.29259	2.94776	0.00015	0.00231486	yes	4.89936	0.204108
TGME49_249720	TGME49_249720	0	TGME49_chrXII:4757891-4759629	Acute	chronic	OK	420.196	102.798	-2.03124	-2.80209	0.0004	0.00527657	yes	0.244643	4.08759
TGME49_222220	TGME49_222220	0	TGME49_chrII:965010-971693	Acute	chronic	OK	204.864	103.157	-0.989824	-2.58331	5e-05	0.000929535	yes	0.503539	1.98594
TGME49_304955	TGME49_304955	0	TGME49_chrIX:5107148-5122407	Acute	chronic	OK	65.403	104.02	0.669426	1.88945	0.0006	0.00740185	yes	1.59045	0.628754
TGME49_235470	TGME49_235470	0	TGME49_chrX:4880947-4892545	Acute	chronic	OK	160.183	104.265	-0.619459	-1.80722	0.002	0.0194501	yes	0.650912	1.53631
TGME49_218550	TGME49_218550	0	TGME49_chrXII:1461572-1469837	Acute	chronic	OK	61.4602	104.512	0.765949	1.88686	0.0012	0.0129632	yes	1.70048	0.588068
TGME49_236950	TGME49_236950	0	TGME49_chrX:5602167-5604220	Acute	chronic	OK	399.117	105.231	-1.92324	-3.09112	5e-05	0.000929535	yes	0.26366	3.79277
TGME49_249200	TGME49_249200	0	TGME49_chrXII:4372549-4375571	Acute	chronic	OK	52.33	105.432	1.0106	1.83928	0.0061	0.0458303	yes	2.01475	0.496339
TGME49_205470	TGME49_205470	0	TGME49_chrVIIa:1385082-1389803	Acute	chronic	OK	411.163	105.474	-1.96282	-4.91856	5e-05	0.000929535	yes	0.256526	3.89824
TGME49_279420	TGME49_279420	0	TGME49_chrIX:190161-196653	Acute	chronic	OK	44.649	108.13	1.27607	2.98303	5e-05	0.000929535	yes	2.42178	0.41292
TGME49_245540	TGME49_245540	0	TGME49_chrXII:2361587-2364473	Acute	chronic	OK	37.5655	108.715	1.53307	1.93788	0.00155	0.0157642	yes	2.89401	0.345541
TGME49_295662	TGME49_295662	0	TGME49_chrIa:1624316-1626062	Acute	chronic	OK	0	109.786	inf	-nan	5e-05	0.000929535	yes	#DIV/0!	0
TGME49_260440	TGME49_260440	0	TGME49_chrVIIb:2268024-2273077	Acute	chronic	OK	315.847	110.349	-1.51716	-2.56157	0.00015	0.00231486	yes	0.349375	2.86226
TGME49_313380	TGME49_313380	0	TGME49_chrXI:3328815-3332130	Acute	chronic	OK	216.026	111.642	-0.952322	-1.8095	0.00405	0.0335152	yes	0.516799	1.93499
TGME49_239330	TGME49_239330	0	TGME49_chrVI:551410-555190	Acute	chronic	OK	298.278	112.892	-1.40171	-2.68357	0.0001	0.0016248	yes	0.378479	2.64215
TGME49_278882	TGME49_278882	0	TGME49_chrXII:5785061-5788158	Acute	chronic	OK	0	112.934	inf	-nan	5e-05	0.000929535	yes	#DIV/0!	0
TGME49_230980	TGME49_230980	0	TGME49_chrVIII:1156908-1172549	Acute	chronic	OK	25.2372	113.279	2.16626	3.70652	5e-05	0.000929535	yes	4.48857	0.222788
TGME49_202620	TGME49_202620	0	TGME49_chrVIIa:3164534-3167304	Acute	chronic	OK	227.131	113.648	-0.998955	-2.47817	0.0007	0.00832708	yes	0.500363	1.99855
TGME49_294800	TGME49_294800	0	TGME49_chrIa:1147957-1150151	Acute	chronic	OK	748.862	114.96	-2.70357	-5.4838	5e-05	0.000929535	yes	0.153513	6.51411
TGME49_239820	TGME49_239820	0	TGME49_chrVI:937950-949205	Acute	chronic	OK	214.292	115.742	-0.888667	-2.3602	5e-05	0.000929535	yes	0.540113	1.85146
TGME49_295100	TGME49_295100	0	TGME49_chrIa:1396860-1407178	Acute	chronic	OK	39.3059	116.317	1.56524	2.3719	0.003	0.0268857	yes	2.95928	0.337921
TGME49_320260	TGME49_320260	0	TGME49_chrIV:402670-415727	Acute	chronic	OK	7.88212	118.023	3.90435	3.66789	0.00045	0.00582087	yes	14.9735	0.0667846
TGME49_250770	TGME49_250770	0	TGME49_chrXII:5194018-5198807	Acute	chronic	OK	295.805	118.233	-1.32301	-3.51447	5e-05	0.000929535	yes	0.399699	2.50188
TGME49_225790	TGME49_225790	0	TGME49_chrX:2038333-2047158	Acute	chronic	OK	29.8262	118.969	1.99594	2.24616	0.00345	0.0294651	yes	3.98874	0.250706
TGME49_297900	TGME49_297900	0	TGME49_chrII:2102967-2110807	Acute	chronic	OK	32.5831	119.54	1.8753	3.01508	5e-05	0.000929535	yes	3.66877	0.272571
TGME49_295030	TGME49_295030	0	TGME49_chrIa:1332673-1338734	Acute	chronic	OK	46.8359	119.878	1.35588	2.36604	0.0005	0.00634444	yes	2.55953	0.390696
TGME49_205250	TGME49_205250	0	TGME49_chrVIIa:1513496-1516225	Acute	chronic	OK	405.943	120.858	-1.74796	-4.5793	5e-05	0.000929535	yes	0.297722	3.35884
TGME49_301890	TGME49_301890	0	TGME49_chrX:7480404-7483912	Acute	chronic	OK	33.2584	120.944	1.86256	2.35043	0.00045	0.00582087	yes	3.63649	0.27499
TGME49_210810	TGME49_210810	0	TGME49_chrIV:2036496-2047830	Acute	chronic	OK	36.5047	121.766	1.73796	2.11038	0.004	0.0331701	yes	3.33563	0.299794
TGME49_219270	TGME49_219270	0	TGME49_chrXII:1009608-1012351	Acute	chronic	OK	312.933	122.572	-1.35222	-2.97946	5e-05	0.000929535	yes	0.391688	2.55305
TGME49_297070	TGME49_297070	0	TGME49_chrII:1515774-1519615	Acute	chronic	OK	222.892	122.581	-0.862611	-2.18885	0.00055	0.00686984	yes	0.549957	1.81832
TGME49_293510	TGME49_293510	0	TGME49_chrIa:385265-388399	Acute	chronic	OK	38.5954	122.638	1.66791	1.96864	0.0005	0.00634444	yes	3.17753	0.31471
TGME49_272370	TGME49_272370	0	TGME49_chrVIII:4026990-4039795	Acute	chronic	OK	41.6825	123.057	1.56182	3.93429	5e-05	0.000929535	yes	2.95225	0.338725
TGME49_256060	TGME49_256060	0	TGME49_chrVIIb:4538548-4543224	Acute	chronic	OK	24.2392	123.868	2.35339	3.00462	0.0001	0.0016248	yes	5.11023	0.195686
TGME49_273320	TGME49_273320	0	TGME49_chrVIII:3594016-3602566	Acute	chronic	OK	55.7551	125.578	1.17141	1.86481	0.00345	0.0294651	yes	2.25231	0.443988
TGME49_218410	TGME49_218410	0	TGME49_chrXII:1530229-1533821	Acute	chronic	OK	256.057	126.302	-1.01959	-2.10093	0.00085	0.00976279	yes	0.493257	2.02734
TGME49_213350	TGME49_213350	0	TGME49_chrV:949489-951772	Acute	chronic	OK	404.598	127.611	-1.66474	-2.80821	5e-05	0.000929535	yes	0.315402	3.17056
TGME49_230380	TGME49_230380	0	TGME49_chrVIII:737052-739200	Acute	chronic	OK	260.969	127.686	-1.03128	-1.77019	0.0041	0.0338589	yes	0.489277	2.04383
TGME49_266060	TGME49_266060	0	TGME49_chrIX:1325328-1328273	Acute	chronic	OK	623.624	127.966	-2.28492	-4.36057	5e-05	0.000929535	yes	0.205197	4.87336
TGME49_227600	TGME49_227600	0	TGME49_chrX:892916-896664	Acute	chronic	OK	320.238	128.25	-1.32019	-2.74864	5e-05	0.000929535	yes	0.400483	2.49698
TGME49_214090	TGME49_214090	0	TGME49_chrX:6018230-6030876	Acute	chronic	OK	35.0512	128.56	1.87491	3.75795	5e-05	0.000929535	yes	3.66778	0.272645
TGME49_261740	TGME49_261740	0	TGME49_chrVIIb:1552957-1554576	Acute	chronic	OK	1491.58	128.968	-3.53175	-8.13666	5e-05	0.000929535	yes	0.086464	11.5655
TGME49_245460	TGME49_245460	0	TGME49_chrXII:2283390-2288242	Acute	chronic	OK	458.799	129.542	-1.82444	-3.69777	5e-05	0.000929535	yes	0.28235	3.5417
TGME49_248670	TGME49_248670	0	TGME49_chrXII:4071365-4080618	Acute	chronic	OK	45.0904	130.68	1.53515	3.65057	5e-05	0.000929535	yes	2.89818	0.345044
TGME49_238250	TGME49_238250	0	TGME49_chrVI:148524-156952	Acute	chronic	OK	327.96	130.712	-1.32713	-2.18882	0.0025	0.0234016	yes	0.398561	2.50903
TGME49_221400	TGME49_221400	0	TGME49_chrII:310909-331569	Acute	chronic	OK	55.7216	130.776	1.23079	3.22173	5e-05	0.000929535	yes	2.34695	0.426084
TGME49_207710	TGME49_207710	0	TGME49_chrIb:223762-230019	Acute	chronic	OK	21.0438	131.052	2.63867	1.92684	0.0035	0.0297017	yes	6.22758	0.160576
TGME49_205680	TGME49_205680	0	TGME49_chrVIIa:1208733-1219931	Acute	chronic	OK	21.4046	131.799	2.62235	2.58869	0.00115	0.0125247	yes	6.15751	0.162403
TGME49_271050	TGME49_271050	0	TGME49_chrVIII:4757771-4759560	Acute	chronic	OK	2392.54	132.162	-4.17816	-9.59098	5e-05	0.000929535	yes	0.0552392	18.1031
TGME49_275810	TGME49_275810	0	TGME49_chrIII:214339-216947	Acute	chronic	OK	657.108	133.341	-2.30101	-3.18008	0.0002	0.00292821	yes	0.202921	4.92803
TGME49_248700	TGME49_248700	0	TGME49_chrXII:4099566-4103309	Acute	chronic	OK	355.714	133.642	-1.41235	-2.92369	5e-05	0.000929535	yes	0.375701	2.66169
TGME49_280380	TGME49_280380	0	TGME49_chrVIIa:487174-490349	Acute	chronic	OK	323.96	134.384	-1.26945	-3.02891	5e-05	0.000929535	yes	0.414817	2.4107
TGME49_289920	TGME49_289920	0	TGME49_chrIX:3518023-3522050	Acute	chronic	OK	72.3294	134.441	0.894319	1.84508	0.00305	0.0270908	yes	1.85873	0.538001
TGME49_292375	TGME49_292375	0	TGME49_chrIX:4715857-4721340	Acute	chronic	OK	38.8246	134.843	1.79624	3.20284	5e-05	0.000929535	yes	3.47313	0.287924
TGME49_313390	TGME49_313390	0	TGME49_chrXI:3336123-3338902	Acute	chronic	OK	241.405	136.659	-0.820874	-2.15052	0.0009	0.0101619	yes	0.566098	1.76648
TGME49_288360	TGME49_288360	0	TGME49_chrIX:2473257-2489324	Acute	chronic	OK	713.851	137.614	-2.37499	-3.14367	5e-05	0.000929535	yes	0.192777	5.18734
TGME49_223050	TGME49_223050	0	TGME49_chrII:1384904-1387550	Acute	chronic	OK	355.06	137.89	-1.36455	-2.53794	0.00015	0.00231486	yes	0.388357	2.57495
TGME49_215530	TGME49_215530	0	TGME49_chrX:6999482-7005339	Acute	chronic	OK	343.118	138.341	-1.31047	-2.70448	0.0001	0.0016248	yes	0.403188	2.48023
TGME49_209290	TGME49_209290	0	TGME49_chrIb:1190396-1192528	Acute	chronic	OK	309.3	138.657	-1.15749	-2.86677	0.0002	0.00292821	yes	0.448293	2.23068
TGME49_258410	TGME49_258410	0	TGME49_chrVIIb:3434352-3436109	Acute	chronic	OK	320.795	139.642	-1.19992	-1.96428	0.00285	0.0257725	yes	0.4353	2.29727
TGME49_264150	TGME49_264150	0	TGME49_chrVIIb:135310-136836	Acute	chronic	OK	0	141.079	inf	-nan	5e-05	0.000929535	yes	#DIV/0!	0
TGME49_239100	TGME49_239100	0	TGME49_chrVI:462284-466051	Acute	chronic	OK	470.017	141.482	-1.7321	-3.95961	5e-05	0.000929535	yes	0.301015	3.3221
TGME49_236010	TGME49_236010	0	TGME49_chrX:5234135-5242986	Acute	chronic	OK	41.1818	142.418	1.79006	3.42287	5e-05	0.000929535	yes	3.45828	0.289161
TGME49_227360	TGME49_227360	0	TGME49_chrX:993006-997846	Acute	chronic	OK	313.064	142.598	-1.1345	-3.01613	5e-05	0.000929535	yes	0.455492	2.19543
TGME49_207440	TGME49_207440	0	TGME49_chrIb:61860-65920	Acute	chronic	OK	388.693	143.001	-1.44261	-3.13359	5e-05	0.000929535	yes	0.367902	2.71811
TGME49_314430	TGME49_314430	0	TGME49_chrXI:4098321-4109465	Acute	chronic	OK	81.5656	143.717	0.817199	2.40683	5e-05	0.000929535	yes	1.76198	0.567543
TGME49_224170	TGME49_224170	0	TGME49_chrX:3283805-3286137	Acute	chronic	OK	29.8427	143.957	2.27018	2.14185	0.00095	0.0106662	yes	4.82386	0.207303
TGME49_284180	TGME49_284180	0	TGME49_chrV:2782502-2790764	Acute	chronic	OK	76.3633	144.906	0.924165	2.54655	5e-05	0.000929535	yes	1.89759	0.526985
TGME49_225290	TGME49_225290	0	TGME49_chrX:2320018-2334817	Acute	chronic	OK	19.3946	145.042	2.90274	3.41288	5e-05	0.000929535	yes	7.47847	0.133717
TGME49_275320	TGME49_275320	0	TGME49_chrX:7165282-7184697	Acute	chronic	OK	26.8888	146.837	2.44914	4.34825	5e-05	0.000929535	yes	5.4609	0.18312
TGME49_295105	TGME49_295105	0	TGME49_chrIa:1396860-1407178	Acute	chronic	OK	543.896	147.421	-1.88338	-2.49185	0.00065	0.00792088	yes	0.271046	3.68941
TGME49_221470	TGME49_221470	0	TGME49_chrII:375552-385985	Acute	chronic	OK	42.5686	148.497	1.80257	2.94907	0.0001	0.0016248	yes	3.48842	0.286663
TGME49_249850	TGME49_249850	0	TGME49_chrXII:4901161-4903894	Acute	chronic	OK	380.19	150.634	-1.33568	-3.33768	5e-05	0.000929535	yes	0.396207	2.52393
TGME49_280460	TGME49_280460	0	TGME49_chrVIIa:388315-405722	Acute	chronic	OK	73.7676	150.891	1.03245	2.66419	5e-05	0.000929535	yes	2.04549	0.48888
TGME49_261570	TGME49_261570	0	TGME49_chrVIIb:1652766-1656047	Acute	chronic	OK	590.539	151.243	-1.96516	-3.58068	5e-05	0.000929535	yes	0.25611	3.90457
TGME49_309810	TGME49_309810	0	TGME49_chrXI:828438-830112	Acute	chronic	OK	610.169	151.666	-2.00832	-3.64424	5e-05	0.000929535	yes	0.248564	4.02311
TGME49_249900	TGME49_249900	0	TGME49_chrXII:4937096-4938637	Acute	chronic	OK	488.031	151.893	-1.68392	-4.05116	5e-05	0.000929535	yes	0.311236	3.21299
TGME49_306620	TGME49_306620	0	TGME49_chrIX:6215617-6226362	Acute	chronic	OK	13.5853	152.171	3.48557	5.98897	5e-05	0.000929535	yes	11.2012	0.0892765
TGME49_321530	TGME49_321530	0	TGME49_chrIb:1741504-1757365	Acute	chronic	OK	68.9437	152.173	1.14222	1.94729	0.00275	0.0250953	yes	2.20721	0.453061
TGME49_216080	TGME49_216080	0	TGME49_chrXI:6400036-6406273	Acute	chronic	OK	58.4552	152.535	1.38374	2.97251	5e-05	0.000929535	yes	2.60943	0.383225
TGME49_203790	TGME49_203790	0	TGME49_chrVIIa:2233074-2239788	Acute	chronic	OK	86.9626	153.211	0.817049	1.71413	0.00465	0.0374719	yes	1.7618	0.5676
TGME49_301250	TGME49_301250	0	TGME49_chrIV:2346692-2352017	Acute	chronic	OK	60.9154	153.606	1.33435	3.10422	5e-05	0.000929535	yes	2.52163	0.396569
TGME49_258580	TGME49_258580	0	TGME49_chrVIIb:3321441-3324438	Acute	chronic	OK	355.88	154.969	-1.19942	-3.41237	5e-05	0.000929535	yes	0.435453	2.29646
TGME49_232630	TGME49_232630	0	TGME49_chrVIII:2199925-2202411	Acute	chronic	OK	82.3483	155.765	0.919563	1.88786	0.00605	0.0456261	yes	1.89154	0.52867
TGME49_229250	TGME49_229250	0	TGME49_chrVIII:109200-111261	Acute	chronic	OK	405.079	155.884	-1.37773	-2.12172	0.00155	0.0157642	yes	0.384824	2.59859
TGME49_230210	TGME49_230210	0	TGME49_chrVIII:685012-689602	Acute	chronic	OK	298.125	155.965	-0.934691	-2.42378	5e-05	0.000929535	yes	0.523153	1.91149
TGME49_263040	TGME49_263040	0	TGME49_chrVIIb:856509-858837	Acute	chronic	OK	310.114	156.334	-0.988167	-1.74276	0.0049	0.0390924	yes	0.504118	1.98366
TGME49_263320	TGME49_263320	0	TGME49_chrVIIb:638017-641074	Acute	chronic	OK	83.2942	156.577	0.910585	1.62708	0.00575	0.0438602	yes	1.87981	0.53197
TGME49_231640	TGME49_231640	0	TGME49_chrVIII:1516112-1520159	Acute	chronic	OK	447.529	157.464	-1.50696	-4.03811	5e-05	0.000929535	yes	0.351852	2.8421
TGME49_202030	TGME49_202030	0	TGME49_chrVIIa:3679030-3688221	Acute	chronic	OK	15.765	158.23	3.32723	5.29649	5e-05	0.000929535	yes	10.0368	0.0996334
TGME49_310780	TGME49_310780	0	TGME49_chrXI:1588346-1590381	Acute	chronic	OK	913.974	159.024	-2.52291	-6.7104	5e-05	0.000929535	yes	0.173992	5.7474
TGME49_214100	TGME49_214100	0	TGME49_chrX:6031183-6033549	Acute	chronic	OK	48.805	159.142	1.70522	2.89544	0.00065	0.00792088	yes	3.26077	0.306676
TGME49_243930	TGME49_243930	0	TGME49_chrVI:2893618-2901123	Acute	chronic	OK	69.5768	159.565	1.19746	2.81939	5e-05	0.000929535	yes	2.29337	0.43604
TGME49_243570	TGME49_243570	0	TGME49_chrVI:2724727-2729354	Acute	chronic	OK	501.679	160.444	-1.64469	-3.31703	5e-05	0.000929535	yes	0.319814	3.12682
TGME49_293760	TGME49_293760	0	TGME49_chrIa:545427-549143	Acute	chronic	OK	81.6317	160.616	0.97641	2.33426	0.0007	0.00832708	yes	1.96757	0.508241
TGME49_290980	TGME49_290980	0	TGME49_chrIX:4006829-4009517	Acute	chronic	OK	28.5554	161.23	2.49728	2.75868	0.0002	0.00292821	yes	5.64622	0.17711
TGME49_259240	TGME49_259240	0	TGME49_chrVIIb:2847348-2849738	Acute	chronic	OK	912.553	162.706	-2.48764	-2.88046	0.0002	0.00292821	yes	0.178298	5.6086
TGME49_242090	TGME49_242090	0	TGME49_chrVI:1884111-1894414	Acute	chronic	OK	112.438	162.815	0.534102	1.61603	0.0051	0.0404458	yes	1.44804	0.690587
TGME49_245680	TGME49_245680	0	TGME49_chrXII:2465505-2466818	Acute	chronic	OK	717.072	163.372	-2.13396	-5.05647	5e-05	0.000929535	yes	0.227832	4.3892
TGME49_290000	TGME49_290000	0	TGME49_chrIX:3574519-3577169	Acute	chronic	OK	18.6678	166.462	3.15657	3.83288	0.00615	0.0460329	yes	8.91707	0.112145
TGME49_310670	TGME49_310670	0	TGME49_chrXI:1510859-1517828	Acute	chronic	OK	40.515	166.983	2.04317	3.95739	5e-05	0.000929535	yes	4.12151	0.242629
TGME49_314810	TGME49_314810	0	TGME49_chrXI:4309386-4314752	Acute	chronic	OK	276.157	168.462	-0.713067	-1.76845	0.00345	0.0294651	yes	0.610023	1.63928
TGME49_266080	TGME49_266080	0	TGME49_chrIX:1314711-1319300	Acute	chronic	OK	295.04	170.083	-0.794668	-2.44195	5e-05	0.000929535	yes	0.576474	1.73468
TGME49_202500	TGME49_202500	0	TGME49_chrVIIa:3273583-3277493	Acute	chronic	OK	291.965	170.924	-0.772438	-2.01809	0.00085	0.00976279	yes	0.585426	1.70816
TGME49_314260	TGME49_314260	0	TGME49_chrXI:3964692-3968257	Acute	chronic	OK	88.459	174.376	0.979119	2.38079	0.00065	0.00792088	yes	1.97126	0.507289
TGME49_234450	TGME49_234450	0	TGME49_chrX:4396848-4399371	Acute	chronic	OK	564.204	176.239	-1.67868	-3.41007	5e-05	0.000929535	yes	0.312368	3.20136
TGME49_245530	TGME49_245530	0	TGME49_chrXII:2351981-2361394	Acute	chronic	OK	6.99912	179.301	4.67906	4.91004	5e-05	0.000929535	yes	25.6176	0.0390356
TGME49_254720	TGME49_254720	0	TGME49_chrIII:1892229-1914230	Acute	chronic	OK	1093.19	182.164	-2.58524	-5.52816	5e-05	0.000929535	yes	0.166635	6.00113
TGME49_204420	TGME49_204420	0	TGME49_chrVIIa:1797461-1803994	Acute	chronic	OK	7.91363	183.579	4.53592	4.55636	0.0012	0.0129632	yes	23.1978	0.0431075
TGME49_208030	TGME49_208030	0	TGME49_chrIb:531350-534471	Acute	chronic	OK	353.023	187.891	-0.909867	-2.73529	5e-05	0.000929535	yes	0.532234	1.87887
TGME49_248190	TGME49_248190	0	TGME49_chrXII:3731934-3737821	Acute	chronic	OK	51.6857	189.313	1.87294	3.34176	5e-05	0.000929535	yes	3.66277	0.273017
TGME49_244560	TGME49_244560	0	TGME49_chrVI:3355924-3363010	Acute	chronic	OK	433.562	192.334	-1.17263	-3.50937	5e-05	0.000929535	yes	0.443614	2.25421
TGME49_201840	TGME49_201840	0	TGME49_chrVIIa:3748208-3755973	Acute	chronic	OK	35.9381	193.571	2.42928	3.94869	5e-05	0.000929535	yes	5.38623	0.185658
TGME49_232300	TGME49_232300	0	TGME49_chrVIII:1996465-1999753	Acute	chronic	OK	352.801	195.58	-0.851099	-1.7469	0.0032	0.0279266	yes	0.554364	1.80387
TGME49_215470	TGME49_215470	0	TGME49_chrX:6973728-6976264	Acute	chronic	OK	654.323	196.173	-1.73788	-3.65641	5e-05	0.000929535	yes	0.299811	3.33544
TGME49_216880	TGME49_216880	0	TGME49_chrXI:5815676-5820213	Acute	chronic	OK	572.821	196.693	-1.54214	-3.80589	5e-05	0.000929535	yes	0.343376	2.91226
TGME49_215910	TGME49_215910	0	TGME49_chrXI:6529298-6545311	Acute	chronic	OK	38.3325	198.616	2.37334	6.27467	5e-05	0.000929535	yes	5.1814	0.192998
TGME49_263700	TGME49_263700	0	TGME49_chrVIIb:385704-387989	Acute	chronic	OK	410.236	199.522	-1.03991	-1.84434	0.0034	0.0292884	yes	0.486359	2.05609
TGME49_213610	TGME49_213610	0	TGME49_chrV:1167672-1174256	Acute	chronic	OK	52.2377	200.687	1.94179	4.25828	5e-05	0.000929535	yes	3.8418	0.260294
TGME49_221210	TGME49_221210	0	TGME49_chrII:135473-137827	Acute	chronic	OK	547.969	201.484	-1.44343	-2.65698	0.0002	0.00292821	yes	0.367692	2.71967
TGME49_262560	TGME49_262560	0	TGME49_chrVIIb:1159427-1163114	Acute	chronic	OK	74.86	205.028	1.45355	2.83212	5e-05	0.000929535	yes	2.73882	0.365121
TGME49_263270	TGME49_263270	0	TGME49_chrVIIb:663811-674046	Acute	chronic	OK	44.9137	205.511	2.19399	4.61258	5e-05	0.000929535	yes	4.57569	0.218546
TGME49_250710	TGME49_250710	0	TGME49_chrXII:5142426-5144913	Acute	chronic	OK	723.508	210.484	-1.7813	-5.24367	5e-05	0.000929535	yes	0.290921	3.43735
TGME49_231630	TGME49_231630	0	TGME49_chrVIII:1512772-1515711	Acute	chronic	OK	543.622	212.4	-1.35582	-3.53618	5e-05	0.000929535	yes	0.390713	2.55943
TGME49_234530	TGME49_234530	0	TGME49_chrX:4440705-4442927	Acute	chronic	OK	98.0202	213.908	1.12584	1.56023	0.00645	0.0477419	yes	2.18228	0.458235
TGME49_229670	TGME49_229670	0	TGME49_chrVIII:371761-374724	Acute	chronic	OK	1127.39	214.498	-2.39395	-2.81743	0.00065	0.00792088	yes	0.190261	5.25595
TGME49_247520	TGME49_247520	0	TGME49_chrXII:3390517-3392745	Acute	chronic	OK	533.057	214.919	-1.3105	-3.85331	5e-05	0.000929535	yes	0.403182	2.48027
TGME49_234550	TGME49_234550	0	TGME49_chrX:4449177-4451221	Acute	chronic	OK	599.51	216.258	-1.47103	-2.51098	0.0004	0.00527657	yes	0.360725	2.7722
TGME49_249670	TGME49_249670	0	TGME49_chrXII:4720753-4728123	Acute	chronic	OK	50.3393	220.837	2.13322	3.92122	5e-05	0.000929535	yes	4.38697	0.227948
TGME49_314310	TGME49_314310	0	TGME49_chrXI:3988411-3996781	Acute	chronic	OK	60.7892	221.986	1.86858	3.04202	5e-05	0.000929535	yes	3.65173	0.273842
TGME49_254440	TGME49_254440	0	TGME49_chrIII:1739975-1743315	Acute	chronic	OK	728.276	222.823	-1.70859	-2.91936	0.0001	0.0016248	yes	0.30596	3.26841
TGME49_271030	TGME49_271030	0	TGME49_chrVIII:4765483-4770778	Acute	chronic	OK	72.2809	223.549	1.62891	4.30424	5e-05	0.000929535	yes	3.09278	0.323334
TGME49_222370	TGME49_222370	0	TGME49_chrII:1078764-1083390	Acute	chronic	OK	41.9243	224.567	2.42128	5.17235	5e-05	0.000929535	yes	5.35649	0.186689
TGME49_204530	TGME49_204530	0	TGME49_chrVIIa:1727970-1735767	Acute	chronic	OK	389.353	224.719	-0.792959	-2.31621	0.00045	0.00582087	yes	0.57716	1.73262
TGME49_277080	TGME49_277080	0	TGME49_chrXII:6723173-6725987	Acute	chronic	OK	1293.16	227.46	-2.50722	-5.72528	5e-05	0.000929535	yes	0.175895	5.68522
TGME49_294870	TGME49_294870	0	TGME49_chrIa:1233329-1239477	Acute	chronic	OK	133.846	229.328	0.776837	2.19231	0.0003	0.00412062	yes	1.71337	0.583644
TGME49_270380	TGME49_270380	0	TGME49_chrVIII:5240563-5243290	Acute	chronic	OK	536.32	229.701	-1.22334	-2.21833	0.00075	0.00879106	yes	0.428291	2.33486
TGME49_301400	TGME49_301400	0	TGME49_chrIV:2442156-2456741	Acute	chronic	OK	81.5646	232.218	1.50946	4.34663	5e-05	0.000929535	yes	2.84704	0.351242
TGME49_217570	TGME49_217570	0	TGME49_chrXII:1912821-1915237	Acute	chronic	OK	898.216	233.094	-1.94615	-4.03664	5e-05	0.000929535	yes	0.259508	3.85345
TGME49_305520	TGME49_305520	0	TGME49_chrIX:5449443-5452090	Acute	chronic	OK	664.916	234.079	-1.50618	-2.97086	5e-05	0.000929535	yes	0.352043	2.84056
TGME49_201780	TGME49_201780	0	TGME49_chrVIIa:3794120-3797385	Acute	chronic	OK	707.831	235.207	-1.58947	-4.38922	5e-05	0.000929535	yes	0.332293	3.0094
TGME49_232410	TGME49_232410	0	TGME49_chrVIII:2078642-2081975	Acute	chronic	OK	102.122	239.16	1.22768	2.43358	0.0002	0.00292821	yes	2.3419	0.427003
TGME49_318880	TGME49_318880	0	tgme49_asmbl.8:5520-10311	Acute	chronic	OK	13.216	240.137	4.1835	2.87284	0.00175	0.0173567	yes	18.1702	0.0550353
TGME49_204020	TGME49_204020	0	TGME49_chrVIIa:2045911-2049135	Acute	chronic	OK	487.016	240.284	-1.01923	-2.41585	0.0003	0.00412062	yes	0.49338	2.02683
TGME49_318660	TGME49_318660	0	TGME49_chrIV:1164764-1168257	Acute	chronic	OK	58.7799	241.291	2.03738	3.88812	5e-05	0.000929535	yes	4.10499	0.243606
TGME49_257680	TGME49_257680	0	TGME49_chrVIIb:3911289-3913592	Acute	chronic	OK	708.84	245.34	-1.53068	-2.21119	0.00215	0.0207574	yes	0.346115	2.88921
TGME49_201390	TGME49_201390	0	TGME49_chrVIIa:3908768-3911287	Acute	chronic	OK	526.514	245.819	-1.09888	-3.07819	5e-05	0.000929535	yes	0.46688	2.14188
TGME49_227280	TGME49_227280	0	TGME49_chrX:1047283-1053157	Acute	chronic	OK	823.82	247.481	-1.73501	-4.87226	5e-05	0.000929535	yes	0.300407	3.32882
TGME49_200385	TGME49_200385	0	TGME49_chrVIII:6836178-6844833	Acute	chronic	OK	94.8633	248.082	1.38689	3.9443	5e-05	0.000929535	yes	2.61515	0.382387
TGME49_210690	TGME49_210690	0	TGME49_chrIV:2156316-2159299	Acute	chronic	OK	397.793	251.548	-0.661184	-1.76042	0.0024	0.0226245	yes	0.632359	1.58138
TGME49_268790	TGME49_268790	0	TGME49_chrVIII:6290940-6293237	Acute	chronic	OK	125.527	252.43	1.00788	2.42271	0.00075	0.00879106	yes	2.01096	0.497274
TGME49_226420	TGME49_226420	0	TGME49_chrX:1647516-1655623	Acute	chronic	OK	44.5772	256.058	2.5221	3.94707	5e-05	0.000929535	yes	5.74415	0.17409
TGME49_309590	TGME49_309590	0	TGME49_chrXI:744729-748975	Acute	chronic	OK	1031.7	258.36	-1.99757	-5.75827	5e-05	0.000929535	yes	0.250422	3.99327
TGME49_293690	TGME49_293690	0	TGME49_chrIa:510052-524120	Acute	chronic	OK	129.366	260.903	1.01205	2.37581	0.00055	0.00686984	yes	2.01678	0.495839
TGME49_286420	TGME49_286420	0	TGME49_chrV:1835831-1838784	Acute	chronic	OK	916.531	268.435	-1.77161	-4.99491	5e-05	0.000929535	yes	0.292882	3.41435
TGME49_285250	TGME49_285250	0	TGME49_chrV:2485340-2490089	Acute	chronic	OK	117.517	275.278	1.22802	3.09235	5e-05	0.000929535	yes	2.34245	0.426903
TGME49_263050	TGME49_263050	0	TGME49_chrVIIb:852680-856438	Acute	chronic	OK	508.549	276.629	-0.878437	-1.92543	0.0015	0.0154523	yes	0.543957	1.83838
TGME49_257530	TGME49_257530	0	TGME49_chrVIIb:3990908-3994494	Acute	chronic	OK	1077.52	278.184	-1.9536	-5.47099	5e-05	0.000929535	yes	0.258171	3.87341
TGME49_249250	TGME49_249250	0	TGME49_chrXII:4397155-4399321	Acute	chronic	OK	874.955	282.155	-1.63272	-3.02104	0.0001	0.0016248	yes	0.322479	3.10097
TGME49_205330	TGME49_205330	0	TGME49_chrVIIa:1470019-1472108	Acute	chronic	OK	164.124	283.289	0.787492	1.60632	0.0053	0.0413752	yes	1.72607	0.579352
TGME49_255260	TGME49_255260	0	TGME49_chrVIIb:4947537-4954014	Acute	chronic	OK	539.361	287.114	-0.90963	-2.73549	5e-05	0.000929535	yes	0.532323	1.87856
TGME49_290300	TGME49_290300	0	TGME49_chrIX:3692261-3694464	Acute	chronic	OK	72.7295	294.379	2.01706	4.06171	5e-05	0.000929535	yes	4.04759	0.247061
TGME49_232250	TGME49_232250	0	TGME49_chrVIII:1972788-1981841	Acute	chronic	OK	179.676	295.54	0.717955	1.88054	0.00175	0.0173567	yes	1.64485	0.607958
TGME49_231080	TGME49_231080	0	TGME49_chrVIII:1229570-1231502	Acute	chronic	OK	750.005	297.558	-1.33373	-2.4454	0.0004	0.00527657	yes	0.396741	2.52053
TGME49_228470	TGME49_228470	0	TGME49_chrX:295089-298043	Acute	chronic	OK	571.187	298.835	-0.934617	-2.25529	0.00025	0.00355605	yes	0.523182	1.91138
TGME49_255900	TGME49_255900	0	TGME49_chrVIIb:4634155-4636964	Acute	chronic	OK	96.7036	299.502	1.63092	2.93693	0.0001	0.0016248	yes	3.09711	0.322881
TGME49_284560	TGME49_284560	0	TGME49_chrV:2712848-2715816	Acute	chronic	OK	801.611	301.719	-1.4097	-3.19435	5e-05	0.000929535	yes	0.376391	2.65681
TGME49_209985	TGME49_209985	0	TGME49_chrIb:1612260-1614656	Acute	chronic	OK	17.1725	302.803	4.1402	3.76854	0.00265	0.0244056	yes	17.633	0.0567118
TGME49_271970	TGME49_271970	0	TGME49_chrVIII:4256186-4259119	Acute	chronic	OK	504.266	304.722	-0.726692	-2.05364	0.00045	0.00582087	yes	0.604288	1.65484
TGME49_213580	TGME49_213580	0	TGME49_chrV:1153363-1154695	Acute	chronic	OK	979.383	311.865	-1.65095	-2.69586	0.00025	0.00355605	yes	0.31843	3.14041
TGME49_297060	TGME49_297060	0	TGME49_chrII:1510430-1514515	Acute	chronic	OK	145.137	313.437	1.11076	1.83431	0.00325	0.0282397	yes	2.15959	0.46305
TGME49_297340	TGME49_297340	0	TGME49_chrII:1700891-1711070	Acute	chronic	OK	89.9133	314.061	1.80444	5.11511	5e-05	0.000929535	yes	3.49293	0.286292
TGME49_227380	TGME49_227380	0	TGME49_chrX:972675-977398	Acute	chronic	OK	181.408	320.321	0.820276	2.48809	0.0001	0.0016248	yes	1.76575	0.566332
TGME49_309930	TGME49_309930	0	TGME49_chrXI:908143-917627	Acute	chronic	OK	19.586	323.933	4.0478	6.38851	5e-05	0.000929535	yes	16.539	0.0604631
TGME49_290970	TGME49_290970	0	TGME49_chrIX:4003147-4005052	Acute	chronic	OK	86.7248	330.308	1.9293	3.24537	5e-05	0.000929535	yes	3.80869	0.262557
TGME49_232710	TGME49_232710	0	TGME49_chrVIII:2235745-2237526	Acute	chronic	OK	835.288	333.926	-1.32275	-3.19708	5e-05	0.000929535	yes	0.399773	2.50142
TGME49_208730	TGME49_208730	0	TGME49_chrIb:831702-838384	Acute	chronic	OK	122.944	346.736	1.49584	4.3823	5e-05	0.000929535	yes	2.82028	0.354575
TGME49_248990	TGME49_248990	0	TGME49_chrXII:4288914-4292019	Acute	chronic	OK	100.211	399.967	1.99684	4.62587	5e-05	0.000929535	yes	3.99125	0.250548
TGME49_248480	TGME49_248480	0	TGME49_chrXII:3884268-3886456	Acute	chronic	OK	738.831	410.576	-0.847595	-1.86688	0.00225	0.0214636	yes	0.55571	1.7995
TGME49_269420	TGME49_269420	0	TGME49_chrVIII:5814006-5816229	Acute	chronic	OK	173.654	410.766	1.2421	3.42112	5e-05	0.000929535	yes	2.36543	0.422757
TGME49_260260	TGME49_260260	0	TGME49_chrVIIb:2414879-2416871	Acute	chronic	OK	756.462	413.194	-0.872448	-1.71086	0.00515	0.0407615	yes	0.546219	1.83077
TGME49_285980	TGME49_285980	0	TGME49_chrV:2088325-2098814	Acute	chronic	OK	71.5642	415.659	2.53809	4.95274	5e-05	0.000929535	yes	5.8082	0.17217
TGME49_263090	TGME49_263090	0	TGME49_chrVIIb:813066-816696	Acute	chronic	OK	764.086	417.661	-0.871401	-2.61534	5e-05	0.000929535	yes	0.546615	1.82944
TGME49_288650	TGME49_288650	0	TGME49_chrIX:2651901-2660108	Acute	chronic	OK	805.69	424.624	-0.92404	-2.66027	5e-05	0.000929535	yes	0.527031	1.89742
TGME49_251540	TGME49_251540	0	TGME49_chrXII:5450173-5455122	Acute	chronic	OK	109.582	436.958	1.99548	4.96169	5e-05	0.000929535	yes	3.9875	0.250784
TGME49_267680	TGME49_267680	0	TGME49_chrIX:459844-469894	Acute	chronic	OK	16.0412	443.935	4.79049	7.68603	5e-05	0.000929535	yes	27.6747	0.0361341
TGME49_278080	TGME49_278080	0	TGME49_chrXII:6307199-6312079	Acute	chronic	OK	14.322	451.966	4.9799	4.03786	5e-05	0.000929535	yes	31.5575	0.0316882
TGME49_207160	TGME49_207160	0	TGME49_chrX:7420833-7423106	Acute	chronic	OK	44.118	454.893	3.36609	4.64496	5e-05	0.000929535	yes	10.3108	0.0969854
TGME49_242330	TGME49_242330	0	TGME49_chrVI:1972677-1974116	Acute	chronic	OK	833.6	482.033	-0.790223	-1.92139	0.00165	0.0166542	yes	0.578255	1.72934
TGME49_311100	TGME49_311100	0	TGME49_chrXI:1807984-1812147	Acute	chronic	OK	104.284	488.387	2.22751	5.42778	5e-05	0.000929535	yes	4.68324	0.213527
TGME49_208740	TGME49_208740	0	TGME49_chrIb:838554-842088	Acute	chronic	OK	248.39	492.026	0.986129	2.79115	5e-05	0.000929535	yes	1.98086	0.504831
TGME49_225540	TGME49_225540	0	TGME49_chrX:2164844-2174624	Acute	chronic	OK	74.357	520.771	2.80811	5.52921	5e-05	0.000929535	yes	7.00366	0.142783
TGME49_275440	TGME49_275440	0	TGME49_chrX:7270767-7274202	Acute	chronic	OK	922.025	529.529	-0.800097	-2.49795	0.0001	0.0016248	yes	0.574311	1.74122
TGME49_293780	TGME49_293780	0	TGME49_chrIa:557009-559534	Acute	chronic	OK	38.5961	532.995	3.78759	5.97651	5e-05	0.000929535	yes	13.8096	0.0724136
TGME49_283780	TGME49_283780	0	TGME49_chrV:2973953-2984956	Acute	chronic	OK	91.5995	542.9	2.56727	5.74301	5e-05	0.000929535	yes	5.92689	0.168723
TGME49_271930	TGME49_271930	0	TGME49_chrVIII:4277165-4279306	Acute	chronic	OK	269.501	550.455	1.03033	2.1313	0.0009	0.0101619	yes	2.0425	0.489597
TGME49_224630	TGME49_224630	0	TGME49_chrX:2914720-2922826	Acute	chronic	OK	6.53243	563.466	6.43057	6.11566	5e-05	0.000929535	yes	86.2567	0.0115933
TGME49_289690	TGME49_289690	0	TGME49_chrIX:3379272-3386248	Acute	chronic	OK	321.478	578.346	0.847211	2.56025	5e-05	0.000929535	yes	1.79902	0.555858
TGME49_320190	TGME49_320190	0	TGME49_chrIV:441693-443582	Acute	chronic	OK	52.623	604.966	3.52309	5.54357	5e-05	0.000929535	yes	11.4962	0.0869851
TGME49_259630	TGME49_259630	0	TGME49_chrVIIb:2748597-2750624	Acute	chronic	OK	146.996	630.488	2.1007	3.9698	5e-05	0.000929535	yes	4.28915	0.233146
TGME49_316400	TGME49_316400	0	TGME49_chrXI:5274231-5276903	Acute	chronic	OK	1113.06	660.635	-0.752609	-2.28559	0.0001	0.0016248	yes	0.59353	1.68483
TGME49_286450	TGME49_286450	0	TGME49_chrV:1823052-1826598	Acute	chronic	OK	2723.84	706.165	-1.94756	-4.82599	5e-05	0.000929535	yes	0.259253	3.85723
TGME49_289370	TGME49_289370	0	TGME49_chrIX:3239478-3240943	Acute	chronic	OK	40.3646	725.851	4.16851	4.90322	0.00015	0.00231486	yes	17.9824	0.05561
TGME49_256760	TGME49_256760	0	TGME49_chrVIIb:4480659-4484909	Acute	chronic	OK	100.119	768.245	2.93985	6.166	5e-05	0.000929535	yes	7.67332	0.130322
TGME49_227620	TGME49_227620	0	TGME49_chrX:869401-871808	Acute	chronic	OK	2304.6	908.02	-1.34372	-3.5342	5e-05	0.000929535	yes	0.394003	2.53805
TGME49_264660	TGME49_264660	0	TGME49_chrIX:2135627-2144429	Acute	chronic	OK	214.998	1036.11	2.26878	2.09364	0.0065	0.0480231	yes	4.81916	0.207505
TGME49_312600	TGME49_312600	0	TGME49_chrXI:2818488-2827122	Acute	chronic	OK	114.106	1047.42	3.19839	5.39818	5e-05	0.000929535	yes	9.17936	0.10894
TGME49_216140	TGME49_216140	0	TGME49_chrXI:6382105-6387431	Acute	chronic	OK	79.7635	1085.68	3.76673	7.50954	5e-05	0.000929535	yes	13.6112	0.0734687
TGME49_273760	TGME49_273760	0	TGME49_chrVIII:3288935-3291712	Acute	chronic	OK	752.772	1093.61	0.538818	1.72233	0.0063	0.0468922	yes	1.45278	0.688337
TGME49_260190	TGME49_260190	0	TGME49_chrVIIb:2470715-2473470	Acute	chronic	OK	39.2242	1146.98	4.86995	5.74182	0.0001	0.0016248	yes	29.2416	0.0341978
TGME49_262970	TGME49_262970	0	TGME49_chrVIIb:890622-895014	Acute	chronic	OK	44.7761	1180.37	4.72036	8.45515	5e-05	0.000929535	yes	26.3616	0.037934
TGME49_209755	TGME49_209755	0	TGME49_chrIb:1428283-1433356	Acute	chronic	OK	109.064	1180.94	3.43669	8.10457	5e-05	0.000929535	yes	10.828	0.0923535
TGME49_202020	TGME49_202020	0	TGME49_chrVIIa:3697911-3707681	Acute	chronic	OK	30.4993	1353.05	5.47129	8.77946	5e-05	0.000929535	yes	44.3633	0.0225411
TGME49_270240	TGME49_270240	0	TGME49_chrVIII:5311477-5314349	Acute	chronic	OK	842.872	1455.17	0.787799	2.287	0.00015	0.00231486	yes	1.72644	0.579226
TGME49_253330	TGME49_253330	0	TGME49_chrIII:857862-860334	Acute	chronic	OK	210.442	1529.67	2.86172	7.1459	5e-05	0.000929535	yes	7.26884	0.137573
TGME49_270250	TGME49_270250	0	TGME49_chrVIII:5309214-5311308	Acute	chronic	OK	7313.32	1857.16	-1.97743	-2.80296	5e-05	0.000929535	yes	0.253942	3.93791
TGME49_291040	TGME49_291040	0	TGME49_chrIX:4081172-4084982	Acute	chronic	OK	69.2619	2166.44	4.96712	8.83736	5e-05	0.000929535	yes	31.279	0.0319704
TGME49_280570	TGME49_280570	0	TGME49_chrVIIa:292723-294256	Acute	chronic	OK	173.543	2336.77	3.75115	9.21041	5e-05	0.000929535	yes	13.4651	0.0742662
TGME49_200250	TGME49_200250	0	TGME49_chrVIII:6760139-6762383	Acute	chronic	OK	80.5194	2369.87	4.87933	7.76597	5e-05	0.000929535	yes	29.4323	0.0339763
TGME49_207210	TGME49_207210	0	TGME49_chrX:7452068-7452914	Acute	chronic	OK	305.538	5470.63	4.16228	11.073	5e-05	0.000929535	yes	17.9049	0.0558506
TGME49_259020	TGME49_259020	0	TGME49_chrVIIb:3023201-3025687	Acute	chronic	OK	127.425	6113.86	5.58436	7.9382	5e-05	0.000929535	yes	47.9801	0.020842

## Sheet: AcutevChronic
test_id	gene_id	gene	locus	sample_1	sample_2	status	value_1	value_2	log2(fold_change)	test_stat	p_value	q_value	significant	Fold change C/A	fold change A/C
TGME49_233480	TGME49_233480	0	TGME49_chrVIII:2670838-2673590	Acute	chronic	OK	2097.99	6.87532	-8.25337	-4.88881	0.00275	0.0250953	yes	0.0032771	305.148
TGME49_233460	TGME49_233460	0	TGME49_chrVIII:2664480-2665491	Acute	chronic	OK	3803.8	20.9601	-7.50365	-5.02792	0.00265	0.0244056	yes	0.00551031	181.478
TGME49_291890	TGME49_291890	0	TGME49_chrIX:4383035-4398560	Acute	chronic	OK	593.715	14.425	-5.36312	-5.45038	5e-05	0.000929535	yes	0.0242962	41.1588
TGME49_241240	TGME49_241240	0	TGME49_chrVI:1685868-1694419	Acute	chronic	OK	150.368	3.75536	-5.3234	-3.22565	0.00435	0.0354836	yes	0.0249745	40.0409
TGME49_224460	TGME49_224460	0	TGME49_chrX:3052825-3061802	Acute	chronic	OK	764.832	29.8619	-4.67877	-7.54052	5e-05	0.000929535	yes	0.0390437	25.6123
TGME49_262050	TGME49_262050	0	TGME49_chrVIIb:1406940-1409624	Acute	chronic	OK	141.688	6.27443	-4.49709	-2.38557	0.00265	0.0244056	yes	0.0442834	22.5818
TGME49_297880	TGME49_297880	0	TGME49_chrII:2092774-2095731	Acute	chronic	OK	336.435	17.6572	-4.252	-4.06876	0.00055	0.00686984	yes	0.0524832	19.0537
TGME49_271050	TGME49_271050	0	TGME49_chrVIII:4757771-4759560	Acute	chronic	OK	2392.54	132.162	-4.17816	-9.59098	5e-05	0.000929535	yes	0.0552392	18.1031
TGME49_294200	TGME49_294200	0	TGME49_chrIa:696677-705829	Acute	chronic	OK	246.52	18.8882	-3.70615	-4.75326	0.0002	0.00292821	yes	0.0766193	13.0515
TGME49_230160	TGME49_230160	0	TGME49_chrVIII:650340-652010	Acute	chronic	OK	441.897	37.7398	-3.54955	-3.16917	0.00135	0.0141999	yes	0.0854041	11.709
TGME49_261740	TGME49_261740	0	TGME49_chrVIIb:1552957-1554576	Acute	chronic	OK	1491.58	128.968	-3.53175	-8.13666	5e-05	0.000929535	yes	0.086464	11.5655
TGME49_291960	TGME49_291960	0	TGME49_chrIX:4434018-4438598	Acute	chronic	OK	156.243	14.9423	-3.38632	-2.80074	0.0002	0.00292821	yes	0.095635	10.4564
TGME49_268850	TGME49_268850	0	TGME49_chrVIII:6250532-6252897	Acute	chronic	OK	210.876	22.9185	-3.20181	-2.34455	0.00315	0.0277325	yes	0.108682	9.20113
TGME49_277490	TGME49_277490	0	TGME49_chrXII:6659662-6676146	Acute	chronic	OK	46.0503	5.21515	-3.14243	-2.72513	0.001	0.011072	yes	0.113249	8.8301
TGME49_215960	TGME49_215960	0	TGME49_chrXI:6494346-6498653	Acute	chronic	OK	294.411	33.6085	-3.13093	-5.87898	5e-05	0.000929535	yes	0.114155	8.76002
TGME49_222170	TGME49_222170	0	TGME49_chrII:927965-931838	Acute	chronic	OK	224.044	27.9916	-3.00071	-4.40224	5e-05	0.000929535	yes	0.124938	8.00397
TGME49_293430	TGME49_293430	0	TGME49_chrIa:316681-319998	Acute	chronic	OK	83.9197	10.9258	-2.94128	-2.47578	0.00585	0.0444533	yes	0.130194	7.68087
TGME49_262730	TGME49_262730	0	TGME49_chrVIIb:1053319-1056333	Acute	chronic	OK	197.069	25.6991	-2.93891	-3.87622	0.00015	0.00231486	yes	0.130407	7.66832
TGME49_314400	TGME49_314400	0	TGME49_chrXI:4060851-4065894	Acute	chronic	OK	111.059	14.6282	-2.9245	-2.48616	0.0059	0.0446634	yes	0.131716	7.59212
TGME49_315320	TGME49_315320	0	TGME49_chrXI:4647066-4650896	Acute	chronic	OK	208.236	28.4687	-2.87078	-3.72449	5e-05	0.000929535	yes	0.136714	7.31456
TGME49_200360	TGME49_200360	0	TGME49_chrVIII:6824307-6825403	Acute	chronic	OK	558.699	78.8651	-2.82461	-4.10504	0.0002	0.00292821	yes	0.141158	7.08424
TGME49_285870	TGME49_285870	0	TGME49_chrV:2158543-2162541	Acute	chronic	OK	177.861	25.8427	-2.78292	-3.67202	0.0001	0.0016248	yes	0.145297	6.88245
TGME49_269950	TGME49_269950	0	TGME49_chrVIII:5502062-5507964	Acute	chronic	OK	109.548	16.3987	-2.73991	-3.62322	5e-05	0.000929535	yes	0.149694	6.68029
TGME49_247280	TGME49_247280	0	TGME49_chrXII:3211048-3222539	Acute	chronic	OK	63.9804	9.61176	-2.73476	-3.76969	5e-05	0.000929535	yes	0.15023	6.65647
TGME49_294800	TGME49_294800	0	TGME49_chrIa:1147957-1150151	Acute	chronic	OK	748.862	114.96	-2.70357	-5.4838	5e-05	0.000929535	yes	0.153513	6.51411
TGME49_213050	TGME49_213050	0	TGME49_chrV:818588-822283	Acute	chronic	OK	76.83	12.0576	-2.67173	-2.26338	0.00375	0.0312918	yes	0.156939	6.37191
TGME49_249180	TGME49_249180	0	TGME49_chrXII:4361978-4369012	Acute	chronic	OK	100.91	16.2468	-2.63484	-2.63467	0.0054	0.0419918	yes	0.161003	6.21107
TGME49_226710	TGME49_226710	0	TGME49_chrX:1415442-1421110	Acute	chronic	OK	108.976	17.9129	-2.60494	-2.6061	0.00095	0.0106662	yes	0.164375	6.08366
TGME49_237880	TGME49_237880	0	TGME49_chrIV:2625084-2627058	Acute	chronic	OK	382.693	63.0118	-2.6025	-4.6843	5e-05	0.000929535	yes	0.164654	6.07335
TGME49_250115	TGME49_250115	0	TGME49_chrXII:5030734-5037424	Acute	chronic	OK	129.049	21.3499	-2.59562	-3.94221	5e-05	0.000929535	yes	0.16544	6.04448
TGME49_254720	TGME49_254720	0	TGME49_chrIII:1892229-1914230	Acute	chronic	OK	1093.19	182.164	-2.58524	-5.52816	5e-05	0.000929535	yes	0.166635	6.00113
TGME49_253930	TGME49_253930	0	TGME49_chrIII:1314904-1350964	Acute	chronic	OK	21.9195	3.66387	-2.58077	-2.29417	0.0016	0.0162315	yes	0.167151	5.98261
TGME49_299780	TGME49_299780	0	TGME49_chrXII:347491-360555	Acute	chronic	OK	78.6945	13.3221	-2.56244	-3.16549	0.00025	0.00355605	yes	0.169289	5.90706
TGME49_275860	TGME49_275860	0	TGME49_chrIII:180805-184525	Acute	chronic	OK	137.321	23.6899	-2.53521	-2.79804	0.0007	0.00832708	yes	0.172515	5.79661
TGME49_310780	TGME49_310780	0	TGME49_chrXI:1588346-1590381	Acute	chronic	OK	913.974	159.024	-2.52291	-6.7104	5e-05	0.000929535	yes	0.173992	5.7474
TGME49_277080	TGME49_277080	0	TGME49_chrXII:6723173-6725987	Acute	chronic	OK	1293.16	227.46	-2.50722	-5.72528	5e-05	0.000929535	yes	0.175895	5.68522
TGME49_226960	TGME49_226960	0	TGME49_chrX:1185778-1198513	Acute	chronic	OK	116.82	20.5667	-2.50591	-3.94821	5e-05	0.000929535	yes	0.176055	5.68006
TGME49_243730	TGME49_243730	0	TGME49_chrVI:2818528-2823527	Acute	chronic	OK	263.313	46.3645	-2.50569	-4.59582	5e-05	0.000929535	yes	0.176081	5.67919
TGME49_207400	TGME49_207400	0	TGME49_chrIb:29581-36487	Acute	chronic	OK	116.664	20.7104	-2.49393	-3.43572	0.0001	0.0016248	yes	0.177522	5.63311
TGME49_259240	TGME49_259240	0	TGME49_chrVIIb:2847348-2849738	Acute	chronic	OK	912.553	162.706	-2.48764	-2.88046	0.0002	0.00292821	yes	0.178298	5.6086
TGME49_205340	TGME49_205340	0	TGME49_chrVIIa:1467541-1469819	Acute	chronic	OK	432.828	78.1286	-2.46987	-3.73686	5e-05	0.000929535	yes	0.180507	5.53994
TGME49_209150	TGME49_209150	0	TGME49_chrIb:1075530-1090088	Acute	chronic	OK	50.4531	9.14163	-2.46442	-1.64674	0.00445	0.0362254	yes	0.181191	5.51905
TGME49_253690	TGME49_253690	0	TGME49_chrIII:1101466-1103516	Acute	chronic	OK	355.868	66.6259	-2.41719	-3.55658	0.0001	0.0016248	yes	0.187221	5.34129
TGME49_229670	TGME49_229670	0	TGME49_chrVIII:371761-374724	Acute	chronic	OK	1127.39	214.498	-2.39395	-2.81743	0.00065	0.00792088	yes	0.190261	5.25595
TGME49_244690	TGME49_244690	0	TGME49_chrVI:3451550-3455086	Acute	chronic	OK	74.4981	14.294	-2.3818	-2.46027	0.0015	0.0154523	yes	0.191871	5.21184
TGME49_212290	TGME49_212290	0	TGME49_chrX:3940320-3944845	Acute	chronic	OK	275.094	52.7831	-2.38178	-3.74877	5e-05	0.000929535	yes	0.191873	5.21178
TGME49_288360	TGME49_288360	0	TGME49_chrIX:2473257-2489324	Acute	chronic	OK	713.851	137.614	-2.37499	-3.14367	5e-05	0.000929535	yes	0.192777	5.18734
TGME49_251810	TGME49_251810	0	TGME49_chrXII:5596861-5598586	Acute	chronic	OK	348.161	69.7101	-2.32031	-4.26914	5e-05	0.000929535	yes	0.200224	4.99441
TGME49_200350	TGME49_200350	0	TGME49_chrVIII:6815990-6821227	Acute	chronic	OK	18.0596	0	-inf	-nan	5e-05	0.000929535	yes	0	#DIV/0!
TGME49_250955	TGME49_250955	0	tgme49_asmbl.31:7037-13221	Acute	chronic	OK	20.9035	0	-inf	-nan	5e-05	0.000929535	yes	0	#DIV/0!
TGME49_279350	TGME49_279350	0	TGME49_chrIX:243865-251331	Acute	chronic	OK	22.7057	0	-inf	-nan	5e-05	0.000929535	yes	0	#DIV/0!
TGME49_313250	TGME49_313250	0	TGME49_chrXI:3216549-3218138	Acute	chronic	OK	25.7712	0	-inf	-nan	0.0001	0.0016248	yes	0	#DIV/0!
TGME49_307760	TGME49_307760	0	TGME49_chrXII:380429-386597	Acute	chronic	OK	27.4384	0	-inf	-nan	5e-05	0.000929535	yes	0	#DIV/0!
TGME49_315740	TGME49_315740	0	TGME49_chrXI:4942531-4944545	Acute	chronic	OK	27.4646	0	-inf	-nan	0.0001	0.0016248	yes	0	#DIV/0!
TGME49_243700	TGME49_243700	0	TGME49_chrVI:2801644-2802451	Acute	chronic	OK	28.5692	0	-inf	-nan	0.00135	0.0141999	yes	0	#DIV/0!
TGME49_293210	TGME49_293210	0	TGME49_chrIa:164835-165587	Acute	chronic	OK	29.523	0	-inf	-nan	0.00135	0.0141999	yes	0	#DIV/0!
TGME49_276110	TGME49_276110	0	TGME49_chrIII:141556-144228	Acute	chronic	OK	33.5693	0	-inf	-nan	0.0003	0.00412062	yes	0	#DIV/0!
TGME49_218740	TGME49_218740	0	TGME49_chrXII:1340134-1341417	Acute	chronic	OK	64.7175	0	-inf	-nan	5e-05	0.000929535	yes	0	#DIV/0!
TGME49_294805	TGME49_294805	0	TGME49_chrIa:1150610-1151880	Acute	chronic	OK	77.2501	0	-inf	-nan	5e-05	0.000929535	yes	0	#DIV/0!
TGME49_294990	TGME49_294990	0	TGME49_chrIa:1303330-1304772	Acute	chronic	OK	105.852	0	-inf	-nan	5e-05	0.000929535	yes	0	#DIV/0!
TGME49_216770	TGME49_216770	0	TGME49_chrXI:5902205-5902697	Acute	chronic	OK	124.626	0	-inf	-nan	0.00135	0.0141999	yes	0	#DIV/0!
TGME49_230180	TGME49_230180	0	TGME49_chrVIII:664210-670474	Acute	chronic	OK	128.586	0	-inf	-nan	5e-05	0.000929535	yes	0	#DIV/0!
TGME49_305050	TGME49_305050	0	TGME49_chrIX:5203643-5204045	Acute	chronic	OK	295.449	0	-inf	-nan	0.0001	0.0016248	yes	0	#DIV/0!

## Sheet: ChronicvAcute
test_id	gene_id	gene	locus	sample_1	sample_2	status	value_1	value_2	log2(fold_change)	test_stat	p_value	q_value	significant	Fold change C/A	fold change A/C
TGME49_224630	TGME49_224630	0	TGME49_chrX:2914720-2922826	Acute	chronic	OK	6.53243	563.466	6.43057	6.11566	5e-05	0.000929535	yes	86.2567	0.0115933
TGME49_259020	TGME49_259020	0	TGME49_chrVIIb:3023201-3025687	Acute	chronic	OK	127.425	6113.86	5.58436	7.9382	5e-05	0.000929535	yes	47.9801	0.020842
TGME49_202020	TGME49_202020	0	TGME49_chrVIIa:3697911-3707681	Acute	chronic	OK	30.4993	1353.05	5.47129	8.77946	5e-05	0.000929535	yes	44.3633	0.0225411
TGME49_278080	TGME49_278080	0	TGME49_chrXII:6307199-6312079	Acute	chronic	OK	14.322	451.966	4.9799	4.03786	5e-05	0.000929535	yes	31.5575	0.0316882
TGME49_291040	TGME49_291040	0	TGME49_chrIX:4081172-4084982	Acute	chronic	OK	69.2619	2166.44	4.96712	8.83736	5e-05	0.000929535	yes	31.279	0.0319704
TGME49_200250	TGME49_200250	0	TGME49_chrVIII:6760139-6762383	Acute	chronic	OK	80.5194	2369.87	4.87933	7.76597	5e-05	0.000929535	yes	29.4323	0.0339763
TGME49_260190	TGME49_260190	0	TGME49_chrVIIb:2470715-2473470	Acute	chronic	OK	39.2242	1146.98	4.86995	5.74182	0.0001	0.0016248	yes	29.2416	0.0341978
TGME49_267680	TGME49_267680	0	TGME49_chrIX:459844-469894	Acute	chronic	OK	16.0412	443.935	4.79049	7.68603	5e-05	0.000929535	yes	27.6747	0.0361341
TGME49_262970	TGME49_262970	0	TGME49_chrVIIb:890622-895014	Acute	chronic	OK	44.7761	1180.37	4.72036	8.45515	5e-05	0.000929535	yes	26.3616	0.037934
TGME49_245530	TGME49_245530	0	TGME49_chrXII:2351981-2361394	Acute	chronic	OK	6.99912	179.301	4.67906	4.91004	5e-05	0.000929535	yes	25.6176	0.0390356
TGME49_204420	TGME49_204420	0	TGME49_chrVIIa:1797461-1803994	Acute	chronic	OK	7.91363	183.579	4.53592	4.55636	0.0012	0.0129632	yes	23.1978	0.0431075
TGME49_318880	TGME49_318880	0	tgme49_asmbl.8:5520-10311	Acute	chronic	OK	13.216	240.137	4.1835	2.87284	0.00175	0.0173567	yes	18.1702	0.0550353
TGME49_289370	TGME49_289370	0	TGME49_chrIX:3239478-3240943	Acute	chronic	OK	40.3646	725.851	4.16851	4.90322	0.00015	0.00231486	yes	17.9824	0.05561
TGME49_207210	TGME49_207210	0	TGME49_chrX:7452068-7452914	Acute	chronic	OK	305.538	5470.63	4.16228	11.073	5e-05	0.000929535	yes	17.9049	0.0558506
TGME49_209985	TGME49_209985	0	TGME49_chrIb:1612260-1614656	Acute	chronic	OK	17.1725	302.803	4.1402	3.76854	0.00265	0.0244056	yes	17.633	0.0567118
TGME49_309930	TGME49_309930	0	TGME49_chrXI:908143-917627	Acute	chronic	OK	19.586	323.933	4.0478	6.38851	5e-05	0.000929535	yes	16.539	0.0604631
TGME49_320260	TGME49_320260	0	TGME49_chrIV:402670-415727	Acute	chronic	OK	7.88212	118.023	3.90435	3.66789	0.00045	0.00582087	yes	14.9735	0.0667846
TGME49_293780	TGME49_293780	0	TGME49_chrIa:557009-559534	Acute	chronic	OK	38.5961	532.995	3.78759	5.97651	5e-05	0.000929535	yes	13.8096	0.0724136
TGME49_216140	TGME49_216140	0	TGME49_chrXI:6382105-6387431	Acute	chronic	OK	79.7635	1085.68	3.76673	7.50954	5e-05	0.000929535	yes	13.6112	0.0734687
TGME49_280570	TGME49_280570	0	TGME49_chrVIIa:292723-294256	Acute	chronic	OK	173.543	2336.77	3.75115	9.21041	5e-05	0.000929535	yes	13.4651	0.0742662
TGME49_320190	TGME49_320190	0	TGME49_chrIV:441693-443582	Acute	chronic	OK	52.623	604.966	3.52309	5.54357	5e-05	0.000929535	yes	11.4962	0.0869851
TGME49_250940	TGME49_250940	0	TGME49_chrXII:5326454-5348078	Acute	chronic	OK	6.29137	72.1411	3.51938	3.0041	0.0005	0.00634444	yes	11.4667	0.0872092
TGME49_306620	TGME49_306620	0	TGME49_chrIX:6215617-6226362	Acute	chronic	OK	13.5853	152.171	3.48557	5.98897	5e-05	0.000929535	yes	11.2012	0.0892765
TGME49_209755	TGME49_209755	0	TGME49_chrIb:1428283-1433356	Acute	chronic	OK	109.064	1180.94	3.43669	8.10457	5e-05	0.000929535	yes	10.828	0.0923535
TGME49_207160	TGME49_207160	0	TGME49_chrX:7420833-7423106	Acute	chronic	OK	44.118	454.893	3.36609	4.64496	5e-05	0.000929535	yes	10.3108	0.0969854
TGME49_202030	TGME49_202030	0	TGME49_chrVIIa:3679030-3688221	Acute	chronic	OK	15.765	158.23	3.32723	5.29649	5e-05	0.000929535	yes	10.0368	0.0996334
TGME49_312600	TGME49_312600	0	TGME49_chrXI:2818488-2827122	Acute	chronic	OK	114.106	1047.42	3.19839	5.39818	5e-05	0.000929535	yes	9.17936	0.10894
TGME49_290000	TGME49_290000	0	TGME49_chrIX:3574519-3577169	Acute	chronic	OK	18.6678	166.462	3.15657	3.83288	0.00615	0.0460329	yes	8.91707	0.112145
TGME49_256760	TGME49_256760	0	TGME49_chrVIIb:4480659-4484909	Acute	chronic	OK	100.119	768.245	2.93985	6.166	5e-05	0.000929535	yes	7.67332	0.130322
TGME49_225290	TGME49_225290	0	TGME49_chrX:2320018-2334817	Acute	chronic	OK	19.3946	145.042	2.90274	3.41288	5e-05	0.000929535	yes	7.47847	0.133717
TGME49_269670	TGME49_269670	0	TGME49_chrVIII:5689926-5701192	Acute	chronic	OK	6.62754	48.2458	2.86386	2.40087	0.00105	0.0115616	yes	7.27959	0.13737
TGME49_253330	TGME49_253330	0	TGME49_chrIII:857862-860334	Acute	chronic	OK	210.442	1529.67	2.86172	7.1459	5e-05	0.000929535	yes	7.26884	0.137573
TGME49_225540	TGME49_225540	0	TGME49_chrX:2164844-2174624	Acute	chronic	OK	74.357	520.771	2.80811	5.52921	5e-05	0.000929535	yes	7.00366	0.142783
TGME49_282130	TGME49_282130	0	TGME49_chrVIIa:4386435-4397379	Acute	chronic	OK	5.09414	32.7986	2.68672	2.20392	0.00555	0.042825	yes	6.4385	0.155316
TGME49_207710	TGME49_207710	0	TGME49_chrIb:223762-230019	Acute	chronic	OK	21.0438	131.052	2.63867	1.92684	0.0035	0.0297017	yes	6.22758	0.160576
TGME49_205680	TGME49_205680	0	TGME49_chrVIIa:1208733-1219931	Acute	chronic	OK	21.4046	131.799	2.62235	2.58869	0.00115	0.0125247	yes	6.15751	0.162403
TGME49_276200	TGME49_276200	0	TGME49_chrIII:50749-64177	Acute	chronic	OK	2.88975	17.7426	2.6182	2.02437	0.00265	0.0244056	yes	6.13984	0.162871
TGME49_283780	TGME49_283780	0	TGME49_chrV:2973953-2984956	Acute	chronic	OK	91.5995	542.9	2.56727	5.74301	5e-05	0.000929535	yes	5.92689	0.168723
TGME49_285980	TGME49_285980	0	TGME49_chrV:2088325-2098814	Acute	chronic	OK	71.5642	415.659	2.53809	4.95274	5e-05	0.000929535	yes	5.8082	0.17217
TGME49_264420	TGME49_264420	0	TGME49_chrIX:2255380-2262336	Acute	chronic	OK	8.79439	50.8231	2.53083	2.576	0.0012	0.0129632	yes	5.77904	0.173039
TGME49_226420	TGME49_226420	0	TGME49_chrX:1647516-1655623	Acute	chronic	OK	44.5772	256.058	2.5221	3.94707	5e-05	0.000929535	yes	5.74415	0.17409
TGME49_290980	TGME49_290980	0	TGME49_chrIX:4006829-4009517	Acute	chronic	OK	28.5554	161.23	2.49728	2.75868	0.0002	0.00292821	yes	5.64622	0.17711
TGME49_275320	TGME49_275320	0	TGME49_chrX:7165282-7184697	Acute	chronic	OK	26.8888	146.837	2.44914	4.34825	5e-05	0.000929535	yes	5.4609	0.18312
TGME49_201840	TGME49_201840	0	TGME49_chrVIIa:3748208-3755973	Acute	chronic	OK	35.9381	193.571	2.42928	3.94869	5e-05	0.000929535	yes	5.38623	0.185658
TGME49_246080	TGME49_246080	0	TGME49_chrXII:2647626-2663235	Acute	chronic	OK	8.7602	47.0842	2.42621	1.69275	0.0063	0.0468922	yes	5.37479	0.186054
TGME49_222370	TGME49_222370	0	TGME49_chrII:1078764-1083390	Acute	chronic	OK	41.9243	224.567	2.42128	5.17235	5e-05	0.000929535	yes	5.35649	0.186689
TGME49_315760	TGME49_315760	0	TGME49_chrXI:4949377-4965499	Acute	chronic	OK	7.16716	37.3824	2.38289	3.30165	5e-05	0.000929535	yes	5.21579	0.191726
TGME49_294400	TGME49_294400	0	TGME49_chrIa:879000-892950	Acute	chronic	OK	18.0272	93.763	2.37885	3.07272	5e-05	0.000929535	yes	5.2012	0.192263
TGME49_215910	TGME49_215910	0	TGME49_chrXI:6529298-6545311	Acute	chronic	OK	38.3325	198.616	2.37334	6.27467	5e-05	0.000929535	yes	5.1814	0.192998
TGME49_224950	TGME49_224950	0	TGME49_chrX:2638610-2648096	Acute	chronic	OK	18.1335	93.952	2.37326	3.6461	5e-05	0.000929535	yes	5.18113	0.193008
TGME49_256060	TGME49_256060	0	TGME49_chrVIIb:4538548-4543224	Acute	chronic	OK	24.2392	123.868	2.35339	3.00462	0.0001	0.0016248	yes	5.11023	0.195686
TGME49_205750	TGME49_205750	0	TGME49_chrVIIa:1172716-1178414	Acute	chronic	OK	13.9683	70.8388	2.34238	1.97962	0.00465	0.0374719	yes	5.0714	0.197184
TGME49_253320	TGME49_253320	0	TGME49_chrIII:852500-857791	Acute	chronic	OK	0	15.4061	inf	-nan	0.0002	0.00292821	yes	#DIV/0!	0
TGME49_254330	TGME49_254330	0	TGME49_chrIII:1612933-1618993	Acute	chronic	OK	0	15.6505	inf	-nan	5e-05	0.000929535	yes	#DIV/0!	0
TGME49_309790	TGME49_309790	0	TGME49_chrXI:812027-816339	Acute	chronic	OK	0	16.3484	inf	-nan	0.00345	0.0294651	yes	#DIV/0!	0
TGME49_269300	TGME49_269300	0	TGME49_chrVIII:5919374-5926542	Acute	chronic	OK	0	16.5899	inf	-nan	5e-05	0.000929535	yes	#DIV/0!	0
TGME49_223258	TGME49_223258	0	TGME49_chrX:3908135-3911285	Acute	chronic	OK	0	17.1288	inf	-nan	0.0008	0.00932245	yes	#DIV/0!	0
TGME49_207875	TGME49_207875	0	TGME49_chrIb:371018-382847	Acute	chronic	OK	0	17.2589	inf	-nan	5e-05	0.000929535	yes	#DIV/0!	0
TGME49_269020	TGME49_269020	0	TGME49_chrVIII:6132451-6135554	Acute	chronic	OK	0	17.5538	inf	-nan	0.0058	0.0441573	yes	#DIV/0!	0
TGME49_261200	TGME49_261200	0	TGME49_chrVIIb:1839804-1845474	Acute	chronic	OK	0	17.7472	inf	-nan	0.0003	0.00412062	yes	#DIV/0!	0
TGME49_254150	TGME49_254150	0	TGME49_chrIII:1473171-1478871	Acute	chronic	OK	0	18.0705	inf	-nan	5e-05	0.000929535	yes	#DIV/0!	0
TGME49_306500	TGME49_306500	0	TGME49_chrIX:6136669-6145007	Acute	chronic	OK	0	18.2907	inf	-nan	5e-05	0.000929535	yes	#DIV/0!	0
TGME49_245440	TGME49_245440	0	TGME49_chrXII:2268400-2270523	Acute	chronic	OK	0	18.5028	inf	-nan	5e-05	0.000929535	yes	#DIV/0!	0
TGME49_207980	TGME49_207980	0	TGME49_chrIb:495410-498432	Acute	chronic	OK	0	19.023	inf	-nan	0.0004	0.00527657	yes	#DIV/0!	0
TGME49_220150	TGME49_220150	0	TGME49_chrV:166964-169842	Acute	chronic	OK	0	19.2529	inf	-nan	5e-05	0.000929535	yes	#DIV/0!	0
TGME49_320720	TGME49_320720	0	TGME49_chrIV:114518-116943	Acute	chronic	OK	0	19.3385	inf	-nan	0.00045	0.00582087	yes	#DIV/0!	0
TGME49_268765	TGME49_268765	0	TGME49_chrVIII:6327461-6328474	Acute	chronic	OK	0	19.4005	inf	-nan	0.0005	0.00634444	yes	#DIV/0!	0
TGME49_260530	TGME49_260530	0	TGME49_chrVIIb:2176914-2183999	Acute	chronic	OK	0	21.5656	inf	-nan	5e-05	0.000929535	yes	#DIV/0!	0
TGME49_269320	TGME49_269320	0	TGME49_chrVIII:5894190-5901372	Acute	chronic	OK	0	23.3859	inf	-nan	5e-05	0.000929535	yes	#DIV/0!	0
TGME49_215300	TGME49_215300	0	TGME49_chrX:6885895-6889241	Acute	chronic	OK	0	24.2651	inf	-nan	5e-05	0.000929535	yes	#DIV/0!	0
TGME49_308096	TGME49_308096	0	TGME49_chrXII:575648-577408	Acute	chronic	OK	0	24.5906	inf	-nan	0.00145	0.0150536	yes	#DIV/0!	0
TGME49_240470	TGME49_240470	0	TGME49_chrVI:1289316-1291837	Acute	chronic	OK	0	25.126	inf	-nan	0.0004	0.00527657	yes	#DIV/0!	0
TGME49_460810	TGME49_460810	0	tgme49_asmbl.1332:0-1697	Acute	chronic	OK	0	25.2764	inf	-nan	0.00145	0.0150536	yes	#DIV/0!	0
TGME49_310045	TGME49_310045	0	TGME49_chrXI:1024307-1026234	Acute	chronic	OK	0	25.5961	inf	-nan	0.00085	0.00976279	yes	#DIV/0!	0
TGME49_224180	TGME49_224180	0	TGME49_chrX:3273536-3281942	Acute	chronic	OK	0	26.0279	inf	-nan	5e-05	0.000929535	yes	#DIV/0!	0
TGME49_205210	TGME49_205210	0	TGME49_chrVIIa:1540947-1545343	Acute	chronic	OK	0	26.084	inf	-nan	5e-05	0.000929535	yes	#DIV/0!	0
TGME49_204040	TGME49_204040	0	TGME49_chrVIIa:2040604-2044834	Acute	chronic	OK	0	26.9274	inf	-nan	5e-05	0.000929535	yes	#DIV/0!	0
TGME49_297850	TGME49_297850	0	TGME49_chrII:2082154-2085413	Acute	chronic	OK	0	27.1632	inf	-nan	5e-05	0.000929535	yes	#DIV/0!	0
TGME49_215130	TGME49_215130	0	TGME49_chrX:6768247-6772052	Acute	chronic	OK	0	27.206	inf	-nan	5e-05	0.000929535	yes	#DIV/0!	0
TGME49_207600	TGME49_207600	0	TGME49_chrIb:146128-150302	Acute	chronic	OK	0	27.3074	inf	-nan	5e-05	0.000929535	yes	#DIV/0!	0
TGME49_200230	TGME49_200230	0	TGME49_chrVIII:6753610-6755422	Acute	chronic	OK	0	27.7424	inf	-nan	0.00145	0.0150536	yes	#VALUE!	0
TGME49_231125	TGME49_231125	0	TGME49_chrVIII:1250064-1251677	Acute	chronic	OK	0	30.2244	inf	-nan	0.0007	0.00832708	yes	#DIV/0!	0
TGME49_219610	TGME49_219610	0	TGME49_chrXII:825731-831570	Acute	chronic	OK	0	30.7312	inf	-nan	5e-05	0.000929535	yes	#DIV/0!	0
TGME49_240480	TGME49_240480	0	TGME49_chrVI:1291886-1294520	Acute	chronic	OK	0	30.7344	inf	-nan	5e-05	0.000929535	yes	#DIV/0!	0
TGME49_315520	TGME49_315520	0	TGME49_chrXI:4768235-4773646	Acute	chronic	OK	0	32.3155	inf	-nan	5e-05	0.000929535	yes	#DIV/0!	0
TGME49_232430	TGME49_232430	0	TGME49_chrVIII:2086758-2090890	Acute	chronic	OK	0	32.8344	inf	-nan	0.0003	0.00412062	yes	#DIV/0!	0
TGME49_244412	TGME49_244412	0	TGME49_chrVI:3246846-3252186	Acute	chronic	OK	0	33.0138	inf	-nan	5e-05	0.000929535	yes	#DIV/0!	0
TGME49_223855	TGME49_223855	0	TGME49_chrX:3526135-3533268	Acute	chronic	OK	0	35.1546	inf	-nan	5e-05	0.000929535	yes	#DIV/0!	0
TGME49_260325	TGME49_260325	0	TGME49_chrVIIb:2350446-2351160	Acute	chronic	OK	0	36.9053	inf	-nan	0.0047	0.0377986	yes	#DIV/0!	0
TGME49_234625	TGME49_234625	0	TGME49_chrX:4503778-4504870	Acute	chronic	OK	0	37.0085	inf	-nan	0.0007	0.00832708	yes	#DIV/0!	0
TGME49_255460	TGME49_255460	0	TGME49_chrVIIb:4805860-4810900	Acute	chronic	OK	0	40.4517	inf	-nan	5e-05	0.000929535	yes	#DIV/0!	0
TGME49_321710	TGME49_321710	0	TGME49_chrIb:1619972-1621908	Acute	chronic	OK	0	42.5793	inf	-nan	0.00115	0.0125247	yes	#DIV/0!	0
TGME49_319090	TGME49_319090	0	TGME49_chrIV:1084603-1088573	Acute	chronic	OK	0	49.6605	inf	-nan	5e-05	0.000929535	yes	#DIV/0!	0
TGME49_209090	TGME49_209090	0	TGME49_chrIb:1034840-1035347	Acute	chronic	OK	0	52.0851	inf	-nan	0.0068	0.0497795	yes	#DIV/0!	0
TGME49_210682	TGME49_210682	0	TGME49_chrIV:2162935-2164158	Acute	chronic	OK	0	52.5839	inf	-nan	0.00015	0.00231486	yes	#DIV/0!	0
TGME49_213480	TGME49_213480	0	TGME49_chrV:1083203-1100332	Acute	chronic	OK	0	53.2853	inf	-nan	5e-05	0.000929535	yes	#DIV/0!	0
TGME49_210095	TGME49_210095	0	TGME49_chrIb:1616192-1617649	Acute	chronic	OK	0	56.5256	inf	-nan	5e-05	0.000929535	yes	#DIV/0!	0
TGME49_313890	TGME49_313890	0	TGME49_chrXI:3779770-3780599	Acute	chronic	OK	0	57.5704	inf	-nan	0.00145	0.0150536	yes	#DIV/0!	0
TGME49_271450	TGME49_271450	0	TGME49_chrVIII:4489510-4490026	Acute	chronic	OK	0	59.4649	inf	-nan	0.00275	0.0250953	yes	#DIV/0!	0
TGME49_321700	TGME49_321700	0	TGME49_chrIb:1623393-1625239	Acute	chronic	OK	0	80.0153	inf	-nan	5e-05	0.000929535	yes	#DIV/0!	0
TGME49_219742	TGME49_219742	0	TGME49_chrXII:667742-670598	Acute	chronic	OK	0	87.2106	inf	-nan	5e-05	0.000929535	yes	#DIV/0!	0
TGME49_266600	TGME49_266600	0	TGME49_chrIX:1088121-1088991	Acute	chronic	OK	0	88.7698	inf	-nan	0.0059	0.0446634	yes	#DIV/0!	0
TGME49_257970	TGME49_257970	0	TGME49_chrVIIb:3689409-3691150	Acute	chronic	OK	0	89.463	inf	-nan	5e-05	0.000929535	yes	#DIV/0!	0
TGME49_258370	TGME49_258370	0	TGME49_chrVIIb:3449103-3451188	Acute	chronic	OK	0	102.57	inf	-nan	5e-05	0.000929535	yes	#DIV/0!	0
TGME49_295662	TGME49_295662	0	TGME49_chrIa:1624316-1626062	Acute	chronic	OK	0	109.786	inf	-nan	5e-05	0.000929535	yes	#DIV/0!	0
TGME49_278882	TGME49_278882	0	TGME49_chrXII:5785061-5788158	Acute	chronic	OK	0	112.934	inf	-nan	5e-05	0.000929535	yes	#DIV/0!	0
TGME49_264150	TGME49_264150	0	TGME49_chrVIIb:135310-136836	Acute	chronic	OK	0	141.079	inf	-nan	5e-05	0.000929535	yes	#DIV/0!	0
