# Supplementary material for: Dual transcriptional profiling of mice and Toxoplasma gondii during acute and chronic infection
Source: BMC Genomics. 2014 Sep 20;15(1):806. doi: 10.1186/1471-2164-15-806 (PMC4177681; doi:10.1186/1471-2164-15-806)
Supplement: Supplementary file 2 — Additional file 2: Differential expression analysis of M. musculus genes between acute vs. uninfected time points generated by Cuffdiff. (XLS 16 MB) [file 12864_2014_6483_MOESM2_ESM.xls]

## Sheet: All
test_id	gene_id	gene	locus	sample_1	sample_2	status	value_1	value_2	log2(fold_change)	test_stat	p_value	q_value	significant
XLOC_000023	XLOC_000023	3110035E14Rik	1:9547947-9631175	Uninfected	Acute	OK	81.3143	61.0869	-0.412647	-2.09325	0.00045	0.0068552	yes
XLOC_000025	XLOC_000025	Sgk3	1:9798129-9902556	Uninfected	Acute	OK	3.70283	5.54235	0.58187	2.22891	0.00015	0.00259571	yes
XLOC_000034	XLOC_000034	Prex2	1:10993464-11303682	Uninfected	Acute	OK	4.96856	7.04778	0.504341	2.42968	5e-05	0.000954895	yes
XLOC_000058	XLOC_000058	0	1:17097988-17123405	Uninfected	Acute	OK	0.531086	0.872359	0.715975	1.99649	0.0008	0.0113255	yes
XLOC_000123	XLOC_000123	Ptpn18	1:34459745-34474237	Uninfected	Acute	OK	0.396858	1.24715	1.65194	4.31774	5e-05	0.000954895	yes
XLOC_000133	XLOC_000133	Arid5a	1:36307732-36335013	Uninfected	Acute	OK	2.57056	8.57249	1.73763	4.49341	5e-05	0.000954895	yes
XLOC_000139	XLOC_000139	Cox5b	1:36691420-36695634	Uninfected	Acute	OK	19.9427	7.76875	-1.36011	-2.50007	0.0001	0.00179671	yes
XLOC_000141	XLOC_000141	Zap70	1:36761783-36783046	Uninfected	Acute	OK	0.556653	1.1111	0.997142	2.01896	0.00135	0.0174357	yes
XLOC_000169	XLOC_000169	Il1r1	1:40225046-40316198	Uninfected	Acute	OK	0.841966	1.68718	1.00278	3.66897	5e-05	0.000954895	yes
XLOC_000172	XLOC_000172	Il18r1	1:40465551-40500854	Uninfected	Acute	OK	0.0206122	0.443252	4.42655	3.66144	5e-05	0.000954895	yes
XLOC_000173	XLOC_000173	Il18rap	1:40515361-40551705	Uninfected	Acute	OK	0.0780647	1.2257	3.97279	3.45637	5e-05	0.000954895	yes
XLOC_000184	XLOC_000184	Gpr45	1:42951039-43035477	Uninfected	Acute	OK	4.14222	2.90806	-0.51035	-2.01921	0.0005	0.00752907	yes
XLOC_000201	XLOC_000201	Col3a1	1:45311537-45349706	Uninfected	Acute	OK	1.69893	0.716589	-1.24541	-4.46005	5e-05	0.000954895	yes
XLOC_000224	XLOC_000224	Stat1	1:52119437-52161865	Uninfected	Acute	OK	4.04123	82.4703	4.35101	20.4854	5e-05	0.000954895	yes
XLOC_000262	XLOC_000262	0	1:58652437-58657395	Uninfected	Acute	OK	0.298621	0.679024	1.18515	3.15298	5e-05	0.000954895	yes
XLOC_000263	XLOC_000263	Cflar	1:58711248-58758884	Uninfected	Acute	OK	5.49446	10.596	0.94747	3.03263	5e-05	0.000954895	yes
XLOC_000264	XLOC_000264	Casp8	1:58795373-58847503	Uninfected	Acute	OK	0.980536	3.86018	1.97703	6.97802	5e-05	0.000954895	yes
XLOC_000293	XLOC_000293	Rpl18-ps1	1:60886999-60915832	Uninfected	Acute	OK	3.49188	5.75746	0.721427	2.96482	0.00125	0.0163979	yes
XLOC_000294	XLOC_000294	Icos	1:60977414-61000320	Uninfected	Acute	OK	0.0435979	0.538763	3.62732	3.62839	5e-05	0.000954895	yes
XLOC_000307	XLOC_000307	Eef1b2	1:63176824-63180486	Uninfected	Acute	OK	99.1601	134.105	0.435537	2.31106	0.0041	0.0434455	yes
XLOC_000317	XLOC_000317	Gm13749	1:63915650-63992687	Uninfected	Acute	OK	0.33344	0.134757	-1.30707	-2.62941	5e-05	0.000954895	yes
XLOC_000364	XLOC_000364	Igfbp2	1:72824502-72852474	Uninfected	Acute	OK	31.3853	17.2711	-0.86173	-3.53335	5e-05	0.000954895	yes
XLOC_000368	XLOC_000368	Cxcr2	1:74153988-74161238	Uninfected	Acute	OK	0.0187646	0.179748	3.25989	2.85764	0.00015	0.00259571	yes
XLOC_000374	XLOC_000374	Slc11a1	1:74369709-74386062	Uninfected	Acute	OK	0.717769	9.28787	3.69376	9.32976	5e-05	0.000954895	yes
XLOC_000384	XLOC_000384	Wnt6	1:74771891-74785573	Uninfected	Acute	OK	1.26217	0.844794	-0.579232	-1.79526	0.0032	0.0355778	yes
XLOC_000388	XLOC_000388	Cdk5r2	1:74843681-74879953	Uninfected	Acute	OK	73.8575	53.8669	-0.455345	-2.19601	0.0001	0.00179671	yes
XLOC_000398	XLOC_000398	Asic4	1:75450435-75474343	Uninfected	Acute	OK	12.493	9.5193	-0.392187	-1.74721	0.00225	0.0267269	yes
XLOC_000441	XLOC_000441	A530040E14Rik	1:84954779-85342615	Uninfected	Acute	OK	0.00678728	0.140865	4.37533	0.541287	0.00235	0.0277283	yes
XLOC_000450	XLOC_000450	Gm7592,Sp100,n-R5s215	1:85447262-85709998	Uninfected	Acute	OK	1.67005	9.22597	2.46581	6.25083	5e-05	0.000954895	yes
XLOC_000455	XLOC_000455	Sp140	1:85447262-85709998	Uninfected	Acute	OK	0.0937563	0.879943	3.23042	1.52204	0.00035	0.00547908	yes
XLOC_000463	XLOC_000463	2810459M11Rik	1:86045615-86064225	Uninfected	Acute	OK	3.14753	2.01622	-0.642567	-2.1879	0.00025	0.00409725	yes
XLOC_000470	XLOC_000470	Ptma	1:86526735-86530698	Uninfected	Acute	OK	38.3969	52.9852	0.4646	2.62218	5e-05	0.000954895	yes
XLOC_000474	XLOC_000474	0	1:87172360-87175375	Uninfected	Acute	OK	0.295147	0.115641	-1.35178	-2.61706	0.0001	0.00179671	yes
XLOC_000480	XLOC_000480	Efhd1	1:87264362-87310842	Uninfected	Acute	OK	10.2784	5.62959	-0.868517	-3.36686	5e-05	0.000954895	yes
XLOC_000485	XLOC_000485	0	1:87607779-87610326	Uninfected	Acute	OK	0.350927	0.198711	-0.820497	-1.89931	0.0013	0.0169135	yes
XLOC_000486	XLOC_000486	Inpp5d	1:87620311-87721750	Uninfected	Acute	OK	4.36183	8.49306	0.961349	2.70408	5e-05	0.000954895	yes
XLOC_000496	XLOC_000496	Ugt1a1,Ugt1a10,Ugt1a2,Ugt1a5,Ugt1a6a,Ugt1a6b,Ugt1a7c,Ugt1a8,Ugt1a9	1:88055387-88220002	Uninfected	Acute	OK	0.870737	8.45089	3.27879	9.36237	5e-05	0.000954895	yes
XLOC_000507	XLOC_000507	Spp2	1:88391892-88426438	Uninfected	Acute	OK	0.281475	0.113735	-1.30733	-1.39425	0.0041	0.0434455	yes
XLOC_000519	XLOC_000519	Mlph	1:90915075-90951353	Uninfected	Acute	OK	0.346911	0.595133	0.778647	1.99292	0.0008	0.0113255	yes
XLOC_000528	XLOC_000528	Klhl30	1:91351015-91362416	Uninfected	Acute	OK	0.516083	0.312517	-0.723668	-2.19516	0.00035	0.00547908	yes
XLOC_000529	XLOC_000529	Fam132b	1:91366429-91374216	Uninfected	Acute	OK	0.301997	0.125252	-1.2697	-3.05351	5e-05	0.000954895	yes
XLOC_000539	XLOC_000539	Gpc1	1:92796141-92860198	Uninfected	Acute	OK	29.9114	22.799	-0.391722	-1.86174	0.00125	0.0163979	yes
XLOC_000543	XLOC_000543	Gpr35	1:92962376-92989339	Uninfected	Acute	OK	0.0768262	1.10288	3.84354	8.18302	5e-05	0.000954895	yes
XLOC_000598	XLOC_000598	Phlpp1	1:106171751-106394453	Uninfected	Acute	OK	21.0212	14.8908	-0.497423	-2.37412	5e-05	0.000954895	yes
XLOC_000607	XLOC_000607	Serpinb8	1:107590005-107612832	Uninfected	Acute	OK	2.48091	3.59432	0.534849	1.7251	0.0046	0.0476512	yes
XLOC_000655	XLOC_000655	R3hdm1	1:128103305-128237742	Uninfected	Acute	OK	102.898	72.76	-0.499993	-2.30532	5e-05	0.000954895	yes
XLOC_000669	XLOC_000669	Ikbke	1:131254342-131279606	Uninfected	Acute	OK	0.184059	0.537947	1.54729	2.97061	5e-05	0.000954895	yes
XLOC_000673	XLOC_000673	Ctse	1:131638305-131675503	Uninfected	Acute	OK	0.107777	1.42151	3.7213	7.19911	5e-05	0.000954895	yes
XLOC_000678	XLOC_000678	Rab7l1	1:131867223-131873415	Uninfected	Acute	OK	1.98694	3.34842	0.752933	2.46836	5e-05	0.000954895	yes
XLOC_000680	XLOC_000680	Slc45a3	1:131962966-131983155	Uninfected	Acute	OK	0.328841	0.167844	-0.970266	-2.36481	5e-05	0.000954895	yes
XLOC_000685	XLOC_000685	AC124108.1,Lemd1,Mir135b	1:132191033-132258675	Uninfected	Acute	OK	2.816	1.564	-0.848413	-2.19082	0.00025	0.00409725	yes
XLOC_000687	XLOC_000687	Klhdc8a	1:132298487-132307357	Uninfected	Acute	OK	3.90916	2.9793	-0.391885	-1.65297	0.00405	0.0430524	yes
XLOC_000688	XLOC_000688	Nuak2	1:132316125-132333488	Uninfected	Acute	OK	0.415657	2.20124	2.40485	7.02524	5e-05	0.000954895	yes
XLOC_000695	XLOC_000695	Ppp1r15b	1:133131142-133139783	Uninfected	Acute	OK	9.15388	12.7448	0.477456	2.22189	5e-05	0.000954895	yes
XLOC_000704	XLOC_000704	Fmod	1:134037253-134048277	Uninfected	Acute	OK	8.72676	5.30943	-0.71689	-3.11919	5e-05	0.000954895	yes
XLOC_000707	XLOC_000707	Chi3l1	1:134182175-134190181	Uninfected	Acute	OK	8.0419	14.3949	0.839947	3.45284	5e-05	0.000954895	yes
XLOC_000732	XLOC_000732	Lad1	1:135818597-135833341	Uninfected	Acute	OK	0.486309	0.314566	-0.628513	-1.89071	0.00235	0.0277283	yes
XLOC_000775	XLOC_000775	Ptgs2	1:150074872-150108152	Uninfected	Acute	OK	1.71319	7.72445	2.17275	8.92349	5e-05	0.000954895	yes
XLOC_000783	XLOC_000783	Fam129a	1:151571185-151722241	Uninfected	Acute	OK	0.775606	1.63997	1.08028	2.63755	0.0001	0.00179671	yes
XLOC_000788	XLOC_000788	Ncf2	1:152807889-152836990	Uninfected	Acute	OK	0.412109	1.60653	1.96285	6.58327	5e-05	0.000954895	yes
XLOC_000793	XLOC_000793	Rgs16	1:153740318-153745468	Uninfected	Acute	OK	4.13589	5.80901	0.490095	1.99581	0.0005	0.00752907	yes
XLOC_000842	XLOC_000842	Myoc	1:162639149-162658173	Uninfected	Acute	OK	0.32969	0.173556	-0.925713	-1.96054	0.00105	0.0141703	yes
XLOC_000851	XLOC_000851	Sele	1:164048223-164058477	Uninfected	Acute	OK	0.00574458	0.155117	4.75501	2.07842	0.0038	0.0410042	yes
XLOC_000852	XLOC_000852	Sell	1:164062024-164083571	Uninfected	Acute	OK	0.0551175	1.5107	4.77656	7.96924	5e-05	0.000954895	yes
XLOC_000853	XLOC_000853	Selp	1:164115263-164220925	Uninfected	Acute	OK	0.0163512	0.794153	5.60195	0.960308	0.00075	0.0106831	yes
XLOC_000854	XLOC_000854	F5	1:164115263-164220925	Uninfected	Acute	OK	0.538338	0.933208	0.793686	2.66576	5e-05	0.000954895	yes
XLOC_000860	XLOC_000860	0	1:164681960-164774092	Uninfected	Acute	OK	0.0510467	0.338734	2.73026	4.51503	5e-05	0.000954895	yes
XLOC_000878	XLOC_000878	Fam78b	1:167001106-167091302	Uninfected	Acute	OK	9.75605	7.44915	-0.389222	-1.63054	0.00425	0.0447352	yes
XLOC_000882	XLOC_000882	Rxrg	1:167598383-167639623	Uninfected	Acute	OK	16.4589	10.2458	-0.683833	-2.90327	5e-05	0.000954895	yes
XLOC_000885	XLOC_000885	Rgs5	1:169655500-169695813	Uninfected	Acute	OK	33.5378	25.5753	-0.391037	-1.91163	0.00105	0.0141703	yes
XLOC_000892	XLOC_000892	Olfml2b	1:170644531-170682789	Uninfected	Acute	OK	1.57239	2.53707	0.690206	2.7671	5e-05	0.000954895	yes
XLOC_000895	XLOC_000895	Fcgr4	1:170958295-171064935	Uninfected	Acute	OK	0.0899235	1.08568	3.59376	4.74473	5e-05	0.000954895	yes
XLOC_000903	XLOC_000903	Adamts4	1:171248104-171261939	Uninfected	Acute	OK	3.48236	2.48637	-0.486026	-1.95225	0.00075	0.0106831	yes
XLOC_000910	XLOC_000910	Arhgap30	1:171388953-171410298	Uninfected	Acute	OK	0.704866	2.83102	2.0059	7.46671	5e-05	0.000954895	yes
XLOC_000912	XLOC_000912	F11r	1:171437438-171464603	Uninfected	Acute	OK	2.94389	5.28373	0.843836	2.88233	5e-05	0.000954895	yes
XLOC_000915	XLOC_000915	Cd244	1:171556267-171609236	Uninfected	Acute	OK	0.0347932	0.377782	3.44068	3.24324	0.0001	0.00179671	yes
XLOC_000916	XLOC_000916	Cd48	1:171682008-171705258	Uninfected	Acute	OK	0.484256	3.35316	2.79168	7.33601	5e-05	0.000954895	yes
XLOC_000918	XLOC_000918	Slamf1	1:171767121-171802069	Uninfected	Acute	OK	0.106402	0.329687	1.63157	3.20217	5e-05	0.000954895	yes
XLOC_000919	XLOC_000919	Cd84	1:171839696-171890802	Uninfected	Acute	OK	0.553662	1.87518	1.75995	3.72951	5e-05	0.000954895	yes
XLOC_000921	XLOC_000921	Slamf6	1:171917477-171948972	Uninfected	Acute	OK	0.0707865	0.658689	3.21805	4.02134	5e-05	0.000954895	yes
XLOC_000928	XLOC_000928	Kcnj10	1:172341209-172374158	Uninfected	Acute	OK	59.7872	42.2432	-0.501116	-2.50926	5e-05	0.000954895	yes
XLOC_000930	XLOC_000930	Slamf9	1:172458573-172478575	Uninfected	Acute	OK	0.455132	0.763595	0.746522	1.82294	0.00185	0.0225918	yes
XLOC_000932	XLOC_000932	Tagln2	1:172500046-172507382	Uninfected	Acute	OK	5.0992	19.0458	1.90113	7.50256	5e-05	0.000954895	yes
XLOC_000943	XLOC_000943	Pyhin1	1:173630641-173648048	Uninfected	Acute	OK	0.0206594	1.42661	6.10965	5.60017	5e-05	0.000954895	yes
XLOC_000944	XLOC_000944	Pydc3	1:173673674-173698500	Uninfected	Acute	OK	0.0188949	0.283949	3.90957	2.57446	0.0001	0.00179671	yes
XLOC_000948	XLOC_000948	Ifi203	1:173723429-173942672	Uninfected	Acute	OK	0.169179	1.32262	2.96677	2.36055	0.0018	0.0220439	yes
XLOC_000991	XLOC_000991	Sccpdh	1:179667737-179687189	Uninfected	Acute	OK	30.046	23.1565	-0.375756	-1.71166	0.0027	0.0309701	yes
XLOC_000995	XLOC_000995	Itpkb	1:180326969-180424802	Uninfected	Acute	OK	7.05651	9.15449	0.375525	1.62787	0.00485	0.0498798	yes
XLOC_001016	XLOC_001016	Lbr	1:181785097-181842401	Uninfected	Acute	OK	0.471706	1.38475	1.55366	2.72895	5e-05	0.000954895	yes
XLOC_001019	XLOC_001019	0	1:182287939-182303741	Uninfected	Acute	OK	3.55134	2.08117	-0.770967	-2.96883	5e-05	0.000954895	yes
XLOC_001038	XLOC_001038	Slc30a10	1:185447115-185468772	Uninfected	Acute	OK	4.44284	3.08907	-0.52431	-2.10592	0.0003	0.00481684	yes
XLOC_001039	XLOC_001039	0	1:185484778-185574847	Uninfected	Acute	OK	1.0506	0.339476	-1.62984	-3.27618	5e-05	0.000954895	yes
XLOC_001059	XLOC_001059	Batf3	1:191092900-191114512	Uninfected	Acute	OK	0.32535	1.29186	1.98939	2.67445	5e-05	0.000954895	yes
XLOC_001100	XLOC_001100	Rgs20	1:4909575-5070285	Uninfected	Acute	OK	18.2301	12.6334	-0.52908	-2.36799	0.0003	0.00481684	yes
XLOC_001152	XLOC_001152	Rpl7	1:16101294-16104662	Uninfected	Acute	OK	23.505	39.6966	0.756045	3.34654	5e-05	0.000954895	yes
XLOC_001175	XLOC_001175	Mcm3	1:20802936-20820278	Uninfected	Acute	OK	0.657118	1.64153	1.32082	4.4547	5e-05	0.000954895	yes
XLOC_001179	XLOC_001179	Tram2	1:20996092-21079524	Uninfected	Acute	OK	0.419202	1.00818	1.26604	4.5352	5e-05	0.000954895	yes
XLOC_001185	XLOC_001185	Rims1	1:22282116-22806021	Uninfected	Acute	OK	44.4287	32.6753	-0.443288	-1.97188	0.00055	0.00817543	yes
XLOC_001190	XLOC_001190	Smap1	1:23761752-23922317	Uninfected	Acute	OK	50.9585	38.3181	-0.411296	-1.67305	0.0036	0.0392835	yes
XLOC_001206	XLOC_001206	0	1:30120305-30123183	Uninfected	Acute	OK	0.358413	0.174194	-1.04093	-2.52741	0.00015	0.00259571	yes
XLOC_001243	XLOC_001243	Neurl3	1:36264596-36274667	Uninfected	Acute	OK	0.166024	5.50593	5.05152	13.7742	5e-05	0.000954895	yes
XLOC_001248	XLOC_001248	Fam178b	1:36558358-36683183	Uninfected	Acute	OK	0.355392	0.159467	-1.15616	-1.52718	0.0041	0.0434455	yes
XLOC_001264	XLOC_001264	Mitd1	1:37871737-37890411	Uninfected	Acute	OK	4.07137	9.34936	1.19935	2.80837	5e-05	0.000954895	yes
XLOC_001299	XLOC_001299	Slc40a1	1:45908069-45925594	Uninfected	Acute	OK	3.98462	1.91984	-1.05345	-4.43111	5e-05	0.000954895	yes
XLOC_001310	XLOC_001310	Nabp1	1:51464839-51478846	Uninfected	Acute	OK	2.5555	3.69699	0.532749	1.94819	0.00055	0.00817543	yes
XLOC_001312	XLOC_001312	Gm8420	1:51940649-51941261	Uninfected	Acute	OK	2.48135	4.43377	0.837407	3.59341	5e-05	0.000954895	yes
XLOC_001327	XLOC_001327	Stk17b	1:53755505-53785224	Uninfected	Acute	OK	1.86599	2.72044	0.543902	2.08076	0.0001	0.00179671	yes
XLOC_001333	XLOC_001333	0	1:54442572-54447202	Uninfected	Acute	OK	0.64633	0.317837	-1.02398	-2.109	0.00015	0.00259571	yes
XLOC_001354	XLOC_001354	Clk1	1:58410188-58424397	Uninfected	Acute	OK	62.6127	80.4613	0.361841	1.68133	0.0048	0.0494163	yes
XLOC_001374	XLOC_001374	Gm11578	1:60591326-60592760	Uninfected	Acute	OK	20.1871	13.2151	-0.61125	-1.70121	0.00245	0.0286606	yes
XLOC_001419	XLOC_001419	Acadl	1:66830838-66863277	Uninfected	Acute	OK	14.0605	19.6528	0.483088	2.42989	0.0002	0.00336783	yes
XLOC_001429	XLOC_001429	Ikzf2	1:69529453-69687312	Uninfected	Acute	OK	0.510614	0.93035	0.86554	3.28518	5e-05	0.000954895	yes
XLOC_001432	XLOC_001432	Bard1	1:71027497-71103146	Uninfected	Acute	OK	0.241228	0.354762	0.556457	1.63173	0.00435	0.0455961	yes
XLOC_001435	XLOC_001435	Fn1	1:71585411-71662843	Uninfected	Acute	OK	10.4155	19.7802	0.925319	4.5933	5e-05	0.000954895	yes
XLOC_001439	XLOC_001439	March4	1:72427111-72536930	Uninfected	Acute	OK	6.07961	4.58017	-0.408577	-1.89669	0.0012	0.0158388	yes
XLOC_001463	XLOC_001463	Ccdc108	1:74902069-74935849	Uninfected	Acute	OK	2.21968	3.09243	0.47839	1.91055	0.00085	0.0118877	yes
XLOC_001470	XLOC_001470	Tuba4a	1:75210837-75219253	Uninfected	Acute	OK	232.968	138.079	-0.754634	-3.55916	5e-05	0.000954895	yes
XLOC_001472	XLOC_001472	Ptprn	1:75236426-75286889	Uninfected	Acute	OK	135.932	94.6091	-0.52283	-2.17753	0.0003	0.00481684	yes
XLOC_001513	XLOC_001513	C130026I21Rik	1:84954779-85342615	Uninfected	Acute	OK	0.0117896	0.275731	4.54767	0.563419	5e-05	0.000954895	yes
XLOC_001523	XLOC_001523	Sp110	1:85447262-85709998	Uninfected	Acute	OK	0.37425	3.12952	3.06387	3.98208	5e-05	0.000954895	yes
XLOC_001526	XLOC_001526	A630001G21Rik	1:85717082-85778643	Uninfected	Acute	OK	0.0614626	0.978556	3.99287	2.53384	5e-05	0.000954895	yes
XLOC_001553	XLOC_001553	Ngef	1:87476833-87597845	Uninfected	Acute	OK	166.585	113.231	-0.556985	-2.88236	5e-05	0.000954895	yes
XLOC_001575	XLOC_001575	Per2	1:91415869-91459330	Uninfected	Acute	OK	5.78111	8.08585	0.484053	2.02599	0.00015	0.00259571	yes
XLOC_001576	XLOC_001576	0	1:91878266-91880248	Uninfected	Acute	OK	0.197869	0.0645299	-1.6165	-2.47772	0.00205	0.0247127	yes
XLOC_001601	XLOC_001601	Pdcd1	1:94038306-94052553	Uninfected	Acute	OK	0.0411774	0.257982	2.64735	3.79073	0.0001	0.00179671	yes
XLOC_001630	XLOC_001630	Bcl2	1:106538144-106714274	Uninfected	Acute	OK	4.38354	5.85389	0.417299	1.84505	0.0015	0.0189893	yes
XLOC_001646	XLOC_001646	Cdh19	1:110884000-110977712	Uninfected	Acute	OK	2.68198	6.68547	1.31773	4.99189	5e-05	0.000954895	yes
XLOC_001663	XLOC_001663	Inhbb	1:119415464-119422248	Uninfected	Acute	OK	1.24398	1.96633	0.660546	2.63479	5e-05	0.000954895	yes
XLOC_001666	XLOC_001666	Ralb	1:119470304-119506612	Uninfected	Acute	OK	6.92853	10.5152	0.601848	2.34505	5e-05	0.000954895	yes
XLOC_001674	XLOC_001674	Steap3	1:120190756-120272705	Uninfected	Acute	OK	2.46694	1.79062	-0.46226	-1.68627	0.00285	0.0323938	yes
XLOC_001676	XLOC_001676	Marco	1:120474537-120505168	Uninfected	Acute	OK	0.0101099	1.06285	6.71603	3.45263	0.0023	0.0272346	yes
XLOC_001700	XLOC_001700	Mcm6	1:128331588-128359667	Uninfected	Acute	OK	2.53452	3.96051	0.643975	2.55439	5e-05	0.000954895	yes
XLOC_001723	XLOC_001723	Mapkapk2	1:131053701-131097543	Uninfected	Acute	OK	9.062	13.631	0.58899	2.67265	5e-05	0.000954895	yes
XLOC_001728	XLOC_001728	Ikbke	1:131254342-131279606	Uninfected	Acute	OK	0.63607	3.06077	2.26664	5.50322	5e-05	0.000954895	yes
XLOC_001734	XLOC_001734	Cdk18	1:132113549-132139788	Uninfected	Acute	OK	15.7075	11.1795	-0.490596	-2.07711	0.00035	0.00547908	yes
XLOC_001749	XLOC_001749	Lax1	1:133679028-133690709	Uninfected	Acute	OK	0.269485	0.432484	0.682444	1.77756	0.00295	0.0332661	yes
XLOC_001753	XLOC_001753	Prelp	1:133897148-133921414	Uninfected	Acute	OK	6.17405	9.57341	0.632815	2.3028	0.00015	0.00259571	yes
XLOC_001755	XLOC_001755	Btg2	1:134075169-134079588	Uninfected	Acute	OK	6.74316	12.2675	0.863348	3.74297	5e-05	0.000954895	yes
XLOC_001766	XLOC_001766	Gpr37l1	1:135160219-135167681	Uninfected	Acute	OK	65.6372	52.2203	-0.329903	-1.59932	0.00445	0.0464659	yes
XLOC_001773	XLOC_001773	Nav1	1:135434183-135688829	Uninfected	Acute	OK	9.57473	7.53237	-0.346127	-1.68109	0.0043	0.0451823	yes
XLOC_001792	XLOC_001792	Ptprc	1:138062860-138175706	Uninfected	Acute	OK	0.729375	8.01458	3.4579	10.1839	5e-05	0.000954895	yes
XLOC_001793	XLOC_001793	Nek7	1:138483827-138619760	Uninfected	Acute	OK	10.4392	13.7911	0.401726	1.82922	0.00165	0.0205249	yes
XLOC_001806	XLOC_001806	Cfh	1:140085854-140183426	Uninfected	Acute	OK	4.12395	8.77668	1.08965	4.85532	5e-05	0.000954895	yes
XLOC_001809	XLOC_001809	0	1:143008692-143053143	Uninfected	Acute	OK	0.0470263	0.223342	2.24772	2.61681	0.00225	0.0267269	yes
XLOC_001814	XLOC_001814	Rgs1	1:144243971-144249242	Uninfected	Acute	OK	0.0797295	0.753755	3.24091	1.67899	0.00055	0.00817543	yes
XLOC_001828	XLOC_001828	Pla2g4a	1:149829617-149961290	Uninfected	Acute	OK	0.845911	2.76145	1.70685	4.97062	5e-05	0.000954895	yes
XLOC_001831	XLOC_001831	Gm15453	1:150264924-150266056	Uninfected	Acute	OK	6.89736	9.87897	0.518316	2.41366	0.001	0.0136179	yes
XLOC_001834	XLOC_001834	Hmcn1	1:150562501-150993435	Uninfected	Acute	OK	1.23348	0.502267	-1.29621	-2.31989	0.00085	0.0118877	yes
XLOC_001862	XLOC_001862	Rgsl1	1:153775096-153847330	Uninfected	Acute	OK	1.15061	1.97091	0.776466	2.45285	5e-05	0.000954895	yes
XLOC_001874	XLOC_001874	Ier5	1:155096366-155099636	Uninfected	Acute	OK	14.6451	10.3089	-0.506522	-2.50028	5e-05	0.000954895	yes
XLOC_001878	XLOC_001878	Gm5532	1:155520172-155531212	Uninfected	Acute	OK	0.0921841	0.371369	2.01026	3.37535	5e-05	0.000954895	yes
XLOC_001886	XLOC_001886	Soat1	1:156427469-156474328	Uninfected	Acute	OK	4.63488	6.67863	0.527021	2.38591	5e-05	0.000954895	yes
XLOC_001888	XLOC_001888	Tor3a	1:156653616-156674356	Uninfected	Acute	OK	3.89893	10.8063	1.47073	6.1911	5e-05	0.000954895	yes
XLOC_001915	XLOC_001915	Fasl	1:161780464-161788495	Uninfected	Acute	OK	0.15862	0.422832	1.41451	3.01264	5e-05	0.000954895	yes
XLOC_001928	XLOC_001928	Fmo2	1:162829559-162984528	Uninfected	Acute	OK	0.244298	0.847586	1.79472	1.84328	0.00295	0.0332661	yes
XLOC_001935	XLOC_001935	Mettl11b	1:163700441-163725411	Uninfected	Acute	OK	0.246022	0.598186	1.28181	2.7027	5e-05	0.000954895	yes
XLOC_001949	XLOC_001949	Sft2d2	1:165173986-165194433	Uninfected	Acute	OK	7.50021	10.9197	0.541929	2.58078	5e-05	0.000954895	yes
XLOC_001956	XLOC_001956	Rcsd1	1:165648890-165709315	Uninfected	Acute	OK	1.81731	2.64754	0.54285	1.93519	0.00095	0.0130374	yes
XLOC_001972	XLOC_001972	0	1:166954831-166968741	Uninfected	Acute	OK	0.4373	0.224161	-0.964088	-2.23974	0.0003	0.00481684	yes
XLOC_001982	XLOC_001982	Rgs4	1:169741476-169747642	Uninfected	Acute	OK	140.138	90.7853	-0.626318	-3.09915	5e-05	0.000954895	yes
XLOC_001997	XLOC_001997	Gm2962	1:170917575-170927583	Uninfected	Acute	OK	30.3425	49.3135	0.700643	2.23519	5e-05	0.000954895	yes
XLOC_001998	XLOC_001998	Fcgr2b	1:170958295-171064935	Uninfected	Acute	OK	2.00404	13.2079	2.72042	6.53283	5e-05	0.000954895	yes
XLOC_001999	XLOC_001999	Fcgr3	1:170958295-171064935	Uninfected	Acute	OK	3.74595	23.0541	2.62162	7.25249	5e-05	0.000954895	yes
XLOC_002003	XLOC_002003	Fcer1g	1:171229571-171234365	Uninfected	Acute	OK	5.72415	31.5399	2.46204	9.01767	5e-05	0.000954895	yes
XLOC_002015	XLOC_002015	Ly9	1:171556267-171609236	Uninfected	Acute	OK	0.110501	1.6072	3.86241	7.1164	5e-05	0.000954895	yes
XLOC_002016	XLOC_002016	Slamf7	1:171630809-171649186	Uninfected	Acute	OK	0.041609	1.051	4.65873	6.30241	5e-05	0.000954895	yes
XLOC_002020	XLOC_002020	Nhlh1	1:172052291-172057573	Uninfected	Acute	OK	0.142298	0.277455	0.963343	2.03173	0.00085	0.0118877	yes
XLOC_002024	XLOC_002024	Casq1	1:172208740-172219868	Uninfected	Acute	OK	0.40044	1.31921	1.72002	3.01889	0.0002	0.00336783	yes
XLOC_002029	XLOC_002029	Slamf8	1:172581376-172590568	Uninfected	Acute	OK	0.149965	3.41691	4.50999	10.2563	5e-05	0.000954895	yes
XLOC_002045	XLOC_002045	AI607873,Ifi204,Mnda	1:173723429-173942672	Uninfected	Acute	OK	0.101338	7.18186	6.14711	9.96119	5e-05	0.000954895	yes
XLOC_002047	XLOC_002047	Ifi203,Mndal	1:173723429-173942672	Uninfected	Acute	OK	0.150806	1.27509	3.07983	3.38415	5e-05	0.000954895	yes
XLOC_002048	XLOC_002048	Ifi202b	1:173962568-174004482	Uninfected	Acute	OK	0.154193	15.8947	6.68766	14.8064	5e-05	0.000954895	yes
XLOC_002056	XLOC_002056	Pld5	1:175961998-176280366	Uninfected	Acute	OK	4.95748	3.20405	-0.629709	-2.1775	0.00045	0.0068552	yes
XLOC_002070	XLOC_002070	B230369F24Rik	1:178299183-178318549	Uninfected	Acute	OK	5.5129	8.5965	0.64094	2.63445	0.00015	0.00259571	yes
XLOC_002087	XLOC_002087	Ephx1	1:180976154-181020904	Uninfected	Acute	OK	10.0942	14.3595	0.508477	2.20576	0.0002	0.00336783	yes
XLOC_002088	XLOC_002088	9130409I23Rik	1:181046998-181061438	Uninfected	Acute	OK	0.287054	0.508783	0.825731	2.09272	0.00065	0.00948356	yes
XLOC_002153	XLOC_002153	Batf3	1:191092900-191114512	Uninfected	Acute	OK	0.125796	0.234613	0.8992	1.93993	0.00085	0.0118877	yes
XLOC_002155	XLOC_002155	Atf3	1:191170277-191183340	Uninfected	Acute	OK	0.232563	3.05451	3.71525	7.52862	5e-05	0.000954895	yes
XLOC_002180	XLOC_002180	Camk1g	1:193346345-193370297	Uninfected	Acute	OK	12.9992	18.2329	0.488118	2.18042	0.0002	0.00336783	yes
XLOC_002226	XLOC_002226	0	1:13374357-13376979	Uninfected	Acute	OK	0.297083	0.171555	-0.792199	-1.97523	0.0024	0.0281744	yes
XLOC_002273	XLOC_002273	0	1:17937878-17945262	Uninfected	Acute	OK	0.297815	0.422018	0.502889	1.72505	0.00335	0.0369176	yes
XLOC_002324	XLOC_002324	0	1:23971472-23972876	Uninfected	Acute	OK	0.246747	0.0691517	-1.8352	-2.8914	0.00065	0.00948356	yes
XLOC_002325	XLOC_002325	0	1:23973113-23976071	Uninfected	Acute	OK	0.164894	0.0565825	-1.54311	-2.86624	0.0001	0.00179671	yes
XLOC_002328	XLOC_002328	0	1:29484997-29485622	Uninfected	Acute	OK	2.82907	4.90015	0.792498	3.41076	5e-05	0.000954895	yes
XLOC_002352	XLOC_002352	0	1:34632555-34636059	Uninfected	Acute	OK	0.0171635	0.784061	5.51355	7.0123	5e-05	0.000954895	yes
XLOC_002376	XLOC_002376	0	1:39084449-39086224	Uninfected	Acute	OK	0.0632096	0.22586	1.83721	3.06908	0.00045	0.0068552	yes
XLOC_002414	XLOC_002414	0	1:44463918-44464291	Uninfected	Acute	OK	3.95311	6.78595	0.779565	4.38546	0.0006	0.0088486	yes
XLOC_002467	XLOC_002467	0	1:57005272-57011017	Uninfected	Acute	OK	0.45445	0.239002	-0.927098	-2.98982	5e-05	0.000954895	yes
XLOC_002471	XLOC_002471	0	1:57041040-57042469	Uninfected	Acute	OK	2.44312	1.40617	-0.796958	-3.00618	5e-05	0.000954895	yes
XLOC_002472	XLOC_002472	0	1:57043231-57046124	Uninfected	Acute	OK	0.155849	0.0453219	-1.78187	-2.99054	0.0001	0.00179671	yes
XLOC_002473	XLOC_002473	0	1:57046254-57050499	Uninfected	Acute	OK	0.181542	0.067177	-1.43427	-3.17721	5e-05	0.000954895	yes
XLOC_002537	XLOC_002537	0	1:66819811-66824586	Uninfected	Acute	OK	0.0884917	0.156375	0.821393	1.97536	0.0016	0.0200273	yes
XLOC_002620	XLOC_002620	0	1:83003970-83004204	Uninfected	Acute	OK	28.9184	17.0311	-0.763819	-12.7612	0.00065	0.00948356	yes
XLOC_002700	XLOC_002700	0	1:91798421-91801280	Uninfected	Acute	OK	0.354585	0.192321	-0.882614	-2.37278	0.00025	0.00409725	yes
XLOC_002757	XLOC_002757	0	1:111749541-111754284	Uninfected	Acute	OK	0.254703	0.167187	-0.607351	-1.7342	0.00315	0.0351259	yes
XLOC_002813	XLOC_002813	0	1:121087404-121147936	Uninfected	Acute	OK	0.180188	0.0571533	-1.6566	-1.9602	0.00175	0.0215546	yes
XLOC_002825	XLOC_002825	0	1:122357129-122357241	Uninfected	Acute	OK	4138.96	2144.25	-0.948791	-1420.77	0.00075	0.0106831	yes
XLOC_002939	XLOC_002939	0	1:144222028-144222145	Uninfected	Acute	OK	1053.15	377.859	-1.47879	-959.192	0.0015	0.0189893	yes
XLOC_002968	XLOC_002968	0	1:151520579-151520765	Uninfected	Acute	OK	516.274	338.001	-0.611109	-45.7187	0.00025	0.00409725	yes
XLOC_002971	XLOC_002971	0	1:152090454-152092818	Uninfected	Acute	OK	0.28654	0.162606	-0.817356	-1.96942	0.00275	0.0314117	yes
XLOC_003097	XLOC_003097	0	1:167098341-167098589	Uninfected	Acute	OK	16.9863	6.34055	-1.42169	-15.6304	5e-05	0.000954895	yes
XLOC_003120	XLOC_003120	0	1:170942553-170945280	Uninfected	Acute	OK	0.0950331	0.204161	1.1032	2.33724	0.0005	0.00752907	yes
XLOC_003121	XLOC_003121	0	1:170947678-170950146	Uninfected	Acute	OK	0.169682	0.499791	1.55849	4.03497	5e-05	0.000954895	yes
XLOC_003177	XLOC_003177	0	1:177601013-177602831	Uninfected	Acute	OK	0.0870204	0.201231	1.20942	2.21659	0.0022	0.0262263	yes
XLOC_003215	XLOC_003215	0	1:181298122-181299914	Uninfected	Acute	OK	0.499138	0.285307	-0.806925	-2.16743	0.00155	0.0194745	yes
XLOC_003217	XLOC_003217	0	1:181462728-181466147	Uninfected	Acute	OK	0.9099	0.591456	-0.621439	-2.17265	0.00035	0.00547908	yes
XLOC_003231	XLOC_003231	0	1:182056288-182061176	Uninfected	Acute	OK	0.188132	0.0696494	-1.43356	-3.3565	5e-05	0.000954895	yes
XLOC_003248	XLOC_003248	0	1:185120951-185127467	Uninfected	Acute	OK	0.202978	0.114407	-0.827152	-2.3306	5e-05	0.000954895	yes
XLOC_003333	XLOC_003333	Akap12	10:4266328-4360917	Uninfected	Acute	OK	7.49338	11.4067	0.606196	2.91354	5e-05	0.000954895	yes
XLOC_003351	XLOC_003351	Katna1	10:7725999-7763278	Uninfected	Acute	OK	4.50893	7.56569	0.746687	2.93606	5e-05	0.000954895	yes
XLOC_003354	XLOC_003354	Zc3h12d	10:7832202-7870397	Uninfected	Acute	OK	0.144737	0.482616	1.73744	4.51576	5e-05	0.000954895	yes
XLOC_003385	XLOC_003385	Hivep2	10:13966378-14151598	Uninfected	Acute	OK	35.1657	25.7702	-0.413836	-2.24791	0.0002	0.00336783	yes
XLOC_003394	XLOC_003394	Cited2	10:17723227-17725673	Uninfected	Acute	OK	17.851	24.8609	0.477873	2.21306	5e-05	0.000954895	yes
XLOC_003408	XLOC_003408	Ifngr1	10:19591948-19610229	Uninfected	Acute	OK	6.91222	10.3103	0.576872	2.43524	5e-05	0.000954895	yes
XLOC_003428	XLOC_003428	Sgk1	10:21882183-21999903	Uninfected	Acute	OK	18.2424	50.9595	1.48206	6.47196	5e-05	0.000954895	yes
XLOC_003479	XLOC_003479	Themis	10:28668359-28923507	Uninfected	Acute	OK	0.0194594	0.183567	3.23777	1.41965	0.00035	0.00547908	yes
XLOC_003480	XLOC_003480	Gm9824	10:29030087-29031305	Uninfected	Acute	OK	76.8459	50.1782	-0.614906	-2.06445	0.00045	0.0068552	yes
XLOC_003492	XLOC_003492	Zufsp	10:33918651-33951414	Uninfected	Acute	OK	0.240729	0.455875	0.921224	1.6387	0.00465	0.048136	yes
XLOC_003499	XLOC_003499	Hs3st5	10:36506805-36835498	Uninfected	Acute	OK	3.55276	2.60577	-0.447229	-1.82959	0.00335	0.0369176	yes
XLOC_003527	XLOC_003527	Wasf1	10:40883474-40938570	Uninfected	Acute	OK	87.7996	69.5548	-0.336064	-1.6786	0.0034	0.0374	yes
XLOC_003539	XLOC_003539	Sesn1	10:41810573-41908424	Uninfected	Acute	OK	19.9866	27.4761	0.459146	2.20222	5e-05	0.000954895	yes
XLOC_003550	XLOC_003550	Bend3	10:43479139-43515410	Uninfected	Acute	OK	1.5564	1.13756	-0.452268	-1.74766	0.00215	0.0257221	yes
XLOC_003573	XLOC_003573	Gp49a,Lilrb4	10:51451537-51520921	Uninfected	Acute	OK	0.271804	7.55204	4.79623	10.7713	5e-05	0.000954895	yes
XLOC_003593	XLOC_003593	Gja1	10:56377296-56390429	Uninfected	Acute	OK	67.8594	53.8569	-0.333418	-1.6633	0.00345	0.0378945	yes
XLOC_003601	XLOC_003601	Fabp7,Smpdl3a	10:57784861-57811830	Uninfected	Acute	OK	109.966	45.7258	-1.26597	-6.7121	5e-05	0.000954895	yes
XLOC_003634	XLOC_003634	Prf1	10:61296527-61304737	Uninfected	Acute	OK	0.0385641	0.606955	3.97626	4.6634	5e-05	0.000954895	yes
XLOC_003654	XLOC_003654	Dna2	10:62947025-62974339	Uninfected	Acute	OK	0.659913	1.40239	1.08754	2.69223	5e-05	0.000954895	yes
XLOC_003674	XLOC_003674	Rtkn2	10:67979569-68059740	Uninfected	Acute	OK	1.1132	2.13149	0.937145	3.01501	5e-05	0.000954895	yes
XLOC_003681	XLOC_003681	Slc16a9	10:70245099-70288176	Uninfected	Acute	OK	1.17342	1.66166	0.501906	1.71972	0.00375	0.0406692	yes
XLOC_003696	XLOC_003696	Gnaz	10:74957476-75032586	Uninfected	Acute	OK	21.9101	16.9285	-0.372144	-1.87697	0.00185	0.0225918	yes
XLOC_003700	XLOC_003700	Adora2a	10:75316942-75334973	Uninfected	Acute	OK	34.0729	21.1679	-0.686744	-3.27545	5e-05	0.000954895	yes
XLOC_003704	XLOC_003704	Ggt1	10:75561205-75586386	Uninfected	Acute	OK	0.772283	1.47007	0.928684	1.84703	5e-05	0.000954895	yes
XLOC_003705	XLOC_003705	Ggt5	10:75589377-75618759	Uninfected	Acute	OK	0.553826	1.00934	0.865914	3.04216	5e-05	0.000954895	yes
XLOC_003727	XLOC_003727	0	10:77418344-77437932	Uninfected	Acute	OK	0.600087	0.41397	-0.535646	-1.75237	0.00345	0.0378945	yes
XLOC_003729	XLOC_003729	Itgb2	10:77530251-77565708	Uninfected	Acute	OK	1.27277	13.4177	3.39809	10.9698	5e-05	0.000954895	yes
XLOC_003744	XLOC_003744	Icosl	10:78069343-78079525	Uninfected	Acute	OK	1.19916	5.60433	2.22452	8.1122	5e-05	0.000954895	yes
XLOC_003746	XLOC_003746	Gm10146	10:78393308-78393756	Uninfected	Acute	OK	50.7369	35.2555	-0.525186	-3.76005	0.0004	0.00617175	yes
XLOC_003768	XLOC_003768	Bsg	10:79704490-79711969	Uninfected	Acute	OK	390.334	288.504	-0.436117	-1.8721	0.00115	0.0152796	yes
XLOC_003769	XLOC_003769	Hcn2	10:79716168-79746581	Uninfected	Acute	OK	58.7705	42.0668	-0.482409	-2.11985	0.00055	0.00817543	yes
XLOC_003787	XLOC_003787	Hmha1	10:80016652-80031472	Uninfected	Acute	OK	1.58856	3.42074	1.10659	4.21502	5e-05	0.000954895	yes
XLOC_003799	XLOC_003799	Reep6	10:80321282-80336441	Uninfected	Acute	OK	6.05434	3.99148	-0.601046	-1.8898	0.00075	0.0106831	yes
XLOC_003800	XLOC_003800	Plk5	10:80356458-80365490	Uninfected	Acute	OK	8.3379	6.1454	-0.440177	-1.81126	0.0015	0.0189893	yes
XLOC_003818	XLOC_003818	Gadd45b	10:80929836-80932205	Uninfected	Acute	OK	6.07385	9.03817	0.573419	2.22076	0.00015	0.00259571	yes
XLOC_003859	XLOC_003859	Chst11	10:82985369-83196090	Uninfected	Acute	OK	16.1055	12.6385	-0.349725	-1.75657	0.0033	0.0364334	yes
XLOC_003864	XLOC_003864	A230046K03Rik	10:83543940-83596492	Uninfected	Acute	OK	6.63206	8.98278	0.437705	2.05425	0.00035	0.00547908	yes
XLOC_003871	XLOC_003871	Rfx4	10:84756061-84906630	Uninfected	Acute	OK	5.08037	3.73915	-0.442221	-1.65625	0.00415	0.0439289	yes
XLOC_003927	XLOC_003927	Hal	10:93486463-93519304	Uninfected	Acute	OK	0.0895799	0.349251	1.96302	2.08161	5e-05	0.000954895	yes
XLOC_003933	XLOC_003933	Gm3571	10:93778610-93779772	Uninfected	Acute	OK	14.2968	10.2306	-0.482804	-2.39437	0.00075	0.0106831	yes
XLOC_003954	XLOC_003954	Btg1	10:96617000-96632579	Uninfected	Acute	OK	5.69785	9.17563	0.68739	3.17476	5e-05	0.000954895	yes
XLOC_003955	XLOC_003955	Dcn	10:97477485-97518162	Uninfected	Acute	OK	8.08085	14.2202	0.815367	3.43483	5e-05	0.000954895	yes
XLOC_003956	XLOC_003956	Lum	10:97565500-97572703	Uninfected	Acute	OK	1.28448	0.580279	-1.14636	-3.7888	5e-05	0.000954895	yes
XLOC_004006	XLOC_004006	Pawr	10:108332103-108414794	Uninfected	Acute	OK	1.14695	1.98333	0.790125	2.33241	0.0001	0.00179671	yes
XLOC_004016	XLOC_004016	Gm5428	10:111125850-111126738	Uninfected	Acute	OK	39.7447	51.0455	0.36102	2.10985	0.00305	0.0341375	yes
XLOC_004038	XLOC_004038	Ptprb	10:116301373-116389579	Uninfected	Acute	OK	4.84366	3.47956	-0.477193	-2.22769	5e-05	0.000954895	yes
XLOC_004047	XLOC_004047	Gm10271	10:116950532-116972609	Uninfected	Acute	OK	1.42362	4.22314	1.56875	6.06847	5e-05	0.000954895	yes
XLOC_004059	XLOC_004059	Ifng	10:118441046-118445892	Uninfected	Acute	OK	0	2.77149	inf	-nan	5e-05	0.000954895	yes
XLOC_004073	XLOC_004073	Wif1	10:121033959-121100650	Uninfected	Acute	OK	0.56443	0.219251	-1.36421	-2.90706	5e-05	0.000954895	yes
XLOC_004074	XLOC_004074	Gns	10:121365089-121397253	Uninfected	Acute	OK	26.9545	35.858	0.411773	2.0409	0.0002	0.00336783	yes
XLOC_004101	XLOC_004101	Arhgap9	10:127321367-127341620	Uninfected	Acute	OK	0.263252	1.33808	2.34564	3.30828	5e-05	0.000954895	yes
XLOC_004110	XLOC_004110	Myo1a	10:127705140-127721312	Uninfected	Acute	OK	0.476784	0.761701	0.675891	1.90327	0.00095	0.0130374	yes
XLOC_004128	XLOC_004128	Timeless	10:128225837-128252941	Uninfected	Acute	OK	2.63167	4.56357	0.794182	1.92325	0.00115	0.0152796	yes
XLOC_004130	XLOC_004130	Apof	10:128267996-128270151	Uninfected	Acute	OK	0.0380955	0.298545	2.97026	4.01619	0.0002	0.00336783	yes
XLOC_004131	XLOC_004131	Stat2	10:128270507-128292958	Uninfected	Acute	OK	7.50787	33.1281	2.14158	9.78623	5e-05	0.000954895	yes
XLOC_004151	XLOC_004151	Itga7	10:128933768-128960988	Uninfected	Acute	OK	4.1656	2.59551	-0.682507	-2.45832	5e-05	0.000954895	yes
XLOC_004226	XLOC_004226	Rab32	10:10544844-10558233	Uninfected	Acute	OK	0.570853	2.15234	1.91471	5.99124	5e-05	0.000954895	yes
XLOC_004236	XLOC_004236	Utrn	10:12381805-12861735	Uninfected	Acute	OK	14.6375	10.9443	-0.419488	-1.91355	0.0009	0.0124479	yes
XLOC_004239	XLOC_004239	Stx11	10:12939378-12964469	Uninfected	Acute	OK	0.102474	0.86596	3.07905	6.16094	5e-05	0.000954895	yes
XLOC_004252	XLOC_004252	Gm8355	10:14705590-14771867	Uninfected	Acute	OK	285.747	200.91	-0.508193	-3.23196	5e-05	0.000954895	yes
XLOC_004257	XLOC_004257	Abracl	10:18011262-18023254	Uninfected	Acute	OK	6.04225	8.89923	0.558594	1.82877	0.001	0.0136179	yes
XLOC_004263	XLOC_004263	Tnfaip3	10:19000837-19015657	Uninfected	Acute	OK	1.46913	3.61824	1.30032	4.85875	5e-05	0.000954895	yes
XLOC_004265	XLOC_004265	Slc35d3	10:19847916-19851459	Uninfected	Acute	OK	6.5792	4.00655	-0.715553	-3.20882	5e-05	0.000954895	yes
XLOC_004272	XLOC_004272	Pde7b	10:20394549-20725236	Uninfected	Acute	OK	22.1413	16.5731	-0.417895	-1.93443	0.00115	0.0152796	yes
XLOC_004290	XLOC_004290	Gm23130,Rps12,Snora33,Snord100	10:23774890-23787252	Uninfected	Acute	OK	1.42167	2.66352	0.905748	2.01861	0.00025	0.00409725	yes
XLOC_004303	XLOC_004303	Arg1	10:24914658-24930753	Uninfected	Acute	OK	0.0546296	0.373746	2.77431	3.95866	5e-05	0.000954895	yes
XLOC_004309	XLOC_004309	0	10:25617453-25621680	Uninfected	Acute	OK	0.6083	1.11824	0.878372	2.1173	0.0004	0.00617175	yes
XLOC_004324	XLOC_004324	Rspo3	10:29446983-29536384	Uninfected	Acute	OK	3.3898	4.87582	0.524444	1.96464	0.00065	0.00948356	yes
XLOC_004339	XLOC_004339	0	10:31689303-32030180	Uninfected	Acute	OK	13.5633	10.5715	-0.35952	-1.7347	0.00445	0.0464659	yes
XLOC_004346	XLOC_004346	Zufsp	10:33918651-33951414	Uninfected	Acute	OK	2.38508	3.86054	0.694767	2.14486	0.0003	0.00481684	yes
XLOC_004350	XLOC_004350	Fam26f	10:34126068-34128488	Uninfected	Acute	OK	0.134794	5.69004	5.39961	6.69148	5e-05	0.000954895	yes
XLOC_004351	XLOC_004351	Dse	10:34151393-34207703	Uninfected	Acute	OK	1.59145	2.24092	0.49375	1.90173	0.00065	0.00948356	yes
XLOC_004374	XLOC_004374	Slc16a10	10:40033493-40142254	Uninfected	Acute	OK	0.543434	0.909791	0.743431	2.62729	5e-05	0.000954895	yes
XLOC_004388	XLOC_004388	Gm9855	10:42052560-42055414	Uninfected	Acute	OK	7.29843	5.48618	-0.411785	-1.90645	0.0019	0.0231178	yes
XLOC_004393	XLOC_004393	Nr2e1	10:42561962-42583632	Uninfected	Acute	OK	4.31569	2.48039	-0.799026	-3.04965	5e-05	0.000954895	yes
XLOC_004407	XLOC_004407	Aim1	10:43949936-44148866	Uninfected	Acute	OK	0.442182	1.30578	1.5622	4.46952	5e-05	0.000954895	yes
XLOC_004428	XLOC_004428	Gp49a	10:51451537-51520921	Uninfected	Acute	OK	0.0348978	1.26012	5.17429	7.51637	5e-05	0.000954895	yes
XLOC_004429	XLOC_004429	Lilrb4	10:51451537-51520921	Uninfected	Acute	OK	0.0452517	1.47288	5.02452	4.96867	0.0002	0.00336783	yes
XLOC_004467	XLOC_004467	Ddit4	10:59949674-59952725	Uninfected	Acute	OK	13.6271	29.0028	1.08971	4.52053	5e-05	0.000954895	yes
XLOC_004469	XLOC_004469	Chst3	10:60181531-60221027	Uninfected	Acute	OK	0.702766	0.299374	-1.23109	-4.01832	5e-05	0.000954895	yes
XLOC_004472	XLOC_004472	Slc29a3	10:60712071-60752794	Uninfected	Acute	OK	3.39438	4.89744	0.528878	2.31011	5e-05	0.000954895	yes
XLOC_004473	XLOC_004473	Unc5b	10:60762586-60831599	Uninfected	Acute	OK	5.60658	2.83344	-0.984567	-4.32824	5e-05	0.000954895	yes
XLOC_004478	XLOC_004478	Adamts14	10:61195312-61273438	Uninfected	Acute	OK	0.102208	0.344988	1.75504	4.07536	5e-05	0.000954895	yes
XLOC_004491	XLOC_004491	Srgn	10:62493832-62527451	Uninfected	Acute	OK	5.18888	33.0606	2.67162	12.2721	5e-05	0.000954895	yes
XLOC_004519	XLOC_004519	Zfp365	10:67885960-67912662	Uninfected	Acute	OK	105.102	76.0448	-0.466872	-2.28434	5e-05	0.000954895	yes
XLOC_004521	XLOC_004521	Arid5b	10:68092341-68279273	Uninfected	Acute	OK	4.61218	6.79076	0.558124	2.59559	5e-05	0.000954895	yes
XLOC_004524	XLOC_004524	Cdk1	10:69336634-69352938	Uninfected	Acute	OK	0.514119	1.60111	1.6389	2.60523	0.00025	0.00409724	yes
XLOC_004536	XLOC_004536	0	10:72939958-73086690	Uninfected	Acute	OK	0.748808	0.419318	-0.836552	-1.81796	0.00145	0.0184809	yes
XLOC_004544	XLOC_004544	Fam211b	10:75550121-75560385	Uninfected	Acute	OK	4.13458	2.72813	-0.599829	-2.52678	5e-05	0.000954895	yes
XLOC_004563	XLOC_004563	Mir678,Prmt2	10:76207164-76237865	Uninfected	Acute	OK	36.3912	27.9237	-0.382103	-1.78281	0.0013	0.0169135	yes
XLOC_004590	XLOC_004590	Aire	10:78022529-78063622	Uninfected	Acute	OK	0.0691875	0.666126	3.26721	2.89589	5e-05	0.000954895	yes
XLOC_004608	XLOC_004608	0	10:79412416-79418072	Uninfected	Acute	OK	0.0879801	0.209883	1.25433	2.52626	5e-05	0.000954895	yes
XLOC_004628	XLOC_004628	Sbno2	10:80047165-80103588	Uninfected	Acute	OK	4.58896	8.94203	0.962435	3.06826	5e-05	0.000954895	yes
XLOC_004630	XLOC_004630	Gamt	10:80257553-80261035	Uninfected	Acute	OK	9.22543	4.59813	-1.00457	-3.31464	5e-05	0.000954895	yes
XLOC_004642	XLOC_004642	Klf16	10:80567040-80577841	Uninfected	Acute	OK	17.999	12.849	-0.486265	-2.35557	0.0001	0.00179671	yes
XLOC_004645	XLOC_004645	Mknk2	10:80665290-80676174	Uninfected	Acute	OK	11.1787	14.5197	0.377257	1.73236	0.0023	0.0272346	yes
XLOC_004656	XLOC_004656	Diras1	10:81019586-81026567	Uninfected	Acute	OK	40.0706	31.7257	-0.336891	-1.75217	0.00435	0.0455961	yes
XLOC_004676	XLOC_004676	S1pr4	10:81496906-81500132	Uninfected	Acute	OK	0.258624	0.512958	0.987985	2.56545	5e-05	0.000954895	yes
XLOC_004677	XLOC_004677	Gna15	10:81500646-81524331	Uninfected	Acute	OK	0.737264	1.96822	1.41664	3.32647	5e-05	0.000954895	yes
XLOC_004725	XLOC_004725	Stab2	10:86839093-87028015	Uninfected	Acute	OK	0.120826	0.336353	1.47704	1.31051	0.00275	0.0314117	yes
XLOC_004733	XLOC_004733	Dram1	10:88322803-88379122	Uninfected	Acute	OK	2.45695	4.9335	1.00574	3.6664	5e-05	0.000954895	yes
XLOC_004750	XLOC_004750	Apaf1	10:90989310-91082770	Uninfected	Acute	OK	2.82431	3.86171	0.451344	1.78605	0.0028	0.0319221	yes
XLOC_004753	XLOC_004753	Tmpo	10:91147002-91180903	Uninfected	Acute	OK	7.86936	11.1	0.496245	1.74459	0.0032	0.0355778	yes
XLOC_004761	XLOC_004761	Elk3	10:93247413-93349335	Uninfected	Acute	OK	3.0866	4.83046	0.646145	2.35488	0.0004	0.00617175	yes
XLOC_004802	XLOC_004802	Nts	10:102481759-102490418	Uninfected	Acute	OK	7.11103	4.62271	-0.62132	-2.78436	0.00015	0.00259571	yes
XLOC_004819	XLOC_004819	Acss3	10:106934948-107123668	Uninfected	Acute	OK	0.605632	1.61884	1.41845	4.46532	5e-05	0.000954895	yes
XLOC_004837	XLOC_004837	Glipr1	10:111972663-112002631	Uninfected	Acute	OK	0.70025	2.07904	1.56998	1.79507	0.0038	0.0410042	yes
XLOC_004863	XLOC_004863	Lyz1,Lyz2	10:117277333-117292868	Uninfected	Acute	OK	4.33568	87.7617	4.33926	21.2408	5e-05	0.000954895	yes
XLOC_004869	XLOC_004869	Rap1b	10:117813829-117845946	Uninfected	Acute	OK	27.3262	37.0981	0.441063	2.07911	0.00025	0.00409725	yes
XLOC_004880	XLOC_004880	0	10:119134988-119169019	Uninfected	Acute	OK	0.118327	0.267054	1.17436	1.89389	0.0044	0.0460719	yes
XLOC_004895	XLOC_004895	Rassf3	10:121410335-121476250	Uninfected	Acute	OK	10.6531	7.77958	-0.453502	-2.03433	0.0003	0.00481684	yes
XLOC_004899	XLOC_004899	Srgap1	10:121780921-122047315	Uninfected	Acute	OK	6.01944	4.5425	-0.406144	-1.79465	0.0019	0.0231178	yes
XLOC_004901	XLOC_004901	0	10:122565204-122570076	Uninfected	Acute	OK	0.0843335	0.160046	0.924308	1.6682	0.0038	0.0410042	yes
XLOC_004905	XLOC_004905	Slc16a7	10:125219028-125390120	Uninfected	Acute	OK	4.72903	3.51863	-0.426532	-1.94428	0.0011	0.0147655	yes
XLOC_004934	XLOC_004934	Gpr182	10:127739537-127752187	Uninfected	Acute	OK	0.807343	1.76062	1.12483	2.52028	5e-05	0.000954895	yes
XLOC_004952	XLOC_004952	Esyt1	10:128509081-128525859	Uninfected	Acute	OK	3.64462	6.57343	0.850878	3.45466	5e-05	0.000954895	yes
XLOC_005004	XLOC_005004	Neurod4	10:130268152-130280240	Uninfected	Acute	OK	0.174004	0.291043	0.742116	1.98514	0.0021	0.0252244	yes
XLOC_005027	XLOC_005027	0	10:8547665-8551268	Uninfected	Acute	OK	0.279499	1.47303	2.39787	7.87821	5e-05	0.000954895	yes
XLOC_005044	XLOC_005044	0	10:9013557-9019287	Uninfected	Acute	OK	0.259985	0.165365	-0.65278	-1.906	0.0013	0.0169135	yes
XLOC_005050	XLOC_005050	0	10:9042107-9052684	Uninfected	Acute	OK	0.144443	0.0897678	-0.686227	-2.01082	0.00105	0.0141703	yes
XLOC_005122	XLOC_005122	0	10:9438226-9440900	Uninfected	Acute	OK	0.371901	0.216879	-0.778031	-2.11053	0.00105	0.0141703	yes
XLOC_005153	XLOC_005153	0	10:9539710-9542550	Uninfected	Acute	OK	0.159649	0.0765357	-1.0607	-2.09634	0.002	0.0241779	yes
XLOC_005337	XLOC_005337	0	10:26107743-26108689	Uninfected	Acute	OK	1.59815	4.05299	1.34259	5.32247	5e-05	0.000954895	yes
XLOC_005490	XLOC_005490	0	10:51526363-51536172	Uninfected	Acute	OK	0.0149356	0.26002	4.1218	7.91212	5e-05	0.000954895	yes
XLOC_005578	XLOC_005578	0	10:71617750-71617965	Uninfected	Acute	OK	15.1428	6.11893	-1.30728	-21.3824	0.0012	0.0158388	yes
XLOC_005579	XLOC_005579	0	10:71704288-71705750	Uninfected	Acute	OK	8.85331	6.23252	-0.506401	-2.32829	0.0003	0.00481684	yes
XLOC_005723	XLOC_005723	0	10:84751055-84755016	Uninfected	Acute	OK	0.367961	0.234544	-0.649696	-1.93794	0.00145	0.0184809	yes
XLOC_005809	XLOC_005809	0	10:100713103-100715186	Uninfected	Acute	OK	0.0719193	0.168513	1.22841	2.15236	0.00245	0.0286606	yes
XLOC_005862	XLOC_005862	0	10:115269942-115270182	Uninfected	Acute	OK	126.082	183.469	0.541182	7.41545	0.0017	0.021025	yes
XLOC_005934	XLOC_005934	0	10:122968605-122973574	Uninfected	Acute	OK	0.190488	0.0948529	-1.00594	-2.54187	5e-05	0.000954895	yes
XLOC_005935	XLOC_005935	0	10:122973642-122976019	Uninfected	Acute	OK	0.163467	0.0695014	-1.23388	-2.20535	0.00115	0.0152796	yes
XLOC_005998	XLOC_005998	0	10:128445460-128445682	Uninfected	Acute	OK	51.9508	25.1455	-1.04685	-26.6253	5e-05	0.000954895	yes
XLOC_006000	XLOC_006000	0	10:128550221-128550567	Uninfected	Acute	OK	6.7032	12.5263	0.902041	6.18366	5e-05	0.000954895	yes
XLOC_006018	XLOC_006018	Pik3ip1	11:3288873-3342971	Uninfected	Acute	OK	14.4306	26.3833	0.870497	2.03953	0.0004	0.00617175	yes
XLOC_006020	XLOC_006020	Pla2g3	11:3488283-3504821	Uninfected	Acute	OK	4.04548	10.1536	1.32761	2.43784	0.0006	0.0088486	yes
XLOC_006031	XLOC_006031	Gal3st1	11:3983635-3999326	Uninfected	Acute	OK	6.89343	4.07653	-0.757882	-2.9029	5e-05	0.000954895	yes
XLOC_006062	XLOC_006062	Xbp1	11:5520593-5542297	Uninfected	Acute	OK	32.1533	45.909	0.513811	2.25353	0.00025	0.00409725	yes
XLOC_006067	XLOC_006067	Aebp1	11:5856107-5872088	Uninfected	Acute	OK	8.84564	4.09881	-1.10976	-4.08438	5e-05	0.000954895	yes
XLOC_006087	XLOC_006087	Upp1	11:9117912-9136298	Uninfected	Acute	OK	1.88595	21.0099	3.47771	12.1372	5e-05	0.000954895	yes
XLOC_006097	XLOC_006097	Ikzf1	11:11642202-11773041	Uninfected	Acute	OK	0.89585	3.51926	1.97394	5.74245	5e-05	0.000954895	yes
XLOC_006108	XLOC_006108	Gm12009	11:15049157-15050257	Uninfected	Acute	OK	0.884097	1.98859	1.16947	3.71762	5e-05	0.000954895	yes
XLOC_006194	XLOC_006194	Pnpt1	11:29130743-29161828	Uninfected	Acute	OK	6.47093	9.40691	0.539747	2.30505	5e-05	0.000954895	yes
XLOC_006224	XLOC_006224	Hba-a1	11:32283510-32284465	Uninfected	Acute	OK	60.0785	12.4067	-2.27572	-6.39597	5e-05	0.000954895	yes
XLOC_006242	XLOC_006242	Lcp2	11:33625716-34098554	Uninfected	Acute	OK	0.582751	5.66767	3.2818	3.2099	5e-05	0.000954895	yes
XLOC_006276	XLOC_006276	Atp10b	11:43012198-43311088	Uninfected	Acute	OK	0.233752	0.119299	-0.970396	-1.95774	0.00105	0.0141703	yes
XLOC_006281	XLOC_006281	C1qtnf2	11:43474275-43491525	Uninfected	Acute	OK	0.626461	0.357274	-0.810193	-1.66799	0.00395	0.0422435	yes
XLOC_006303	XLOC_006303	Adam19	11:46055991-46147343	Uninfected	Acute	OK	5.15154	3.42643	-0.5883	-2.55206	5e-05	0.000954895	yes
XLOC_006308	XLOC_006308	Havcr2	11:46454934-46484993	Uninfected	Acute	OK	0.985381	3.15659	1.67961	5.602	5e-05	0.000954895	yes
XLOC_006325	XLOC_006325	Ifi47,Olfr56	11:48872150-49135387	Uninfected	Acute	OK	0.385308	38.5637	6.64509	7.23769	5e-05	0.000954895	yes
XLOC_006346	XLOC_006346	Flt4	11:49609262-49652739	Uninfected	Acute	OK	0.713309	1.74991	1.29468	4.88827	5e-05	0.000954895	yes
XLOC_006356	XLOC_006356	Rasgef1c	11:49901834-49980994	Uninfected	Acute	OK	14.7779	10.7943	-0.453174	-1.89651	0.00105	0.0141703	yes
XLOC_006381	XLOC_006381	9230009I02Rik	11:51085086-51091833	Uninfected	Acute	OK	0.527725	0.137906	-1.9361	-2.94993	5e-05	0.000954895	yes
XLOC_006391	XLOC_006391	0	11:51897685-51909604	Uninfected	Acute	OK	1.56258	0.770533	-1.02001	-2.95612	5e-05	0.000954895	yes
XLOC_006405	XLOC_006405	Fstl4	11:52762100-53194855	Uninfected	Acute	OK	9.21699	6.94864	-0.407564	-1.72556	0.0044	0.0460719	yes
XLOC_006416	XLOC_006416	Sept8	11:53519256-53556042	Uninfected	Acute	OK	105.628	75.263	-0.488977	-2.0855	0.0004	0.00617175	yes
XLOC_006422	XLOC_006422	Irf1	11:53769888-53782981	Uninfected	Acute	OK	3.1628	72.5272	4.51925	14.4235	5e-05	0.000954895	yes
XLOC_006441	XLOC_006441	Gpx3	11:54902452-54910377	Uninfected	Acute	OK	11.722	20.3337	0.794653	3.48962	5e-05	0.000954895	yes
XLOC_006470	XLOC_006470	Gm12250	11:58183811-58192759	Uninfected	Acute	OK	0.241492	49.175	7.6698	17.9043	5e-05	0.000954895	yes
XLOC_006471	XLOC_006471	Igtp,Irgm2	11:58199255-58222782	Uninfected	Acute	OK	1.68635	242.07	7.16537	29.1918	5e-05	0.000954895	yes
XLOC_006507	XLOC_006507	Wnt9a	11:59306927-59333552	Uninfected	Acute	OK	3.44886	2.336	-0.562078	-2.23901	0.0001	0.00179671	yes
XLOC_006513	XLOC_006513	Nlrp3	11:59541567-59566956	Uninfected	Acute	OK	0.276281	1.2235	2.14681	5.98505	5e-05	0.000954895	yes
XLOC_006543	XLOC_006543	Kcnj12	11:61021970-61073431	Uninfected	Acute	OK	5.98852	4.34753	-0.462005	-1.76091	0.00275	0.0314117	yes
XLOC_006581	XLOC_006581	Pmp22	11:63128981-63159547	Uninfected	Acute	OK	13.9963	8.07909	-0.792784	-2.89599	5e-05	0.000954895	yes
XLOC_006604	XLOC_006604	Myh3	11:67078299-67102291	Uninfected	Acute	OK	0.469803	0.294063	-0.675931	-2.1557	0.00015	0.00259571	yes
XLOC_006605	XLOC_006605	Myh2	11:67171026-67199234	Uninfected	Acute	OK	0.231948	0.110212	-1.07353	-2.65479	5e-05	0.000954895	yes
XLOC_006608	XLOC_006608	Myh8	11:67277123-67308634	Uninfected	Acute	OK	0.180277	0.300459	0.736956	2.08636	0.0002	0.00336783	yes
XLOC_006619	XLOC_006619	Pik3r5	11:68432120-68497849	Uninfected	Acute	OK	1.07231	2.85583	1.41318	4.51	5e-05	0.000954895	yes
XLOC_006630	XLOC_006630	Aurkb	11:69045646-69051875	Uninfected	Acute	OK	0.260784	0.738307	1.50136	2.00665	0.0001	0.00179671	yes
XLOC_006639	XLOC_006639	Aloxe3	11:69125555-69149256	Uninfected	Acute	OK	4.28839	6.73497	0.651237	1.91798	0.00385	0.0414842	yes
XLOC_006640	XLOC_006640	Alox12b	11:69151537-69169792	Uninfected	Acute	OK	1.61486	3.05929	0.921788	3.34308	5e-05	0.000954895	yes
XLOC_006657	XLOC_006657	Plscr3	11:69846375-69858730	Uninfected	Acute	OK	9.43647	14.2501	0.59465	2.77744	5e-05	0.000954895	yes
XLOC_006669	XLOC_006669	Asgr2	11:70089592-70106267	Uninfected	Acute	OK	0.048049	0.239143	2.31529	1.36485	0.0024	0.0281744	yes
XLOC_006674	XLOC_006674	Gm12312	11:70358124-70359765	Uninfected	Acute	OK	1.59021	0.957718	-0.731546	-1.99249	0.00055	0.00817543	yes
XLOC_006678	XLOC_006678	Zmynd15	11:70451891-70466202	Uninfected	Acute	OK	0.0947255	0.399697	2.07708	1.09143	0.00375	0.0406692	yes
XLOC_006698	XLOC_006698	Wscd1	11:71749919-71795570	Uninfected	Acute	OK	24.571	14.3541	-0.775488	-3.86481	5e-05	0.000954895	yes
XLOC_006706	XLOC_006706	Xaf1	11:72301406-72313750	Uninfected	Acute	OK	3.35177	36.6727	3.45171	8.04876	5e-05	0.000954895	yes
XLOC_006773	XLOC_006773	Scarf1	11:75513539-75527742	Uninfected	Acute	OK	1.11945	1.98843	0.828845	2.63145	5e-05	0.000954895	yes
XLOC_006778	XLOC_006778	Myo1c	11:75650503-75673910	Uninfected	Acute	OK	4.90236	7.58188	0.629079	2.06062	0.00065	0.00948356	yes
XLOC_006783	XLOC_006783	1700016K19Rik	11:75999904-76004234	Uninfected	Acute	OK	1.63174	0.882105	-0.887391	-2.27312	5e-05	0.000954895	yes
XLOC_006804	XLOC_006804	Git1	11:77493561-77507786	Uninfected	Acute	OK	105.775	81.6225	-0.373953	-1.77152	0.0017	0.021025	yes
XLOC_006812	XLOC_006812	0	11:77896904-77908972	Uninfected	Acute	OK	0.432794	0.218801	-0.984061	-2.06479	0.0013	0.0169135	yes
XLOC_006813	XLOC_006813	Sez6	11:77930799-77979048	Uninfected	Acute	OK	103.147	69.6489	-0.566529	-1.67392	0.0035	0.0383455	yes
XLOC_006820	XLOC_006820	Tlcd1	11:78176710-78184619	Uninfected	Acute	OK	12.4166	6.16977	-1.00898	-3.59456	5e-05	0.000954895	yes
XLOC_006825	XLOC_006825	BC030499	11:78290840-78296805	Uninfected	Acute	OK	7.20945	10.5354	0.547288	2.28185	0.00075	0.0106831	yes
XLOC_006827	XLOC_006827	Aldoc	11:78322967-78327781	Uninfected	Acute	OK	373.305	568.244	0.606157	2.59212	5e-05	0.000954895	yes
XLOC_006833	XLOC_006833	Vtn	11:78498892-78502324	Uninfected	Acute	OK	45.978	34.4402	-0.416848	-1.9296	0.00085	0.0118877	yes
XLOC_006834	XLOC_006834	Sebox	11:78503448-78505081	Uninfected	Acute	OK	0.937888	1.68704	0.84701	2.49791	0.0001	0.00179671	yes
XLOC_006842	XLOC_006842	Nos2	11:78920786-78961815	Uninfected	Acute	OK	0.167704	1.93217	3.52623	10.4788	5e-05	0.000954895	yes
XLOC_006856	XLOC_006856	Adap2	11:80154078-80180814	Uninfected	Acute	OK	2.40638	4.76774	0.986442	3.30337	5e-05	0.000954895	yes
XLOC_006857	XLOC_006857	Rnf135	11:80183823-80199757	Uninfected	Acute	OK	1.74739	3.16927	0.85895	2.93069	5e-05	0.000954895	yes
XLOC_006863	XLOC_006863	Tmem98	11:80809732-80822033	Uninfected	Acute	OK	5.86738	4.03458	-0.540297	-2.02223	0.0003	0.00481684	yes
XLOC_006871	XLOC_006871	Ccl2	11:82028223-82038562	Uninfected	Acute	OK	0.143807	27.3114	7.56923	11.4035	5e-05	0.000954895	yes
XLOC_006872	XLOC_006872	Ccl7	11:82045711-82047525	Uninfected	Acute	OK	0.110533	6.76734	5.93604	10.0515	5e-05	0.000954895	yes
XLOC_006873	XLOC_006873	Ccl11	11:82057822-82062955	Uninfected	Acute	OK	0.0610702	0.369245	2.59604	3.60386	0.0025	0.0291321	yes
XLOC_006874	XLOC_006874	Ccl12	11:82101844-82103400	Uninfected	Acute	OK	0.513587	25.7384	5.64717	10.9321	5e-05	0.000954895	yes
XLOC_006875	XLOC_006875	Ccl8	11:82115184-82116799	Uninfected	Acute	OK	0.489394	17.4309	5.15451	7.35723	5e-05	0.000954895	yes
XLOC_006887	XLOC_006887	Slfn5	11:82910549-82965133	Uninfected	Acute	OK	1.22823	4.34713	1.82348	6.54402	5e-05	0.000954895	yes
XLOC_006892	XLOC_006892	Slfn2	11:82977066-83218410	Uninfected	Acute	OK	0.509846	12.9568	4.6675	8.7434	5e-05	0.000954895	yes
XLOC_006895	XLOC_006895	Slfn3	11:82977066-83218410	Uninfected	Acute	OK	0.191697	0.779704	2.0241	3.07344	5e-05	0.000954895	yes
XLOC_006896	XLOC_006896	AI662270	11:83223575-83226987	Uninfected	Acute	OK	0.0798791	1.3185	4.04494	3.35002	5e-05	0.000954895	yes
XLOC_006902	XLOC_006902	Rasl10b	11:83409136-83421039	Uninfected	Acute	OK	106.615	82.0496	-0.377838	-1.89353	0.0008	0.0113255	yes
XLOC_006913	XLOC_006913	Wfdc17	11:83703990-83706268	Uninfected	Acute	OK	0.403052	3.67054	3.18696	9.12411	5e-05	0.000954895	yes
XLOC_006929	XLOC_006929	Car4	11:84957245-84966045	Uninfected	Acute	OK	18.3011	13.361	-0.4539	-1.70813	0.00295	0.0332661	yes
XLOC_006994	XLOC_006994	Trim25	11:88999375-89020293	Uninfected	Acute	OK	1.67568	5.92443	1.82193	7.63272	5e-05	0.000954895	yes
XLOC_007003	XLOC_007003	Car10	11:93098027-93601749	Uninfected	Acute	OK	42.4569	27.0975	-0.64784	-2.28959	0.0012	0.0158388	yes
XLOC_007021	XLOC_007021	Col1a1	11:94936223-94953042	Uninfected	Acute	OK	2.79284	1.73438	-0.687311	-2.28748	0.00115	0.0152796	yes
XLOC_007075	XLOC_007075	Sp6	11:97013393-97026248	Uninfected	Acute	OK	0.900062	0.569278	-0.66089	-2.13072	0.00025	0.00409725	yes
XLOC_007111	XLOC_007111	Tcap	11:98382742-98385083	Uninfected	Acute	OK	2.12464	1.36267	-0.640778	-1.82617	0.0018	0.0220439	yes
XLOC_007147	XLOC_007147	Gm11560	11:99932161-99933109	Uninfected	Acute	OK	3.02958	5.35989	0.823088	2.74109	5e-05	0.000954895	yes
XLOC_007153	XLOC_007153	Gm11598	11:100243272-100243629	Uninfected	Acute	OK	10.8067	4.37275	-1.30531	-8.01308	5e-05	0.000954895	yes
XLOC_007175	XLOC_007175	Ramp2,Vps25	11:101246027-101259549	Uninfected	Acute	OK	47.543	62.6885	0.398968	1.97085	0.00175	0.0215546	yes
XLOC_007181	XLOC_007181	Aoc3	11:101330604-101341938	Uninfected	Acute	OK	0.232747	0.134291	-0.793399	-1.89178	0.00045	0.0068552	yes
XLOC_007186	XLOC_007186	Ifi35	11:101448406-101458698	Uninfected	Acute	OK	1.64907	14.4808	3.13441	10.8622	5e-05	0.000954895	yes
XLOC_007190	XLOC_007190	Tmem106a	11:101582241-101591788	Uninfected	Acute	OK	0.957038	5.17156	2.43395	6.99773	5e-05	0.000954895	yes
XLOC_007197	XLOC_007197	Arl4d	11:101665540-101667832	Uninfected	Acute	OK	10.8174	14.642	0.436757	2.14268	0.00165	0.0205249	yes
XLOC_007215	XLOC_007215	Grn	11:102428810-102447682	Uninfected	Acute	OK	22.499	49.3065	1.13192	3.70156	5e-05	0.000954895	yes
XLOC_007241	XLOC_007241	Crhr1	11:104129175-104175668	Uninfected	Acute	OK	10.9516	8.02629	-0.448338	-1.8496	0.0018	0.0220439	yes
XLOC_007246	XLOC_007246	Myl4	11:104550662-104595753	Uninfected	Acute	OK	16.9957	7.14957	-1.24924	-5.668	5e-05	0.000954895	yes
XLOC_007289	XLOC_007289	Milr1	11:106750930-106779537	Uninfected	Acute	OK	0.302015	1.46794	2.2811	4.65054	5e-05	0.000954895	yes
XLOC_007316	XLOC_007316	Gna13	11:109353811-109401521	Uninfected	Acute	OK	12.3263	21.0761	0.773872	3.33136	5e-05	0.000954895	yes
XLOC_007351	XLOC_007351	Ttyh2	11:114675430-114720977	Uninfected	Acute	OK	12.5275	8.32078	-0.59031	-2.62419	5e-05	0.000954895	yes
XLOC_007356	XLOC_007356	Cd300a	11:114889838-114906477	Uninfected	Acute	OK	0.192792	0.602832	1.64471	3.3022	5e-05	0.000954895	yes
XLOC_007390	XLOC_007390	Itgb4	11:115974708-116008412	Uninfected	Acute	OK	7.33698	3.95437	-0.891739	-2.73067	5e-05	0.000954895	yes
XLOC_007427	XLOC_007427	6030468B19Rik	11:117797659-117807327	Uninfected	Acute	OK	0.175485	0.0770527	-1.18743	-1.64551	0.00345	0.0378945	yes
XLOC_007428	XLOC_007428	Afmid,Gm20708,Syngr2	11:117809667-117839908	Uninfected	Acute	OK	7.90864	13.5308	0.774742	2.81723	5e-05	0.000954895	yes
XLOC_007429	XLOC_007429	Birc5	11:117849250-117855743	Uninfected	Acute	OK	0.831918	1.45272	0.804247	1.92779	0.00085	0.0118877	yes
XLOC_007449	XLOC_007449	Mir1932,Rnf213	11:119390087-119487470	Uninfected	Acute	OK	1.7264	23.8485	3.78806	11.1908	5e-05	0.000954895	yes
XLOC_007450	XLOC_007450	Endov	11:119491346-119511444	Uninfected	Acute	OK	7.72801	5.5516	-0.477192	-1.73536	0.0026	0.0299603	yes
XLOC_007452	XLOC_007452	Gm11762	11:119547902-119569046	Uninfected	Acute	OK	0.867859	0.468571	-0.889192	-2.62586	5e-05	0.000954895	yes
XLOC_007515	XLOC_007515	Tcn2	11:3917191-3932159	Uninfected	Acute	OK	9.37537	12.9642	0.467583	2.0278	0.00025	0.00409725	yes
XLOC_007526	XLOC_007526	Uqcr10	11:4701972-4704342	Uninfected	Acute	OK	248.766	191.211	-0.379623	-1.76322	0.00135	0.0174357	yes
XLOC_007558	XLOC_007558	Myo1g	11:6506547-6520965	Uninfected	Acute	OK	0.188257	2.39355	3.66838	5.36044	5e-05	0.000954895	yes
XLOC_007569	XLOC_007569	Gm11977	11:6781677-6783138	Uninfected	Acute	OK	0.840526	1.29228	0.620549	2.10457	0.0016	0.0200273	yes
XLOC_007576	XLOC_007576	Igfbp3	11:7206085-7213923	Uninfected	Acute	OK	3.58926	5.45702	0.604426	2.42192	5e-05	0.000954895	yes
XLOC_007582	XLOC_007582	Tns3	11:8431349-8664535	Uninfected	Acute	OK	11.8394	17.399	0.555409	2.73577	5e-05	0.000954895	yes
XLOC_007603	XLOC_007603	Cobl	11:12235536-12464960	Uninfected	Acute	OK	22.4862	16.2412	-0.469381	-1.7929	0.0018	0.0220439	yes
XLOC_007615	XLOC_007615	Plek	11:16971205-17079371	Uninfected	Acute	OK	3.17293	9.20638	1.53682	3.7664	5e-05	0.000954895	yes
XLOC_007758	XLOC_007758	Npm1	11:33150174-33163262	Uninfected	Acute	OK	26.7693	37.4596	0.484757	2.26043	0.00155	0.0194745	yes
XLOC_007767	XLOC_007767	Dock2	11:34226814-34783892	Uninfected	Acute	OK	0.763941	2.38951	1.64518	3.3377	5e-05	0.000954895	yes
XLOC_007774	XLOC_007774	Fbll1	11:35797380-35798884	Uninfected	Acute	OK	17.1764	12.9896	-0.403073	-1.99553	0.00285	0.0323938	yes
XLOC_007776	XLOC_007776	Wwc1	11:35838399-35980527	Uninfected	Acute	OK	35.2373	22.144	-0.670188	-2.52981	0.0001	0.00179671	yes
XLOC_007788	XLOC_007788	Hmmr	11:40701287-40733546	Uninfected	Acute	OK	0.231392	0.429971	0.893898	2.08863	0.0001	0.00179671	yes
XLOC_007800	XLOC_007800	Pttg1	11:43420249-43426251	Uninfected	Acute	OK	0.630413	1.6503	1.38836	2.80225	5e-05	0.000954895	yes
XLOC_007807	XLOC_007807	Adra1b	11:43774605-43901210	Uninfected	Acute	OK	7.60292	5.56977	-0.448935	-1.77598	0.0021	0.0252244	yes
XLOC_007816	XLOC_007816	Lsm11	11:45928268-45944935	Uninfected	Acute	OK	4.99303	3.86773	-0.368428	-1.6634	0.00425	0.0447352	yes
XLOC_007820	XLOC_007820	Nipal4	11:46148154-46166508	Uninfected	Acute	OK	1.15879	0.576215	-1.00795	-3.56085	5e-05	0.000954895	yes
XLOC_007823	XLOC_007823	Itk	11:46325149-46389515	Uninfected	Acute	OK	0.266506	0.636636	1.2563	3.49038	5e-05	0.000954895	yes
XLOC_007840	XLOC_007840	Gm12184	11:48825345-48853493	Uninfected	Acute	OK	25.5802	17.7133	-0.530194	-2.5966	0.0004	0.00617175	yes
XLOC_007842	XLOC_007842	Irgm1	11:48860128-48871981	Uninfected	Acute	OK	3.40024	173.844	5.67601	22.1684	5e-05	0.000954895	yes
XLOC_007844	XLOC_007844	Gm12185,Tgtp1	11:48872150-49135387	Uninfected	Acute	OK	0.195447	17.9142	6.51818	4.98181	5e-05	0.000954895	yes
XLOC_007845	XLOC_007845	9930111J21Rik1,Psme2b-ps	11:48872150-49135387	Uninfected	Acute	OK	15.8402	58.3117	1.88019	4.37424	5e-05	0.000954895	yes
XLOC_007847	XLOC_007847	9930111J21Rik2	11:48872150-49135387	Uninfected	Acute	OK	0.271175	1.43087	2.3996	2.43655	0.0003	0.00481684	yes
XLOC_007848	XLOC_007848	Tgtp2	11:48872150-49135387	Uninfected	Acute	OK	0.535531	69.2449	7.0146	3.33094	5e-05	0.000954895	yes
XLOC_007850	XLOC_007850	Gm12188	11:48872150-49135387	Uninfected	Acute	OK	0.0126187	1.30286	6.68998	0.954396	5e-05	0.000954895	yes
XLOC_007887	XLOC_007887	Phf15	11:51813445-51857653	Uninfected	Acute	OK	13.464	17.5098	0.379052	1.86393	0.00115	0.0152796	yes
XLOC_007918	XLOC_007918	Gm17334	11:53769888-53782981	Uninfected	Acute	OK	0.608716	2.60585	2.09791	2.33271	0.0002	0.00336783	yes
XLOC_007919	XLOC_007919	Gm12216	11:53783417-53859256	Uninfected	Acute	OK	1.40709	6.23442	2.14754	5.24547	5e-05	0.000954895	yes
XLOC_007946	XLOC_007946	Sparc	11:55394498-55420080	Uninfected	Acute	OK	107.119	203.988	0.913187	5.04888	5e-05	0.000954895	yes
XLOC_007967	XLOC_007967	Irgm2	11:58199255-58222782	Uninfected	Acute	OK	0.0393665	7.08025	7.49069	9.24533	5e-05	0.000954895	yes
XLOC_007978	XLOC_007978	Gm12254	11:58508790-58509261	Uninfected	Acute	OK	46.068	78.4615	0.768218	5.3951	5e-05	0.000954895	yes
XLOC_007996	XLOC_007996	Gjc2	11:59175564-59183213	Uninfected	Acute	OK	4.49671	1.3479	-1.73815	-6.28621	5e-05	0.000954895	yes
XLOC_008009	XLOC_008009	Gm12261	11:59577991-59578636	Uninfected	Acute	OK	0.280678	1.05231	1.90658	4.25808	5e-05	0.000954895	yes
XLOC_008017	XLOC_008017	Rasd1	11:59948182-59965567	Uninfected	Acute	OK	1.92922	4.71275	1.28855	1.86359	0.0031	0.0346326	yes
XLOC_008054	XLOC_008054	Slc47a1	11:61343399-61378775	Uninfected	Acute	OK	1.78139	1.17415	-0.601391	-1.83852	0.0013	0.0169135	yes
XLOC_008090	XLOC_008090	Hs3st3b1	11:63885791-63922290	Uninfected	Acute	OK	0.609739	1.59269	1.3852	4.75742	5e-05	0.000954895	yes
XLOC_008115	XLOC_008115	Usp43	11:67854522-67965651	Uninfected	Acute	OK	1.3029	0.827218	-0.655383	-1.82406	0.0039	0.0418428	yes
XLOC_008136	XLOC_008136	Gucy2e	11:69218008-69237246	Uninfected	Acute	OK	0.669952	0.429316	-0.642018	-2.24433	5e-05	0.000954895	yes
XLOC_008137	XLOC_008137	0	11:69249805-69270282	Uninfected	Acute	OK	0.180883	0.383042	1.08244	2.36658	5e-05	0.000954895	yes
XLOC_008159	XLOC_008159	Chrnb1	11:69784035-69795943	Uninfected	Acute	OK	0.751008	1.6656	1.14915	2.92779	5e-05	0.000954895	yes
XLOC_008167	XLOC_008167	Acap1	11:69881398-69895543	Uninfected	Acute	OK	0.124506	0.567259	2.18779	3.76624	5e-05	0.000954895	yes
XLOC_008176	XLOC_008176	Bcl6b	11:70223783-70229798	Uninfected	Acute	OK	0.446456	1.45466	1.7041	3.98043	5e-05	0.000954895	yes
XLOC_008178	XLOC_008178	Alox12	11:70240156-70255383	Uninfected	Acute	OK	0.423962	0.237301	-0.837218	-1.87608	0.0011	0.0147655	yes
XLOC_008183	XLOC_008183	Cxcl16	11:70451891-70466202	Uninfected	Acute	OK	0.765779	6.1295	3.00077	6.1354	5e-05	0.000954895	yes
XLOC_008208	XLOC_008208	Nlrp1b,Nlrp1c-ps	11:71152899-71285232	Uninfected	Acute	OK	0.0751081	0.625896	3.05888	3.61182	5e-05	0.000954895	yes
XLOC_008222	XLOC_008222	Slc13a5	11:72238921-72268575	Uninfected	Acute	OK	4.26384	2.66327	-0.678957	-1.9026	0.00175	0.0215546	yes
XLOC_008225	XLOC_008225	Spns2	11:72441354-72489904	Uninfected	Acute	OK	11.6215	17.2971	0.57374	1.64387	0.0048	0.0494163	yes
XLOC_008282	XLOC_008282	Gm12336,Serpinf1	11:75407778-75431297	Uninfected	Acute	OK	13.6202	7.97434	-0.772305	-2.20278	0.00035	0.00547908	yes
XLOC_008292	XLOC_008292	Doc2b	11:75768965-75825241	Uninfected	Acute	OK	10.6761	8.2662	-0.369083	-1.73646	0.0031	0.0346326	yes
XLOC_008296	XLOC_008296	Nxn	11:76257197-76399140	Uninfected	Acute	OK	4.65445	6.20322	0.414405	1.76919	0.00445	0.0464659	yes
XLOC_008317	XLOC_008317	Gm11190	11:77909158-77929288	Uninfected	Acute	OK	0.254295	0.116582	-1.12516	-2.8817	5e-05	0.000954895	yes
XLOC_008341	XLOC_008341	Lgals9	11:78962973-78984946	Uninfected	Acute	OK	3.20534	21.591	2.75188	10.9353	5e-05	0.000954895	yes
XLOC_008364	XLOC_008364	Gm11206	11:80154078-80180814	Uninfected	Acute	OK	0.335056	0.76256	1.18645	2.53306	5e-05	0.000954895	yes
XLOC_008376	XLOC_008376	0	11:82567644-82571670	Uninfected	Acute	OK	0.152888	0.0441114	-1.79325	-1.91378	0.004	0.0426719	yes
XLOC_008386	XLOC_008386	Slfn10-ps,Slfn8,Slfn9	11:82977066-83218410	Uninfected	Acute	OK	0.263114	3.33087	3.66214	7.69653	5e-05	0.000954895	yes
XLOC_008394	XLOC_008394	Ccl5	11:83525777-83530518	Uninfected	Acute	OK	0.622601	16.656	4.74159	10.159	5e-05	0.000954895	yes
XLOC_008395	XLOC_008395	Ccl6,Ccl9	11:83572918-83623693	Uninfected	Acute	OK	1.08064	6.38224	2.56218	7.78009	5e-05	0.000954895	yes
XLOC_008397	XLOC_008397	Ccl3	11:83647843-83649355	Uninfected	Acute	OK	0.109569	2.11743	4.2724	6.80047	5e-05	0.000954895	yes
XLOC_008402	XLOC_008402	Dusp14	11:84048040-84069261	Uninfected	Acute	OK	31.0312	19.9451	-0.637682	-2.79213	5e-05	0.000954895	yes
XLOC_008428	XLOC_008428	Brip1	11:86058137-86201193	Uninfected	Acute	OK	0.0330929	0.225966	2.77151	1.43154	0.00015	0.00259571	yes
XLOC_008443	XLOC_008443	Prr11	11:87089152-87108708	Uninfected	Acute	OK	0.224852	0.357763	0.670028	1.96883	0.00145	0.0184809	yes
XLOC_008468	XLOC_008468	Scpep1	11:88905927-88955465	Uninfected	Acute	OK	6.17731	8.94077	0.53342	2.15379	0.00015	0.00259571	yes
XLOC_008479	XLOC_008479	Pctp	11:89982485-90002987	Uninfected	Acute	OK	0.456509	0.754847	0.725543	2.19424	0.0003	0.00481684	yes
XLOC_008555	XLOC_008555	Tbx21	11:97098070-97115331	Uninfected	Acute	OK	1.16819	1.75239	0.585057	2.15972	0.00065	0.00948356	yes
XLOC_008564	XLOC_008564	Srcin1	11:97509167-97576186	Uninfected	Acute	OK	57.0229	41.0359	-0.474657	-2.39376	5e-05	0.000954895	yes
XLOC_008576	XLOC_008576	Cacnb1	11:97997283-98030603	Uninfected	Acute	OK	49.1333	35.1156	-0.48459	-2.10399	0.00055	0.00817543	yes
XLOC_008590	XLOC_008590	Gm12355	11:98624350-98625661	Uninfected	Acute	OK	4.13478	5.78262	0.483912	2.08038	0.0018	0.0220439	yes
XLOC_008596	XLOC_008596	Gm23640	11:98863637-98905040	Uninfected	Acute	OK	207.932	1.41508	-7.19909	-5.30649	0.0022	0.0262263	yes
XLOC_008598	XLOC_008598	Gm23451,Top2a	11:98992894-99024189	Uninfected	Acute	OK	0.518975	2.07943	2.00245	3.68023	5e-05	0.000954895	yes
XLOC_008686	XLOC_008686	Gm10039	11:100361617-100362151	Uninfected	Acute	OK	173.435	127.971	-0.438577	-3.26324	0.00015	0.00259571	yes
XLOC_008687	XLOC_008687	Jup	11:100368957-100397800	Uninfected	Acute	OK	25.6243	19.0434	-0.428221	-1.74258	0.0026	0.0299603	yes
XLOC_008702	XLOC_008702	Stat3	11:100859350-100939540	Uninfected	Acute	OK	14.5919	47.4036	1.69983	4.52876	5e-05	0.000954895	yes
XLOC_008703	XLOC_008703	Ptrf	11:100956655-100970887	Uninfected	Acute	OK	6.20819	8.54269	0.460518	2.00103	0.0006	0.0088486	yes
XLOC_008720	XLOC_008720	Etv4	11:101769581-101785371	Uninfected	Acute	OK	4.19094	1.75656	-1.25452	-3.25817	5e-05	0.000954895	yes
XLOC_008725	XLOC_008725	Mpp3	11:101993527-102028461	Uninfected	Acute	OK	18.2877	12.5331	-0.54513	-1.91034	0.0009	0.0124479	yes
XLOC_008756	XLOC_008756	Gjc1	11:102798277-102819700	Uninfected	Acute	OK	1.77698	2.61397	0.556812	1.80243	0.0016	0.0200273	yes
XLOC_008758	XLOC_008758	Gfap	11:102838472-103101658	Uninfected	Acute	OK	46.4332	138.357	1.57517	4.496	5e-05	0.000954895	yes
XLOC_008806	XLOC_008806	Smarcd2	11:106263178-106272972	Uninfected	Acute	OK	8.19395	12.7224	0.634737	2.50533	5e-05	0.000954895	yes
XLOC_008807	XLOC_008807	Gh	11:106300270-106301865	Uninfected	Acute	OK	0.200687	0	-inf	-nan	5e-05	0.000954895	yes
XLOC_008811	XLOC_008811	Icam2	11:106377477-106388076	Uninfected	Acute	OK	1.98718	6.26191	1.65588	5.77205	5e-05	0.000954895	yes
XLOC_008813	XLOC_008813	Pecam1	11:106654216-106750628	Uninfected	Acute	OK	5.85354	15.5451	1.40908	6.32519	5e-05	0.000954895	yes
XLOC_008825	XLOC_008825	Pitpnc1	11:107207776-107470699	Uninfected	Acute	OK	14.9532	11.5899	-0.367584	-1.72435	0.0038	0.0410042	yes
XLOC_008829	XLOC_008829	Cacng4	11:107730453-107795982	Uninfected	Acute	OK	18.277	12.181	-0.585395	-2.83473	5e-05	0.000954895	yes
XLOC_008840	XLOC_008840	Rgs9	11:109225354-109298129	Uninfected	Acute	OK	78.5872	51.2481	-0.616795	-2.67359	5e-05	0.000954895	yes
XLOC_008849	XLOC_008849	Abca8a	11:110025633-110095978	Uninfected	Acute	OK	3.31976	1.94264	-0.773061	-2.12098	0.004	0.0426719	yes
XLOC_008850	XLOC_008850	Abca9	11:110100090-110169067	Uninfected	Acute	OK	1.74004	2.31056	0.409118	1.7109	0.00295	0.0332661	yes
XLOC_008853	XLOC_008853	0	11:111509158-111512512	Uninfected	Acute	OK	0.6279	0.325171	-0.949337	-2.95434	5e-05	0.000954895	yes
XLOC_008875	XLOC_008875	Btbd17	11:114765372-114798042	Uninfected	Acute	OK	11.2687	3.83757	-1.55405	-4.21375	5e-05	0.000954895	yes
XLOC_008879	XLOC_008879	AF251705	11:114996720-115004231	Uninfected	Acute	OK	1.80296	5.17955	1.52246	5.15327	5e-05	0.000954895	yes
XLOC_008885	XLOC_008885	Cd300e	11:115051916-115062177	Uninfected	Acute	OK	0.0376215	0.189529	2.33279	2.32711	0.00015	0.00259571	yes
XLOC_008886	XLOC_008886	Cd300lf	11:115091430-115162236	Uninfected	Acute	OK	0.738032	5.90485	3.00015	5.65121	5e-05	0.000954895	yes
XLOC_008888	XLOC_008888	Grin2c	11:115249077-115267476	Uninfected	Acute	OK	12.1554	8.79404	-0.466996	-2.05924	0.0003	0.00481684	yes
XLOC_008913	XLOC_008913	Unc13d	11:116062094-116077975	Uninfected	Acute	OK	0.345533	1.14239	1.72516	3.11144	5e-05	0.000954895	yes
XLOC_008915	XLOC_008915	Trim47,Trim65	11:116105751-116131128	Uninfected	Acute	OK	4.15742	5.82988	0.487775	1.95237	0.001	0.0136179	yes
XLOC_008928	XLOC_008928	Rhbdf2	11:116582561-116627019	Uninfected	Acute	OK	0.525649	2.34603	2.15805	4.47004	5e-05	0.000954895	yes
XLOC_008945	XLOC_008945	Tmc6	11:117765987-117793110	Uninfected	Acute	OK	1.84265	2.89127	0.649923	1.91685	0.00235	0.0277283	yes
XLOC_008950	XLOC_008950	Socs3	11:117966078-117970047	Uninfected	Acute	OK	0.994524	7.4327	2.90181	4.7082	5e-05	0.000954895	yes
XLOC_008958	XLOC_008958	Lgals3bp	11:118392750-118402092	Uninfected	Acute	OK	8.07849	72.7474	3.17074	13.6293	5e-05	0.000954895	yes
XLOC_009005	XLOC_009005	Notum	11:120646030-120661815	Uninfected	Acute	OK	1.81504	0.61705	-1.55654	-3.00097	5e-05	0.000954895	yes
XLOC_009008	XLOC_009008	Dcxr	11:120724467-120727327	Uninfected	Acute	OK	5.35202	7.59777	0.505493	1.75149	0.0018	0.0220439	yes
XLOC_009009	XLOC_009009	Cbr2	11:120729488-120732114	Uninfected	Acute	OK	1.22541	0.505112	-1.27859	-2.76264	5e-05	0.000954895	yes
XLOC_009017	XLOC_009017	Cd7	11:121029401-121052357	Uninfected	Acute	OK	0.643039	1.26448	0.975565	2.24149	0.00015	0.00259571	yes
XLOC_009045	XLOC_009045	0	11:3506125-3512276	Uninfected	Acute	OK	0.171757	0.255823	0.574772	1.7298	0.0045	0.0467605	yes
XLOC_009082	XLOC_009082	0	11:14733400-14733546	Uninfected	Acute	OK	318.98	116.515	-1.45296	-245.35	5e-05	0.000954895	yes
XLOC_009122	XLOC_009122	0	11:20535564-20540796	Uninfected	Acute	OK	0.159909	0.0976256	-0.711918	-1.80056	0.0041	0.0434455	yes
XLOC_009128	XLOC_009128	0	11:20968029-20970552	Uninfected	Acute	OK	0.093695	0.225915	1.26974	2.68301	5e-05	0.000954895	yes
XLOC_009129	XLOC_009129	0	11:20970630-20975970	Uninfected	Acute	OK	0.0899213	0.180567	1.0058	2.5524	5e-05	0.000954895	yes
XLOC_009135	XLOC_009135	0	11:22590842-22591305	Uninfected	Acute	OK	0	0.515866	inf	-nan	5e-05	0.000954895	yes
XLOC_009329	XLOC_009329	0	11:51916493-51921166	Uninfected	Acute	OK	0.0749504	0.154004	1.03896	2.39683	0.00035	0.00547908	yes
XLOC_009400	XLOC_009400	0	11:59386837-59392180	Uninfected	Acute	OK	0.37483	0.529749	0.499072	1.69967	0.0045	0.0467605	yes
XLOC_009401	XLOC_009401	0	11:59392272-59395838	Uninfected	Acute	OK	1.91025	2.6612	0.478317	1.98106	0.0015	0.0189893	yes
XLOC_009410	XLOC_009410	0	11:61494821-61496806	Uninfected	Acute	OK	0.257244	0.119775	-1.10281	-2.28799	0.0013	0.0169135	yes
XLOC_009411	XLOC_009411	0	11:61636489-61636678	Uninfected	Acute	OK	20.4189	5.14998	-1.98727	-43.2858	0.0048	0.0494163	yes
XLOC_009450	XLOC_009450	0	11:69209128-69214530	Uninfected	Acute	OK	0.154253	0.0599596	-1.36324	-3.10963	5e-05	0.000954895	yes
XLOC_009509	XLOC_009509	0	11:78427314-78429349	Uninfected	Acute	OK	0.0562057	0.173921	1.62964	2.62253	0.0009	0.0124479	yes
XLOC_009537	XLOC_009537	0	11:84942737-84943838	Uninfected	Acute	OK	0.0585455	0.310681	2.4078	3.13774	0.00475	0.0490192	yes
XLOC_009549	XLOC_009549	0	11:86811838-86813449	Uninfected	Acute	OK	0.403011	0.857731	1.0897	3.19577	5e-05	0.000954895	yes
XLOC_009553	XLOC_009553	0	11:87363025-87364335	Uninfected	Acute	OK	0.199389	0.38948	0.965965	2.13654	0.0033	0.0364334	yes
XLOC_009633	XLOC_009633	0	11:101789196-101790838	Uninfected	Acute	OK	0.344492	0.124035	-1.47372	-3.06363	5e-05	0.000954895	yes
XLOC_009698	XLOC_009698	0	11:109219022-109220433	Uninfected	Acute	OK	0.176098	0.036104	-2.28615	-2.48937	0.0037	0.0402141	yes
XLOC_009720	XLOC_009720	0	11:113754187-113756325	Uninfected	Acute	OK	0.0694987	0.161966	1.22063	2.12792	0.00285	0.0323938	yes
XLOC_009762	XLOC_009762	0	11:117889609-117891862	Uninfected	Acute	OK	0.154343	0.271919	0.817043	1.87869	0.00395	0.0422435	yes
XLOC_009836	XLOC_009836	Slc7a15	12:8511181-8599066	Uninfected	Acute	OK	0.606708	0.288877	-1.07055	-2.07537	0.0016	0.0200273	yes
XLOC_009839	XLOC_009839	Laptm4a	12:8921663-8938742	Uninfected	Acute	OK	109.572	150.443	0.457346	2.06395	0.00055	0.00817543	yes
XLOC_009844	XLOC_009844	Osr1	12:9487799-9581806	Uninfected	Acute	OK	1.09197	0.644429	-0.760839	-2.30327	0.00015	0.00259571	yes
XLOC_009850	XLOC_009850	Rad51ap2	12:11455711-11517149	Uninfected	Acute	OK	0.574927	0.303385	-0.922228	-2.26963	0.0004	0.00617175	yes
XLOC_009870	XLOC_009870	Ntsr2	12:16653469-16660250	Uninfected	Acute	OK	89.3896	126.738	0.503665	2.15453	0.00025	0.00409725	yes
XLOC_009887	XLOC_009887	0	12:19246322-19247169	Uninfected	Acute	OK	0.65234	3.57217	2.45311	7.98539	5e-05	0.000954895	yes
XLOC_009919	XLOC_009919	Rrm2	12:24708240-24738135	Uninfected	Acute	OK	0.561193	1.43277	1.35224	3.60249	5e-05	0.000954895	yes
XLOC_009921	XLOC_009921	Mboat2	12:24831532-24964472	Uninfected	Acute	OK	10.6534	14.1046	0.404843	1.71457	0.0028	0.0319221	yes
XLOC_009929	XLOC_009929	Cmpk2	12:26469203-26479835	Uninfected	Acute	OK	7.81507	20.7445	1.4084	6.16535	5e-05	0.000954895	yes
XLOC_009937	XLOC_009937	Pxdn	12:29937522-30017727	Uninfected	Acute	OK	10.0222	16.9285	0.756256	2.90607	5e-05	0.000954895	yes
XLOC_009953	XLOC_009953	Nampt	12:32820334-32853369	Uninfected	Acute	OK	11.9176	25.8393	1.11648	5.20169	5e-05	0.000954895	yes
XLOC_009975	XLOC_009975	Sostdc1	12:36314168-36318452	Uninfected	Acute	OK	3.7177	1.89726	-0.970489	-3.61072	5e-05	0.000954895	yes
XLOC_009980	XLOC_009980	Dgkb	12:37879830-38634069	Uninfected	Acute	OK	38.2045	27.9546	-0.450657	-2.23676	5e-05	0.000954895	yes
XLOC_010007	XLOC_010007	0	12:51242788-51262669	Uninfected	Acute	OK	0.259891	0.0779302	-1.73765	-4.15009	5e-05	0.000954895	yes
XLOC_010050	XLOC_010050	Sstr1	12:58211584-58214464	Uninfected	Acute	OK	7.18772	3.83402	-0.906677	-3.54647	5e-05	0.000954895	yes
XLOC_010053	XLOC_010053	0	12:58678033-58683123	Uninfected	Acute	OK	0.205217	0.108781	-0.915723	-2.12393	0.0015	0.0189893	yes
XLOC_010124	XLOC_010124	Rhoj	12:75308321-75401456	Uninfected	Acute	OK	1.63997	4.2184	1.36303	3.96946	5e-05	0.000954895	yes
XLOC_010131	XLOC_010131	Plekhg3	12:76533559-76579039	Uninfected	Acute	OK	2.8322	2.01696	-0.489742	-2.09366	0.0005	0.00752907	yes
XLOC_010144	XLOC_010144	Plekhh1	12:79029162-79089698	Uninfected	Acute	OK	4.99873	2.85329	-0.808936	-2.95949	5e-05	0.000954895	yes
XLOC_010149	XLOC_010149	0	12:79663040-79814624	Uninfected	Acute	OK	0.115884	0.511609	2.14236	2.08695	0.00205	0.0247127	yes
XLOC_010155	XLOC_010155	Galnt16	12:80518989-80603896	Uninfected	Acute	OK	35.8684	47.7393	0.412464	1.98832	0.0007	0.0101294	yes
XLOC_010159	XLOC_010159	4933426M11Rik	12:80790531-80880836	Uninfected	Acute	OK	8.14341	12.8481	0.657852	3.10639	5e-05	0.000954895	yes
XLOC_010172	XLOC_010172	0	12:82069967-82104023	Uninfected	Acute	OK	0.595051	0.381819	-0.640125	-1.97649	0.0009	0.0124479	yes
XLOC_010214	XLOC_010214	Fos	12:85473889-85477277	Uninfected	Acute	OK	14.41	21.4925	0.576769	2.18867	0.0001	0.00179671	yes
XLOC_010216	XLOC_010216	Batf	12:85686668-85709087	Uninfected	Acute	OK	0.113629	1.20207	3.40313	6.37117	5e-05	0.000954895	yes
XLOC_010232	XLOC_010232	Tmem63c	12:87021339-87091819	Uninfected	Acute	OK	14.3875	11.2041	-0.360787	-1.66959	0.0038	0.0410042	yes
XLOC_010271	XLOC_010271	Gpr65	12:98268634-98276624	Uninfected	Acute	OK	0.0691991	1.64734	4.57324	9.01946	5e-05	0.000954895	yes
XLOC_010302	XLOC_010302	Rin3	12:102283047-102393957	Uninfected	Acute	OK	0.920054	2.41957	1.39496	4.42818	5e-05	0.000954895	yes
XLOC_010304	XLOC_010304	Chga	12:102554968-102565027	Uninfected	Acute	OK	74.2875	55.0812	-0.431561	-2.35572	0.00025	0.00409725	yes
XLOC_010310	XLOC_010310	Fam181a	12:103308871-103317068	Uninfected	Acute	OK	0.914211	0.377351	-1.27662	-2.05572	0.0017	0.021025	yes
XLOC_010314	XLOC_010314	Ifi27l1	12:103434210-103440239	Uninfected	Acute	OK	29.9264	97.495	1.70391	6.96148	5e-05	0.000954895	yes
XLOC_010322	XLOC_010322	Serpina3f,Serpina3g,Serpina3h	12:104112723-104414330	Uninfected	Acute	OK	0.548073	55.6729	6.66646	7.32808	5e-05	0.000954895	yes
XLOC_010325	XLOC_010325	Serpina3k,Serpina3m,Serpina3n	12:104112723-104414330	Uninfected	Acute	OK	10.3979	38.3218	1.88187	6.01829	5e-05	0.000954895	yes
XLOC_010357	XLOC_010357	0	12:106997781-107026193	Uninfected	Acute	OK	0.638062	0.285998	-1.15769	-2.63685	0.0001	0.00179671	yes
XLOC_010448	XLOC_010448	Tnfaip2	12:111442468-111501103	Uninfected	Acute	OK	0.577437	6.21229	3.42739	3.2012	5e-05	0.000954895	yes
XLOC_010452	XLOC_010452	Trmt61a	12:111677820-111689784	Uninfected	Acute	OK	7.12621	5.14726	-0.469332	-1.84201	0.00155	0.0194745	yes
XLOC_010458	XLOC_010458	Aspg	12:112106539-112127575	Uninfected	Acute	OK	2.11087	7.51862	1.83263	7.4058	5e-05	0.000954895	yes
XLOC_010461	XLOC_010461	Kif26a	12:112144149-112181746	Uninfected	Acute	OK	2.11572	1.49188	-0.504017	-2.03769	5e-05	0.000954895	yes
XLOC_010463	XLOC_010463	Inf2	12:112588783-112615798	Uninfected	Acute	OK	49.6156	30.945	-0.681088	-3.36911	5e-05	0.000954895	yes
XLOC_010467	XLOC_010467	Cep170b	12:112722173-112746603	Uninfected	Acute	OK	49.2587	38.0079	-0.374078	-1.76207	0.00265	0.0304547	yes
XLOC_010468	XLOC_010468	Pld4	12:112760654-112768989	Uninfected	Acute	OK	2.37733	10.1376	2.0923	8.21778	5e-05	0.000954895	yes
XLOC_010472	XLOC_010472	Pacs2	12:113006396-113088917	Uninfected	Acute	OK	23.6579	17.1818	-0.461438	-2.22057	0.0001	0.00179671	yes
XLOC_010475	XLOC_010475	Crip2	12:113140235-113145504	Uninfected	Acute	OK	72.3284	53.6975	-0.429709	-2.03175	0.0003	0.00481684	yes
XLOC_010517	XLOC_010517	Gm3625	12:4585825-4592952	Uninfected	Acute	OK	642.995	0.231873	-11.4373	-12.8994	5e-05	0.000954895	yes
XLOC_010533	XLOC_010533	Rhob	12:8497750-8502031	Uninfected	Acute	OK	87.317	112.334	0.363457	1.78403	0.00165	0.0205249	yes
XLOC_010547	XLOC_010547	0	12:11881606-11884499	Uninfected	Acute	OK	8.75129	13.0579	0.577354	2.81349	5e-05	0.000954895	yes
XLOC_010548	XLOC_010548	Mycn	12:12936095-12941914	Uninfected	Acute	OK	2.66795	1.41765	-0.912227	-3.13344	5e-05	0.000954895	yes
XLOC_010557	XLOC_010557	Trib2	12:15791626-15816900	Uninfected	Acute	OK	12.2989	8.28885	-0.569281	-2.60874	5e-05	0.000954895	yes
XLOC_010561	XLOC_010561	Pqlc3	12:16988647-17000408	Uninfected	Acute	OK	3.1093	4.38388	0.495618	1.86753	0.00085	0.0118877	yes
XLOC_010605	XLOC_010605	Rnf144a	12:26306671-26415256	Uninfected	Acute	OK	8.52187	5.49601	-0.632787	-2.90596	5e-05	0.000954895	yes
XLOC_010606	XLOC_010606	Rsad2	12:26442748-26456452	Uninfected	Acute	OK	0.47058	4.92615	3.38795	10.0043	5e-05	0.000954895	yes
XLOC_010609	XLOC_010609	Sox11	12:27334267-27347533	Uninfected	Acute	OK	1.95716	2.632	0.427396	1.69617	0.0037	0.0402141	yes
XLOC_010612	XLOC_010612	Allc	12:28553754-28591468	Uninfected	Acute	OK	0.475987	0.279522	-0.767961	-1.6287	0.00425	0.0447352	yes
XLOC_010636	XLOC_010636	Pik3cg	12:32173278-32208686	Uninfected	Acute	OK	0.593286	1.39063	1.22894	3.26913	5e-05	0.000954895	yes
XLOC_010700	XLOC_010700	Snx6	12:54745412-54795735	Uninfected	Acute	OK	13.001	16.8931	0.37781	1.66306	0.00415	0.0439289	yes
XLOC_010707	XLOC_010707	Nfkbia	12:55489410-55492647	Uninfected	Acute	OK	8.40317	26.011	1.63012	8.04196	5e-05	0.000954895	yes
XLOC_010714	XLOC_010714	Gm6265	12:56373592-56373823	Uninfected	Acute	OK	770.194	286.247	-1.42796	-43.7488	5e-05	0.000954895	yes
XLOC_010755	XLOC_010755	Pole2	12:69201778-69228190	Uninfected	Acute	OK	0.274494	0.554433	1.01424	2.30484	5e-05	0.000954895	yes
XLOC_010774	XLOC_010774	Pygl	12:70190810-70234165	Uninfected	Acute	OK	1.45988	2.59443	0.82957	3.00389	5e-05	0.000954895	yes
XLOC_010787	XLOC_010787	0	12:72424441-72439907	Uninfected	Acute	OK	0.133224	0.228425	0.777868	2.5139	5e-05	0.000954895	yes
XLOC_010826	XLOC_010826	Plek2	12:78888427-78908433	Uninfected	Acute	OK	0.200607	0.406844	1.0201	2.12453	0.00025	0.00409725	yes
XLOC_010835	XLOC_010835	Zfp36l1	12:80107759-80113013	Uninfected	Acute	OK	8.26833	10.8167	0.38759	1.73313	0.00235	0.0277283	yes
XLOC_010843	XLOC_010843	0	12:80608069-80619112	Uninfected	Acute	OK	1.15594	1.7287	0.580621	1.89233	0.0021	0.0252244	yes
XLOC_010866	XLOC_010866	Rgs6	12:82616924-83163259	Uninfected	Acute	OK	1.84051	1.3629	-0.433424	-1.82357	0.0013	0.0169135	yes
XLOC_010879	XLOC_010879	Aldh6a1	12:84409070-84450950	Uninfected	Acute	OK	18.1119	25.581	0.498136	2.32835	5e-05	0.000954895	yes
XLOC_010881	XLOC_010881	Syndig1l	12:84677277-84698899	Uninfected	Acute	OK	28.5514	19.1962	-0.572737	-2.54524	5e-05	0.000954895	yes
XLOC_010882	XLOC_010882	Npc2	12:84754559-84773112	Uninfected	Acute	OK	12.0128	17.709	0.559905	2.63732	5e-05	0.000954895	yes
XLOC_010888	XLOC_010888	Pgf	12:85166638-85177296	Uninfected	Acute	OK	1.38948	2.58806	0.897324	2.81222	5e-05	0.000954895	yes
XLOC_010926	XLOC_010926	Dio2	12:90724372-90750693	Uninfected	Acute	OK	9.96102	7.12925	-0.482543	-2.30517	5e-05	0.000954895	yes
XLOC_010937	XLOC_010937	0	12:92882651-92892441	Uninfected	Acute	OK	0.190892	0.347052	0.862401	2.19538	0.00045	0.0068552	yes
XLOC_010946	XLOC_010946	0	12:98076345-98108677	Uninfected	Acute	OK	0.23604	0.428724	0.86102	2.11762	0.0005	0.00752907	yes
XLOC_010968	XLOC_010968	Tc2n	12:101645442-101718523	Uninfected	Acute	OK	0.0531954	0.142536	1.42195	1.32906	0.0022	0.0262263	yes
XLOC_010969	XLOC_010969	Fbln5	12:101746564-101819381	Uninfected	Acute	OK	2.69506	5.08147	0.914928	3.00109	5e-05	0.000954895	yes
XLOC_010975	XLOC_010975	Slc24a4	12:102127805-102273408	Uninfected	Acute	OK	7.49863	12.5169	0.739182	3.16188	5e-05	0.000954895	yes
XLOC_010976	XLOC_010976	Lgmn	12:102394083-102439813	Uninfected	Acute	OK	57.4263	73.5348	0.356715	1.72961	0.00245	0.0286606	yes
XLOC_010981	XLOC_010981	Fam181a	12:103308871-103317068	Uninfected	Acute	OK	0.190893	0.0795331	-1.26314	-2.16278	0.00175	0.0215546	yes
XLOC_010985	XLOC_010985	Ifi27l2a	12:103442043-103443707	Uninfected	Acute	OK	0.921777	17.3993	4.23847	7.77868	5e-05	0.000954895	yes
XLOC_011004	XLOC_011004	Serpina3c	12:104112723-104414330	Uninfected	Acute	OK	6.6558	23.1449	1.79801	2.7276	5e-05	0.000954895	yes
XLOC_011033	XLOC_011033	Bcl11b	12:107910360-108006103	Uninfected	Acute	OK	23.7169	16.8628	-0.492072	-1.71043	0.0033	0.0364334	yes
XLOC_011042	XLOC_011042	Wars	12:108860029-108894174	Uninfected	Acute	OK	27.6681	56.943	1.04129	4.71413	5e-05	0.000954895	yes
XLOC_011044	XLOC_011044	Begain	12:109032164-109068217	Uninfected	Acute	OK	42.8549	30.1614	-0.506759	-2.4189	5e-05	0.000954895	yes
XLOC_011070	XLOC_011070	Ckb	12:111669354-111672338	Uninfected	Acute	OK	494.183	355.703	-0.474372	-2.70187	5e-05	0.000954895	yes
XLOC_011083	XLOC_011083	Gpr132	12:112850825-112860916	Uninfected	Acute	OK	0.0215347	0.645784	4.90632	4.53226	5e-05	0.000954895	yes
XLOC_011279	XLOC_011279	0	12:5452168-5454278	Uninfected	Acute	OK	0.221302	0.113505	-0.963264	-1.97074	0.00325	0.036027	yes
XLOC_011322	XLOC_011322	0	12:9615375-9616188	Uninfected	Acute	OK	0	0.253337	inf	-nan	5e-05	0.000954895	yes
XLOC_011449	XLOC_011449	0	12:18863593-18866125	Uninfected	Acute	OK	0.0373084	0.161254	2.11176	3.26134	0.00025	0.00409725	yes
XLOC_011466	XLOC_011466	0	12:18986835-18987016	Uninfected	Acute	OK	0	3.99408	inf	-nan	5e-05	0.000954895	yes
XLOC_011528	XLOC_011528	0	12:20277862-20278927	Uninfected	Acute	OK	3.47408	2.28628	-0.603633	-2.45111	0.00095	0.0130374	yes
XLOC_011533	XLOC_011533	0	12:20296844-20299630	Uninfected	Acute	OK	0.0862129	0.168257	0.96469	1.96362	0.00425	0.0447352	yes
XLOC_011534	XLOC_011534	0	12:20353265-20353390	Uninfected	Acute	OK	1255.5	709.706	-0.822963	-424.693	0.00175	0.0215546	yes
XLOC_011613	XLOC_011613	0	12:23057514-23059388	Uninfected	Acute	OK	1.048	0.567949	-0.88381	-2.88253	5e-05	0.000954895	yes
XLOC_011759	XLOC_011759	0	12:31018663-31018812	Uninfected	Acute	OK	1400.03	789.533	-0.826384	-195.261	5e-05	0.000954895	yes
XLOC_011773	XLOC_011773	0	12:33425604-33429161	Uninfected	Acute	OK	0.251299	0.157002	-0.678625	-1.78858	0.0043	0.0451823	yes
XLOC_011776	XLOC_011776	0	12:33858181-33858299	Uninfected	Acute	OK	0	157.708	inf	-nan	5e-05	0.000954895	yes
XLOC_011926	XLOC_011926	0	12:58649156-58656797	Uninfected	Acute	OK	0.149149	0.0924297	-0.690328	-1.8916	0.0014	0.0179656	yes
XLOC_011959	XLOC_011959	0	12:70115298-70116560	Uninfected	Acute	OK	0.351532	0.151713	-1.21231	-2.4316	0.00075	0.0106831	yes
XLOC_012016	XLOC_012016	0	12:74828088-74832909	Uninfected	Acute	OK	0.18139	0.0979931	-0.888342	-2.24602	0.00045	0.0068552	yes
XLOC_012085	XLOC_012085	0	12:85524671-85525595	Uninfected	Acute	OK	0.661099	0.278431	-1.24755	-2.97976	0.0003	0.00481684	yes
XLOC_012145	XLOC_012145	0	12:100744500-100745273	Uninfected	Acute	OK	2.22553	4.43777	0.995687	3.98336	5e-05	0.000954895	yes
XLOC_012150	XLOC_012150	0	12:103444778-103447923	Uninfected	Acute	OK	0.0871803	0.459964	2.39945	5.56094	5e-05	0.000954895	yes
XLOC_012169	XLOC_012169	0	12:106215471-106218062	Uninfected	Acute	OK	0.348127	0.1466	-1.24773	-3.08493	5e-05	0.000954895	yes
XLOC_012222	XLOC_012222	0	12:110315941-110316206	Uninfected	Acute	OK	122.922	191.472	0.639384	8.34185	5e-05	0.000954895	yes
XLOC_012275	XLOC_012275	0	12:115244257-115244555	Uninfected	Acute	OK	1.30917	7.00549	2.41984	12.4242	5e-05	0.000954895	yes
XLOC_012324	XLOC_012324	0	12:119352623-119352791	Uninfected	Acute	OK	415.127	180.423	-1.20217	-156.559	5e-05	0.000954895	yes
XLOC_012336	XLOC_012336	Akr1c14	13:4049010-4090698	Uninfected	Acute	OK	0.571712	0.247871	-1.2057	-2.6902	5e-05	0.000954895	yes
XLOC_012344	XLOC_012344	Klf6	13:5861488-5870394	Uninfected	Acute	OK	10.4155	15.4236	0.566402	2.68938	5e-05	0.000954895	yes
XLOC_012348	XLOC_012348	Idi1	13:8885500-8892451	Uninfected	Acute	OK	1.05221	0.724712	-0.537946	-1.79133	0.00255	0.0296343	yes
XLOC_012367	XLOC_012367	Nid1	13:13437601-13512275	Uninfected	Acute	OK	3.54207	5.42598	0.615289	2.25172	0.0001	0.00179671	yes
XLOC_012401	XLOC_012401	Aoah	13:20794118-21024295	Uninfected	Acute	OK	0.0308216	0.436915	3.82534	4.25924	5e-05	0.000954895	yes
XLOC_012406	XLOC_012406	Gpx6	13:21312216-21319624	Uninfected	Acute	OK	0.437131	0.133284	-1.71356	-2.13019	0.0001	0.00179671	yes
XLOC_012479	XLOC_012479	Hist1h4h	13:23531043-23531519	Uninfected	Acute	OK	1.44635	3.6931	1.35241	5.4816	5e-05	0.000954895	yes
XLOC_012487	XLOC_012487	Hist1h3d	13:23575762-23579609	Uninfected	Acute	OK	0.312035	0.657197	1.07462	2.36889	0.00015	0.00259571	yes
XLOC_012493	XLOC_012493	Hist1h1c	13:23738797-23740366	Uninfected	Acute	OK	6.39653	11.6214	0.861424	3.26285	5e-05	0.000954895	yes
XLOC_012494	XLOC_012494	Hist1h2bb	13:23746675-23747852	Uninfected	Acute	OK	0.107551	0.318385	1.56575	1.84982	0.00125	0.0163979	yes
XLOC_012558	XLOC_012558	Irf4	13:30749225-30767097	Uninfected	Acute	OK	0.154521	0.371667	1.26621	3.52495	5e-05	0.000954895	yes
XLOC_012579	XLOC_012579	Foxc1	13:31806524-31810636	Uninfected	Acute	OK	1.4725	2.02982	0.463087	1.77445	0.00245	0.0286606	yes
XLOC_012583	XLOC_012583	Serpinb6b	13:32965208-32979067	Uninfected	Acute	OK	0.711364	3.57632	2.32982	7.306	5e-05	0.000954895	yes
XLOC_012585	XLOC_012585	Serpinb9,Serpinb9b	13:33003249-33041884	Uninfected	Acute	OK	2.38417	9.19816	1.94786	8.47619	5e-05	0.000954895	yes
XLOC_012604	XLOC_012604	Gm17084,Ripk1	13:33917917-34037147	Uninfected	Acute	OK	1.49575	3.92663	1.39243	2.96479	5e-05	0.000954895	yes
XLOC_012621	XLOC_012621	Ly86	13:37333969-37419036	Uninfected	Acute	OK	5.31913	26.3409	2.30804	8.84199	5e-05	0.000954895	yes
XLOC_012665	XLOC_012665	0	13:44280464-44283356	Uninfected	Acute	OK	0.26175	0.108872	-1.26555	-2.1362	0.00065	0.00948356	yes
XLOC_012695	XLOC_012695	Ninj1	13:49187484-49196244	Uninfected	Acute	OK	10.6822	14.2297	0.4137	1.67588	0.0038	0.0410042	yes
XLOC_012709	XLOC_012709	Fbxw17	13:50417735-50437091	Uninfected	Acute	OK	5.88569	8.87281	0.592179	1.93739	0.00265	0.0304547	yes
XLOC_012722	XLOC_012722	Gadd45g	13:51846677-51848468	Uninfected	Acute	OK	8.34495	12.8533	0.62316	2.4511	5e-05	0.000954895	yes
XLOC_012725	XLOC_012725	Syk	13:52583164-52648922	Uninfected	Acute	OK	0.808662	2.20167	1.44499	5.24145	5e-05	0.000954895	yes
XLOC_012735	XLOC_012735	Cplx2	13:54302406-54398647	Uninfected	Acute	OK	270.688	212.273	-0.350709	-1.69644	0.00325	0.036027	yes
XLOC_012770	XLOC_012770	Tgfbi	13:56609602-56639339	Uninfected	Acute	OK	1.65678	6.40044	1.94979	8.15625	5e-05	0.000954895	yes
XLOC_012775	XLOC_012775	Idnk	13:58154120-58175902	Uninfected	Acute	OK	5.53686	11.3505	1.03561	2.76343	5e-05	0.000954895	yes
XLOC_012861	XLOC_012861	RP23-463F7.8	13:67779753-67830990	Uninfected	Acute	OK	10.0964	17.5544	0.797996	2.88648	5e-05	0.000954895	yes
XLOC_012867	XLOC_012867	0	13:68999613-69031425	Uninfected	Acute	OK	2.27674	1.10303	-1.0455	-3.28466	5e-05	0.000954895	yes
XLOC_012868	XLOC_012868	0	13:69032894-69037083	Uninfected	Acute	OK	0.87589	0.480612	-0.865877	-2.256	0.0003	0.00481684	yes
XLOC_012882	XLOC_012882	Gm10263	13:73317843-73318143	Uninfected	Acute	OK	48.1612	25.521	-0.916185	-8.97519	5e-05	0.000954895	yes
XLOC_012889	XLOC_012889	Slc12a7	13:73733099-73816837	Uninfected	Acute	OK	1.73595	4.66852	1.42724	5.9981	5e-05	0.000954895	yes
XLOC_012901	XLOC_012901	Erap1	13:74639547-74807921	Uninfected	Acute	OK	2.17016	8.62963	1.9915	6.77713	5e-05	0.000954895	yes
XLOC_012908	XLOC_012908	Glrx	13:75839849-75854339	Uninfected	Acute	OK	15.874	20.636	0.378493	1.6415	0.004	0.0426719	yes
XLOC_012931	XLOC_012931	Arrdc3	13:80883383-80896038	Uninfected	Acute	OK	11.6332	16.926	0.540995	2.04076	0.00035	0.00547908	yes
XLOC_012939	XLOC_012939	Mef2c	13:83504033-83667169	Uninfected	Acute	OK	75.6013	58.7479	-0.363873	-1.8064	0.0014	0.0179656	yes
XLOC_012971	XLOC_012971	Homer1	13:93303756-93499847	Uninfected	Acute	OK	44.8539	29.556	-0.601785	-2.00542	0.00145	0.0184809	yes
XLOC_012974	XLOC_012974	Arsb	13:93771678-93943016	Uninfected	Acute	OK	25.9567	19.8683	-0.385638	-1.84687	0.0009	0.0124479	yes
XLOC_012977	XLOC_012977	Lhfpl2	13:94057795-94197185	Uninfected	Acute	OK	6.03948	4.20483	-0.522378	-2.02225	0.00135	0.0174357	yes
XLOC_013014	XLOC_013014	AC127583.1	13:99100705-99107634	Uninfected	Acute	OK	0.125488	0.287078	1.1939	2.11064	0.00075	0.0106831	yes
XLOC_013017	XLOC_013017	AC170188.1	13:99516727-99530207	Uninfected	Acute	OK	0.508126	0.339106	-0.58345	-1.66425	0.00475	0.0490192	yes
XLOC_013018	XLOC_013018	0	13:99610087-99620129	Uninfected	Acute	OK	0.0674868	0.164303	1.28368	2.66828	0.00035	0.00547908	yes
XLOC_013115	XLOC_013115	Hmgcs1	13:119690322-119708163	Uninfected	Acute	OK	67.4319	36.2669	-0.894777	-4.4203	5e-05	0.000954895	yes
XLOC_013127	XLOC_013127	BC147527,Gm20900	13:120300253-120308836	Uninfected	Acute	OK	0.0600606	0.767235	3.67518	1.97064	0.0006	0.0088486	yes
XLOC_013133	XLOC_013133	Net1	13:3882564-3918220	Uninfected	Acute	OK	5.91016	9.44665	0.676606	3.02032	5e-05	0.000954895	yes
XLOC_013134	XLOC_013134	Ucn3	13:3940687-3945349	Uninfected	Acute	OK	0.311739	0.154973	-1.00832	-2.05499	0.0033	0.0364334	yes
XLOC_013169	XLOC_013169	Lgals8	13:12439414-12464944	Uninfected	Acute	OK	16.3005	24.5946	0.593428	2.18479	0.0024	0.0281744	yes
XLOC_013205	XLOC_013205	Gpr141	13:19749681-19824574	Uninfected	Acute	OK	0.00977408	1.46231	7.22507	3.73386	5e-05	0.000954895	yes
XLOC_013206	XLOC_013206	Gm5446	13:19995020-19995803	Uninfected	Acute	OK	3.69998	5.97986	0.692597	3.02774	5e-05	0.000954895	yes
XLOC_013220	XLOC_013220	Gm11273	13:21500952-21501430	Uninfected	Acute	OK	306.572	222.93	-0.459639	-1.93136	0.00095	0.0130374	yes
XLOC_013290	XLOC_013290	C230035I16Rik	13:23427810-23431266	Uninfected	Acute	OK	0.494464	1.46699	1.56893	3.23878	5e-05	0.000954895	yes
XLOC_013300	XLOC_013300	Hist1h1e,Hist1h2be	13:23582268-23622549	Uninfected	Acute	OK	2.03971	3.18767	0.644138	2.41342	5e-05	0.000954895	yes
XLOC_013302	XLOC_013302	Hist1h4c	13:23695810-23698454	Uninfected	Acute	OK	0.153055	0.436744	1.51274	2.56412	0.0006	0.0088486	yes
XLOC_013303	XLOC_013303	Hfe	13:23702033-23710867	Uninfected	Acute	OK	1.27555	1.99552	0.645643	2.03416	0.00025	0.00409725	yes
XLOC_013360	XLOC_013360	Mboat1	13:30136497-30247384	Uninfected	Acute	OK	0.336698	0.148219	-1.18372	-2.21659	0.00055	0.00817543	yes
XLOC_013381	XLOC_013381	Gm11382,Serpinb1a,Serpinb1c	13:32841575-32940575	Uninfected	Acute	OK	3.57968	0.697652	-2.35925	-7.03403	5e-05	0.000954895	yes
XLOC_013394	XLOC_013394	Tubb2a,Tubb2b	13:34074300-34134896	Uninfected	Acute	OK	282.051	201.802	-0.483013	-2.7543	5e-05	0.000954895	yes
XLOC_013405	XLOC_013405	Nrn1	13:36725624-36734477	Uninfected	Acute	OK	69.7787	44.2373	-0.657523	-3.18319	5e-05	0.000954895	yes
XLOC_013406	XLOC_013406	F13a1	13:36867177-37050244	Uninfected	Acute	OK	0.718891	3.19885	2.15371	7.95475	5e-05	0.000954895	yes
XLOC_013423	XLOC_013423	Elovl2	13:41182494-41220405	Uninfected	Acute	OK	5.23875	3.59518	-0.54316	-2.3259	5e-05	0.000954895	yes
XLOC_013425	XLOC_013425	Nedd9	13:41309915-41487320	Uninfected	Acute	OK	2.39048	3.14386	0.395241	1.65887	0.0048	0.0494163	yes
XLOC_013445	XLOC_013445	Hsp25-ps1	13:45078497-45081222	Uninfected	Acute	OK	3.10629	6.42732	1.04902	2.6844	5e-05	0.000954895	yes
XLOC_013487	XLOC_013487	Shc3	13:51422995-51572556	Uninfected	Acute	OK	39.4945	23.4464	-0.752285	-2.37743	5e-05	0.000954895	yes
XLOC_013490	XLOC_013490	Diras2	13:52504374-52539396	Uninfected	Acute	OK	75.3973	48.3443	-0.641168	-3.1934	5e-05	0.000954895	yes
XLOC_013520	XLOC_013520	4930526F13Rik	13:54926762-54930256	Uninfected	Acute	OK	0.0285876	0.164037	2.52056	2.76464	0.00145	0.0184809	yes
XLOC_013523	XLOC_013523	Hk3	13:54949410-55021385	Uninfected	Acute	OK	0.298926	5.92764	4.3096	1.96326	0.00045	0.0068552	yes
XLOC_013540	XLOC_013540	Tifab	13:56173702-56178976	Uninfected	Acute	OK	0.84492	4.15598	2.2983	8.63836	5e-05	0.000954895	yes
XLOC_013543	XLOC_013543	Cxcl14	13:56288627-56296765	Uninfected	Acute	OK	40.9239	28.3192	-0.531164	-2.3354	0.0001	0.00179671	yes
XLOC_013554	XLOC_013554	Idnk	13:58154120-58175902	Uninfected	Acute	OK	0.470401	1.03485	1.13746	3.36407	5e-05	0.000954895	yes
XLOC_013572	XLOC_013572	Gas1	13:60174404-60177365	Uninfected	Acute	OK	2.05844	1.50163	-0.455019	-1.77451	0.0039	0.0418428	yes
XLOC_013577	XLOC_013577	4930486L24Rik	13:60842620-60864416	Uninfected	Acute	OK	0.0634135	0.507772	3.00132	4.81241	5e-05	0.000954895	yes
XLOC_013578	XLOC_013578	Ctla2a,Ctla2b	13:60895048-60936764	Uninfected	Acute	OK	4.8784	32.9505	2.75582	5.88442	5e-05	0.000954895	yes
XLOC_013655	XLOC_013655	Adcy2	13:68620042-68999541	Uninfected	Acute	OK	37.8583	27.6209	-0.454849	-2.30413	0.0001	0.00179671	yes
XLOC_013659	XLOC_013659	Ube2ql1	13:69702834-69739897	Uninfected	Acute	OK	59.2742	46.6052	-0.346913	-1.70566	0.00255	0.0296343	yes
XLOC_013663	XLOC_013663	Adamts16	13:70727801-70859864	Uninfected	Acute	OK	1.17642	0.814144	-0.531044	-1.94946	0.00075	0.0106831	yes
XLOC_013666	XLOC_013666	Rpl9-ps4	13:72454761-72455340	Uninfected	Acute	OK	20.1435	12.6418	-0.672108	-3.76516	0.0001	0.00179671	yes
XLOC_013684	XLOC_013684	Gm10116	13:74406395-74407317	Uninfected	Acute	OK	32.2056	42.583	0.402963	1.75247	0.00185	0.0225918	yes
XLOC_013687	XLOC_013687	Cast	13:74639547-74807921	Uninfected	Acute	OK	2.26566	3.96046	0.805737	2.07253	0.0005	0.00752907	yes
XLOC_013743	XLOC_013743	Thbs4	13:92751589-92794818	Uninfected	Acute	OK	1.40369	2.20673	0.652681	2.0479	0.00065	0.00948356	yes
XLOC_013759	XLOC_013759	Crhbp	13:95431370-95444831	Uninfected	Acute	OK	10.1216	6.26253	-0.692613	-2.65388	5e-05	0.000954895	yes
XLOC_013762	XLOC_013762	F2r	13:95601803-95618459	Uninfected	Acute	OK	3.03879	4.77918	0.653263	2.87935	5e-05	0.000954895	yes
XLOC_013769	XLOC_013769	Hmgcr	13:96648966-96670936	Uninfected	Acute	OK	38.6885	23.308	-0.731078	-2.0495	0.00095	0.0130374	yes
XLOC_013773	XLOC_013773	Hexb	13:97137936-97198357	Uninfected	Acute	OK	35.699	53.3582	0.579827	2.30553	5e-05	0.000954895	yes
XLOC_013789	XLOC_013789	Fcho2	13:98721362-98816973	Uninfected	Acute	OK	7.73331	9.92475	0.359946	1.66832	0.0036	0.0392835	yes
XLOC_013799	XLOC_013799	Cartpt	13:99898483-99910125	Uninfected	Acute	OK	13.7063	7.55867	-0.85863	-3.24106	5e-05	0.000954895	yes
XLOC_013804	XLOC_013804	Naip2,Naip5	13:100144035-100247378	Uninfected	Acute	OK	0.293817	1.53037	2.38089	8.2377	5e-05	0.000954895	yes
XLOC_013805	XLOC_013805	Naip6	13:100281120-100317674	Uninfected	Acute	OK	0.0961215	0.290755	1.59688	4.37063	5e-05	0.000954895	yes
XLOC_013811	XLOC_013811	Marveld2	13:100595956-100616971	Uninfected	Acute	OK	0.645455	0.997435	0.627907	2.03719	0.0004	0.00617175	yes
XLOC_013816	XLOC_013816	Ccnb1	13:100778649-100786570	Uninfected	Acute	OK	0.0952707	0.234339	1.29849	1.37905	0.0005	0.00752907	yes
XLOC_013832	XLOC_013832	Nln	13:104013132-104109641	Uninfected	Acute	OK	8.42588	6.2873	-0.422387	-1.66767	0.0029	0.0328875	yes
XLOC_013853	XLOC_013853	Ndufaf2	13:108052589-108158637	Uninfected	Acute	OK	39.5966	24.2744	-0.70594	-1.8446	0.00095	0.0130374	yes
XLOC_013869	XLOC_013869	Gm9025	13:111882392-111884177	Uninfected	Acute	OK	0.444938	1.9657	2.14337	6.82737	5e-05	0.000954895	yes
XLOC_013876	XLOC_013876	Gzma	13:113093819-113100979	Uninfected	Acute	OK	0.0712691	7.55893	6.72876	6.21752	5e-05	0.000954895	yes
XLOC_013877	XLOC_013877	Gzmk	13:113171269-113225973	Uninfected	Acute	OK	1.19116	1.91298	0.683452	2.02406	0.00155	0.0194745	yes
XLOC_013885	XLOC_013885	Itga1	13:114953006-115102355	Uninfected	Acute	OK	1.42148	3.03165	1.09271	3.7098	5e-05	0.000954895	yes
XLOC_013891	XLOC_013891	Gm6421	13:117358211-117358622	Uninfected	Acute	OK	2.1357	3.93001	0.879826	3.96447	0.0007	0.0101294	yes
XLOC_013895	XLOC_013895	0	13:118966909-118973752	Uninfected	Acute	OK	0.164443	0.0753449	-1.126	-2.39318	0.00025	0.00409725	yes
XLOC_013915	XLOC_013915	0	13:3139609-3141498	Uninfected	Acute	OK	0.273492	0.569464	1.05811	2.84466	5e-05	0.000954895	yes
XLOC_013929	XLOC_013929	0	13:3211921-3394516	Uninfected	Acute	OK	1.513	4.25591	1.49206	2.79094	5e-05	0.000954895	yes
XLOC_013945	XLOC_013945	0	13:8128373-8128613	Uninfected	Acute	OK	12.9531	5.51931	-1.23074	-14.358	0.0002	0.00336783	yes
XLOC_013946	XLOC_013946	0	13:8128975-8129927	Uninfected	Acute	OK	0.186905	0.497041	1.41106	2.80159	0.00075	0.0106831	yes
XLOC_013961	XLOC_013961	0	13:12679784-12680059	Uninfected	Acute	OK	0	0.71765	inf	-nan	5e-05	0.000954895	yes
XLOC_014005	XLOC_014005	0	13:15118462-15118842	Uninfected	Acute	OK	7.57757	16.9078	1.15788	7.35891	5e-05	0.000954895	yes
XLOC_014113	XLOC_014113	0	13:29985740-29988303	Uninfected	Acute	OK	0.20132	0.107531	-0.904739	-1.94026	0.00325	0.036027	yes
XLOC_014181	XLOC_014181	0	13:41916503-41923739	Uninfected	Acute	OK	0.176259	0.10541	-0.741682	-2.08283	0.00055	0.00817543	yes
XLOC_014271	XLOC_014271	0	13:52470182-52475258	Uninfected	Acute	OK	0.246689	0.132289	-0.899003	-2.49052	0.00025	0.00409725	yes
XLOC_014277	XLOC_014277	0	13:52497813-52500761	Uninfected	Acute	OK	0.240972	0.111967	-1.10579	-2.54173	0.00015	0.00259571	yes
XLOC_014282	XLOC_014282	0	13:53838924-53884667	Uninfected	Acute	OK	0.196666	0.0962818	-1.03041	-2.26988	0.00045	0.0068552	yes
XLOC_014301	XLOC_014301	0	13:53992431-53996124	Uninfected	Acute	OK	0.20403	0.0947696	-1.10629	-2.57982	0.00025	0.00409725	yes
XLOC_014390	XLOC_014390	0	13:61532125-61532527	Uninfected	Acute	OK	2.55064	1.30338	-0.968604	-3.83253	0.00225	0.0267269	yes
XLOC_014391	XLOC_014391	0	13:61687296-61687532	Uninfected	Acute	OK	91.2014	60.8727	-0.58326	-12.6151	0.00075	0.0106831	yes
XLOC_014478	XLOC_014478	0	13:65449103-65450358	Uninfected	Acute	OK	0.0550828	0.216383	1.97391	2.54905	0.00305	0.0341375	yes
XLOC_014519	XLOC_014519	0	13:69037137-69038602	Uninfected	Acute	OK	0.620294	0.338552	-0.873574	-2.37836	0.001	0.0136179	yes
XLOC_014525	XLOC_014525	0	13:69052496-69054466	Uninfected	Acute	OK	0.389071	0.190332	-1.03151	-2.52569	0.00025	0.00409725	yes
XLOC_014619	XLOC_014619	0	13:83873588-83881669	Uninfected	Acute	OK	0.153945	0.100004	-0.622356	-1.74474	0.0041	0.0434455	yes
XLOC_014698	XLOC_014698	0	13:98588337-98590765	Uninfected	Acute	OK	0.107419	0.201085	0.904561	1.91094	0.0039	0.0418428	yes
XLOC_014733	XLOC_014733	0	13:103921351-103923402	Uninfected	Acute	OK	0.670065	1.02705	0.616129	2.07183	0.0014	0.0179656	yes
XLOC_014763	XLOC_014763	0	13:108309505-108310700	Uninfected	Acute	OK	3.57249	5.75253	0.687268	2.96068	5e-05	0.000954895	yes
XLOC_014931	XLOC_014931	Flnb	14:7817956-7951765	Uninfected	Acute	OK	15.583	21.7412	0.480458	2.27618	0.0001	0.00179671	yes
XLOC_014997	XLOC_014997	1700112E06Rik	14:22019711-23094571	Uninfected	Acute	OK	0.622625	1.06718	0.777364	2.04363	0.00135	0.0174357	yes
XLOC_015002	XLOC_015002	Rps24	14:24490680-24497263	Uninfected	Acute	OK	56.6273	86.0552	0.603764	1.81826	0.0018	0.0220439	yes
XLOC_015047	XLOC_015047	Mustn1	14:30879016-30883502	Uninfected	Acute	OK	1.26998	2.6052	1.03659	3.09528	5e-05	0.000954895	yes
XLOC_015048	XLOC_015048	Itih4	14:30886475-30901981	Uninfected	Acute	OK	0.0458003	0.204199	2.15655	1.57057	0.0036	0.0392835	yes
XLOC_015054	XLOC_015054	Sema3g	14:31217859-31230350	Uninfected	Acute	OK	1.45024	3.33112	1.19972	5.00397	5e-05	0.000954895	yes
XLOC_015062	XLOC_015062	Galnt15	14:32028804-32062197	Uninfected	Acute	OK	0.489412	2.32575	2.24858	8.375	5e-05	0.000954895	yes
XLOC_015076	XLOC_015076	Lrrc18	14:32959489-33185549	Uninfected	Acute	OK	0.269444	0.584915	1.11824	1.46301	0.00305	0.0341375	yes
XLOC_015081	XLOC_015081	Ptpn20	14:33589269-33640754	Uninfected	Acute	OK	0.386887	0.205505	-0.912736	-1.94457	0.00075	0.0106831	yes
XLOC_015093	XLOC_015093	Mmrn2	14:34370273-34405662	Uninfected	Acute	OK	1.18339	2.62391	1.1488	3.40139	5e-05	0.000954895	yes
XLOC_015110	XLOC_015110	Gm10713	14:40006219-40006555	Uninfected	Acute	OK	7.02085	18.4227	1.39177	8.57743	5e-05	0.000954895	yes
XLOC_015149	XLOC_015149	Gm8113	14:43925389-43933411	Uninfected	Acute	OK	0.693627	1.01183	0.544732	1.86132	0.00315	0.0351259	yes
XLOC_015169	XLOC_015169	Gm16439	14:44596664-44597228	Uninfected	Acute	OK	18.0494	26.1248	0.533472	3.20249	0.0002	0.00336783	yes
XLOC_015195	XLOC_015195	Samd4	14:46882853-47116161	Uninfected	Acute	OK	5.36654	3.84107	-0.482485	-2.06218	0.00085	0.0118877	yes
XLOC_015199	XLOC_015199	Lgals3	14:47367432-47386160	Uninfected	Acute	OK	0.840328	8.28082	3.30075	8.49399	5e-05	0.000954895	yes
XLOC_015200	XLOC_015200	Fbxo34	14:47472560-47531962	Uninfected	Acute	OK	18.9248	14.7071	-0.363767	-1.73145	0.00255	0.0296343	yes
XLOC_015202	XLOC_015202	0	14:47786270-47823300	Uninfected	Acute	OK	0.0187234	1.63795	6.45091	2.64827	0.00015	0.00259571	yes
XLOC_015203	XLOC_015203	0	14:47959839-48059416	Uninfected	Acute	OK	0.0485688	1.21386	4.64343	3.11372	0.0009	0.0124479	yes
XLOC_015208	XLOC_015208	0	14:48524135-48529906	Uninfected	Acute	OK	0.142928	0.0427774	-1.74037	-1.94757	0.00475	0.0490192	yes
XLOC_015236	XLOC_015236	Pnp,Pnp2	14:50944301-50965237	Uninfected	Acute	OK	5.0373	8.8744	0.817	3.3758	5e-05	0.000954895	yes
XLOC_015240	XLOC_015240	Rnase6	14:51128942-51132174	Uninfected	Acute	OK	0.047697	1.27727	4.74302	4.26938	5e-05	0.000954895	yes
XLOC_015383	XLOC_015383	Trac,Traj17,Traj26,Traj27,Traj30,Traj37,Traj39,Traj42,Traj44,Traj49,Traj50,Traj52	14:54153877-54223731	Uninfected	Acute	OK	1.36726	4.60933	1.75327	1.83676	5e-05	0.000954895	yes
XLOC_015432	XLOC_015432	Abhd4	14:54254128-54269169	Uninfected	Acute	OK	23.8682	32.9132	0.463577	2.22617	0.00035	0.00547908	yes
XLOC_015449	XLOC_015449	Cmtm5	14:54936469-54939256	Uninfected	Acute	OK	42.4021	30.1547	-0.49175	-2.84166	5e-05	0.000954895	yes
XLOC_015461	XLOC_015461	Pck2	14:55540109-55552235	Uninfected	Acute	OK	5.4177	7.23188	0.41669	1.69422	0.0027	0.0309701	yes
XLOC_015464	XLOC_015464	Psme1	14:55578122-55585302	Uninfected	Acute	OK	19.8315	62.9615	1.66667	7.23064	5e-05	0.000954895	yes
XLOC_015465	XLOC_015465	Irf9,Rnf31	14:55591707-55610030	Uninfected	Acute	OK	14.9246	41.9058	1.48946	6.5426	5e-05	0.000954895	yes
XLOC_015471	XLOC_015471	Ltb4r1	14:55765961-55768494	Uninfected	Acute	OK	0.0775009	0.532799	2.78131	5.03436	5e-05	0.000954895	yes
XLOC_015483	XLOC_015483	Parp4	14:56575618-56659794	Uninfected	Acute	OK	2.26382	4.02376	0.829783	2.02882	0.0007	0.0101294	yes
XLOC_015510	XLOC_015510	Arl11	14:61309617-61316954	Uninfected	Acute	OK	0.228783	0.691182	1.59509	3.55537	5e-05	0.000954895	yes
XLOC_015549	XLOC_015549	Scara5	14:65666402-65764826	Uninfected	Acute	OK	0.215705	0.534309	1.30861	3.67971	5e-05	0.000954895	yes
XLOC_015552	XLOC_015552	Clu	14:65968482-65981550	Uninfected	Acute	OK	370.34	483.964	0.386051	1.8413	0.00135	0.0174357	yes
XLOC_015569	XLOC_015569	Gm24258	14:66959681-66972083	Uninfected	Acute	OK	3.6511	0.942035	-1.95448	-9.12049	0.00065	0.00948356	yes
XLOC_015578	XLOC_015578	Stc1	14:69019070-69041401	Uninfected	Acute	OK	1.13063	1.64388	0.539985	1.82265	0.0013	0.0169135	yes
XLOC_015595	XLOC_015595	Lgi3	14:70530820-70538323	Uninfected	Acute	OK	31.2284	42.5084	0.44489	2.17618	0.0001	0.00179671	yes
XLOC_015597	XLOC_015597	Hr	14:70552211-70573623	Uninfected	Acute	OK	6.28904	4.6945	-0.42187	-1.75779	0.0039	0.0418428	yes
XLOC_015600	XLOC_015600	Gfra2	14:70889939-70979918	Uninfected	Acute	OK	17.2454	13.1333	-0.392978	-1.85622	0.0012	0.0158388	yes
XLOC_015610	XLOC_015610	5031414D18Rik	14:75016026-75052630	Uninfected	Acute	OK	0.621242	1.22859	0.983774	2.91724	5e-05	0.000954895	yes
XLOC_015611	XLOC_015611	Lcp1	14:75131100-75230853	Uninfected	Acute	OK	1.86417	12.4143	2.7354	9.64116	5e-05	0.000954895	yes
XLOC_015619	XLOC_015619	0	14:76251255-76252329	Uninfected	Acute	OK	1.16954	0.339584	-1.7841	-4.32844	5e-05	0.000954895	yes
XLOC_015624	XLOC_015624	Epsti1	14:77904238-78002656	Uninfected	Acute	OK	0.2715	3.1946	3.55661	9.13786	5e-05	0.000954895	yes
XLOC_015632	XLOC_015632	Elf1	14:79459936-79582476	Uninfected	Acute	OK	1.55903	3.10678	0.994772	1.85357	0.00295	0.0332661	yes
XLOC_015680	XLOC_015680	Slain1	14:103650227-103704907	Uninfected	Acute	OK	18.2702	14.0293	-0.381047	-1.70058	0.00315	0.0351259	yes
XLOC_015689	XLOC_015689	0	14:105589224-105611460	Uninfected	Acute	OK	0.991958	0.680006	-0.544731	-1.77918	0.00255	0.0296343	yes
XLOC_015706	XLOC_015706	0	14:114865282-114867847	Uninfected	Acute	OK	0.667582	0.16514	-2.01526	-5.14682	5e-05	0.000954895	yes
XLOC_015720	XLOC_015720	Dnajc3	14:118937931-118981702	Uninfected	Acute	OK	10.4758	13.6467	0.381499	1.90389	0.00195	0.0236591	yes
XLOC_015837	XLOC_015837	Dnase1l3	14:7964532-7994573	Uninfected	Acute	OK	0.0872597	0.718399	3.0414	4.30959	5e-05	0.000954895	yes
XLOC_015841	XLOC_015841	Fam107a	14:8296273-8318023	Uninfected	Acute	OK	55.8339	217.765	1.96356	7.95173	5e-05	0.000954895	yes
XLOC_015865	XLOC_015865	Rarb	14:16430841-16575472	Uninfected	Acute	OK	11.7168	8.80962	-0.41143	-1.99882	0.0008	0.0113255	yes
XLOC_015866	XLOC_015866	0	14:16756207-16785912	Uninfected	Acute	OK	0.530077	0.347189	-0.610483	-1.85217	0.00115	0.0152796	yes
XLOC_015887	XLOC_015887	Kcnk5	14:20140057-20181782	Uninfected	Acute	OK	0.233875	0.420411	0.846062	2.47439	0.00015	0.00259571	yes
XLOC_015949	XLOC_015949	Prkcd	14:30595353-30626210	Uninfected	Acute	OK	10.4902	18.5062	0.818973	3.00029	5e-05	0.000954895	yes
XLOC_015953	XLOC_015953	Itih3	14:30908570-30923808	Uninfected	Acute	OK	25.9896	43.3308	0.737459	2.76349	5e-05	0.000954895	yes
XLOC_015983	XLOC_015983	Wdfy4	14:32959489-33185549	Uninfected	Acute	OK	0.34022	0.869814	1.35424	2.2815	5e-05	0.000954895	yes
XLOC_016126	XLOC_016126	A530076I17Rik	14:45659144-45668498	Uninfected	Acute	OK	0.272981	0.45194	0.727334	2.04869	0.00065	0.00948356	yes
XLOC_016137	XLOC_016137	Gch1	14:47153894-47189413	Uninfected	Acute	OK	0.442447	0.913765	1.04632	3.43603	5e-05	0.000954895	yes
XLOC_016140	XLOC_016140	Dlgap5	14:47387778-47418407	Uninfected	Acute	OK	0.135072	0.387646	1.52101	1.47496	0.0014	0.0179656	yes
XLOC_016174	XLOC_016174	Ccnb1ip1	14:50788968-50799201	Uninfected	Acute	OK	0.783254	1.35542	0.791187	1.92275	0.00135	0.0174357	yes
XLOC_016177	XLOC_016177	Tep1	14:50824061-50879003	Uninfected	Acute	OK	1.01034	1.69386	0.745481	2.72022	5e-05	0.000954895	yes
XLOC_016201	XLOC_016201	Ndrg2	14:51905243-51914207	Uninfected	Acute	OK	271.691	435.841	0.681837	3.39266	5e-05	0.000954895	yes
XLOC_016240	XLOC_016240	Efs	14:54915664-54929708	Uninfected	Acute	OK	3.82304	2.8068	-0.445791	-1.79528	0.0014	0.0179656	yes
XLOC_016249	XLOC_016249	Gm8894	14:55420268-55420724	Uninfected	Acute	OK	26.6928	19.67	-0.440456	-2.82913	0.00405	0.0430524	yes
XLOC_016255	XLOC_016255	Psme2	14:55587440-55591113	Uninfected	Acute	OK	1.74212	10.302	2.56402	2.38375	0.00075	0.0106831	yes
XLOC_016261	XLOC_016261	Tgm1	14:55699955-55713492	Uninfected	Acute	OK	0.0719354	1.47933	4.3621	8.52067	5e-05	0.000954895	yes
XLOC_016265	XLOC_016265	Adcy4	14:55769057-55784042	Uninfected	Acute	OK	1.35308	3.23909	1.25934	4.80789	5e-05	0.000954895	yes
XLOC_016266	XLOC_016266	Ripk3	14:55784107-55795618	Uninfected	Acute	OK	0.075457	1.06252	3.81569	5.23271	5e-05	0.000954895	yes
XLOC_016283	XLOC_016283	Cenpj	14:56526760-56575462	Uninfected	Acute	OK	0.848049	1.94121	1.19474	4.408	5e-05	0.000954895	yes
XLOC_016314	XLOC_016314	Phf11b	14:59320963-59341335	Uninfected	Acute	OK	0.0993152	1.91299	4.26767	8.10408	5e-05	0.000954895	yes
XLOC_016315	XLOC_016315	Phf11d	14:59347406-59365470	Uninfected	Acute	OK	0.136968	3.86857	4.81988	7.01923	5e-05	0.000954895	yes
XLOC_016362	XLOC_016362	Fzd3	14:65192029-65262470	Uninfected	Acute	OK	12.4976	9.20785	-0.44071	-1.86219	0.00235	0.0277283	yes
XLOC_016363	XLOC_016363	Pnoc	14:65400672-65425916	Uninfected	Acute	OK	4.32926	2.81246	-0.622287	-2.36675	5e-05	0.000954895	yes
XLOC_016365	XLOC_016365	Esco2	14:65819037-65834008	Uninfected	Acute	OK	0.087449	0.223515	1.35386	1.49861	0.00255	0.0296343	yes
XLOC_016366	XLOC_016366	Scara3	14:65915256-65953791	Uninfected	Acute	OK	6.00449	7.98232	0.410767	1.81325	0.001	0.0136179	yes
XLOC_016384	XLOC_016384	Cdca2	14:67676041-67715841	Uninfected	Acute	OK	0.123549	0.265417	1.10317	1.63693	0.00045	0.0068552	yes
XLOC_016404	XLOC_016404	Pdlim2	14:70164217-70177681	Uninfected	Acute	OK	10.3234	5.57792	-0.88812	-3.84427	5e-05	0.000954895	yes
XLOC_016414	XLOC_016414	Epb4.9,Fam160b2	14:70583295-70636048	Uninfected	Acute	OK	73.0669	56.9167	-0.360364	-1.74894	0.0026	0.0299603	yes
XLOC_016418	XLOC_016418	0	14:72034446-72042967	Uninfected	Acute	OK	0.529941	0.210199	-1.33407	-4.19323	5e-05	0.000954895	yes
XLOC_016455	XLOC_016455	Lacc1	14:77024199-77112257	Uninfected	Acute	OK	1.53876	3.49003	1.18147	3.89643	5e-05	0.000954895	yes
XLOC_016470	XLOC_016470	Rgcc	14:79288071-79301645	Uninfected	Acute	OK	24.9229	18.8518	-0.402764	-1.71309	0.0026	0.0299603	yes
XLOC_016478	XLOC_016478	0	14:80681301-80701077	Uninfected	Acute	OK	0.15682	0.0533036	-1.5568	-2.68421	0.00025	0.00409725	yes
XLOC_016526	XLOC_016526	Ednrb	14:103814624-103844173	Uninfected	Acute	OK	16.8221	7.94892	-1.08153	-5.05424	5e-05	0.000954895	yes
XLOC_016534	XLOC_016534	Spry2	14:105891385-105896819	Uninfected	Acute	OK	20.9111	16.4612	-0.3452	-1.59678	0.00455	0.0471658	yes
XLOC_016547	XLOC_016547	Slitrk6	14:110748577-110755149	Uninfected	Acute	OK	0.710369	1.01546	0.515496	1.84994	0.00185	0.0225918	yes
XLOC_016549	XLOC_016549	Tpm3-rs7	14:113314607-113316713	Uninfected	Acute	OK	14.2203	21.3983	0.589548	2.65864	5e-05	0.000954895	yes
XLOC_016557	XLOC_016557	Sox21	14:118233231-118261199	Uninfected	Acute	OK	2.40918	1.60293	-0.587833	-2.252	0.0002	0.00336783	yes
XLOC_016558	XLOC_016558	Abcc4	14:118482690-118707946	Uninfected	Acute	OK	2.56028	3.49556	0.449219	1.85201	0.00135	0.0174357	yes
XLOC_016649	XLOC_016649	0	14:16681058-16683823	Uninfected	Acute	OK	0.516747	0.312182	-0.727071	-2.16965	0.00075	0.0106831	yes
XLOC_016668	XLOC_016668	0	14:16747100-16748179	Uninfected	Acute	OK	0.29721	0.0984084	-1.59463	-2.67788	0.0012	0.0158388	yes
XLOC_016707	XLOC_016707	0	14:16979671-16993879	Uninfected	Acute	OK	0.317079	0.225745	-0.490145	-1.75021	0.00265	0.0304547	yes
XLOC_016726	XLOC_016726	0	14:17082319-17085113	Uninfected	Acute	OK	1.22735	0.871173	-0.494517	-1.78411	0.00375	0.0406692	yes
XLOC_016785	XLOC_016785	0	14:19351188-19351602	Uninfected	Acute	OK	0.67666	1.50407	1.15237	3.50459	0.00225	0.0267269	yes
XLOC_016869	XLOC_016869	0	14:29959727-29962354	Uninfected	Acute	OK	0.211863	0.118454	-0.8388	-1.86809	0.0045	0.0467605	yes
XLOC_016870	XLOC_016870	0	14:29962654-29965774	Uninfected	Acute	OK	0.184555	0.0843348	-1.12985	-2.41402	0.0005	0.00752907	yes
XLOC_017119	XLOC_017119	0	14:65877892-65881163	Uninfected	Acute	OK	0.117806	0.235005	0.996278	2.39412	0.0002	0.00336783	yes
XLOC_017120	XLOC_017120	0	14:65881218-65885793	Uninfected	Acute	OK	0.155807	0.353095	1.18029	3.39661	5e-05	0.000954895	yes
XLOC_017211	XLOC_017211	0	14:88446245-88450373	Uninfected	Acute	OK	0.458336	0.291622	-0.652305	-2.04314	0.00085	0.0118877	yes
XLOC_017227	XLOC_017227	0	14:95284558-95285657	Uninfected	Acute	OK	0.468365	0.920414	0.974651	2.78677	0.0001	0.00179671	yes
XLOC_017313	XLOC_017313	0	14:105199015-105200971	Uninfected	Acute	OK	0.515765	2.60993	2.33922	8.03232	5e-05	0.000954895	yes
XLOC_017401	XLOC_017401	0	14:118181540-118182126	Uninfected	Acute	OK	1.9379	3.63981	0.909371	3.60811	5e-05	0.000954895	yes
XLOC_017445	XLOC_017445	0	14:121026806-121034835	Uninfected	Acute	OK	0.982927	0.57953	-0.762202	-2.93974	5e-05	0.000954895	yes
XLOC_017450	XLOC_017450	Sepp1	15:3268546-3280508	Uninfected	Acute	OK	130.176	268.088	1.04225	4.1103	5e-05	0.000954895	yes
XLOC_017471	XLOC_017471	Lifr	15:7129558-7197871	Uninfected	Acute	OK	5.2633	7.65688	0.540789	2.46036	5e-05	0.000954895	yes
XLOC_017479	XLOC_017479	Ranbp3l	15:8967591-9071118	Uninfected	Acute	OK	2.22417	1.49674	-0.571444	-1.91127	0.00255	0.0296343	yes
XLOC_017505	XLOC_017505	Cdh9	15:16728405-16857155	Uninfected	Acute	OK	6.55843	4.44579	-0.56091	-2.3254	5e-05	0.000954895	yes
XLOC_017535	XLOC_017535	Cmbl	15:31532504-31590213	Uninfected	Acute	OK	9.46364	6.29823	-0.587448	-1.6235	0.0037	0.0402141	yes
XLOC_017544	XLOC_017544	Matn2	15:34305299-34436320	Uninfected	Acute	OK	8.33107	13.7981	0.727895	3.3592	5e-05	0.000954895	yes
XLOC_017548	XLOC_017548	Kcns2	15:34744824-34861320	Uninfected	Acute	OK	1.78931	0.84985	-1.07412	-1.80247	0.00075	0.0106831	yes
XLOC_017581	XLOC_017581	AC164883.1,Baalc	15:38710873-39006185	Uninfected	Acute	OK	48.5553	36.5614	-0.409307	-1.86382	0.00145	0.0184809	yes
XLOC_017582	XLOC_017582	Fzd6	15:39006279-39038186	Uninfected	Acute	OK	2.56524	1.89276	-0.438604	-1.74045	0.00215	0.0257221	yes
XLOC_017584	XLOC_017584	Cthrc1	15:39076882-39087121	Uninfected	Acute	OK	8.04369	5.61291	-0.519108	-1.9642	0.00115	0.0152796	yes
XLOC_017620	XLOC_017620	Aard	15:52033825-52045722	Uninfected	Acute	OK	1.79696	1.03051	-0.802197	-2.0429	0.0008	0.0113255	yes
XLOC_017631	XLOC_017631	Col14a1	15:55307749-55520803	Uninfected	Acute	OK	0.538349	0.303588	-0.826429	-2.22999	5e-05	0.000954895	yes
XLOC_017648	XLOC_017648	Gm5045	15:59210907-59211720	Uninfected	Acute	OK	0.584604	1.0642	0.864237	2.52879	0.00155	0.0194745	yes
XLOC_017649	XLOC_017649	Sqle	15:59315076-59331192	Uninfected	Acute	OK	17.6787	11.5883	-0.609346	-2.81368	5e-05	0.000954895	yes
XLOC_017658	XLOC_017658	Myc	15:61985390-61990374	Uninfected	Acute	OK	2.3928	3.91547	0.710484	1.84372	0.0032	0.0355778	yes
XLOC_017682	XLOC_017682	0	15:68755358-68765725	Uninfected	Acute	OK	0.154844	0.0855475	-0.856018	-1.71801	0.0038	0.0410042	yes
XLOC_017697	XLOC_017697	Ptp4a3	15:73723144-73759368	Uninfected	Acute	OK	13.0651	9.91314	-0.3983	-1.85523	0.00095	0.0130374	yes
XLOC_017708	XLOC_017708	0	15:74933634-74935794	Uninfected	Acute	OK	0.189568	0.364159	0.94185	2.0836	0.00065	0.00948356	yes
XLOC_017709	XLOC_017709	Ly6e	15:74955050-74959905	Uninfected	Acute	OK	52.8284	120.322	1.18752	5.81303	5e-05	0.000954895	yes
XLOC_017722	XLOC_017722	Gsdmd	15:75862167-75870219	Uninfected	Acute	OK	1.17699	9.22469	2.97039	9.54235	5e-05	0.000954895	yes
XLOC_017748	XLOC_017748	Gpt	15:76695732-76699674	Uninfected	Acute	OK	8.74236	6.30811	-0.470814	-1.87708	0.00105	0.0141703	yes
XLOC_017757	XLOC_017757	Apol6	15:77015488-77058683	Uninfected	Acute	OK	0.0852795	2.85049	5.06287	4.02646	5e-05	0.000954895	yes
XLOC_017767	XLOC_017767	Apol9b	15:77729055-77736382	Uninfected	Acute	OK	0.0843312	0.975999	3.53274	5.38656	5e-05	0.000954895	yes
XLOC_017770	XLOC_017770	Ncf4	15:78244799-78262580	Uninfected	Acute	OK	0.949854	8.12787	3.0971	8.08332	5e-05	0.000954895	yes
XLOC_017771	XLOC_017771	Csf2rb	15:78325989-78351211	Uninfected	Acute	OK	0.252151	5.38101	4.41552	14.7844	5e-05	0.000954895	yes
XLOC_017776	XLOC_017776	Rac2	15:78559168-78572783	Uninfected	Acute	OK	0.104677	0.41819	1.99821	2.82613	5e-05	0.000954895	yes
XLOC_017777	XLOC_017777	Cyth4	15:78597046-78622019	Uninfected	Acute	OK	3.12581	7.27393	1.21851	5.11928	5e-05	0.000954895	yes
XLOC_017779	XLOC_017779	Cdc42ep1	15:78842646-78855529	Uninfected	Acute	OK	7.03486	4.07644	-0.787213	-3.52379	5e-05	0.000954895	yes
XLOC_017784	XLOC_017784	Triobp	15:78947723-79005867	Uninfected	Acute	OK	3.2719	5.67297	0.793977	2.23985	0.0001	0.00179671	yes
XLOC_017788	XLOC_017788	Micall1	15:79108971-79141251	Uninfected	Acute	OK	7.35212	4.81009	-0.612096	-2.36998	5e-05	0.000954895	yes
XLOC_017790	XLOC_017790	Gm10863	15:79166040-79227524	Uninfected	Acute	OK	1.72488	0.72811	-1.24427	-3.52521	5e-05	0.000954895	yes
XLOC_017793	XLOC_017793	Maff	15:79347540-79403566	Uninfected	Acute	OK	1.27344	3.62091	1.50762	2.75883	0.00015	0.00259571	yes
XLOC_017806	XLOC_017806	Syngr1	15:80091333-80119501	Uninfected	Acute	OK	115.197	89.0542	-0.371344	-1.73964	0.00295	0.0332661	yes
XLOC_017808	XLOC_017808	Mgat3	15:80173720-80215519	Uninfected	Acute	OK	34.5841	28.1773	-0.340014	-1.47906	0.00295	0.0332661	yes
XLOC_017812	XLOC_017812	Grap2	15:80572388-80653439	Uninfected	Acute	OK	0.176522	0.342747	0.957295	1.87903	0.00165	0.0205249	yes
XLOC_017830	XLOC_017830	Gm5805	15:81972389-81972845	Uninfected	Acute	OK	33.4451	55.0187	0.71813	4.96739	5e-05	0.000954895	yes
XLOC_017836	XLOC_017836	Srebf2	15:82147265-82205376	Uninfected	Acute	OK	44.1705	27.8552	-0.665136	-3.30573	5e-05	0.000954895	yes
XLOC_017855	XLOC_017855	Tspo	15:83563572-83574201	Uninfected	Acute	OK	2.54851	21.0011	3.04273	13.9557	5e-05	0.000954895	yes
XLOC_017856	XLOC_017856	Mpped1	15:83779466-83858494	Uninfected	Acute	OK	57.3161	43.8204	-0.387336	-1.76147	0.00185	0.0225918	yes
XLOC_017862	XLOC_017862	Parvg	15:84322475-84354329	Uninfected	Acute	OK	1.52416	2.83595	0.895824	2.97264	5e-05	0.000954895	yes
XLOC_017863	XLOC_017863	Prr5	15:84663208-84703718	Uninfected	Acute	OK	2.3193	3.5734	0.623606	2.17392	0.00025	0.00409725	yes
XLOC_017864	XLOC_017864	Arhgap8	15:84720051-84773856	Uninfected	Acute	OK	0.0934925	0.797005	3.09167	1.84172	5e-05	0.000954895	yes
XLOC_017874	XLOC_017874	Fbln1	15:85205948-85286535	Uninfected	Acute	OK	4.12195	7.80192	0.920502	4.01897	5e-05	0.000954895	yes
XLOC_017884	XLOC_017884	Gtse1	15:85859651-85876572	Uninfected	Acute	OK	0.160533	0.282391	0.814829	1.84867	0.0017	0.021025	yes
XLOC_017902	XLOC_017902	0	15:88842154-88862001	Uninfected	Acute	OK	0.380543	0.663027	0.80101	2.11557	0.00015	0.00259571	yes
XLOC_017903	XLOC_017903	Pim3	15:88862185-88865728	Uninfected	Acute	OK	12.7531	19.6198	0.621461	2.39659	5e-05	0.000954895	yes
XLOC_017973	XLOC_017973	Cacnb3	15:98632219-98644530	Uninfected	Acute	OK	85.9063	61.4871	-0.482481	-2.39281	5e-05	0.000954895	yes
XLOC_017982	XLOC_017982	Tuba1c	15:99029890-99038105	Uninfected	Acute	OK	2.49669	3.58146	0.520532	2.0457	0.0019	0.0231178	yes
XLOC_017983	XLOC_017983	Prph	15:99055173-99058978	Uninfected	Acute	OK	0.483687	1.10244	1.18856	3.30073	5e-05	0.000954895	yes
XLOC_017990	XLOC_017990	Tmbim6	15:99392881-99410050	Uninfected	Acute	OK	104.578	136.923	0.388777	1.8798	0.00125	0.0163979	yes
XLOC_017998	XLOC_017998	Asic1	15:99670717-99701127	Uninfected	Acute	OK	26.682	20.257	-0.397447	-2.04065	0.00085	0.0118877	yes
XLOC_017999	XLOC_017999	Smarcd1	15:99702175-99713995	Uninfected	Acute	OK	60.6907	46.3588	-0.388632	-1.91283	0.00085	0.0118877	yes
XLOC_018010	XLOC_018010	Mettl7a1	15:100304082-100383964	Uninfected	Acute	OK	9.46176	16.5665	0.808085	3.13787	5e-05	0.000954895	yes
XLOC_018025	XLOC_018025	Acvrl1	15:101128521-101145336	Uninfected	Acute	OK	5.27567	9.61677	0.866197	3.1897	5e-05	0.000954895	yes
XLOC_018028	XLOC_018028	Nr4a1	15:101254241-101274871	Uninfected	Acute	OK	33.6083	23.2388	-0.532285	-1.73137	0.0032	0.0355778	yes
XLOC_018038	XLOC_018038	Tenc1	15:102102987-102116401	Uninfected	Acute	OK	4.07879	7.11548	0.802819	3.58031	5e-05	0.000954895	yes
XLOC_018040	XLOC_018040	Soat2	15:102150374-102163474	Uninfected	Acute	OK	0.0760522	0.422298	2.4732	3.46831	5e-05	0.000954895	yes
XLOC_018055	XLOC_018055	Rpl39-ps	15:102634981-102635336	Uninfected	Acute	OK	130.906	190.651	0.542406	2.36393	5e-05	0.000954895	yes
XLOC_018071	XLOC_018071	Nckap1l	15:103453824-103498800	Uninfected	Acute	OK	2.68217	6.27182	1.22548	5.54386	5e-05	0.000954895	yes
XLOC_018072	XLOC_018072	Pde1b	15:103500069-103538036	Uninfected	Acute	OK	138.543	98.3777	-0.493931	-2.24424	0.00035	0.00547908	yes
XLOC_018082	XLOC_018082	C7	15:4987643-5063773	Uninfected	Acute	OK	0.744357	0.469487	-0.66491	-1.95174	0.0008	0.0113255	yes
XLOC_018090	XLOC_018090	Osmr	15:6813576-6874969	Uninfected	Acute	OK	1.09881	5.96028	2.43944	8.1093	5e-05	0.000954895	yes
XLOC_018093	XLOC_018093	Egflam	15:7206119-7411381	Uninfected	Acute	OK	1.41888	0.658789	-1.10687	-3.03286	5e-05	0.000954895	yes
XLOC_018104	XLOC_018104	Il7r	15:9506153-9529876	Uninfected	Acute	OK	0.218903	0.514487	1.23284	3.30172	5e-05	0.000954895	yes
XLOC_018113	XLOC_018113	Rai14	15:10568845-10790123	Uninfected	Acute	OK	3.21569	5.09914	0.665125	2.96582	5e-05	0.000954895	yes
XLOC_018124	XLOC_018124	Pdzd2	15:12355140-12740111	Uninfected	Acute	OK	7.19347	10.1856	0.501769	2.33458	5e-05	0.000954895	yes
XLOC_018175	XLOC_018175	Hrsp12	15:34484020-34495255	Uninfected	Acute	OK	24.9028	33.2922	0.418874	1.82643	0.0013	0.0169135	yes
XLOC_018188	XLOC_018188	Pabpc1	15:36595660-36608973	Uninfected	Acute	OK	45.5549	71.4349	0.649022	2.96067	5e-05	0.000954895	yes
XLOC_018208	XLOC_018208	Klf10	15:38294412-38300707	Uninfected	Acute	OK	8.2471	5.76061	-0.517666	-2.27094	0.00015	0.00259571	yes
XLOC_018220	XLOC_018220	Gm16294	15:40511321-40566184	Uninfected	Acute	OK	0.110936	0.278387	1.32737	2.96619	5e-05	0.000954895	yes
XLOC_018224	XLOC_018224	Angpt1	15:42424666-42704616	Uninfected	Acute	OK	1.41257	2.40897	0.770096	2.91947	5e-05	0.000954895	yes
XLOC_018225	XLOC_018225	Rspo2	15:43020693-43171455	Uninfected	Acute	OK	4.54728	3.22197	-0.497057	-1.98624	0.0004	0.00617175	yes
XLOC_018228	XLOC_018228	Eif3e	15:43243469-43282736	Uninfected	Acute	OK	10.1904	14.2645	0.485209	1.67099	0.0031	0.0346326	yes
XLOC_018236	XLOC_018236	Kcnv1	15:45090421-45116185	Uninfected	Acute	OK	17.5632	12.6077	-0.478249	-2.0169	0.00035	0.00547908	yes
XLOC_018309	XLOC_018309	Tmem71	15:66526211-66561046	Uninfected	Acute	OK	0.0969411	0.206744	1.09266	2.39534	0.0006	0.0088486	yes
XLOC_018311	XLOC_018311	Sla	15:66670752-66850721	Uninfected	Acute	OK	2.43692	7.59676	1.64032	6.9425	5e-05	0.000954895	yes
XLOC_018343	XLOC_018343	Lypd2	15:74732252-74734313	Uninfected	Acute	OK	1.16999	0.299611	-1.96533	-4.47264	0.00015	0.00259571	yes
XLOC_018346	XLOC_018346	Ly6d	15:74762055-74763842	Uninfected	Acute	OK	0.20002	0.500063	1.32197	1.8035	0.0045	0.0467605	yes
XLOC_018353	XLOC_018353	Ly6a	15:74979811-75315220	Uninfected	Acute	OK	3.81807	335.217	6.45611	16.3297	5e-05	0.000954895	yes
XLOC_018354	XLOC_018354	Ly6c1,Ly6c2	15:74979811-75315220	Uninfected	Acute	OK	28.2989	185.763	2.71464	11.3082	5e-05	0.000954895	yes
XLOC_018359	XLOC_018359	Mafa	15:75745489-75747955	Uninfected	Acute	OK	0.704691	0.379629	-0.892401	-2.40696	5e-05	0.000954895	yes
XLOC_018378	XLOC_018378	Oplah	15:76294433-76331177	Uninfected	Acute	OK	8.12241	12.9309	0.670849	2.04468	0.00085	0.0118877	yes
XLOC_018400	XLOC_018400	0	15:77352423-77360483	Uninfected	Acute	OK	0.172073	0.27705	0.687129	1.99272	0.00065	0.00948356	yes
XLOC_018401	XLOC_018401	Apol7a,Apol7b,Apol7c,Gm6506	15:77388220-77643311	Uninfected	Acute	OK	0.133709	0.479048	1.84107	1.89977	5e-05	0.000954895	yes
XLOC_018403	XLOC_018403	Apol10b,Apol11b,Apol9a	15:77388220-77643311	Uninfected	Acute	OK	0.0588926	2.10859	5.16205	4.98464	5e-05	0.000954895	yes
XLOC_018405	XLOC_018405	Myh9	15:77760576-77842175	Uninfected	Acute	OK	19.2557	30.942	0.684279	2.78915	5e-05	0.000954895	yes
XLOC_018413	XLOC_018413	Csf2rb2	15:78282508-78313189	Uninfected	Acute	OK	0.195578	3.68795	4.23701	12.0166	5e-05	0.000954895	yes
XLOC_018415	XLOC_018415	Tst	15:78399555-78405859	Uninfected	Acute	OK	14.8228	6.83224	-1.11739	-5.39967	5e-05	0.000954895	yes
XLOC_018416	XLOC_018416	Tmprss6	15:78439660-78468634	Uninfected	Acute	OK	0.194969	0.557902	1.51677	3.65487	5e-05	0.000954895	yes
XLOC_018417	XLOC_018417	C1qtnf6,Il2rb	15:78479195-78529628	Uninfected	Acute	OK	0.901263	2.31262	1.35951	4.33201	5e-05	0.000954895	yes
XLOC_018418	XLOC_018418	Sstr3	15:78537014-78545477	Uninfected	Acute	OK	4.59521	3.2797	-0.486568	-2.02255	0.00045	0.0068552	yes
XLOC_018420	XLOC_018420	Rac2	15:78559168-78572783	Uninfected	Acute	OK	0.686645	6.10821	3.15311	10.6623	5e-05	0.000954895	yes
XLOC_018438	XLOC_018438	Sox10	15:79154900-79165241	Uninfected	Acute	OK	13.374	10.0736	-0.408842	-1.74031	0.0023	0.0272346	yes
XLOC_018440	XLOC_018440	Baiap2l2	15:79257840-79285647	Uninfected	Acute	OK	2.42335	1.26256	-0.940646	-2.69145	0.0012	0.0158388	yes
XLOC_018445	XLOC_018445	Kcnj4	15:79478200-79505859	Uninfected	Acute	OK	54.5349	38.7495	-0.493001	-2.19052	5e-05	0.000954895	yes
XLOC_018452	XLOC_018452	Sun2	15:79724069-79742536	Uninfected	Acute	OK	14.699	21.7556	0.565669	2.60085	0.00015	0.00259571	yes
XLOC_018454	XLOC_018454	Cbx6,Cbx7,Nptxr	15:79786346-79971119	Uninfected	Acute	OK	260.098	192.963	-0.430729	-1.80438	0.00245	0.0286606	yes
XLOC_018490	XLOC_018490	Cyp2d22	15:82370524-82380278	Uninfected	Acute	OK	8.44929	11.6127	0.458799	2.01858	0.0004	0.00617175	yes
XLOC_018500	XLOC_018500	Nfam1	15:82992363-83033343	Uninfected	Acute	OK	0.718273	2.31482	1.68829	5.15811	5e-05	0.000954895	yes
XLOC_018505	XLOC_018505	A4galt	15:83226725-83257518	Uninfected	Acute	OK	1.56414	2.94146	0.911165	3.07389	5e-05	0.000954895	yes
XLOC_018512	XLOC_018512	Scube1	15:83602493-83725021	Uninfected	Acute	OK	13.3262	7.42456	-0.843884	-3.85494	5e-05	0.000954895	yes
XLOC_018514	XLOC_018514	Sult4a1	15:84076074-84105754	Uninfected	Acute	OK	156.743	121.984	-0.361713	-1.77345	0.0018	0.0220439	yes
XLOC_018518	XLOC_018518	1810041L15Rik	15:84378979-84447097	Uninfected	Acute	OK	12.5234	9.23968	-0.438711	-2.11087	0.0003	0.00481684	yes
XLOC_018523	XLOC_018523	0	15:85149330-85156116	Uninfected	Acute	OK	0	0.178499	inf	-nan	5e-05	0.000954895	yes
XLOC_018526	XLOC_018526	Wnt7b	15:85535434-85593708	Uninfected	Acute	OK	11.6606	6.0187	-0.954121	-4.34524	5e-05	0.000954895	yes
XLOC_018527	XLOC_018527	0	15:85602717-85615497	Uninfected	Acute	OK	1.21099	0.874944	-0.46893	-1.85462	0.0014	0.0179656	yes
XLOC_018531	XLOC_018531	Celsr1	15:85879311-86033777	Uninfected	Acute	OK	0.961028	0.526803	-0.867316	-2.35197	0.0001	0.00179671	yes
XLOC_018534	XLOC_018534	Gm22818	15:86139070-86498505	Uninfected	Acute	OK	0.359668	99.2304	8.10797	7.61844	5e-05	0.000954895	yes
XLOC_018535	XLOC_018535	0	15:87367285-87370932	Uninfected	Acute	OK	0.176222	0.0333899	-2.39991	-2.77776	0.0045	0.0467605	yes
XLOC_018536	XLOC_018536	0	15:88421116-88514591	Uninfected	Acute	OK	0.78527	2.76488	1.81596	4.28666	5e-05	0.000954895	yes
XLOC_018547	XLOC_018547	Mapk11	15:89142485-89149606	Uninfected	Acute	OK	16.7313	11.3813	-0.555884	-2.75882	5e-05	0.000954895	yes
XLOC_018588	XLOC_018588	Nell2	15:95219450-95528706	Uninfected	Acute	OK	156.098	120.173	-0.377344	-1.86884	0.0007	0.0101294	yes
XLOC_018596	XLOC_018596	AC133578.2	15:96134818-96283608	Uninfected	Acute	OK	0.838137	0.497405	-0.752765	-1.85183	0.0015	0.0189893	yes
XLOC_018599	XLOC_018599	Slc38a2	15:96687381-96699698	Uninfected	Acute	OK	31.1017	43.1442	0.472175	2.29441	5e-05	0.000954895	yes
XLOC_018602	XLOC_018602	Amigo2	15:97243901-97387393	Uninfected	Acute	OK	4.67546	7.6033	0.701517	2.18083	0.0007	0.0101294	yes
XLOC_018605	XLOC_018605	Endou	15:97711017-97731405	Uninfected	Acute	OK	0.304572	0.679013	1.15666	3.12494	5e-05	0.000954895	yes
XLOC_018635	XLOC_018635	Tuba1a,Tuba1b	15:98931424-98954222	Uninfected	Acute	OK	309.363	197.686	-0.646086	-2.75744	5e-05	0.000954895	yes
XLOC_018651	XLOC_018651	0	15:99663895-99670710	Uninfected	Acute	OK	1.54676	0.758717	-1.02762	-3.47694	5e-05	0.000954895	yes
XLOC_018670	XLOC_018670	Bin2	15:100641076-100669553	Uninfected	Acute	OK	3.81766	8.14073	1.09247	2.59099	5e-05	0.000954895	yes
XLOC_018698	XLOC_018698	Krt77	15:101858729-101869705	Uninfected	Acute	OK	2.53683	1.73529	-0.547849	-2.01631	0.0002	0.00336783	yes
XLOC_018707	XLOC_018707	Itgb7	15:102215700-102231935	Uninfected	Acute	OK	0.25652	2.78332	3.43966	8.73967	5e-05	0.000954895	yes
XLOC_018723	XLOC_018723	Nfe2	15:103248015-103258403	Uninfected	Acute	OK	0.0717001	0.31311	2.12662	0.915093	0.0012	0.0158388	yes
XLOC_018724	XLOC_018724	Gpr84	15:103308235-103310438	Uninfected	Acute	OK	0.33368	3.06311	3.19846	9.75936	5e-05	0.000954895	yes
XLOC_018736	XLOC_018736	0	15:3218685-3218894	Uninfected	Acute	OK	583.595	349.545	-0.739492	-41.8528	5e-05	0.000954895	yes
XLOC_018754	XLOC_018754	0	15:5464194-5464417	Uninfected	Acute	OK	45.7559	86.7517	0.922934	26.1902	5e-05	0.000954895	yes
XLOC_018908	XLOC_018908	0	15:36461520-36468165	Uninfected	Acute	OK	0.0864292	0.15284	0.822431	2.1613	0.00045	0.0068552	yes
XLOC_019109	XLOC_019109	0	15:68260644-68262762	Uninfected	Acute	OK	0.266661	0.144798	-0.880964	-1.9834	0.00275	0.0314117	yes
XLOC_019186	XLOC_019186	0	15:74974951-74976399	Uninfected	Acute	OK	0	0.179557	inf	-nan	5e-05	0.000954895	yes
XLOC_019259	XLOC_019259	0	15:79511954-79512643	Uninfected	Acute	OK	0.450607	0.145149	-1.63434	-2.85499	0.00275	0.0314117	yes
XLOC_019320	XLOC_019320	0	15:85149330-85156116	Uninfected	Acute	OK	0	0.161742	inf	-nan	5e-05	0.000954895	yes
XLOC_019322	XLOC_019322	0	15:85639719-85639928	Uninfected	Acute	OK	35.2913	12.973	-1.4438	-36.1167	5e-05	0.000954895	yes
XLOC_019486	XLOC_019486	0	15:99662722-99663790	Uninfected	Acute	OK	0.72873	0.364856	-0.998057	-2.60172	0.00065	0.00948356	yes
XLOC_019601	XLOC_019601	Ciita	16:10411947-10543215	Uninfected	Acute	OK	1.58403	5.44464	1.78123	4.30566	5e-05	0.000954895	yes
XLOC_019606	XLOC_019606	Rmi2	16:10835058-10892966	Uninfected	Acute	OK	0.0782719	0.228618	1.54637	2.92059	5e-05	0.000954895	yes
XLOC_019629	XLOC_019629	Nde1	16:14163274-14192928	Uninfected	Acute	OK	7.53289	16.713	1.1497	4.43432	5e-05	0.000954895	yes
XLOC_019640	XLOC_019640	Cebpd	16:15887285-15888466	Uninfected	Acute	OK	1.26151	12.649	3.3258	13.15	5e-05	0.000954895	yes
XLOC_019641	XLOC_019641	Pkp2	16:16213317-16272712	Uninfected	Acute	OK	1.75817	4.11357	1.22632	4.53201	5e-05	0.000954895	yes
XLOC_019689	XLOC_019689	0	16:20241545-20244430	Uninfected	Acute	OK	0.210331	0.0713829	-1.55901	-3.08536	5e-05	0.000954895	yes
XLOC_019708	XLOC_019708	Rps10-ps2	16:20822102-20822677	Uninfected	Acute	OK	86.682	182.838	1.07676	2.37176	5e-05	0.000954895	yes
XLOC_019710	XLOC_019710	Ephb3	16:21204754-21223305	Uninfected	Acute	OK	5.95638	3.90017	-0.610899	-2.01721	0.0003	0.00481684	yes
XLOC_019711	XLOC_019711	0	16:21358735-21368667	Uninfected	Acute	OK	0.417828	0.0721703	-2.53343	-7.02058	5e-05	0.000954895	yes
XLOC_019722	XLOC_019722	Gm15776	16:22295000-22295457	Uninfected	Acute	OK	2.45909	4.80623	0.966781	4.54321	5e-05	0.000954895	yes
XLOC_019739	XLOC_019739	Rtp1	16:23429132-23433960	Uninfected	Acute	OK	0.153426	0.728578	2.24754	6.14218	5e-05	0.000954895	yes
XLOC_019741	XLOC_019741	Rtp4	16:23601240-23614222	Uninfected	Acute	OK	1.00883	18.2053	4.1736	14.6751	5e-05	0.000954895	yes
XLOC_019742	XLOC_019742	Lpp	16:24377016-24992702	Uninfected	Acute	OK	1.19402	1.78373	0.579067	2.20257	0.0001	0.00179671	yes
XLOC_019814	XLOC_019814	Ptplb	16:35022367-35110181	Uninfected	Acute	OK	6.14813	8.22166	0.419281	1.86547	0.0019	0.0231178	yes
XLOC_019815	XLOC_019815	Adcy5	16:35154876-35307756	Uninfected	Acute	OK	95.4254	70.5134	-0.436475	-1.90175	0.00105	0.0141703	yes
XLOC_019819	XLOC_019819	Parp14	16:35831985-35871554	Uninfected	Acute	OK	0.0448367	0.54005	3.59034	6.53824	5e-05	0.000954895	yes
XLOC_019821	XLOC_019821	Parp9	16:35920735-36039161	Uninfected	Acute	OK	0.986405	10.738	3.4444	2.08805	0.00295	0.0332661	yes
XLOC_019843	XLOC_019843	0	16:36743913-36750007	Uninfected	Acute	OK	0.301077	0.203234	-0.56699	-1.76548	0.0022	0.0262263	yes
XLOC_019848	XLOC_019848	Hcls1	16:36934982-36963212	Uninfected	Acute	OK	1.42076	9.10188	2.6795	9.54114	5e-05	0.000954895	yes
XLOC_019864	XLOC_019864	Cd80	16:38457471-38487037	Uninfected	Acute	OK	0.123677	0.371812	1.588	2.68453	5e-05	0.000954895	yes
XLOC_019897	XLOC_019897	Cd200r4	16:44811213-44839150	Uninfected	Acute	OK	0.141497	0.401468	1.50451	2.79768	5e-05	0.000954895	yes
XLOC_019903	XLOC_019903	Btla	16:45224069-45257844	Uninfected	Acute	OK	0.0990053	0.226341	1.19292	2.21308	0.00075	0.0106831	yes
XLOC_019915	XLOC_019915	Gm7204	16:48218604-48219204	Uninfected	Acute	OK	4.50452	8.49663	0.915515	4.31414	5e-05	0.000954895	yes
XLOC_019920	XLOC_019920	Retnla,Retnlg	16:48842551-48874685	Uninfected	Acute	OK	0.213173	1.72357	3.0153	4.83657	5e-05	0.000954895	yes
XLOC_019922	XLOC_019922	Myh15	16:49057485-49199545	Uninfected	Acute	OK	1.92221	1.14455	-0.747991	-2.41039	5e-05	0.000954895	yes
XLOC_019948	XLOC_019948	Filip1l	16:57266138-57606825	Uninfected	Acute	OK	2.31769	3.32209	0.519406	1.70031	0.003	0.0337666	yes
XLOC_019971	XLOC_019971	Pros1	16:62854306-62929346	Uninfected	Acute	OK	3.9737	10.1693	1.35567	5.83247	5e-05	0.000954895	yes
XLOC_019999	XLOC_019999	Usp25	16:77014068-77116779	Uninfected	Acute	OK	6.92708	9.23247	0.414469	1.99869	0.00095	0.0130374	yes
XLOC_020016	XLOC_020016	Ncam2	16:81200672-81628901	Uninfected	Acute	OK	18.3466	12.9666	-0.500714	-1.94866	0.0015	0.0189893	yes
XLOC_020030	XLOC_020030	Map3k7cl	16:87551633-87595957	Uninfected	Acute	OK	0.458193	0.23237	-0.979536	-2.0208	0.0011	0.0147655	yes
XLOC_020031	XLOC_020031	Bach1	16:87698944-87733346	Uninfected	Acute	OK	3.31425	4.66007	0.49167	1.9729	0.0009	0.0124479	yes
XLOC_020033	XLOC_020033	0	16:87834259-87839291	Uninfected	Acute	OK	0.549756	0.194017	-1.50261	-2.88233	0.0001	0.00179671	yes
XLOC_020052	XLOC_020052	Hunk	16:90386396-90499664	Uninfected	Acute	OK	4.47769	2.73785	-0.709714	-3.0045	5e-05	0.000954895	yes
XLOC_020056	XLOC_020056	Mrap	16:90738323-90749785	Uninfected	Acute	OK	0.285046	0.902166	1.6622	3.10482	5e-05	0.000954895	yes
XLOC_020057	XLOC_020057	Eva1c	16:90826718-90905829	Uninfected	Acute	OK	0.61493	0.994495	0.693541	1.92468	0.0009	0.0124479	yes
XLOC_020065	XLOC_020065	Gm21970,Ifnar2,Il10rb	16:91372782-91425834	Uninfected	Acute	OK	13.6443	23.1425	0.76225	3.3017	5e-05	0.000954895	yes
XLOC_020084	XLOC_020084	Clic6	16:92478742-92541243	Uninfected	Acute	OK	4.08306	6.41007	0.65069	2.50115	5e-05	0.000954895	yes
XLOC_020092	XLOC_020092	Chaf1b	16:93883900-93906115	Uninfected	Acute	OK	0.223462	0.495343	1.1484	1.75379	0.00075	0.0106831	yes
XLOC_020114	XLOC_020114	Igsf5,Pcp4	16:96361667-96525793	Uninfected	Acute	OK	540.163	369.564	-0.547572	-2.70145	5e-05	0.000954895	yes
XLOC_020119	XLOC_020119	Mx2	16:97535799-97560946	Uninfected	Acute	OK	0.576302	3.904	2.76005	9.46016	5e-05	0.000954895	yes
XLOC_020124	XLOC_020124	Mefv	16:3707158-3718218	Uninfected	Acute	OK	0.00885541	0.384051	5.4386	2.41503	0.00015	0.00259571	yes
XLOC_020152	XLOC_020152	Ppl	16:5086290-5132481	Uninfected	Acute	OK	0.226952	0.362464	0.675447	2.17163	0.00035	0.00547908	yes
XLOC_020164	XLOC_020164	Cldn26	16:8409121-8425136	Uninfected	Acute	OK	0.83143	0.478974	-0.795647	-1.94125	0.0009	0.0124479	yes
XLOC_020178	XLOC_020178	Emp2	16:10281748-10313968	Uninfected	Acute	OK	6.8674	3.7609	-0.868687	-3.96763	5e-05	0.000954895	yes
XLOC_020184	XLOC_020184	Socs1	16:10783778-10803772	Uninfected	Acute	OK	0.439936	8.14743	4.21098	7.11163	5e-05	0.000954895	yes
XLOC_020191	XLOC_020191	Litaf	16:10959274-11066157	Uninfected	Acute	OK	11.7336	25.4976	1.11971	4.58093	5e-05	0.000954895	yes
XLOC_020223	XLOC_020223	Mcm4	16:15623896-15637400	Uninfected	Acute	OK	3.15597	4.23986	0.425932	1.7671	0.00275	0.0314117	yes
XLOC_020225	XLOC_020225	2310008H04Rik	16:15889226-16146851	Uninfected	Acute	OK	0.735425	1.50177	1.03001	3.52276	5e-05	0.000954895	yes
XLOC_020245	XLOC_020245	Sdf2l1	16:17130137-17132383	Uninfected	Acute	OK	8.06899	12.7057	0.655017	3.14335	5e-05	0.000954895	yes
XLOC_020263	XLOC_020263	Prodh	16:18052859-18090203	Uninfected	Acute	OK	11.0294	18.3297	0.732828	1.93977	0.001	0.0136179	yes
XLOC_020266	XLOC_020266	Zdhhc8	16:18203394-18235136	Uninfected	Acute	OK	20.5586	14.6254	-0.491267	-1.99986	0.00055	0.00817543	yes
XLOC_020275	XLOC_020275	Tbx1	16:18581030-18588885	Uninfected	Acute	OK	0.609511	1.10864	0.86307	2.43555	5e-05	0.000954895	yes
XLOC_020276	XLOC_020276	Gp1bb,Sept5	16:18620016-18629938	Uninfected	Acute	OK	391.646	292.703	-0.420116	-1.93707	0.00055	0.00817543	yes
XLOC_020293	XLOC_020293	Klhl6	16:19946498-19983564	Uninfected	Acute	OK	0.828661	2.70982	1.70934	5.28398	5e-05	0.000954895	yes
XLOC_020295	XLOC_020295	Map6d1	16:20233309-20241358	Uninfected	Acute	OK	16.5902	11.3531	-0.547243	-2.73288	5e-05	0.000954895	yes
XLOC_020331	XLOC_020331	Sst	16:23889580-23890844	Uninfected	Acute	OK	218.785	147.979	-0.564122	-4.01298	5e-05	0.000954895	yes
XLOC_020333	XLOC_020333	Bcl6	16:23964904-23988852	Uninfected	Acute	OK	7.43181	12.0584	0.698256	3.19977	5e-05	0.000954895	yes
XLOC_020341	XLOC_020341	Cldn1	16:26356633-26371841	Uninfected	Acute	OK	0.632414	1.32982	1.07229	3.5535	5e-05	0.000954895	yes
XLOC_020362	XLOC_020362	Tmem44	16:30507368-30550842	Uninfected	Acute	OK	25.5795	16.5619	-0.627119	-2.41616	0.0001	0.00179671	yes
XLOC_020364	XLOC_020364	Xxylt1	16:30954673-31081432	Uninfected	Acute	OK	10.7119	7.28547	-0.556124	-2.01872	0.0013	0.0169135	yes
XLOC_020366	XLOC_020366	Acap2	16:31092264-31201238	Uninfected	Acute	OK	18.0419	23.7555	0.396911	1.93404	0.00155	0.0194745	yes
XLOC_020368	XLOC_020368	Ppp1r2	16:31251536-31275277	Uninfected	Acute	OK	24.2662	33.4695	0.463895	1.91091	0.00075	0.0106831	yes
XLOC_020369	XLOC_020369	Apod	16:31296191-31314808	Uninfected	Acute	OK	138.732	650.393	2.22901	10.7618	5e-05	0.000954895	yes
XLOC_020382	XLOC_020382	Lrrc33	16:32142709-32165594	Uninfected	Acute	OK	2.19099	5.14027	1.23026	3.7867	5e-05	0.000954895	yes
XLOC_020412	XLOC_020412	Parp14	16:35831985-35871554	Uninfected	Acute	OK	0.636094	15.4076	4.59826	10.9381	5e-05	0.000954895	yes
XLOC_020414	XLOC_020414	Dtx3l	16:35920735-36039161	Uninfected	Acute	OK	1.13531	10.9	3.26318	3.22067	5e-05	0.000954895	yes
XLOC_020432	XLOC_020432	Cd86	16:36603868-36666081	Uninfected	Acute	OK	0.454978	3.2562	2.83932	8.17174	5e-05	0.000954895	yes
XLOC_020433	XLOC_020433	Slc15a2	16:36750177-36784962	Uninfected	Acute	OK	12.0556	8.34079	-0.531452	-2.04844	0.00055	0.00817543	yes
XLOC_020445	XLOC_020445	Pla1a	16:38396118-38433159	Uninfected	Acute	OK	0.442128	4.46161	3.33503	10.1206	5e-05	0.000954895	yes
XLOC_020456	XLOC_020456	Gap43	16:42248441-42340725	Uninfected	Acute	OK	158.795	114.654	-0.469881	-2.27398	0.0001	0.00179671	yes
XLOC_020461	XLOC_020461	Tigit	16:43648247-43664461	Uninfected	Acute	OK	0.027842	0.589444	4.40402	2.19911	0.0001	0.00179671	yes
XLOC_020476	XLOC_020476	0	16:45337990-45366509	Uninfected	Acute	OK	0.058539	0.561463	3.26172	3.2531	0.0001	0.00179671	yes
XLOC_020487	XLOC_020487	Cd96	16:46035656-46120404	Uninfected	Acute	OK	0.0939942	0.195379	1.05563	1.78509	0.003	0.0337666	yes
XLOC_020490	XLOC_020490	Pvrl3	16:46387315-46498525	Uninfected	Acute	OK	8.70987	5.61365	-0.633714	-2.44461	5e-05	0.000954895	yes
XLOC_020503	XLOC_020503	Bbx	16:50191739-50432403	Uninfected	Acute	OK	4.52297	5.8576	0.373041	1.70839	0.00265	0.0304547	yes
XLOC_020517	XLOC_020517	Nfkbiz	16:55811286-55838899	Uninfected	Acute	OK	1.43481	3.11149	1.11675	4.32945	5e-05	0.000954895	yes
XLOC_020603	XLOC_020603	Samsn1	16:75858792-76022270	Uninfected	Acute	OK	1.0407	2.53409	1.28391	4.47889	5e-05	0.000954895	yes
XLOC_020624	XLOC_020624	Adamts1	16:85793825-85803113	Uninfected	Acute	OK	3.57335	11.3035	1.66142	6.31622	5e-05	0.000954895	yes
XLOC_020669	XLOC_020669	0	16:90341547-90349863	Uninfected	Acute	OK	0.302227	0.17624	-0.77809	-1.76326	0.00215	0.0257221	yes
XLOC_020694	XLOC_020694	Runx1	16:92601466-92826066	Uninfected	Acute	OK	0.152627	0.836388	2.45416	6.19899	5e-05	0.000954895	yes
XLOC_020695	XLOC_020695	0	16:93121275-93142271	Uninfected	Acute	OK	0.142165	0.359173	1.33711	4.70958	5e-05	0.000954895	yes
XLOC_020699	XLOC_020699	Hlcs	16:94128909-94313563	Uninfected	Acute	OK	3.85208	2.91063	-0.404309	-1.69661	0.00325	0.036027	yes
XLOC_020703	XLOC_020703	0	16:94704369-94713905	Uninfected	Acute	OK	0.244885	0.15865	-0.626258	-1.96284	0.0013	0.0169135	yes
XLOC_020705	XLOC_020705	Erg	16:95359168-95586593	Uninfected	Acute	OK	1.49309	2.56216	0.779056	2.36208	5e-05	0.000954895	yes
XLOC_020714	XLOC_020714	Mx1	16:97446057-97462907	Uninfected	Acute	OK	0.129262	2.58118	4.31966	5.32168	5e-05	0.000954895	yes
XLOC_020887	XLOC_020887	0	16:6397787-6398731	Uninfected	Acute	OK	0.598635	0.280375	-1.09432	-2.58348	0.0013	0.0169135	yes
XLOC_021022	XLOC_021022	0	16:17734409-17734630	Uninfected	Acute	OK	207.955	114.011	-0.867097	-27.3168	5e-05	0.000954895	yes
XLOC_021023	XLOC_021023	0	16:17735137-17735272	Uninfected	Acute	OK	888.986	448.096	-0.988352	-310.924	0.0001	0.00179671	yes
XLOC_021042	XLOC_021042	0	16:18739409-18740120	Uninfected	Acute	OK	0	0.20342	inf	-nan	5e-05	0.000954895	yes
XLOC_021049	XLOC_021049	0	16:20565060-20569827	Uninfected	Acute	OK	0.289301	0.441681	0.610434	1.96227	0.00115	0.0152796	yes
XLOC_021054	XLOC_021054	0	16:21368821-21370037	Uninfected	Acute	OK	0.485536	0.0696317	-2.80176	-4.39646	5e-05	0.000954895	yes
XLOC_021056	XLOC_021056	0	16:21401341-21403259	Uninfected	Acute	OK	0.184457	0.0519972	-1.82678	-2.90332	0.0006	0.0088486	yes
XLOC_021057	XLOC_021057	0	16:21403925-21409087	Uninfected	Acute	OK	0.19163	0.0569358	-1.75092	-3.98175	5e-05	0.000954895	yes
XLOC_021058	XLOC_021058	0	16:21409332-21410575	Uninfected	Acute	OK	0.265957	0.0645054	-2.0437	-3.0927	0.0026	0.0299603	yes
XLOC_021078	XLOC_021078	0	16:23891218-23892825	Uninfected	Acute	OK	0.261234	0.132337	-0.981126	-1.99286	0.003	0.0337666	yes
XLOC_021079	XLOC_021079	0	16:23988922-23996893	Uninfected	Acute	OK	0.4739	0.874213	0.883403	3.31956	5e-05	0.000954895	yes
XLOC_021117	XLOC_021117	0	16:31242501-31249271	Uninfected	Acute	OK	0.491135	0.759172	0.628308	2.29368	0.00025	0.00409725	yes
XLOC_021130	XLOC_021130	0	16:31622972-31625169	Uninfected	Acute	OK	0.184674	0.0363288	-2.3458	-3.17497	0.0002	0.00336783	yes
XLOC_021131	XLOC_021131	0	16:31625300-31628446	Uninfected	Acute	OK	0.157372	0.0460302	-1.77353	-3.12704	5e-05	0.000954895	yes
XLOC_021134	XLOC_021134	0	16:31636890-31637375	Uninfected	Acute	OK	0.251454	0	-inf	-nan	5e-05	0.000954895	yes
XLOC_021174	XLOC_021174	0	16:38880114-38880338	Uninfected	Acute	OK	0	1.0914	inf	-nan	5e-05	0.000954895	yes
XLOC_021378	XLOC_021378	0	16:45337990-45366509	Uninfected	Acute	OK	0.0297555	0.384649	3.69231	6.50711	5e-05	0.000954895	yes
XLOC_021412	XLOC_021412	0	16:48887939-48894046	Uninfected	Acute	OK	0.30461	0.188915	-0.689228	-2.11218	0.00055	0.00817543	yes
XLOC_021452	XLOC_021452	0	16:59644525-59644677	Uninfected	Acute	OK	719.87	311.205	-1.20987	-238.029	5e-05	0.000954895	yes
XLOC_021474	XLOC_021474	0	16:65793760-65793932	Uninfected	Acute	OK	258.068	131.809	-0.969306	-104.855	5e-05	0.000954895	yes
XLOC_021619	XLOC_021619	0	16:74736495-74736707	Uninfected	Acute	OK	16.3468	4.75595	-1.7812	-26.3572	0.00035	0.00547908	yes
XLOC_021641	XLOC_021641	0	16:75120704-75131557	Uninfected	Acute	OK	0.18739	0.114793	-0.707005	-2.18841	0.0003	0.00481684	yes
XLOC_021642	XLOC_021642	0	16:75131862-75148601	Uninfected	Acute	OK	0.207129	0.139839	-0.566762	-1.92396	0.001	0.0136179	yes
XLOC_021645	XLOC_021645	0	16:75158260-75170266	Uninfected	Acute	OK	0.968293	0.730314	-0.406927	-1.67017	0.0042	0.0443643	yes
XLOC_021648	XLOC_021648	0	16:75180568-75215039	Uninfected	Acute	OK	0.294773	0.213752	-0.463665	-1.85265	0.0019	0.0231178	yes
XLOC_021649	XLOC_021649	0	16:75215221-75271010	Uninfected	Acute	OK	0.34765	0.242735	-0.518257	-2.22912	0.00025	0.00409725	yes
XLOC_021651	XLOC_021651	0	16:75289204-75308841	Uninfected	Acute	OK	1.0896	0.676837	-0.686915	-2.9936	5e-05	0.000954895	yes
XLOC_021652	XLOC_021652	0	16:75308954-75323427	Uninfected	Acute	OK	0.473916	0.298608	-0.66638	-2.50574	5e-05	0.000954895	yes
XLOC_021660	XLOC_021660	0	16:75364512-75382487	Uninfected	Acute	OK	0.247359	0.176621	-0.485952	-1.72718	0.0031	0.0346326	yes
XLOC_021834	XLOC_021834	Ccr6	17:8229110-8258533	Uninfected	Acute	OK	1.42075	0.537983	-1.40102	-3.49674	5e-05	0.000954895	yes
XLOC_021837	XLOC_021837	Prr18	17:8271530-8422728	Uninfected	Acute	OK	12.3787	6.48959	-0.931658	-1.96581	0.00175	0.0215546	yes
XLOC_021839	XLOC_021839	Pde10a	17:8525371-8986648	Uninfected	Acute	OK	74.0628	49.4288	-0.583398	-2.40136	0.0001	0.00179671	yes
XLOC_021872	XLOC_021872	Smoc2	17:14249730-14404790	Uninfected	Acute	OK	4.36107	5.98105	0.455717	1.67092	0.004	0.0426719	yes
XLOC_021881	XLOC_021881	0	17:15171153-15173726	Uninfected	Acute	OK	0.0684888	0.162107	1.243	2.2423	0.002	0.0241779	yes
XLOC_021893	XLOC_021893	Lix1	17:17402671-17459387	Uninfected	Acute	OK	10.8334	7.8839	-0.458502	-2.06952	0.0008	0.0113255	yes
XLOC_021898	XLOC_021898	Fpr2,Fpr3	17:17887561-17971677	Uninfected	Acute	OK	0.183554	7.23655	5.30102	4.93108	5e-05	0.000954895	yes
XLOC_021949	XLOC_021949	Zfp52	17:21555045-21562066	Uninfected	Acute	OK	1.81628	2.49917	0.460462	1.81862	0.0037	0.0402141	yes
XLOC_022004	XLOC_022004	Rps2,Snora64	17:24718115-24721929	Uninfected	Acute	OK	2.6256	5.22228	0.992033	2.54149	0.0005	0.00752907	yes
XLOC_022006	XLOC_022006	Msrb1	17:24736610-24742778	Uninfected	Acute	OK	11.5225	16.6012	0.526835	2.08331	0.00045	0.0068552	yes
XLOC_022007	XLOC_022007	Hs3st6	17:24752972-24758683	Uninfected	Acute	OK	0.483308	0.147967	-1.70766	-1.94526	0.00025	0.00409725	yes
XLOC_022028	XLOC_022028	Tekt4	17:25448845-25476666	Uninfected	Acute	OK	0.394581	1.37474	1.80077	3.238	5e-05	0.000954895	yes
XLOC_022052	XLOC_022052	Neurl1b	17:26414828-26446804	Uninfected	Acute	OK	10.0097	7.21438	-0.472447	-2.2211	0.0001	0.00179671	yes
XLOC_022056	XLOC_022056	Ergic1	17:26554148-26656931	Uninfected	Acute	OK	46.8733	35.3622	-0.40656	-1.64228	0.0043	0.0451823	yes
XLOC_022057	XLOC_022057	Atp6v0e	17:26676395-26699644	Uninfected	Acute	OK	20.9244	37.619	0.846274	3.20186	5e-05	0.000954895	yes
XLOC_022073	XLOC_022073	Pacsin1	17:27651767-27711591	Uninfected	Acute	OK	119.544	87.6513	-0.447698	-2.12081	0.00045	0.0068552	yes
XLOC_022081	XLOC_022081	Def6	17:28207777-28228650	Uninfected	Acute	OK	0.826248	1.61395	0.965949	3.18741	5e-05	0.000954895	yes
XLOC_022094	XLOC_022094	Mapk13	17:28769306-28778698	Uninfected	Acute	OK	0.1876	0.631382	1.75086	3.06104	5e-05	0.000954895	yes
XLOC_022103	XLOC_022103	Cdkn1a	17:29090978-29100722	Uninfected	Acute	OK	10.1004	31.2611	1.62996	7.3596	5e-05	0.000954895	yes
XLOC_022109	XLOC_022109	Fgd2	17:29360898-29379802	Uninfected	Acute	OK	1.94336	4.57828	1.23625	3.91476	5e-05	0.000954895	yes
XLOC_022111	XLOC_022111	Pim1	17:29430323-29496179	Uninfected	Acute	OK	1.19484	5.44055	2.18693	6.83457	5e-05	0.000954895	yes
XLOC_022121	XLOC_022121	Umodl1	17:30945860-31010708	Uninfected	Acute	OK	0.153745	0.0644699	-1.25384	-2.64013	5e-05	0.000954895	yes
XLOC_022134	XLOC_022134	0	17:31912509-31917916	Uninfected	Acute	OK	0.137907	2.27907	4.04668	12.7476	5e-05	0.000954895	yes
XLOC_022151	XLOC_022151	Cyp4f15	17:32685626-32703364	Uninfected	Acute	OK	4.87594	8.84503	0.859188	2.36543	0.0002	0.00336783	yes
XLOC_022164	XLOC_022164	Myo1f	17:33555718-33607764	Uninfected	Acute	OK	1.09658	3.8037	1.79439	5.60386	5e-05	0.000954895	yes
XLOC_022173	XLOC_022173	Daxx	17:33909413-33915589	Uninfected	Acute	OK	7.99715	11.2266	0.489364	1.77448	0.0015	0.0189893	yes
XLOC_022174	XLOC_022174	Tapbp,Zbtb22	17:33915898-33929288	Uninfected	Acute	OK	18.6672	59.2676	1.66673	6.35443	5e-05	0.000954895	yes
XLOC_022179	XLOC_022179	H2-K1	17:33974784-34000333	Uninfected	Acute	OK	5.73255	370.284	6.01331	19.0725	5e-05	0.000954895	yes
XLOC_022181	XLOC_022181	Col11a2	17:34039051-34066692	Uninfected	Acute	OK	3.7931	2.62394	-0.531644	-1.68572	0.00425	0.0447352	yes
XLOC_022183	XLOC_022183	H2-Oa	17:34083842-34095309	Uninfected	Acute	OK	0.09419	4.36749	5.53508	7.34245	5e-05	0.000954895	yes
XLOC_022184	XLOC_022184	H2-DMa	17:34122735-34141498	Uninfected	Acute	OK	6.30528	20.0655	1.67008	4.43435	5e-05	0.000954895	yes
XLOC_022185	XLOC_022185	H2-DMb1,H2-DMb2	17:34143201-34164407	Uninfected	Acute	OK	0.523823	6.88595	3.71651	9.58851	5e-05	0.000954895	yes
XLOC_022186	XLOC_022186	Tap1	17:34181987-34197225	Uninfected	Acute	OK	1.21854	49.921	5.35642	18.0234	5e-05	0.000954895	yes
XLOC_022187	XLOC_022187	Psmb8	17:34197720-34216321	Uninfected	Acute	OK	1.88557	98.6612	5.70941	13.9214	5e-05	0.000954895	yes
XLOC_022188	XLOC_022188	Tap2	17:34197720-34216321	Uninfected	Acute	OK	4.54709	59.7375	3.71562	12.8799	5e-05	0.000954895	yes
XLOC_022189	XLOC_022189	H2-Ob	17:34238902-34245917	Uninfected	Acute	OK	0.375293	1.30342	1.79622	3.31319	5e-05	0.000954895	yes
XLOC_022191	XLOC_022191	H2-Ab1	17:34263208-34269418	Uninfected	Acute	OK	0.7084	51.2656	6.17728	15.6781	5e-05	0.000954895	yes
XLOC_022192	XLOC_022192	H2-Eb1	17:34305882-34316249	Uninfected	Acute	OK	1.04511	53.7498	5.68454	16.4919	5e-05	0.000954895	yes
XLOC_022234	XLOC_022234	H2-D1	17:35262729-35325099	Uninfected	Acute	OK	3.10048	66.293	4.41829	15.6023	5e-05	0.000954895	yes
XLOC_022235	XLOC_022235	H2-D1	17:35262729-35325099	Uninfected	Acute	OK	0.372887	5.65411	3.92249	3.7104	0.0035	0.0383455	yes
XLOC_022236	XLOC_022236	H2-Q1	17:35262729-35325099	Uninfected	Acute	OK	0.114559	5.88212	5.68218	4.0178	0.00015	0.00259571	yes
XLOC_022240	XLOC_022240	H2-Q4	17:35377020-35385290	Uninfected	Acute	OK	1.2565	60.9196	5.59943	20.9157	5e-05	0.000954895	yes
XLOC_022261	XLOC_022261	Ppp1r18	17:35860917-35875597	Uninfected	Acute	OK	3.22472	6.959	1.1097	3.2423	5e-05	0.000954895	yes
XLOC_022269	XLOC_022269	Gm6034	17:36042960-36058645	Uninfected	Acute	OK	0.0328765	0.221642	2.7531	3.09585	0.00135	0.0174357	yes
XLOC_022301	XLOC_022301	0	17:37031849-37045860	Uninfected	Acute	OK	0.21613	0.45136	1.06238	2.34215	0.00015	0.00259571	yes
XLOC_022311	XLOC_022311	H2-M3	17:37246960-37286275	Uninfected	Acute	OK	1.11019	7.20685	2.69856	9.18266	5e-05	0.000954895	yes
XLOC_022369	XLOC_022369	Gpr116	17:43360386-43459557	Uninfected	Acute	OK	6.68233	10.0984	0.595704	2.62371	5e-05	0.000954895	yes
XLOC_022377	XLOC_022377	Clic5	17:44135332-44280187	Uninfected	Acute	OK	1.51107	3.23093	1.09638	4.57381	5e-05	0.000954895	yes
XLOC_022390	XLOC_022390	Nfkbie	17:45555666-45563462	Uninfected	Acute	OK	1.00241	2.29763	1.19667	4.1208	5e-05	0.000954895	yes
XLOC_022433	XLOC_022433	Trem3	17:48247776-48258841	Uninfected	Acute	OK	0.0558413	0.438829	2.97425	3.62342	0.0011	0.0147655	yes
XLOC_022434	XLOC_022434	Treml4	17:48264294-48275360	Uninfected	Acute	OK	0.0359593	0.713451	4.31038	1.78996	5e-05	0.000954895	yes
XLOC_022435	XLOC_022435	Treml2	17:48299953-48312543	Uninfected	Acute	OK	0.0493593	0.720687	3.86798	8.2755	5e-05	0.000954895	yes
XLOC_022436	XLOC_022436	B430306N03Rik	17:48316049-48329814	Uninfected	Acute	OK	0.104248	0.613645	2.55739	4.46738	5e-05	0.000954895	yes
XLOC_022466	XLOC_022466	St6gal2	17:55445381-55514654	Uninfected	Acute	OK	11.1771	8.39933	-0.412202	-1.91286	0.0011	0.0147655	yes
XLOC_022481	XLOC_022481	Uhrf1	17:56294112-56323486	Uninfected	Acute	OK	0.398395	0.9048	1.1834	2.57295	5e-05	0.000954895	yes
XLOC_022498	XLOC_022498	Tnfsf9	17:57089089-57107757	Uninfected	Acute	OK	0.576769	1.17877	1.03121	1.79092	0.0033	0.0364334	yes
XLOC_022500	XLOC_022500	Trip10	17:57249006-57263702	Uninfected	Acute	OK	1.99057	2.96867	0.576634	2.02587	0.0002	0.00336783	yes
XLOC_022501	XLOC_022501	Vav1	17:57279099-57328031	Uninfected	Acute	OK	1.06075	4.6197	2.12272	7.38941	5e-05	0.000954895	yes
XLOC_022502	XLOC_022502	Emr1	17:57358685-57483529	Uninfected	Acute	OK	1.16316	4.03409	1.79419	6.78043	5e-05	0.000954895	yes
XLOC_022517	XLOC_022517	Man2a1	17:64598022-64755110	Uninfected	Acute	OK	4.96811	7.52752	0.599477	2.46333	0.0003	0.00481684	yes
XLOC_022524	XLOC_022524	0	17:66328823-66335083	Uninfected	Acute	OK	0.364518	0.238625	-0.611247	-1.83513	0.00145	0.0184809	yes
XLOC_022566	XLOC_022566	Rasgrp3	17:75435886-75529152	Uninfected	Acute	OK	3.24932	2.46328	-0.399556	-1.65717	0.0045	0.0467605	yes
XLOC_022571	XLOC_022571	Vit	17:78508057-78627409	Uninfected	Acute	OK	0.697477	1.13917	0.707765	2.22598	5e-05	0.000954895	yes
XLOC_022607	XLOC_022607	0	17:83905794-83921898	Uninfected	Acute	OK	0.0723851	0.67325	3.21738	4.94119	5e-05	0.000954895	yes
XLOC_022609	XLOC_022609	0	17:83949779-83952995	Uninfected	Acute	OK	0.245646	0.440512	0.842602	1.78893	0.00395	0.0422435	yes
XLOC_022638	XLOC_022638	Ston1	17:88597643-88662649	Uninfected	Acute	OK	1.69131	2.8092	0.732017	2.16924	0.00075	0.0106831	yes
XLOC_022647	XLOC_022647	Adcyap1	17:93198839-93208712	Uninfected	Acute	OK	5.39951	3.71583	-0.539145	-1.98439	0.00075	0.0106831	yes
XLOC_022673	XLOC_022673	AC168090.1,Ezr	17:6673457-6828147	Uninfected	Acute	OK	17.6497	24.2895	0.46069	2.26437	0.0004	0.00617175	yes
XLOC_022685	XLOC_022685	Rnaset2a	17:8128609-8148097	Uninfected	Acute	OK	1.28353	2.19246	0.772437	2.82469	5e-05	0.000954895	yes
XLOC_022703	XLOC_022703	Slc22a3	17:12419971-12507936	Uninfected	Acute	OK	1.63873	1.13624	-0.528309	-1.74907	0.0022	0.0262263	yes
XLOC_022711	XLOC_022711	Acat2	17:12942889-12960747	Uninfected	Acute	OK	8.9752	6.73932	-0.413341	-1.77172	0.0012	0.0158388	yes
XLOC_022725	XLOC_022725	Dact2	17:14195230-14205321	Uninfected	Acute	OK	22.93	16.32	-0.490594	-2.27725	5e-05	0.000954895	yes
XLOC_022752	XLOC_022752	Fpr1	17:17867655-17883965	Uninfected	Acute	OK	1.50119	3.39642	1.17791	3.44977	5e-05	0.000954895	yes
XLOC_022786	XLOC_022786	Gm7809	17:21962551-22071168	Uninfected	Acute	OK	1.42721	3.4076	1.25556	2.26431	0.001	0.0136179	yes
XLOC_022811	XLOC_022811	Mmp25	17:23628309-23645340	Uninfected	Acute	OK	0.115662	0.508618	2.13667	5.45996	5e-05	0.000954895	yes
XLOC_022813	XLOC_022813	Tnfrsf12a	17:23675446-23677449	Uninfected	Acute	OK	2.24765	4.47563	0.993677	3.21255	5e-05	0.000954895	yes
XLOC_022830	XLOC_022830	Atp6v0c	17:24163865-24169702	Uninfected	Acute	OK	6.99744	4.73746	-0.562713	-1.79015	0.0042	0.0443643	yes
XLOC_022844	XLOC_022844	Syngr3	17:24685091-24689955	Uninfected	Acute	OK	78.9213	59.2536	-0.413511	-2.03549	0.00045	0.0068552	yes
XLOC_022856	XLOC_022856	Hn1l	17:24941589-24960636	Uninfected	Acute	OK	1.22044	2.12599	0.800733	2.90915	5e-05	0.000954895	yes
XLOC_022870	XLOC_022870	Sox8	17:25565891-25575139	Uninfected	Acute	OK	18.5572	12.5929	-0.55937	-1.89567	0.00305	0.0341375	yes
XLOC_022891	XLOC_022891	Arhgdig,Pdia2	17:26195998-26211324	Uninfected	Acute	OK	47.4052	32.1738	-0.559156	-1.76444	0.00215	0.0257221	yes
XLOC_022903	XLOC_022903	Bak1	17:26973166-27036378	Uninfected	Acute	OK	4.91779	8.79927	0.839373	2.33519	0.0007	0.0101294	yes
XLOC_022909	XLOC_022909	0	17:27410784-27420425	Uninfected	Acute	OK	0.964374	0.562576	-0.777545	-2.31216	0.00015	0.00259571	yes
XLOC_022910	XLOC_022910	Grm4	17:27422386-27513341	Uninfected	Acute	OK	15.8588	11.4447	-0.470602	-1.92032	0.0011	0.0147655	yes
XLOC_022913	XLOC_022913	Rps10	17:27630421-27636862	Uninfected	Acute	OK	6.45354	3.84217	-0.748171	-3.21931	0.00015	0.00259571	yes
XLOC_022924	XLOC_022924	4930526A20Rik	17:28066466-28080639	Uninfected	Acute	OK	5.84716	3.84818	-0.603562	-2.11002	0.00035	0.00547908	yes
XLOC_022928	XLOC_022928	Fkbp5	17:28399094-28517524	Uninfected	Acute	OK	9.5797	33.0884	1.78827	8.05496	5e-05	0.000954895	yes
XLOC_022972	XLOC_022972	Notch3	17:32113428-32166880	Uninfected	Acute	OK	3.79491	2.58459	-0.554127	-2.19141	0.00025	0.00409725	yes
XLOC_022978	XLOC_022978	Rasal3	17:32389540-32408003	Uninfected	Acute	OK	0.961452	2.6573	1.46667	3.63181	5e-05	0.000954895	yes
XLOC_022979	XLOC_022979	Pglyrp2	17:32408166-32424181	Uninfected	Acute	OK	0.0294357	0.184767	2.65007	3.17283	5e-05	0.000954895	yes
XLOC_022998	XLOC_022998	Angptl4	17:33773749-33781575	Uninfected	Acute	OK	1.91263	5.1627	1.43257	4.82432	5e-05	0.000954895	yes
XLOC_023009	XLOC_023009	H2-K1	17:33974784-34000333	Uninfected	Acute	OK	3.96151	195.512	5.62506	21.6075	5e-05	0.000954895	yes
XLOC_023018	XLOC_023018	Psmb9	17:34181987-34197225	Uninfected	Acute	OK	1.13046	54.6013	5.59395	11.8918	5e-05	0.000954895	yes
XLOC_023020	XLOC_023020	Gm15821	17:34197720-34216321	Uninfected	Acute	OK	0.30707	4.16544	3.76183	2.44025	0.00035	0.00547908	yes
XLOC_023021	XLOC_023021	H2-Aa	17:34282743-34287827	Uninfected	Acute	OK	1.24077	62.6636	5.65832	19.5009	5e-05	0.000954895	yes
XLOC_023023	XLOC_023023	H2-Ea-ps	17:34341958-34346736	Uninfected	Acute	OK	0.741853	47.9545	6.01439	17.4205	5e-05	0.000954895	yes
XLOC_023037	XLOC_023037	C4b	17:34660390-34850214	Uninfected	Acute	OK	3.10724	56.413	4.18232	4.19291	5e-05	0.000954895	yes
XLOC_023042	XLOC_023042	C2,Cfb,Gm20547	17:34850390-34898265	Uninfected	Acute	OK	1.58269	21.8617	3.78796	4.42958	5e-05	0.000954895	yes
XLOC_023081	XLOC_023081	Tubb5	17:35655633-35859768	Uninfected	Acute	OK	195.458	127.033	-0.621647	-2.36838	5e-05	0.000954895	yes
XLOC_023092	XLOC_023092	H2-T24	17:35994452-36042747	Uninfected	Acute	OK	2.03215	21.8323	3.42538	7.10651	5e-05	0.000954895	yes
XLOC_023093	XLOC_023093	H2-T23	17:35994452-36042747	Uninfected	Acute	OK	3.29711	92.9432	4.81708	11.6528	5e-05	0.000954895	yes
XLOC_023094	XLOC_023094	H2-T22	17:35994452-36042747	Uninfected	Acute	OK	3.89903	35.8641	3.20135	6.7071	5e-05	0.000954895	yes
XLOC_023101	XLOC_023101	H2-T10	17:36080122-36179954	Uninfected	Acute	OK	0.360477	1.82087	2.33665	4.27711	5e-05	0.000954895	yes
XLOC_023105	XLOC_023105	Gm8909	17:36080122-36179954	Uninfected	Acute	OK	0	0.187052	inf	-nan	0.0014	0.0179656	yes
XLOC_023142	XLOC_023142	Mog	17:36967350-37023446	Uninfected	Acute	OK	19.2388	10.9027	-0.819337	-2.46265	0.0001	0.00179671	yes
XLOC_023147	XLOC_023147	Gm20497,Olfr753-ps1	17:37138935-37185834	Uninfected	Acute	OK	0.000765542	0.689629	9.81512	0.158197	0.00085	0.0118877	yes
XLOC_023154	XLOC_023154	Olfr756-ps1,Olfr99	17:37246960-37286275	Uninfected	Acute	OK	0.0361527	0.231996	2.68193	1.46666	0.00245	0.0286606	yes
XLOC_023209	XLOC_023209	Enpp4	17:44096307-44105809	Uninfected	Acute	OK	5.94676	8.41925	0.501588	2.28701	0.00015	0.00259571	yes
XLOC_023214	XLOC_023214	Tmem151b	17:45523433-45549677	Uninfected	Acute	OK	32.6747	23.3225	-0.368474	-2.36036	0.00125	0.0163979	yes
XLOC_023251	XLOC_023251	Guca1a	17:47394559-47400584	Uninfected	Acute	OK	0.175884	1.06379	2.59652	3.00026	0.0008	0.0113255	yes
XLOC_023303	XLOC_023303	Plin4	17:56078834-56109802	Uninfected	Acute	OK	0.277732	7.58925	4.77219	4.78011	5e-05	0.000954895	yes
XLOC_023305	XLOC_023305	Lrg1	17:56119679-56121946	Uninfected	Acute	OK	0.470701	4.45657	3.24305	10.5456	5e-05	0.000954895	yes
XLOC_023309	XLOC_023309	Ticam1	17:56269318-56276786	Uninfected	Acute	OK	2.09038	2.86136	0.452934	1.86247	0.0027	0.0309701	yes
XLOC_023329	XLOC_023329	Dennd1c	17:57066055-57078510	Uninfected	Acute	OK	0.761593	1.96334	1.36622	4.42786	5e-05	0.000954895	yes
XLOC_023330	XLOC_023330	Tubb4a	17:57080065-57087782	Uninfected	Acute	OK	389.912	193.874	-1.00803	-5.0116	5e-05	0.000954895	yes
XLOC_023334	XLOC_023334	C3	17:57203969-57228136	Uninfected	Acute	OK	0.334042	16.0038	5.58224	11.1987	5e-05	0.000954895	yes
XLOC_023342	XLOC_023342	2610034M16Rik	17:58878697-58991375	Uninfected	Acute	OK	3.00405	9.60933	1.67752	5.97642	5e-05	0.000954895	yes
XLOC_023369	XLOC_023369	0	17:66225492-66268085	Uninfected	Acute	OK	2.08985	1.18471	-0.818871	-3.11739	5e-05	0.000954895	yes
XLOC_023388	XLOC_023388	Tgif1	17:70844204-70853546	Uninfected	Acute	OK	0.805905	2.28058	1.50072	4.64318	5e-05	0.000954895	yes
XLOC_023396	XLOC_023396	Ndc80	17:71496099-71526857	Uninfected	Acute	OK	0.0658652	0.269327	2.03177	3.68212	5e-05	0.000954895	yes
XLOC_023412	XLOC_023412	Xdh	17:73883907-73950182	Uninfected	Acute	OK	1.13178	15.1486	3.74251	16.1811	5e-05	0.000954895	yes
XLOC_023416	XLOC_023416	Nlrc4	17:74425907-74459108	Uninfected	Acute	OK	0.12703	0.257896	1.02162	2.52979	5e-05	0.000954895	yes
XLOC_023424	XLOC_023424	0	17:78199121-78200089	Uninfected	Acute	OK	1.27301	0.678706	-0.907386	-2.01903	0.00055	0.00817543	yes
XLOC_023429	XLOC_023429	Eif2ak2,Gm6548	17:78835515-78906992	Uninfected	Acute	OK	5.94532	23.5352	1.98499	4.9989	5e-05	0.000954895	yes
XLOC_023435	XLOC_023435	Cyp1b1	17:79706943-79715239	Uninfected	Acute	OK	0.994958	3.7012	1.89528	7.3352	5e-05	0.000954895	yes
XLOC_023443	XLOC_023443	Cdkl4	17:80523549-80577807	Uninfected	Acute	OK	4.51742	6.24592	0.467413	1.99021	0.00105	0.0141703	yes
XLOC_023458	XLOC_023458	Haao	17:83831355-83848071	Uninfected	Acute	OK	0.241923	0.484979	1.00337	1.92789	0.0045	0.0467605	yes
XLOC_023461	XLOC_023461	0	17:83953059-83959525	Uninfected	Acute	OK	0.112633	0.256925	1.18971	1.79656	0.00155	0.0194745	yes
XLOC_023462	XLOC_023462	0	17:84070538-84083637	Uninfected	Acute	OK	0.00684622	0.605834	6.46747	3.78818	5e-05	0.000954895	yes
XLOC_023481	XLOC_023481	0	17:87090080-87095959	Uninfected	Acute	OK	0.592286	0.375828	-0.656221	-2.18992	0.0001	0.00179671	yes
XLOC_023532	XLOC_023532	0	17:5758075-5760139	Uninfected	Acute	OK	0.182253	0.0786393	-1.21262	-2.20846	0.0029	0.0328875	yes
XLOC_023551	XLOC_023551	0	17:7862883-7876221	Uninfected	Acute	OK	0.19896	0.13872	-0.520306	-1.7163	0.00445	0.0464659	yes
XLOC_023696	XLOC_023696	0	17:21474026-21480156	Uninfected	Acute	OK	0.0779715	0.278758	1.83799	4.84718	5e-05	0.000954895	yes
XLOC_023739	XLOC_023739	0	17:24483166-24485533	Uninfected	Acute	OK	0.211566	0.109211	-0.953992	-2.00907	0.00265	0.0304547	yes
XLOC_023820	XLOC_023820	0	17:31894134-31894251	Uninfected	Acute	OK	1820.9	918.266	-0.98767	-877.75	0.0021	0.0252244	yes
XLOC_023821	XLOC_023821	0	17:31918326-31921815	Uninfected	Acute	OK	0.0205789	0.243196	3.56288	4.85087	5e-05	0.000954895	yes
XLOC_023826	XLOC_023826	0	17:32705659-32706931	Uninfected	Acute	OK	0.0653054	0.252888	1.95323	2.88358	0.0013	0.0169135	yes
XLOC_023828	XLOC_023828	0	17:32708779-32709539	Uninfected	Acute	OK	0.0793495	0.447944	2.49702	3.25124	0.0025	0.0291321	yes
XLOC_023830	XLOC_023830	0	17:32712253-32720151	Uninfected	Acute	OK	0.135607	0.476345	1.81258	5.72614	5e-05	0.000954895	yes
XLOC_023878	XLOC_023878	0	17:35257037-35258391	Uninfected	Acute	OK	0.0377474	0.21829	2.53179	2.8794	0.00135	0.0174357	yes
XLOC_023961	XLOC_023961	Ccnd3	17:47505050-47611508	Uninfected	Acute	OK	0.0854608	0.454721	2.41165	3.66834	5e-05	0.000954895	yes
XLOC_024070	XLOC_024070	0	17:66449838-66452937	Uninfected	Acute	OK	0.886348	0.45884	-0.949883	-3.18103	5e-05	0.000954895	yes
XLOC_024107	XLOC_024107	0	17:73870496-73870617	Uninfected	Acute	OK	7267.71	3956.04	-0.877444	-899.884	5e-05	0.000954895	yes
XLOC_024282	XLOC_024282	Cables1	18:11820675-11947854	Uninfected	Acute	OK	4.70312	7.6841	0.708257	2.54218	5e-05	0.000954895	yes
XLOC_024301	XLOC_024301	0	18:15194748-15216996	Uninfected	Acute	OK	0.611984	0.870563	0.508454	1.66339	0.00485	0.0498798	yes
XLOC_024305	XLOC_024305	Gm10036	18:15832793-15833330	Uninfected	Acute	OK	1.38129	3.42741	1.31111	4.95227	5e-05	0.000954895	yes
XLOC_024322	XLOC_024322	Rnf125	18:20944624-20987376	Uninfected	Acute	OK	0.600107	1.69403	1.49716	4.4509	5e-05	0.000954895	yes
XLOC_024342	XLOC_024342	Mocos	18:24653690-24701556	Uninfected	Acute	OK	0.952807	1.9157	1.00761	3.78039	5e-05	0.000954895	yes
XLOC_024402	XLOC_024402	Reep2	18:34840588-34847499	Uninfected	Acute	OK	67.9257	52.8469	-0.362139	-1.76929	0.00155	0.0194745	yes
XLOC_024415	XLOC_024415	Cxxc5	18:35827537-35862277	Uninfected	Acute	OK	27.8645	17.811	-0.645662	-2.39854	0.0001	0.00179671	yes
XLOC_024417	XLOC_024417	Psd2	18:35958910-36199771	Uninfected	Acute	OK	16.7618	9.43703	-0.82877	-2.06687	0.00105	0.0141703	yes
XLOC_024508	XLOC_024508	Gm5506	18:48045334-48070002	Uninfected	Acute	OK	39.02	30.0969	-0.3746	-1.9902	0.00275	0.0314117	yes
XLOC_024531	XLOC_024531	0	18:54611672-54646810	Uninfected	Acute	OK	0.705199	0.250179	-1.49507	-5.31996	5e-05	0.000954895	yes
XLOC_024546	XLOC_024546	Megf10	18:57132995-57297614	Uninfected	Acute	OK	5.26693	3.81646	-0.464726	-2.12048	0.00015	0.00259571	yes
XLOC_024558	XLOC_024558	Gm4951,Iigp1	18:60211994-60395410	Uninfected	Acute	OK	0.442286	127.531	8.17165	24.5605	5e-05	0.000954895	yes
XLOC_024560	XLOC_024560	F830016B08Rik	18:60211994-60395410	Uninfected	Acute	OK	0.0215492	5.58865	8.01872	5.3859	0.00065	0.00948356	yes
XLOC_024562	XLOC_024562	BC023105	18:60441752-60442983	Uninfected	Acute	OK	0.0292892	7.26498	7.95445	7.5949	0.0026	0.0299603	yes
XLOC_024565	XLOC_024565	Rps14	18:60774509-60778546	Uninfected	Acute	OK	53.2941	80.6681	0.598022	2.28088	0.0001	0.00179671	yes
XLOC_024566	XLOC_024566	Cd74,Mir5107	18:60803847-60812646	Uninfected	Acute	OK	4.90616	390.9	6.31606	25.6678	5e-05	0.000954895	yes
XLOC_024570	XLOC_024570	Pdgfrb	18:61045149-61085134	Uninfected	Acute	OK	6.79564	5.04923	-0.428544	-2.01479	0.0007	0.0101294	yes
XLOC_024571	XLOC_024571	Csf1r	18:61100994-61177077	Uninfected	Acute	OK	20.1848	38.7853	0.942242	4.10355	5e-05	0.000954895	yes
XLOC_024580	XLOC_024580	0	18:62092823-62153037	Uninfected	Acute	OK	0.0363187	0.153093	2.07562	4.05931	5e-05	0.000954895	yes
XLOC_024593	XLOC_024593	0	18:63543885-63544371	Uninfected	Acute	OK	98.7024	68.1369	-0.534649	-4.14823	0.00015	0.00259571	yes
XLOC_024602	XLOC_024602	Malt1	18:65430962-65480116	Uninfected	Acute	OK	1.63497	2.58571	0.661299	2.61242	5e-05	0.000954895	yes
XLOC_024604	XLOC_024604	Oacyl	18:65698267-65751601	Uninfected	Acute	OK	0.671034	0.384171	-0.804638	-1.81415	0.0009	0.0124479	yes
XLOC_024609	XLOC_024609	Pmaip1	18:66458551-66465558	Uninfected	Acute	OK	0.426283	1.20657	1.50102	4.59179	5e-05	0.000954895	yes
XLOC_024613	XLOC_024613	Gnal	18:67088335-67245830	Uninfected	Acute	OK	67.3964	53.0844	-0.344382	-1.70961	0.0023	0.0272346	yes
XLOC_024648	XLOC_024648	0	18:74930128-74938727	Uninfected	Acute	OK	0.306885	0.14667	-1.06513	-2.49434	5e-05	0.000954895	yes
XLOC_024667	XLOC_024667	Pstpip2	18:77789926-77882881	Uninfected	Acute	OK	4.52633	6.08519	0.42696	1.85038	0.0037	0.0402141	yes
XLOC_024684	XLOC_024684	Mbp	18:82475145-82585637	Uninfected	Acute	OK	868.51	654.709	-0.40769	-1.80571	0.0015	0.0189893	yes
XLOC_024698	XLOC_024698	0	18:85071550-85096361	Uninfected	Acute	OK	1.02841	0.615341	-0.740958	-1.68631	0.00405	0.0430524	yes
XLOC_024702	XLOC_024702	Cbln2	18:86710754-86720128	Uninfected	Acute	OK	16.4321	11.9695	-0.457154	-1.99674	0.00035	0.00547908	yes
XLOC_024705	XLOC_024705	Cd226	18:89196964-89273068	Uninfected	Acute	OK	0.0861521	0.364526	2.08106	2.49446	5e-05	0.000954895	yes
XLOC_024717	XLOC_024717	0	18:3210244-3222336	Uninfected	Acute	OK	0.0786312	0.191374	1.28322	2.8839	5e-05	0.000954895	yes
XLOC_024721	XLOC_024721	Map3k8	18:4331326-4353015	Uninfected	Acute	OK	0.83347	2.24863	1.43185	4.23789	5e-05	0.000954895	yes
XLOC_024734	XLOC_024734	Gm2350,Mkx	18:6910458-7011611	Uninfected	Acute	OK	5.59577	7.72627	0.465435	1.75715	0.00225	0.0267269	yes
XLOC_024747	XLOC_024747	Rock1	18:10064348-10182247	Uninfected	Acute	OK	5.30886	7.03431	0.406008	1.67784	0.00455	0.0471658	yes
XLOC_024772	XLOC_024772	Ss18	18:14624197-14682914	Uninfected	Acute	OK	6.49678	8.7252	0.425463	1.9843	0.00105	0.0141703	yes
XLOC_024775	XLOC_024775	Aqp4	18:15389393-15403684	Uninfected	Acute	OK	22.3808	15.8922	-0.49394	-2.41032	0.0001	0.00179671	yes
XLOC_024809	XLOC_024809	Gm9955	18:24708390-24709436	Uninfected	Acute	OK	1.83396	0.806045	-1.18603	-1.89694	0.00205	0.0247127	yes
XLOC_024835	XLOC_024835	Gpr17	18:31927694-31958619	Uninfected	Acute	OK	8.76735	4.8551	-0.852639	-3.42233	5e-05	0.000954895	yes
XLOC_024846	XLOC_024846	Nrep	18:33437018-33464029	Uninfected	Acute	OK	27.6317	18.5465	-0.575177	-2.69086	5e-05	0.000954895	yes
XLOC_024872	XLOC_024872	Ecscr	18:35703224-35731153	Uninfected	Acute	OK	1.83046	5.4517	1.5745	6.03996	5e-05	0.000954895	yes
XLOC_024873	XLOC_024873	Tmem173	18:35733677-35740589	Uninfected	Acute	OK	1.45403	7.65589	2.39651	8.9195	5e-05	0.000954895	yes
XLOC_024882	XLOC_024882	Cd14	18:36725073-36726736	Uninfected	Acute	OK	0.982753	5.60619	2.51212	9.59428	5e-05	0.000954895	yes
XLOC_024898	XLOC_024898	Arap3	18:37972553-37999211	Uninfected	Acute	OK	1.96528	3.10626	0.660444	2.7319	5e-05	0.000954895	yes
XLOC_024928	XLOC_024928	0	18:42614885-42622716	Uninfected	Acute	OK	0.845307	0.419716	-1.01006	-2.78011	5e-05	0.000954895	yes
XLOC_024929	XLOC_024929	Ppp2r2b	18:42637431-43059471	Uninfected	Acute	OK	52.7642	41.0097	-0.363593	-1.9269	0.00235	0.0277283	yes
XLOC_024953	XLOC_024953	Cdo1	18:46713204-46728342	Uninfected	Acute	OK	13.9362	18.3569	0.397481	2.01796	0.00205	0.0247127	yes
XLOC_024975	XLOC_024975	Ppic	18:53406340-53418007	Uninfected	Acute	OK	1.1813	2.25129	0.930384	3.42219	5e-05	0.000954895	yes
XLOC_024997	XLOC_024997	Gm4841	18:60211994-60395410	Uninfected	Acute	OK	0.0270845	7.51239	8.11566	12.4006	5e-05	0.000954895	yes
XLOC_024999	XLOC_024999	Smim3	18:60474184-60501983	Uninfected	Acute	OK	2.32779	5.72915	1.29936	4.61722	5e-05	0.000954895	yes
XLOC_025009	XLOC_025009	Slc26a2	18:61192918-61211612	Uninfected	Acute	OK	1.60747	2.29266	0.512231	2.21032	0.00015	0.00259571	yes
XLOC_025010	XLOC_025010	Rps2-ps10	18:61220481-61289924	Uninfected	Acute	OK	39.4931	29.5333	-0.419255	-2.26185	0.002	0.0241779	yes
XLOC_025014	XLOC_025014	Arhgef37	18:61491294-61536804	Uninfected	Acute	OK	0.714036	1.62036	1.18224	4.39896	5e-05	0.000954895	yes
XLOC_025043	XLOC_025043	Mc4r	18:66857695-66999041	Uninfected	Acute	OK	0.757757	1.24687	0.7185	2.24383	0.0004	0.00617175	yes
XLOC_025064	XLOC_025064	Dcc	18:71253615-72351069	Uninfected	Acute	OK	4.0028	3.07222	-0.38173	-1.7355	0.00275	0.0314117	yes
XLOC_025099	XLOC_025099	Slc14a1,Slc14a2	18:78100090-78209094	Uninfected	Acute	OK	3.33512	5.52672	0.728682	2.85606	5e-05	0.000954895	yes
XLOC_025109	XLOC_025109	Nfatc1	18:80606081-80713071	Uninfected	Acute	OK	1.69196	2.72832	0.689321	2.75401	5e-05	0.000954895	yes
XLOC_025115	XLOC_025115	0	18:82338372-82338735	Uninfected	Acute	OK	284.015	89.5566	-1.66509	-25.182	5e-05	0.000954895	yes
XLOC_025200	XLOC_025200	0	18:7328878-7336526	Uninfected	Acute	OK	0.112091	0.236868	1.07942	3.18726	5e-05	0.000954895	yes
XLOC_025211	XLOC_025211	0	18:8051239-8051607	Uninfected	Acute	OK	9.44316	16.834	0.834035	5.48579	5e-05	0.000954895	yes
XLOC_025215	XLOC_025215	0	18:8415127-8415718	Uninfected	Acute	OK	2.3109	3.49807	0.598107	2.54531	0.00405	0.0430524	yes
XLOC_025239	XLOC_025239	0	18:14472649-14472812	Uninfected	Acute	OK	273.601	168.075	-0.702973	-65.7337	0.00215	0.0257221	yes
XLOC_025274	XLOC_025274	0	18:20549007-20549173	Uninfected	Acute	OK	1934.73	1198.07	-0.691423	-124.876	5e-05	0.000954895	yes
XLOC_025325	XLOC_025325	0	18:24456110-24467869	Uninfected	Acute	OK	0.331761	0.237236	-0.48382	-1.70012	0.00405	0.0430524	yes
XLOC_025390	XLOC_025390	0	18:28433499-28433621	Uninfected	Acute	OK	3452.75	1944.04	-0.828684	-663.266	0.0002	0.00336783	yes
XLOC_025511	XLOC_025511	0	18:40570542-40573513	Uninfected	Acute	OK	0.16203	0.0697202	-1.21661	-2.38785	0.00035	0.00547908	yes
XLOC_025603	XLOC_025603	0	18:60211994-60395410	Uninfected	Acute	OK	0.0555532	9.05815	7.3492	6.34839	5e-05	0.000954895	yes
XLOC_025633	XLOC_025633	0	18:64884380-64887329	Uninfected	Acute	OK	0.526496	0.264635	-0.992418	-2.93671	5e-05	0.000954895	yes
XLOC_025664	XLOC_025664	0	18:67928585-67933003	Uninfected	Acute	OK	0.388261	0.213348	-0.863818	-2.6087	5e-05	0.000954895	yes
XLOC_025669	XLOC_025669	0	18:70530730-70532583	Uninfected	Acute	OK	0.0882576	0.197009	1.15847	2.11216	0.0028	0.0319221	yes
XLOC_025690	XLOC_025690	0	18:74070073-74072380	Uninfected	Acute	OK	0.284206	0.514228	0.855471	2.43776	0.00035	0.00547908	yes
XLOC_025707	XLOC_025707	0	18:76636804-76637349	Uninfected	Acute	OK	35.0225	25.7664	-0.442791	-2.80463	0.00135	0.0174357	yes
XLOC_025730	XLOC_025730	0	18:82471723-82474974	Uninfected	Acute	OK	0.198395	0.114987	-0.786902	-1.8465	0.00345	0.0378945	yes
XLOC_025743	XLOC_025743	0	18:85140065-85140644	Uninfected	Acute	OK	0.923746	1.83954	0.993781	3.22283	0.0006	0.0088486	yes
XLOC_025779	XLOC_025779	Unc93b1	19:3935185-3949340	Uninfected	Acute	OK	5.43751	16.962	1.64128	6.88392	5e-05	0.000954895	yes
XLOC_025813	XLOC_025813	Cd248	19:5068077-5070637	Uninfected	Acute	OK	2.03633	1.18496	-0.781132	-2.97366	5e-05	0.000954895	yes
XLOC_025837	XLOC_025837	Slc25a45	19:5877807-5885768	Uninfected	Acute	OK	1.49104	2.94118	0.980075	2.73509	5e-05	0.000954895	yes
XLOC_025843	XLOC_025843	Cdca5	19:6084982-6091806	Uninfected	Acute	OK	0.0655726	0.279462	2.09149	2.79501	5e-05	0.000954895	yes
XLOC_025845	XLOC_025845	Batf2	19:6134369-6172476	Uninfected	Acute	OK	0.157228	15.7845	6.64951	2.66575	5e-05	0.000954895	yes
XLOC_025848	XLOC_025848	1700123I01Rik	19:6184387-6224225	Uninfected	Acute	OK	0.107345	0.900101	3.06783	4.87115	5e-05	0.000954895	yes
XLOC_025875	XLOC_025875	Rcor2	19:7267324-7275225	Uninfected	Acute	OK	5.14123	3.38841	-0.601506	-1.92198	0.00135	0.0174357	yes
XLOC_025880	XLOC_025880	Pla2g16	19:7557443-7588545	Uninfected	Acute	OK	11.6367	30.9648	1.41195	5.61497	5e-05	0.000954895	yes
XLOC_025883	XLOC_025883	Slc22a8	19:8591197-8611840	Uninfected	Acute	OK	7.17503	2.39523	-1.58282	-6.57659	5e-05	0.000954895	yes
XLOC_025884	XLOC_025884	Slc22a6	19:8617819-8628299	Uninfected	Acute	OK	1.68613	0.514426	-1.71268	-5.94213	5e-05	0.000954895	yes
XLOC_025903	XLOC_025903	Ahnak	19:8989245-9076919	Uninfected	Acute	OK	4.09272	9.10912	1.15425	4.07366	5e-05	0.000954895	yes
XLOC_025911	XLOC_025911	Fth1	19:9982702-9985092	Uninfected	Acute	OK	1312.37	1961.44	0.579738	3.66776	5e-05	0.000954895	yes
XLOC_025914	XLOC_025914	Fads1	19:10182887-10196946	Uninfected	Acute	OK	67.4275	50.6031	-0.414112	-2.03772	0.0003	0.00481684	yes
XLOC_025932	XLOC_025932	0	19:11375481-11393315	Uninfected	Acute	OK	0.233198	3.3911	3.86213	10.437	5e-05	0.000954895	yes
XLOC_025933	XLOC_025933	Ms4a4c	19:11404769-11488741	Uninfected	Acute	OK	0.0647513	3.8596	5.8974	4.52341	0.00195	0.0236591	yes
XLOC_025934	XLOC_025934	Ms4a4b	19:11404769-11488741	Uninfected	Acute	OK	0.0471322	3.12443	6.05074	3.18078	5e-05	0.000954895	yes
XLOC_025935	XLOC_025935	Ms4a6c	19:11404769-11488741	Uninfected	Acute	OK	0.236999	9.91446	5.38658	10.471	5e-05	0.000954895	yes
XLOC_025937	XLOC_025937	Ms4a6b	19:11516511-11531292	Uninfected	Acute	OK	0.376568	5.85484	3.95865	8.40351	5e-05	0.000954895	yes
XLOC_025938	XLOC_025938	Ms4a4d	19:11536800-11558467	Uninfected	Acute	OK	0.0303724	3.66747	6.91588	8.32268	0.0026	0.0299603	yes
XLOC_025954	XLOC_025954	Mpeg1	19:12460591-12465899	Uninfected	Acute	OK	2.89956	42.653	3.87874	17.493	5e-05	0.000954895	yes
XLOC_025955	XLOC_025955	Fam111a	19:12524083-12598412	Uninfected	Acute	OK	0.607821	3.24696	2.41737	4.60307	5e-05	0.000954895	yes
XLOC_025962	XLOC_025962	Lpxn	19:12796403-12833862	Uninfected	Acute	OK	0.592568	2.01449	1.76536	5.13266	5e-05	0.000954895	yes
XLOC_026011	XLOC_026011	Trpm6	19:18749586-18892516	Uninfected	Acute	OK	0.41871	0.809462	0.951012	2.02967	0.0007	0.0101294	yes
XLOC_026015	XLOC_026015	Aldh1a1	19:20492440-20643769	Uninfected	Acute	OK	15.0423	19.6938	0.388721	1.75836	0.00205	0.0247127	yes
XLOC_026037	XLOC_026037	Tmem252	19:24672100-24862410	Uninfected	Acute	OK	0.406447	5.20138	3.67776	7.86985	5e-05	0.000954895	yes
XLOC_026039	XLOC_026039	Dock8	19:24999440-25203083	Uninfected	Acute	OK	0.671275	1.2969	0.950087	3.74755	5e-05	0.000954895	yes
XLOC_026054	XLOC_026054	0	19:29067123-29070278	Uninfected	Acute	OK	0.130495	0.68292	2.38772	4.89286	5e-05	0.000954895	yes
XLOC_026055	XLOC_026055	0	19:29081732-29096410	Uninfected	Acute	OK	0.141449	0.534701	1.91845	3.05561	5e-05	0.000954895	yes
XLOC_026059	XLOC_026059	Jak2	19:29251827-29313080	Uninfected	Acute	OK	11.6884	18.1175	0.632307	2.823	5e-05	0.000954895	yes
XLOC_026060	XLOC_026060	Cd274	19:29348598-29388319	Uninfected	Acute	OK	0.610112	48.4011	6.30982	13.8042	5e-05	0.000954895	yes
XLOC_026061	XLOC_026061	Pdcd1lg2	19:29410913-29473975	Uninfected	Acute	OK	0.0297148	0.189562	2.67341	3.18271	5e-05	0.000954895	yes
XLOC_026064	XLOC_026064	Il33	19:29925113-29960718	Uninfected	Acute	OK	8.79707	5.49938	-0.677754	-2.79757	5e-05	0.000954895	yes
XLOC_026088	XLOC_026088	Fas	19:34290658-34327770	Uninfected	Acute	OK	0.626043	5.20882	3.05662	8.90798	5e-05	0.000954895	yes
XLOC_026090	XLOC_026090	Ifit2	19:34550581-34578575	Uninfected	Acute	OK	2.67788	16.2378	2.60019	10.1832	5e-05	0.000954895	yes
XLOC_026091	XLOC_026091	I830012O16Rik,Ifit3	19:34583530-34662576	Uninfected	Acute	OK	5.5292	75.7351	3.77582	14.2012	5e-05	0.000954895	yes
XLOC_026092	XLOC_026092	Ifit1	19:34583530-34662576	Uninfected	Acute	OK	0.79473	19.1143	4.58804	7.95685	5e-05	0.000954895	yes
XLOC_026098	XLOC_026098	Pcgf5	19:36348444-36461185	Uninfected	Acute	OK	4.80498	6.84121	0.50972	1.89668	0.00115	0.0152796	yes
XLOC_026105	XLOC_026105	Kif11	19:37374820-37421859	Uninfected	Acute	OK	0.249282	0.498272	0.999157	3.05426	5e-05	0.000954895	yes
XLOC_026111	XLOC_026111	Cep55	19:38055024-38074425	Uninfected	Acute	OK	0.105596	0.370521	1.811	3.34971	5e-05	0.000954895	yes
XLOC_026119	XLOC_026119	Plce1	19:38481108-38785185	Uninfected	Acute	OK	2.19109	4.49053	1.03523	4.40682	5e-05	0.000954895	yes
XLOC_026149	XLOC_026149	Pgam1	19:41911870-41918664	Uninfected	Acute	OK	18.6362	13.6838	-0.445635	-2.25144	0.00035	0.00547908	yes
XLOC_026158	XLOC_026158	Golga7b	19:42247573-42274659	Uninfected	Acute	OK	37.5279	27.2107	-0.463789	-2.17181	0.0001	0.00179671	yes
XLOC_026216	XLOC_026216	Neurl1a	19:47178819-47259566	Uninfected	Acute	OK	46.1213	35.2688	-0.387038	-1.80961	0.00155	0.0194745	yes
XLOC_026225	XLOC_026225	Sorcs3	19:48205456-48805598	Uninfected	Acute	OK	9.52433	7.11076	-0.421615	-1.9308	0.0009	0.0124479	yes
XLOC_026247	XLOC_026247	Casp7	19:56396867-56443321	Uninfected	Acute	OK	1.57593	3.37474	1.09857	3.65489	5e-05	0.000954895	yes
XLOC_026299	XLOC_026299	Tcirg1	19:3896049-3907133	Uninfected	Acute	OK	9.19715	17.4167	0.921214	3.57433	5e-05	0.000954895	yes
XLOC_026310	XLOC_026310	Carns1	19:4163983-4175526	Uninfected	Acute	OK	3.46342	2.41983	-0.517291	-1.75882	0.00395	0.0422435	yes
XLOC_026348	XLOC_026348	Sipa1	19:5651088-5664410	Uninfected	Acute	OK	3.4222	5.07952	0.569768	2.34045	5e-05	0.000954895	yes
XLOC_026354	XLOC_026354	Neat1	19:5824707-5875274	Uninfected	Acute	OK	6.41375	20.2445	1.65829	5.19791	5e-05	0.000954895	yes
XLOC_026359	XLOC_026359	Pola2	19:5940542-5964221	Uninfected	Acute	OK	2.84227	3.91875	0.463352	1.72805	0.003	0.0337666	yes
XLOC_026378	XLOC_026378	Ccdc88b	19:6843707-6858211	Uninfected	Acute	OK	0.603813	2.4704	2.03257	5.96088	5e-05	0.000954895	yes
XLOC_026388	XLOC_026388	Fermt3,Nudt22	19:6993017-7019725	Uninfected	Acute	OK	4.75077	8.92299	0.909366	2.86008	5e-05	0.000954895	yes
XLOC_026398	XLOC_026398	Lgals12	19:7596011-7639642	Uninfected	Acute	OK	0.261263	0.130267	-1.00403	-2.2474	0.00015	0.00259571	yes
XLOC_026425	XLOC_026425	Asrgl1	19:9109867-9279175	Uninfected	Acute	OK	35.5659	25.5584	-0.476694	-2.32301	0.00035	0.00547908	yes
XLOC_026431	XLOC_026431	Fads2	19:10062853-10101854	Uninfected	Acute	OK	79.0896	49.3895	-0.679284	-3.11157	5e-05	0.000954895	yes
XLOC_026434	XLOC_026434	Dagla	19:10245264-10304877	Uninfected	Acute	OK	22.7444	16.1126	-0.497328	-2.29764	0.00025	0.00409725	yes
XLOC_026445	XLOC_026445	Cd5	19:10717468-10738984	Uninfected	Acute	OK	0.048552	0.35187	2.85744	3.5016	5e-05	0.000954895	yes
XLOC_026446	XLOC_026446	Cd6	19:10740920-10830058	Uninfected	Acute	OK	0.328576	0.65375	0.99251	2.21113	0.0002	0.00336783	yes
XLOC_026455	XLOC_026455	AW112010	19:11047612-11055805	Uninfected	Acute	OK	1.40025	69.9999	5.6436	17.6899	5e-05	0.000954895	yes
XLOC_026464	XLOC_026464	Ms4a6c	19:11404769-11488741	Uninfected	Acute	OK	0.0144442	0.280053	4.27714	8.68872	5e-05	0.000954895	yes
XLOC_026465	XLOC_026465	Ms4a6d	19:11586603-11604849	Uninfected	Acute	OK	0.471788	12.1547	4.68723	11.5423	5e-05	0.000954895	yes
XLOC_026526	XLOC_026526	Gcnt1	19:17326140-17356667	Uninfected	Acute	OK	0.518793	0.938595	0.855344	2.70059	5e-05	0.000954895	yes
XLOC_026527	XLOC_026527	Pcsk5	19:17432831-17837651	Uninfected	Acute	OK	2.10097	1.5154	-0.471359	-1.9009	0.0014	0.0179656	yes
XLOC_026530	XLOC_026530	Ostf1	19:18579327-18631853	Uninfected	Acute	OK	2.98519	4.60102	0.624134	1.90228	0.0017	0.021025	yes
XLOC_026535	XLOC_026535	Anxa1	19:20373427-20390944	Uninfected	Acute	OK	0.984652	3.02235	1.61799	4.72463	5e-05	0.000954895	yes
XLOC_026538	XLOC_026538	Aldh1a7	19:20692952-20727562	Uninfected	Acute	OK	0.456182	0.181543	-1.32929	-2.88135	5e-05	0.000954895	yes
XLOC_026546	XLOC_026546	Mamdc2	19:23300172-23448486	Uninfected	Acute	OK	0.776752	0.525582	-0.563537	-1.74881	0.0024	0.0281744	yes
XLOC_026581	XLOC_026581	Insl6	19:29320071-29325356	Uninfected	Acute	OK	0.345708	1.26391	1.87026	3.17926	5e-05	0.000954895	yes
XLOC_026608	XLOC_026608	Acta2	19:34241089-34255336	Uninfected	Acute	OK	7.28956	3.73463	-0.964866	-3.74174	5e-05	0.000954895	yes
XLOC_026610	XLOC_026610	Ch25h	19:34473778-34481731	Uninfected	Acute	OK	0.151316	14.6556	6.59774	10.3134	5e-05	0.000954895	yes
XLOC_026612	XLOC_026612	Lipa	19:34492317-34527474	Uninfected	Acute	OK	6.49092	11.0605	0.768926	3.43098	5e-05	0.000954895	yes
XLOC_026635	XLOC_026635	Myof	19:37899035-38043744	Uninfected	Acute	OK	1.23507	3.41126	1.46572	4.40233	5e-05	0.000954895	yes
XLOC_026637	XLOC_026637	Rbp4	19:38116619-38125321	Uninfected	Acute	OK	16.3497	10.9569	-0.577423	-2.32448	5e-05	0.000954895	yes
XLOC_026639	XLOC_026639	0	19:38256696-38260455	Uninfected	Acute	OK	0.138838	0.346775	1.3206	2.14838	0.0004	0.00617175	yes
XLOC_026652	XLOC_026652	Sorbs1	19:40291849-40513896	Uninfected	Acute	OK	34.2755	51.817	0.596249	2.52717	5e-05	0.000954895	yes
XLOC_026658	XLOC_026658	Opalin	19:41061773-41077242	Uninfected	Acute	OK	7.42382	1.97003	-1.91394	-7.09006	5e-05	0.000954895	yes
XLOC_026659	XLOC_026659	Tll2	19:41080941-41206933	Uninfected	Acute	OK	0.354368	0.240005	-0.562184	-1.76883	0.00205	0.0247127	yes
XLOC_026661	XLOC_026661	Pik3ap1	19:41272373-41385144	Uninfected	Acute	OK	0.801666	6.91371	3.10839	9.98137	5e-05	0.000954895	yes
XLOC_026671	XLOC_026671	0	19:42159756-42160605	Uninfected	Acute	OK	5.553	3.23718	-0.77853	-3.96345	0.00035	0.00547908	yes
XLOC_026698	XLOC_026698	Scd1	19:44394450-44407709	Uninfected	Acute	OK	39.5762	28.1844	-0.489735	-2.534	5e-05	0.000954895	yes
XLOC_026721	XLOC_026721	Psd	19:46304736-46327156	Uninfected	Acute	OK	176.662	134.98	-0.388251	-1.79655	0.00155	0.0194745	yes
XLOC_026736	XLOC_026736	0	19:47485914-47490240	Uninfected	Acute	OK	0.486461	0.30802	-0.659302	-2.09915	0.00065	0.00948356	yes
XLOC_026759	XLOC_026759	Gucy2g	19:55180732-55241236	Uninfected	Acute	OK	1.7168	0.97961	-0.809443	-2.40923	5e-05	0.000954895	yes
XLOC_026806	XLOC_026806	0	19:3082946-3087373	Uninfected	Acute	OK	0.0262287	0.145449	2.4713	4.15901	5e-05	0.000954895	yes
XLOC_026807	XLOC_026807	0	19:3205788-3205969	Uninfected	Acute	OK	3212.17	1501.75	-1.09691	-138.193	5e-05	0.000954895	yes
XLOC_026814	XLOC_026814	0	19:4060363-4066631	Uninfected	Acute	OK	0.134661	1.19709	3.15213	10.0433	5e-05	0.000954895	yes
XLOC_026942	XLOC_026942	0	19:17926681-17927691	Uninfected	Acute	OK	26.5935	36.7746	0.467637	2.59782	0.0003	0.00481684	yes
XLOC_027032	XLOC_027032	0	19:29070790-29075561	Uninfected	Acute	OK	0.0337455	0.237148	2.81302	5.50016	5e-05	0.000954895	yes
XLOC_027035	XLOC_027035	0	19:29096646-29097907	Uninfected	Acute	OK	0.103636	0.547294	2.4008	4.56165	5e-05	0.000954895	yes
XLOC_027161	XLOC_027161	0	19:53594985-53597934	Uninfected	Acute	OK	0.181427	0.310996	0.777509	2.04388	0.00125	0.0163979	yes
XLOC_027267	XLOC_027267	Gm13196	2:4700237-4700639	Uninfected	Acute	OK	1.16668	2.55513	1.13099	2.02715	0.00075	0.0106831	yes
XLOC_027274	XLOC_027274	Ccdc3	2:5124944-5237203	Uninfected	Acute	OK	4.02933	5.67963	0.495257	1.97095	0.0013	0.0169135	yes
XLOC_027427	XLOC_027427	Pfkfb3	2:11471316-11554090	Uninfected	Acute	OK	0.210891	0.537943	1.35095	2.7691	5e-05	0.000954895	yes
XLOC_027429	XLOC_027429	Il2ra	2:11642791-11693191	Uninfected	Acute	OK	0.0265484	0.316048	3.57345	3.41406	5e-05	0.000954895	yes
XLOC_027430	XLOC_027430	Il15ra	2:11705102-11777582	Uninfected	Acute	OK	2.75134	10.291	1.90318	1.71267	0.00225	0.0267269	yes
XLOC_027436	XLOC_027436	Vim	2:13567869-13582826	Uninfected	Acute	OK	23.1667	72.7779	1.65145	6.77673	5e-05	0.000954895	yes
XLOC_027449	XLOC_027449	Gm13313	2:15127606-15128678	Uninfected	Acute	OK	0.182455	0.49149	1.42962	2.98302	5e-05	0.000954895	yes
XLOC_027499	XLOC_027499	Apbb1ip	2:22765462-22893319	Uninfected	Acute	OK	1.90563	3.3243	0.802782	3.09351	5e-05	0.000954895	yes
XLOC_027513	XLOC_027513	Gm13410	2:24178833-24180317	Uninfected	Acute	OK	1.50325	2.25988	0.58816	2.15694	0.0013	0.0169135	yes
XLOC_027519	XLOC_027519	Il1rn	2:24336852-24351494	Uninfected	Acute	OK	0.0166514	3.09869	7.53987	1.23384	0.0009	0.0124479	yes
XLOC_027520	XLOC_027520	Psd4	2:24367579-24409182	Uninfected	Acute	OK	0.271278	1.08128	1.9949	1.90068	5e-05	0.000954895	yes
XLOC_027529	XLOC_027529	Pnpla7	2:24975333-25054057	Uninfected	Acute	OK	5.00156	14.6085	1.54635	4.18427	5e-05	0.000954895	yes
XLOC_027633	XLOC_027633	Lrrc8a,Nup188,Phyhd1	2:30237492-30344266	Uninfected	Acute	OK	26.314	66.0956	1.32872	3.78506	5e-05	0.000954895	yes
XLOC_027662	XLOC_027662	Lamc3	2:31886933-31949170	Uninfected	Acute	OK	2.05824	1.41944	-0.536086	-1.8892	0.00085	0.0118877	yes
XLOC_027663	XLOC_027663	Aif1l	2:31950259-31973442	Uninfected	Acute	OK	3.11631	1.25658	-1.31034	-3.04642	5e-05	0.000954895	yes
XLOC_027720	XLOC_027720	Dab2ip	2:35554848-35731263	Uninfected	Acute	OK	27.8075	19.3557	-0.522713	-1.85501	0.00275	0.0314117	yes
XLOC_027765	XLOC_027765	Lhx2	2:38339280-38369746	Uninfected	Acute	OK	25.6137	17.2058	-0.574023	-2.50509	0.0002	0.00336783	yes
XLOC_027776	XLOC_027776	Olfml2a	2:38931977-38963846	Uninfected	Acute	OK	1.44482	0.943304	-0.615094	-1.784	0.002	0.0241779	yes
XLOC_027789	XLOC_027789	Gm13456	2:40555684-40557450	Uninfected	Acute	OK	216.454	273.554	0.337764	1.65128	0.0034	0.0374	yes
XLOC_027795	XLOC_027795	Kynu	2:43555316-43683146	Uninfected	Acute	OK	0.0432052	0.228761	2.40456	1.76052	5e-05	0.000954895	yes
XLOC_027930	XLOC_027930	Nostrin	2:69135799-69189330	Uninfected	Acute	OK	1.26985	2.59579	1.03152	3.28334	5e-05	0.000954895	yes
XLOC_027944	XLOC_027944	Gm13631,Myo3b	2:70038910-70429198	Uninfected	Acute	OK	0.727284	0.32547	-1.15999	-3.00566	5e-05	0.000954895	yes
XLOC_027954	XLOC_027954	Cybrd1	2:71117922-71142960	Uninfected	Acute	OK	0.493697	0.899509	0.865513	1.90578	0.00245	0.0286606	yes
XLOC_027966	XLOC_027966	Itga6	2:71745615-71858416	Uninfected	Acute	OK	6.87457	14.4894	1.07566	3.86392	5e-05	0.000954895	yes
XLOC_027977	XLOC_027977	Ak3l2-ps	2:72633867-72634767	Uninfected	Acute	OK	5.27604	3.38417	-0.640653	-2.76961	0.0002	0.00336783	yes
XLOC_028046	XLOC_028046	Itga4	2:79255425-79461107	Uninfected	Acute	OK	1.3442	2.56141	0.930194	2.92796	5e-05	0.000954895	yes
XLOC_028050	XLOC_028050	Ssfa2	2:79635351-79672966	Uninfected	Acute	OK	9.22814	12.6491	0.454922	2.11897	0.0002	0.00336783	yes
XLOC_028061	XLOC_028061	Gm4735	2:80837126-80838762	Uninfected	Acute	OK	31.9965	22.3926	-0.514897	-2.71136	5e-05	0.000954895	yes
XLOC_028087	XLOC_028087	Ube2l6	2:84798827-84810335	Uninfected	Acute	OK	3.94145	21.2843	2.43299	8.54845	5e-05	0.000954895	yes
XLOC_028089	XLOC_028089	Slc43a1	2:84838849-84863594	Uninfected	Acute	OK	0.102476	0.232384	1.18123	1.65933	0.00195	0.0236591	yes
XLOC_028091	XLOC_028091	Slc43a3	2:84936578-84958510	Uninfected	Acute	OK	0.653284	2.7225	2.05915	5.12614	5e-05	0.000954895	yes
XLOC_028096	XLOC_028096	Aplnr	2:85136287-85140132	Uninfected	Acute	OK	0.313118	0.0704778	-2.15147	-4.02324	5e-05	0.000954895	yes
XLOC_028212	XLOC_028212	C1qtnf4	2:90885859-90890525	Uninfected	Acute	OK	82.2067	63.3328	-0.376303	-2.05088	0.0025	0.0291321	yes
XLOC_028218	XLOC_028218	Sfpi1	2:91082286-91115869	Uninfected	Acute	OK	1.73603	9.34047	2.42771	5.85433	5e-05	0.000954895	yes
XLOC_028219	XLOC_028219	Mybpc3	2:91118143-91136731	Uninfected	Acute	OK	0.143076	0.0801592	-0.835846	-1.7923	0.002	0.0241779	yes
XLOC_028283	XLOC_028283	Pamr1	2:102464271-102643090	Uninfected	Acute	OK	13.328	8.07512	-0.72291	-2.19509	5e-05	0.000954895	yes
XLOC_028337	XLOC_028337	Bdnf	2:109674699-109727030	Uninfected	Acute	OK	4.23123	2.20037	-0.943334	-3.8688	5e-05	0.000954895	yes
XLOC_028370	XLOC_028370	Lpcat4	2:112239433-112247111	Uninfected	Acute	OK	62.1198	45.2182	-0.458149	-1.79718	0.00185	0.0225918	yes
XLOC_028408	XLOC_028408	Pak6	2:118663302-118698020	Uninfected	Acute	OK	19.7094	14.0265	-0.490727	-1.89107	0.0033	0.0364334	yes
XLOC_028413	XLOC_028413	Knstrn	2:118814002-118853957	Uninfected	Acute	OK	0.438027	0.97602	1.15589	2.00386	0.00035	0.00547908	yes
XLOC_028419	XLOC_028419	Casc5	2:119047118-119105501	Uninfected	Acute	OK	0.0644265	0.179596	1.47903	1.43316	0.0006	0.0088486	yes
XLOC_028438	XLOC_028438	Tyro3	2:119797732-119818104	Uninfected	Acute	OK	56.7924	38.0725	-0.576949	-2.45763	5e-05	0.000954895	yes
XLOC_028469	XLOC_028469	B2m	2:122120107-122186189	Uninfected	Acute	OK	53.7895	922.815	4.10065	21.6857	5e-05	0.000954895	yes
XLOC_028474	XLOC_028474	Sord	2:122234748-122265383	Uninfected	Acute	OK	3.7838	5.67209	0.584044	2.24348	5e-05	0.000954895	yes
XLOC_028478	XLOC_028478	Gm14085,Slc28a2	2:122426461-122528040	Uninfected	Acute	OK	0.0589656	0.987373	4.06565	2.63771	5e-05	0.000954895	yes
XLOC_028482	XLOC_028482	AA467197,Mir147	2:122636985-122641191	Uninfected	Acute	OK	0.133854	4.37413	5.03026	2.35946	5e-05	0.000954895	yes
XLOC_028517	XLOC_028517	Dusp2	2:127336018-127338376	Uninfected	Acute	OK	0.798041	1.58805	0.992719	2.69044	5e-05	0.000954895	yes
XLOC_028519	XLOC_028519	Adra2b	2:127363207-127367221	Uninfected	Acute	OK	0.677778	0.419783	-0.691168	-2.22249	0.00015	0.00259571	yes
XLOC_028535	XLOC_028535	Mertk	2:128698955-128802894	Uninfected	Acute	OK	7.22407	14.3049	0.985625	4.51648	5e-05	0.000954895	yes
XLOC_028541	XLOC_028541	Ttl	2:129065941-129096283	Uninfected	Acute	OK	16.3247	11.6868	-0.482172	-2.11142	0.00025	0.00409725	yes
XLOC_028610	XLOC_028610	Bmp2	2:133552158-133562892	Uninfected	Acute	OK	1.08418	1.6085	0.56911	2.05658	0.00045	0.0068552	yes
XLOC_028679	XLOC_028679	Rin2	2:145773823-146215039	Uninfected	Acute	OK	7.6179	12.4432	0.70789	1.90519	0.00145	0.0184809	yes
XLOC_028716	XLOC_028716	Cst7	2:150570414-150581019	Uninfected	Acute	OK	0.118157	2.2697	4.26373	8.69309	5e-05	0.000954895	yes
XLOC_028734	XLOC_028734	Gm14150	2:151458955-151460309	Uninfected	Acute	OK	23.1994	13.5165	-0.779365	-3.98014	5e-05	0.000954895	yes
XLOC_028743	XLOC_028743	Slc52a3	2:151996510-152009258	Uninfected	Acute	OK	0.895273	1.76912	0.982633	3.26982	5e-05	0.000954895	yes
XLOC_028762	XLOC_028762	Rem1	2:152626950-152635198	Uninfected	Acute	OK	0.560073	0.281141	-0.994323	-1.93743	0.00125	0.0163979	yes
XLOC_028765	XLOC_028765	Id1	2:152736250-152737410	Uninfected	Acute	OK	10.1176	13.6394	0.43092	1.68311	0.0029	0.0328875	yes
XLOC_028768	XLOC_028768	Tpx2	2:152847939-152895323	Uninfected	Acute	OK	0.692123	1.19872	0.792397	1.61623	0.00445	0.0464659	yes
XLOC_028772	XLOC_028772	Xkr7	2:153031661-153060288	Uninfected	Acute	OK	1.53718	1.02679	-0.582142	-2.3229	5e-05	0.000954895	yes
XLOC_028774	XLOC_028774	Hck	2:153108467-153210466	Uninfected	Acute	OK	0.507608	7.64194	3.91215	2.85335	0.00145	0.0184809	yes
XLOC_028814	XLOC_028814	Map1lc3a	2:155276296-155278073	Uninfected	Acute	OK	102.706	79.5446	-0.368679	-1.65783	0.00305	0.0341375	yes
XLOC_028816	XLOC_028816	Trp53inp2	2:155381058-155389850	Uninfected	Acute	OK	44.881	34.5987	-0.375386	-1.79808	0.0017	0.021025	yes
XLOC_028823	XLOC_028823	Procr	2:155751116-155755576	Uninfected	Acute	OK	0.57272	1.70837	1.57672	3.63311	5e-05	0.000954895	yes
XLOC_028842	XLOC_028842	Myl9	2:156775419-156782012	Uninfected	Acute	OK	10.2963	5.34175	-0.946744	-2.79966	0.0001	0.00179671	yes
XLOC_028847	XLOC_028847	Tldc2	2:157086877-157135265	Uninfected	Acute	OK	0.332512	1.82114	2.45336	5.08511	5e-05	0.000954895	yes
XLOC_028861	XLOC_028861	Lbp	2:158306492-158332852	Uninfected	Acute	OK	2.25874	4.03433	0.836811	1.78652	0.0018	0.0220439	yes
XLOC_028869	XLOC_028869	Slc32a1	2:158610766-158615748	Uninfected	Acute	OK	62.0576	49.1348	-0.336862	-1.64383	0.004	0.0426719	yes
XLOC_028874	XLOC_028874	Fam83d	2:158768092-158786637	Uninfected	Acute	OK	0.483933	2.56235	2.40459	7.53891	5e-05	0.000954895	yes
XLOC_028900	XLOC_028900	L3mbtl1	2:162943471-162977386	Uninfected	Acute	OK	7.74975	5.03619	-0.621816	-2.23872	0.0001	0.00179671	yes
XLOC_028901	XLOC_028901	Sgk2	2:162987329-163014273	Uninfected	Acute	OK	0.499025	0.193595	-1.36607	-2.59983	0.00015	0.00259571	yes
XLOC_028916	XLOC_028916	Wisp2	2:163820828-163833209	Uninfected	Acute	OK	0.0675809	0.370342	2.45417	3.09511	5e-05	0.000954895	yes
XLOC_028917	XLOC_028917	Kcnk15	2:163853650-163859746	Uninfected	Acute	OK	1.0423	0.658678	-0.662121	-1.93746	0.00055	0.00817543	yes
XLOC_028942	XLOC_028942	Ube2c	2:164769897-164779967	Uninfected	Acute	OK	0.215703	1.13299	2.39301	5.10792	5e-05	0.000954895	yes
XLOC_028951	XLOC_028951	Cd40	2:165055361-165072948	Uninfected	Acute	OK	0.337873	3.11787	3.206	5.27233	5e-05	0.000954895	yes
XLOC_028980	XLOC_028980	Rnf114	2:167481132-167516511	Uninfected	Acute	OK	30.5524	42.4257	0.473651	1.60441	0.00455	0.0471658	yes
XLOC_028989	XLOC_028989	Ptpn1	2:167932056-167979423	Uninfected	Acute	OK	10.4629	15.7713	0.592008	2.14614	0.0003	0.00481684	yes
XLOC_029016	XLOC_029016	Dok5	2:170731806-170879769	Uninfected	Acute	OK	11.5368	5.65502	-1.02864	-4.81633	5e-05	0.000954895	yes
XLOC_029038	XLOC_029038	0	2:173190020-173204939	Uninfected	Acute	OK	0.0300989	0.21496	2.83629	7.33665	5e-05	0.000954895	yes
XLOC_029050	XLOC_029050	Tubb1	2:174450312-174459772	Uninfected	Acute	OK	0.0594907	0.156964	1.3997	1.73128	0.0036	0.0392835	yes
XLOC_029053	XLOC_029053	Edn3	2:174760618-174784042	Uninfected	Acute	OK	2.02635	1.07559	-0.913758	-3.18553	5e-05	0.000954895	yes
XLOC_029101	XLOC_029101	0	2:179039956-179051577	Uninfected	Acute	OK	0.375572	0.163564	-1.19924	-3.01116	5e-05	0.000954895	yes
XLOC_029121	XLOC_029121	Ntsr1	2:180499714-180545674	Uninfected	Acute	OK	2.64015	1.76829	-0.578268	-2.24281	0.0001	0.00179671	yes
XLOC_029124	XLOC_029124	Col9a3	2:180597789-180642708	Uninfected	Acute	OK	7.70822	4.94424	-0.640649	-2.31779	0.00035	0.00547908	yes
XLOC_029187	XLOC_029187	Proser2	2:6097477-6130211	Uninfected	Acute	OK	1.62309	0.816019	-0.992073	-2.30158	0.00035	0.00547908	yes
XLOC_029208	XLOC_029208	Itih2	2:10094592-10131396	Uninfected	Acute	OK	1.82752	3.21215	0.81365	3.02973	5e-05	0.000954895	yes
XLOC_029218	XLOC_029218	Pfkfb3	2:11471316-11554090	Uninfected	Acute	OK	7.27095	20.4914	1.4948	5.22852	5e-05	0.000954895	yes
XLOC_029229	XLOC_029229	C1ql3	2:12924040-13014114	Uninfected	Acute	OK	47.8509	37.9421	-0.334746	-1.60181	0.00455	0.0471658	yes
XLOC_029290	XLOC_029290	Gm13341	2:22227502-22618252	Uninfected	Acute	OK	1.30557	2.99152	1.1962	2.64692	0.00405	0.0430524	yes
XLOC_029291	XLOC_029291	Gm13340	2:22227502-22618252	Uninfected	Acute	OK	1.06858	1.80046	0.752668	2.084	0.0013	0.0169135	yes
XLOC_029313	XLOC_029313	Mrpl41	2:24974116-24975098	Uninfected	Acute	OK	43.1398	63.411	0.555715	3.36649	5e-05	0.000954895	yes
XLOC_029320	XLOC_029320	Tor4a	2:25192706-25197154	Uninfected	Acute	OK	1.09393	2.04598	0.903271	2.90992	5e-05	0.000954895	yes
XLOC_029323	XLOC_029323	Tubb4b	2:25218744-25224702	Uninfected	Acute	OK	176.847	118.41	-0.57871	-3.26211	5e-05	0.000954895	yes
XLOC_029336	XLOC_029336	Ptgds	2:25466708-25470046	Uninfected	Acute	OK	791.069	1125.61	0.508826	2.48413	5e-05	0.000954895	yes
XLOC_029379	XLOC_029379	Fam163b	2:27110379-27142787	Uninfected	Acute	OK	52.3382	41.3992	-0.33826	-1.63709	0.00395	0.0422435	yes
XLOC_029402	XLOC_029402	Gm13394	2:28927440-29055094	Uninfected	Acute	OK	335.095	258.487	-0.374476	-2.28958	0.00155	0.0194745	yes
XLOC_029404	XLOC_029404	6530402F18Rik,Ntng2	2:29194265-29253475	Uninfected	Acute	OK	15.3144	9.99498	-0.615616	-2.56001	5e-05	0.000954895	yes
XLOC_029432	XLOC_029432	Ptges	2:30889470-30929863	Uninfected	Acute	OK	2.16411	4.04363	0.901876	2.36614	0.0001	0.00179671	yes
XLOC_029456	XLOC_029456	Lcn2	2:32384632-32387797	Uninfected	Acute	OK	0.0724513	41.927	9.17665	9.26422	5e-05	0.000954895	yes
XLOC_029493	XLOC_029493	Traf1	2:34941749-34961823	Uninfected	Acute	OK	0.731003	1.75709	1.26524	2.7969	5e-05	0.000954895	yes
XLOC_029498	XLOC_029498	Stom	2:35313985-35336976	Uninfected	Acute	OK	4.50963	8.78458	0.961965	4.44806	5e-05	0.000954895	yes
XLOC_029502	XLOC_029502	Ggta1	2:35400178-35463231	Uninfected	Acute	OK	1.17521	2.99205	1.34822	4.40569	5e-05	0.000954895	yes
XLOC_029516	XLOC_029516	Gm13436	2:36807807-36808425	Uninfected	Acute	OK	25.6357	38.2374	0.576831	2.34108	5e-05	0.000954895	yes
XLOC_029584	XLOC_029584	Rbm43	2:51924447-51935163	Uninfected	Acute	OK	7.78351	12.9857	0.73843	2.8314	5e-05	0.000954895	yes
XLOC_029586	XLOC_029586	Nmi	2:51948486-51973494	Uninfected	Acute	OK	1.73247	7.71423	2.15469	8.40971	5e-05	0.000954895	yes
XLOC_029596	XLOC_029596	Gm13502	2:53696120-53696804	Uninfected	Acute	OK	10.6824	6.98375	-0.613156	-2.17071	0.0001	0.00179671	yes
XLOC_029613	XLOC_029613	0	2:57985092-57987476	Uninfected	Acute	OK	0.340231	0.172803	-0.97739	-2.21602	0.0022	0.0262263	yes
XLOC_029615	XLOC_029615	Cytip	2:58129136-58195532	Uninfected	Acute	OK	0.0963628	1.30052	3.75447	3.36882	5e-05	0.000954895	yes
XLOC_029616	XLOC_029616	Acvr1c	2:58267450-58357895	Uninfected	Acute	OK	5.35097	3.8751	-0.465565	-2.11373	5e-05	0.000954895	yes
XLOC_029632	XLOC_029632	Ly75	2:60292054-60383303	Uninfected	Acute	OK	0.310574	0.765473	1.30142	4.5793	5e-05	0.000954895	yes
XLOC_029636	XLOC_029636	Rbms1	2:60748917-60963192	Uninfected	Acute	OK	7.98914	11.8185	0.56493	1.65885	0.00095	0.0130374	yes
XLOC_029651	XLOC_029651	Ifih1	2:62587703-62662975	Uninfected	Acute	OK	1.09079	6.92259	2.66594	9.32588	5e-05	0.000954895	yes
XLOC_029686	XLOC_029686	Spc25	2:69193894-69206194	Uninfected	Acute	OK	0.360741	0.767782	1.08973	1.94146	5e-05	0.000954895	yes
XLOC_029745	XLOC_029745	Nfe2l2	2:75675512-75704641	Uninfected	Acute	OK	5.54822	12.8212	1.20843	5.20825	5e-05	0.000954895	yes
XLOC_029758	XLOC_029758	Ccdc141	2:77009403-77170707	Uninfected	Acute	OK	3.91312	6.23107	0.67116	2.26303	0.00035	0.00547908	yes
XLOC_029791	XLOC_029791	Gm13680	2:83353156-83353949	Uninfected	Acute	OK	5.0062	9.84123	0.975121	4.43873	5e-05	0.000954895	yes
XLOC_029800	XLOC_029800	Tfpi	2:84432854-84476775	Uninfected	Acute	OK	2.24239	4.67694	1.06053	3.40485	5e-05	0.000954895	yes
XLOC_029809	XLOC_029809	Serping1	2:84765178-84775444	Uninfected	Acute	OK	5.20096	57.5625	3.46828	14.0843	5e-05	0.000954895	yes
XLOC_029811	XLOC_029811	Rtn4rl2	2:84870348-84888923	Uninfected	Acute	OK	18.8216	12.7083	-0.56662	-1.68741	0.0026	0.0299603	yes
XLOC_030022	XLOC_030022	Sfpi1	2:91082286-91115869	Uninfected	Acute	OK	0.0425591	0.158199	1.8942	2.78809	5e-05	0.000954895	yes
XLOC_030024	XLOC_030024	Gm13783,Nr1h3	2:91184060-91202834	Uninfected	Acute	OK	2.60777	4.01997	0.624367	2.24893	0.0032	0.0355778	yes
XLOC_030044	XLOC_030044	Mapk8ip1	2:92382917-92401263	Uninfected	Acute	OK	116.116	92.3594	-0.330236	-1.63148	0.00425	0.0447352	yes
XLOC_030086	XLOC_030086	Ldlrad3	2:101950035-102186760	Uninfected	Acute	OK	4.2656	3.15766	-0.433895	-1.78627	0.0033	0.0364334	yes
XLOC_030092	XLOC_030092	Fjx1	2:102449367-102451792	Uninfected	Acute	OK	19.4497	10.5955	-0.876299	-4.32364	5e-05	0.000954895	yes
XLOC_030094	XLOC_030094	Cd44	2:102811140-102901929	Uninfected	Acute	OK	0.872524	4.00031	2.19684	7.80217	5e-05	0.000954895	yes
XLOC_030111	XLOC_030111	D430041D05Rik	2:104143002-104411572	Uninfected	Acute	OK	25.8581	14.991	-0.786522	-2.26046	0.0005	0.00752907	yes
XLOC_030149	XLOC_030149	0	2:109650027-109653899	Uninfected	Acute	OK	0.146481	0.0427035	-1.77829	-2.52771	0.0002	0.00336783	yes
XLOC_030159	XLOC_030159	Ano3	2:110650428-110950923	Uninfected	Acute	OK	34.6616	25.9437	-0.417951	-2.11242	0.0002	0.00336783	yes
XLOC_030203	XLOC_030203	Arhgap11a	2:113831147-113848998	Uninfected	Acute	OK	0.680104	1.04773	0.623445	2.16179	0.00025	0.00409725	yes
XLOC_030263	XLOC_030263	Ehd4	2:120089174-120154606	Uninfected	Acute	OK	5.04491	8.15886	0.69354	2.02442	0.001	0.0136179	yes
XLOC_030319	XLOC_030319	Cep152	2:125563040-125625113	Uninfected	Acute	OK	1.73182	2.94663	0.766773	2.84596	5e-05	0.000954895	yes
XLOC_030326	XLOC_030326	Atp8b4	2:126320972-126500674	Uninfected	Acute	OK	0.0312423	0.48267	3.94946	4.19	5e-05	0.000954895	yes
XLOC_030328	XLOC_030328	Hdc	2:126593525-126619299	Uninfected	Acute	OK	0.563844	1.2185	1.11174	2.48573	5e-05	0.000954895	yes
XLOC_030333	XLOC_030333	Sppl2a	2:126890390-126933235	Uninfected	Acute	OK	9.15282	13.9044	0.603251	2.06098	0.00035	0.00547908	yes
XLOC_030336	XLOC_030336	Itpripl1	2:127138771-127143446	Uninfected	Acute	OK	0.681226	1.6111	1.24184	3.91188	5e-05	0.000954895	yes
XLOC_030348	XLOC_030348	Mall	2:127704385-127729932	Uninfected	Acute	OK	0.088815	0.415547	2.22614	4.54085	5e-05	0.000954895	yes
XLOC_030369	XLOC_030369	Ckap2l	2:129246375-129297222	Uninfected	Acute	OK	0.25165	0.466462	0.890341	2.46862	0.0001	0.00179671	yes
XLOC_030370	XLOC_030370	Il1a	2:129297369-129309972	Uninfected	Acute	OK	0.210277	2.3022	3.45265	8.25223	5e-05	0.000954895	yes
XLOC_030373	XLOC_030373	Il1b	2:129364569-129411994	Uninfected	Acute	OK	0.223375	2.73066	3.61171	4.61756	5e-05	0.000954895	yes
XLOC_030391	XLOC_030391	Slc4a11	2:130684112-130697519	Uninfected	Acute	OK	0.996808	4.84114	2.27996	7.92806	5e-05	0.000954895	yes
XLOC_030396	XLOC_030396	Siglec1	2:131067749-131086799	Uninfected	Acute	OK	0.10266	1.6383	3.99625	11.5575	5e-05	0.000954895	yes
XLOC_030469	XLOC_030469	Gm5535	2:144164785-144208381	Uninfected	Acute	OK	0.629852	0.246676	-1.35239	-2.68413	5e-05	0.000954895	yes
XLOC_030504	XLOC_030504	Cd93	2:148428694-148443782	Uninfected	Acute	OK	1.47373	4.18703	1.50645	6.30818	5e-05	0.000954895	yes
XLOC_030560	XLOC_030560	Trib3	2:152337393-152344089	Uninfected	Acute	OK	0.474774	0.899207	0.921414	2.28933	5e-05	0.000954895	yes
XLOC_030585	XLOC_030585	Plagl2	2:153227758-153241426	Uninfected	Acute	OK	2.4118	3.25628	0.433114	1.85149	0.00125	0.0163979	yes
XLOC_030640	XLOC_030640	Myl9	2:156775419-156782012	Uninfected	Acute	OK	3.80442	1.57407	-1.27318	-1.99844	0.0018	0.0220439	yes
XLOC_030651	XLOC_030651	Samhd1	2:157086877-157135265	Uninfected	Acute	OK	6.77399	56.2316	3.0533	9.64206	5e-05	0.000954895	yes
XLOC_030653	XLOC_030653	Rbl1	2:157145892-157204534	Uninfected	Acute	OK	0.70685	1.80334	1.3512	3.18011	5e-05	0.000954895	yes
XLOC_030666	XLOC_030666	Tgm2	2:158028445-158146436	Uninfected	Acute	OK	3.87231	33.8252	3.12683	9.49724	5e-05	0.000954895	yes
XLOC_030683	XLOC_030683	Mafb	2:160311392-160370000	Uninfected	Acute	OK	3.3496	6.21759	0.892367	3.84527	5e-05	0.000954895	yes
XLOC_030708	XLOC_030708	Serinc3	2:163623271-163645800	Uninfected	Acute	OK	72.3562	106.843	0.562307	2.73342	5e-05	0.000954895	yes
XLOC_030713	XLOC_030713	Rims4	2:163859750-163918779	Uninfected	Acute	OK	16.749	12.7911	-0.388934	-1.87302	0.00085	0.0118877	yes
XLOC_030717	XLOC_030717	Kcns1	2:164163508-164171113	Uninfected	Acute	OK	4.48311	2.76341	-0.698052	-2.4914	5e-05	0.000954895	yes
XLOC_030726	XLOC_030726	Sdc4	2:164424246-164443887	Uninfected	Acute	OK	14.4565	31.9572	1.14442	5.38212	5e-05	0.000954895	yes
XLOC_030743	XLOC_030743	Pltp	2:164830731-164857711	Uninfected	Acute	OK	40.9727	16.8678	-1.28039	-3.06076	5e-05	0.000954895	yes
XLOC_030754	XLOC_030754	Slc13a3	2:165405027-165473230	Uninfected	Acute	OK	8.41428	5.69121	-0.564105	-2.25059	0.0001	0.00179671	yes
XLOC_030769	XLOC_030769	Prex1	2:166564534-166713832	Uninfected	Acute	OK	28.6526	19.4327	-0.560185	-2.55051	0.0001	0.00179671	yes
XLOC_030775	XLOC_030775	Znfx1	2:167035535-167065862	Uninfected	Acute	OK	19.3778	31.3551	0.694291	3.01399	5e-05	0.000954895	yes
XLOC_030785	XLOC_030785	9230111E07Rik	2:167768949-167783835	Uninfected	Acute	OK	0.0549707	0.293609	2.41716	4.69588	5e-05	0.000954895	yes
XLOC_030810	XLOC_030810	Zfp217	2:170108642-170148103	Uninfected	Acute	OK	0.898473	1.5334	0.771186	2.17425	0.00025	0.00409725	yes
XLOC_030814	XLOC_030814	Bcas1	2:170346990-170427845	Uninfected	Acute	OK	45.6763	33.783	-0.435149	-2.05757	0.00035	0.00547908	yes
XLOC_030822	XLOC_030822	0	2:171832825-171835671	Uninfected	Acute	OK	0.0589114	0.260744	2.14602	3.73499	5e-05	0.000954895	yes
XLOC_030837	XLOC_030837	Zbp1	2:173206127-173219730	Uninfected	Acute	OK	0.0893095	27.521	8.2675	12.1315	5e-05	0.000954895	yes
XLOC_030850	XLOC_030850	Ctsz	2:174415803-174439039	Uninfected	Acute	OK	24.4184	44.4454	0.864063	2.8454	5e-05	0.000954895	yes
XLOC_030912	XLOC_030912	Hrh3	2:180099429-180104507	Uninfected	Acute	OK	33.1621	43.9201	0.405344	1.75435	0.0018	0.0220439	yes
XLOC_030923	XLOC_030923	Gm14340	2:180817245-180824930	Uninfected	Acute	OK	0.201728	0.115916	-0.799329	-1.71213	0.00305	0.0341375	yes
XLOC_030932	XLOC_030932	Helz2	2:181227034-181242027	Uninfected	Acute	OK	0.860893	3.27409	1.92719	8.09263	5e-05	0.000954895	yes
XLOC_030998	XLOC_030998	0	2:16962672-16967922	Uninfected	Acute	OK	0.212776	0.121638	-0.806742	-2.17488	0.0004	0.00617175	yes
XLOC_031042	XLOC_031042	0	2:26517632-26521476	Uninfected	Acute	OK	0.274833	0.175562	-0.646574	-1.78601	0.00475	0.0490192	yes
XLOC_031189	XLOC_031189	0	2:51942341-51946176	Uninfected	Acute	OK	0.0716177	0.236998	1.72648	3.87846	5e-05	0.000954895	yes
XLOC_031205	XLOC_031205	0	2:57981884-57983468	Uninfected	Acute	OK	0.372446	0.211356	-0.817354	-1.92713	0.0045	0.0467605	yes
XLOC_031207	XLOC_031207	0	2:57987629-57988577	Uninfected	Acute	OK	0.293615	0.100642	-1.5447	-2.514	0.0039	0.0418428	yes
XLOC_031208	XLOC_031208	0	2:57988680-57993797	Uninfected	Acute	OK	0.196931	0.102727	-0.938878	-2.40772	5e-05	0.000954895	yes
XLOC_031214	XLOC_031214	0	2:59584626-59584807	Uninfected	Acute	OK	0	11.8879	inf	-nan	5e-05	0.000954895	yes
XLOC_031300	XLOC_031300	0	2:74364644-74365687	Uninfected	Acute	OK	0.128684	0.495445	1.9449	3.61525	5e-05	0.000954895	yes
XLOC_031305	XLOC_031305	0	2:75369808-75372040	Uninfected	Acute	OK	0.172419	0.076956	-1.16381	-2.14643	0.0017	0.021025	yes
XLOC_031372	XLOC_031372	0	2:91022849-91025985	Uninfected	Acute	OK	0.0671523	0.166364	1.30883	2.61908	0.0002	0.00336783	yes
XLOC_031419	XLOC_031419	0	2:102451911-102458284	Uninfected	Acute	OK	0.371888	0.242995	-0.613938	-1.99271	0.00095	0.0130374	yes
XLOC_031444	XLOC_031444	0	2:109058554-109059678	Uninfected	Acute	OK	1.6777	3.36329	1.00339	3.88479	5e-05	0.000954895	yes
XLOC_031478	XLOC_031478	0	2:117231488-117235865	Uninfected	Acute	OK	0.768498	0.522815	-0.555741	-1.93645	0.001	0.0136179	yes
XLOC_031502	XLOC_031502	0	2:122651095-122651313	Uninfected	Acute	OK	14.1987	6.12651	-1.21262	-19.1878	0.00145	0.0184809	yes
XLOC_031555	XLOC_031555	0	2:130698557-130700829	Uninfected	Acute	OK	0.107156	0.227948	1.08899	2.27795	0.00085	0.0118877	yes
XLOC_031664	XLOC_031664	0	2:149818909-149821913	Uninfected	Acute	OK	0.179862	0.0854368	-1.07396	-2.27045	0.0007	0.0101294	yes
XLOC_031665	XLOC_031665	0	2:149822025-149824324	Uninfected	Acute	OK	0.261374	0.124988	-1.06433	-2.36581	0.0007	0.0101294	yes
XLOC_031933	XLOC_031933	Car13	3:14641693-14663820	Uninfected	Acute	OK	1.12765	1.62696	0.528855	1.81291	0.00115	0.0152796	yes
XLOC_031935	XLOC_031935	Car3	3:14863388-14872488	Uninfected	Acute	OK	0.484001	0.208004	-1.2184	-2.55262	5e-05	0.000954895	yes
XLOC_031936	XLOC_031936	Car2	3:14886228-14900769	Uninfected	Acute	OK	90.2522	44.4481	-1.02184	-5.0023	5e-05	0.000954895	yes
XLOC_031942	XLOC_031942	Mir124a-2	3:17780814-17813017	Uninfected	Acute	OK	36.4895	3.41857	-3.41601	-20.3148	5e-05	0.000954895	yes
XLOC_031945	XLOC_031945	Bhlhe22	3:18052415-18057513	Uninfected	Acute	OK	1.8173	4.0044	1.13979	2.35344	5e-05	0.000954895	yes
XLOC_031957	XLOC_031957	Cp	3:19956974-20035315	Uninfected	Acute	OK	4.81453	25.1006	2.38225	5.77794	5e-05	0.000954895	yes
XLOC_031959	XLOC_031959	0	3:20825397-20829967	Uninfected	Acute	OK	0.229705	0.105939	-1.11654	-1.96947	0.00105	0.0141703	yes
XLOC_031976	XLOC_031976	Tnfsf10	3:27316864-27342427	Uninfected	Acute	OK	0.842953	9.42576	3.48309	12.5651	5e-05	0.000954895	yes
XLOC_031977	XLOC_031977	Ghsr	3:27371350-27379206	Uninfected	Acute	OK	0.0917288	0.191921	1.06507	2.63852	0.0001	0.00179671	yes
XLOC_032000	XLOC_032000	Skil	3:31094939-31122819	Uninfected	Acute	OK	12.9433	10.0819	-0.360443	-1.75583	0.00265	0.0304547	yes
XLOC_032005	XLOC_032005	4930429B21Rik	3:32365742-32370587	Uninfected	Acute	OK	4.93329	3.30186	-0.579272	-2.27844	0.0005	0.00752907	yes
XLOC_032093	XLOC_032093	Stoml3	3:53488600-53508656	Uninfected	Acute	OK	2.01268	1.17818	-0.772555	-2.47178	5e-05	0.000954895	yes
XLOC_032138	XLOC_032138	Mbnl1	3:60472828-60629982	Uninfected	Acute	OK	18.8012	24.1059	0.358556	1.62108	0.00385	0.0414842	yes
XLOC_032148	XLOC_032148	0	3:62867146-62889728	Uninfected	Acute	OK	0.581093	0.877263	0.594239	1.73003	0.00455	0.0471658	yes
XLOC_032170	XLOC_032170	Tiparp	3:65507256-65555145	Uninfected	Acute	OK	3.58276	5.44414	0.603635	2.22951	0.0001	0.00179671	yes
XLOC_032172	XLOC_032172	Ptx3	3:66053557-66296837	Uninfected	Acute	OK	0.130353	1.21217	3.2171	5.94969	5e-05	0.000954895	yes
XLOC_032177	XLOC_032177	Mfsd1	3:67582722-67604231	Uninfected	Acute	OK	7.6638	9.98166	0.381221	1.72321	0.0034	0.0374	yes
XLOC_032185	XLOC_032185	Smc4	3:69004737-69034623	Uninfected	Acute	OK	1.75294	3.11472	0.829322	2.79839	5e-05	0.000954895	yes
XLOC_032214	XLOC_032214	Fam198b	3:79883342-79946280	Uninfected	Acute	OK	0.9517	0.607661	-0.64724	-2.08131	0.0001	0.00179671	yes
XLOC_032218	XLOC_032218	Gm22531	3:81786314-81925019	Uninfected	Acute	OK	0.185185	0.855038	2.20702	2.22165	0.0032	0.0355778	yes
XLOC_032220	XLOC_032220	Ctso	3:81932600-81956725	Uninfected	Acute	OK	8.95619	16.0956	0.845712	3.87905	5e-05	0.000954895	yes
XLOC_032255	XLOC_032255	Sh2d2a	3:87846754-87855872	Uninfected	Acute	OK	0.0269414	0.270382	3.3271	4.83964	5e-05	0.000954895	yes
XLOC_032260	XLOC_032260	Nes	3:87971077-87980456	Uninfected	Acute	OK	2.45597	1.36322	-0.84927	-3.34685	5e-05	0.000954895	yes
XLOC_032265	XLOC_032265	RP23-168E14.4	3:88199101-88204595	Uninfected	Acute	OK	10.521	4.71586	-1.15767	-3.32724	5e-05	0.000954895	yes
XLOC_032270	XLOC_032270	Gm6821,Paqr6	3:88364583-88382811	Uninfected	Acute	OK	3.39104	1.76971	-0.938209	-3.09075	5e-05	0.000954895	yes
XLOC_032296	XLOC_032296	Dpm3	3:89259357-89267079	Uninfected	Acute	OK	40.7003	29.0152	-0.488232	-1.79592	0.0014	0.0179656	yes
XLOC_032303	XLOC_032303	Shc1	3:89415471-89430153	Uninfected	Acute	OK	3.27245	4.83273	0.562465	1.92561	0.00075	0.0106831	yes
XLOC_032310	XLOC_032310	She	3:89831369-89858923	Uninfected	Acute	OK	0.997374	1.60985	0.690721	2.47986	5e-05	0.000954895	yes
XLOC_032318	XLOC_032318	Gm23723	3:90104131-90213637	Uninfected	Acute	OK	3.963	9.62923	1.28083	3.41744	5e-05	0.000954895	yes
XLOC_032320	XLOC_032320	Rab13	3:90213694-90226385	Uninfected	Acute	OK	3.30911	7.44383	1.1696	4.22307	5e-05	0.000954895	yes
XLOC_032322	XLOC_032322	Slc39a1	3:90248171-90253612	Uninfected	Acute	OK	10.8071	14.7561	0.449335	2.22145	0.00025	0.00409725	yes
XLOC_032330	XLOC_032330	S100a16	3:90537253-90543151	Uninfected	Acute	OK	41.7318	30.1973	-0.466726	-1.96957	0.0009	0.0124479	yes
XLOC_032334	XLOC_032334	S100a4	3:90603769-90606045	Uninfected	Acute	OK	2.52371	4.84729	0.941632	2.52292	5e-05	0.000954895	yes
XLOC_032338	XLOC_032338	S100a8	3:90669070-90670034	Uninfected	Acute	OK	0.52824	17.3643	5.03879	17.0471	5e-05	0.000954895	yes
XLOC_032377	XLOC_032377	S100a11	3:93520487-93526287	Uninfected	Acute	OK	2.60196	11.2512	2.11241	10.2204	5e-05	0.000954895	yes
XLOC_032378	XLOC_032378	S100a10	3:93555079-93564643	Uninfected	Acute	OK	16.2532	23.1328	0.509214	2.01913	0.0003	0.00481684	yes
XLOC_032416	XLOC_032416	Ctss	3:95526785-95556403	Uninfected	Acute	OK	29.7168	194.586	2.71106	15.2284	5e-05	0.000954895	yes
XLOC_032422	XLOC_032422	Mcl1	3:95658720-95663176	Uninfected	Acute	OK	22.8176	38.4096	0.751319	2.81613	5e-05	0.000954895	yes
XLOC_032447	XLOC_032447	Hfe2	3:96525184-96529216	Uninfected	Acute	OK	0.691463	0.363576	-0.927395	-2.39193	5e-05	0.000954895	yes
XLOC_032448	XLOC_032448	Txnip	3:96555764-96566801	Uninfected	Acute	OK	5.69395	29.7485	2.38531	8.9594	5e-05	0.000954895	yes
XLOC_032468	XLOC_032468	Hmgcs2	3:98280408-98352124	Uninfected	Acute	OK	8.93702	23.8625	1.41688	5.38101	5e-05	0.000954895	yes
XLOC_032471	XLOC_032471	Gm12428	3:98821037-98821764	Uninfected	Acute	OK	25.7534	17.9146	-0.523626	-2.86421	0.00035	0.00547908	yes
XLOC_032505	XLOC_032505	0	3:102262390-102294307	Uninfected	Acute	OK	0.968901	0.208664	-2.21517	-3.50678	5e-05	0.000954895	yes
XLOC_032519	XLOC_032519	Syt6	3:103575230-103646069	Uninfected	Acute	OK	20.5617	14.9037	-0.464285	-1.73412	0.0036	0.0392835	yes
XLOC_032527	XLOC_032527	Ptpn22	3:103857643-103912684	Uninfected	Acute	OK	0.750576	1.90196	1.34142	2.68619	5e-05	0.000954895	yes
XLOC_032536	XLOC_032536	Rhoc	3:104789010-104794459	Uninfected	Acute	OK	9.2195	17.8138	0.950232	3.66782	5e-05	0.000954895	yes
XLOC_032544	XLOC_032544	Adora3	3:105870857-105924036	Uninfected	Acute	OK	0.356896	1.37604	1.94694	5.03787	5e-05	0.000954895	yes
XLOC_032566	XLOC_032566	Gm12497	3:107938846-108044894	Uninfected	Acute	OK	70.2259	113.916	0.697898	2.42652	5e-05	0.000954895	yes
XLOC_032590	XLOC_032590	Slc25a24	3:109116992-109168457	Uninfected	Acute	OK	0.852496	1.48478	0.800487	2.40613	5e-05	0.000954895	yes
XLOC_032611	XLOC_032611	Frrs1	3:116861661-116908444	Uninfected	Acute	OK	0.229822	0.634949	1.46612	4.10039	5e-05	0.000954895	yes
XLOC_032628	XLOC_032628	Cnn3	3:121426540-121458205	Uninfected	Acute	OK	30.1984	41.4501	0.456902	2.44032	0.00025	0.00409725	yes
XLOC_032631	XLOC_032631	F3	3:121716479-121735329	Uninfected	Acute	OK	14.8099	23.6835	0.677315	2.79101	5e-05	0.000954895	yes
XLOC_032644	XLOC_032644	Sec24d	3:123267495-123385990	Uninfected	Acute	OK	1.99804	3.02904	0.600278	1.83107	0.00295	0.0332661	yes
XLOC_032645	XLOC_032645	Prss12	3:123446912-123506602	Uninfected	Acute	OK	7.50598	5.32651	-0.49485	-2.27464	0.0002	0.00336783	yes
XLOC_032669	XLOC_032669	Tifa	3:127789704-127837492	Uninfected	Acute	OK	5.14096	13.7841	1.4229	2.90013	5e-05	0.000954895	yes
XLOC_032681	XLOC_032681	Agxt2l1	3:130617446-130637762	Uninfected	Acute	OK	6.12651	30.7244	2.32625	9.66017	5e-05	0.000954895	yes
XLOC_032699	XLOC_032699	Cenpe	3:135212562-135273540	Uninfected	Acute	OK	0.315892	0.5379	0.767909	2.28354	0.00015	0.00259571	yes
XLOC_032700	XLOC_032700	Bdh2	3:135281220-135304430	Uninfected	Acute	OK	1.48685	2.69213	0.856487	2.34862	5e-05	0.000954895	yes
XLOC_032707	XLOC_032707	Slc39a8	3:135825278-135888572	Uninfected	Acute	OK	1.46507	2.01619	0.460657	1.70071	0.00335	0.0369176	yes
XLOC_032720	XLOC_032720	1110002E22Rik	3:138048760-138081494	Uninfected	Acute	OK	0.559986	0.386598	-0.534556	-1.91425	0.0008	0.0113255	yes
XLOC_032734	XLOC_032734	Gbp5	3:142496933-142522344	Uninfected	Acute	OK	0.530765	36.6167	6.10829	23.9047	5e-05	0.000954895	yes
XLOC_032735	XLOC_032735	Gbp7	3:142530337-142550083	Uninfected	Acute	OK	0.533675	27.1384	5.66823	22.5148	5e-05	0.000954895	yes
XLOC_032736	XLOC_032736	Gbp3	3:142560051-142573209	Uninfected	Acute	OK	2.59292	46.2553	4.15697	10.4183	5e-05	0.000954895	yes
XLOC_032738	XLOC_032738	Gbp2	3:142620601-142638008	Uninfected	Acute	OK	1.26405	134.324	6.73152	26.7072	5e-05	0.000954895	yes
XLOC_032739	XLOC_032739	Ccbl2	3:142701050-142744910	Uninfected	Acute	OK	2.72974	5.49071	1.00823	3.95404	5e-05	0.000954895	yes
XLOC_032745	XLOC_032745	0	3:143567040-143590794	Uninfected	Acute	OK	0.342405	0.189992	-0.849764	-1.85097	0.0019	0.0231178	yes
XLOC_032760	XLOC_032760	Mcoln2	3:146149832-146195513	Uninfected	Acute	OK	0.0494228	0.310986	2.6536	1.43769	0.0014	0.0179656	yes
XLOC_032766	XLOC_032766	Uox	3:146597076-146632305	Uninfected	Acute	OK	0.29621	0.14713	-1.00953	-1.35833	0.00405	0.0430524	yes
XLOC_032777	XLOC_032777	Eltd1	3:151437835-151545184	Uninfected	Acute	OK	4.23499	8.40737	0.989297	3.48899	5e-05	0.000954895	yes
XLOC_032821	XLOC_032821	Rpe65	3:159599158-159624799	Uninfected	Acute	OK	0.713247	0.190558	-1.90417	-3.33868	5e-05	0.000954895	yes
XLOC_032837	XLOC_032837	Hey1	3:8663361-8667039	Uninfected	Acute	OK	21.7646	16.6134	-0.389632	-1.99192	0.00165	0.0205249	yes
XLOC_032866	XLOC_032866	Sirpb1a,Sirpb1b,Sirpb1c	3:15371731-15848528	Uninfected	Acute	OK	0.0200901	0.258489	3.68554	0.932795	5e-05	0.000954895	yes
XLOC_032877	XLOC_032877	Cyp7b1	3:18061655-18244320	Uninfected	Acute	OK	4.57387	7.26838	0.668219	2.28311	5e-05	0.000954895	yes
XLOC_032879	XLOC_032879	0	3:18612723-18616837	Uninfected	Acute	OK	0.113514	0.234767	1.04836	2.63051	5e-05	0.000954895	yes
XLOC_032880	XLOC_032880	0	3:18620213-18667311	Uninfected	Acute	OK	0.218097	0.369566	0.760866	2.32621	0.0001	0.00179671	yes
XLOC_032884	XLOC_032884	Crh	3:19692738-19709600	Uninfected	Acute	OK	3.16238	1.98226	-0.673865	-1.94775	0.0039	0.0418428	yes
XLOC_032890	XLOC_032890	0	3:21420905-21489613	Uninfected	Acute	OK	0.819411	0.242374	-1.75736	-4.08207	5e-05	0.000954895	yes
XLOC_032891	XLOC_032891	0	3:22038003-22076206	Uninfected	Acute	OK	2.97979	1.72842	-0.785761	-2.39329	5e-05	0.000954895	yes
XLOC_032897	XLOC_032897	Ect2	3:27097221-27153878	Uninfected	Acute	OK	0.267525	0.487188	0.864805	1.36802	0.0015	0.0189893	yes
XLOC_032951	XLOC_032951	Il21	3:37222758-37242684	Uninfected	Acute	OK	0.0468311	0.198492	2.08354	1.59336	0.00115	0.0152796	yes
XLOC_032967	XLOC_032967	Gm9845	3:39357393-39359128	Uninfected	Acute	OK	0.681074	1.55405	1.19015	4.07391	5e-05	0.000954895	yes
XLOC_032988	XLOC_032988	Slc7a11	3:50364935-50443697	Uninfected	Acute	OK	10.3445	13.8883	0.425	2.06207	0.00035	0.00547908	yes
XLOC_032990	XLOC_032990	0	3:50915762-50921640	Uninfected	Acute	OK	0.122616	0.663692	2.43637	5.1728	5e-05	0.000954895	yes
XLOC_033017	XLOC_033017	Tm4sf1	3:57285610-57302043	Uninfected	Acute	OK	3.68057	5.34966	0.53952	2.0896	0.00015	0.00259571	yes
XLOC_033027	XLOC_033027	Serp1	3:58521968-58557501	Uninfected	Acute	OK	16.9739	28.3159	0.73829	2.713	5e-05	0.000954895	yes
XLOC_033037	XLOC_033037	P2ry12	3:59000016-59344358	Uninfected	Acute	OK	14.8288	6.33809	-1.22628	-2.64065	0.00035	0.00547908	yes
XLOC_033082	XLOC_033082	Rarres1	3:67478885-67515523	Uninfected	Acute	OK	0.559127	0.331693	-0.753326	-1.70399	0.0033	0.0364334	yes
XLOC_033114	XLOC_033114	Bche	3:73635691-73708415	Uninfected	Acute	OK	0.878586	0.414842	-1.08262	-2.60943	5e-05	0.000954895	yes
XLOC_033132	XLOC_033132	Tmem144	3:79812561-79852753	Uninfected	Acute	OK	3.58129	2.54626	-0.492099	-1.96062	0.00145	0.0184809	yes
XLOC_033146	XLOC_033146	Lrat	3:82876704-82943638	Uninfected	Acute	OK	0.0587795	0.200693	1.7716	3.9741	5e-05	0.000954895	yes
XLOC_033151	XLOC_033151	Tlr2	3:83836270-83841767	Uninfected	Acute	OK	0.31225	3.03651	3.28164	10.3365	5e-05	0.000954895	yes
XLOC_033173	XLOC_033173	Cd1d1	3:86995823-87001526	Uninfected	Acute	OK	0.845643	1.66001	0.973072	2.11151	0.00035	0.00547908	yes
XLOC_033176	XLOC_033176	Fcrls	3:87250757-87263738	Uninfected	Acute	OK	2.02845	0.105178	-4.26947	-5.89035	5e-05	0.000954895	yes
XLOC_033183	XLOC_033183	Bcan	3:87987431-88000875	Uninfected	Acute	OK	72.7979	47.1831	-0.625627	-2.61928	5e-05	0.000954895	yes
XLOC_033185	XLOC_033185	Hapln2	3:88020557-88027583	Uninfected	Acute	OK	7.34344	11.5687	0.655699	1.99791	0.0003	0.00481684	yes
XLOC_033210	XLOC_033210	Gm10253	3:88737470-88744014	Uninfected	Acute	OK	0.275279	0.18196	-0.597276	-1.573	0.0033	0.0364334	yes
XLOC_033218	XLOC_033218	Rusc1	3:89083980-89093385	Uninfected	Acute	OK	55.3956	43.188	-0.359142	-1.72233	0.0042	0.0443643	yes
XLOC_033219	XLOC_033219	Fdps,Gm22935	3:89093464-89102179	Uninfected	Acute	OK	4.45826	2.91596	-0.612509	-1.84912	0.00095	0.0130374	yes
XLOC_033233	XLOC_033233	Zbtb7b	3:89377631-89398779	Uninfected	Acute	OK	3.30132	5.26498	0.673383	2.54329	0.0001	0.00179671	yes
XLOC_033239	XLOC_033239	Il6ra	3:89863056-89913303	Uninfected	Acute	OK	1.11791	3.3176	1.56933	5.82972	5e-05	0.000954895	yes
XLOC_033257	XLOC_033257	S100a9	3:90692631-90695721	Uninfected	Acute	OK	0.621035	10.0133	4.01109	8.07061	5e-05	0.000954895	yes
XLOC_033326	XLOC_033326	Tnfaip8l2	3:95139520-95142360	Uninfected	Acute	OK	1.06232	3.23499	1.60654	5.89437	5e-05	0.000954895	yes
XLOC_033342	XLOC_033342	Gm129	3:95871521-95892005	Uninfected	Acute	OK	5.53126	10.4415	0.916647	3.55003	5e-05	0.000954895	yes
XLOC_033353	XLOC_033353	Fcgr1	3:96267074-96293999	Uninfected	Acute	OK	0.94564	7.07091	2.90253	7.88662	5e-05	0.000954895	yes
XLOC_033414	XLOC_033414	Cd101	3:100992204-101029556	Uninfected	Acute	OK	0.0540367	0.148464	1.4581	2.45911	0.0001	0.00179671	yes
XLOC_033415	XLOC_033415	Ptgfrn	3:101040231-101110278	Uninfected	Acute	OK	8.35893	6.48208	-0.366863	-1.77817	0.0039	0.0418428	yes
XLOC_033417	XLOC_033417	Cd2	3:101272767-101288115	Uninfected	Acute	OK	0.0448776	0.818396	4.18873	2.36385	0.0001	0.00179671	yes
XLOC_033419	XLOC_033419	Atp1a1	3:101576218-101604603	Uninfected	Acute	OK	253.319	177.008	-0.517138	-2.5379	5e-05	0.000954895	yes
XLOC_033423	XLOC_033423	0	3:102294423-102314101	Uninfected	Acute	OK	0.262261	0.0711581	-1.8819	-2.02043	0.00105	0.0141703	yes
XLOC_033436	XLOC_033436	BC027582,Olfml3	3:103722211-103738014	Uninfected	Acute	OK	1.77312	1.273	-0.478057	-1.69282	0.00305	0.0341375	yes
XLOC_033447	XLOC_033447	Gm6485	3:104752726-104753165	Uninfected	Acute	OK	8.79049	14.4287	0.714929	4.13345	5e-05	0.000954895	yes
XLOC_033449	XLOC_033449	Mov10	3:104794835-104818563	Uninfected	Acute	OK	3.50178	5.71208	0.705929	2.22824	5e-05	0.000954895	yes
XLOC_033452	XLOC_033452	Cttnbp2nl	3:105001914-105053146	Uninfected	Acute	OK	6.40959	8.70133	0.441002	2.03424	0.0002	0.00336783	yes
XLOC_033456	XLOC_033456	I830077J02Rik	3:105924267-105933071	Uninfected	Acute	OK	0.116598	0.381495	1.71012	2.17401	5e-05	0.000954895	yes
XLOC_033464	XLOC_033464	Cd53	3:106758860-106790368	Uninfected	Acute	OK	1.74314	5.43468	1.6405	6.37081	5e-05	0.000954895	yes
XLOC_033468	XLOC_033468	Cym	3:107211292-107221732	Uninfected	Acute	OK	0.0583798	0.22056	1.91763	2.66778	0.0026	0.0299603	yes
XLOC_033472	XLOC_033472	Kcnc4	3:107438298-107464748	Uninfected	Acute	OK	23.5737	17.3152	-0.445133	-1.94026	0.0006	0.0088486	yes
XLOC_033478	XLOC_033478	Csf1	3:107741047-107760469	Uninfected	Acute	OK	5.23304	16.6892	1.6732	7.08095	5e-05	0.000954895	yes
XLOC_033519	XLOC_033519	Amy1,Amy2-ps1,Amy2a4,Amy2a5,Rnpc3	3:113182248-113630149	Uninfected	Acute	OK	30.3518	44.9458	0.566401	2.63463	5e-05	0.000954895	yes
XLOC_033531	XLOC_033531	Vcam1	3:116110019-116129698	Uninfected	Acute	OK	6.22875	22.5866	1.85845	8.24191	5e-05	0.000954895	yes
XLOC_033533	XLOC_033533	Cdc14a	3:116272552-116441885	Uninfected	Acute	OK	0.934626	1.28473	0.458999	1.65705	0.0048	0.0494163	yes
XLOC_033556	XLOC_033556	Slc44a3	3:121459080-121535438	Uninfected	Acute	OK	0.0837752	0.227958	1.44417	2.35387	0.00045	0.0068552	yes
XLOC_033557	XLOC_033557	A730020M07Rik	3:121634698-121643540	Uninfected	Acute	OK	0.167041	1.04911	2.65089	5.12522	5e-05	0.000954895	yes
XLOC_033558	XLOC_033558	F3	3:121716479-121735329	Uninfected	Acute	OK	0.490102	0.888815	0.858801	1.72714	0.00305	0.0341375	yes
XLOC_033584	XLOC_033584	Ugt8a	3:125865358-125938550	Uninfected	Acute	OK	14.6783	6.31004	-1.21796	-5.84918	5e-05	0.000954895	yes
XLOC_033590	XLOC_033590	Alpk1	3:127668650-127780527	Uninfected	Acute	OK	5.23698	8.81646	0.751466	2.96428	5e-05	0.000954895	yes
XLOC_033593	XLOC_033593	5730508B09Rik	3:127869687-127896323	Uninfected	Acute	OK	1.07488	1.7931	0.738282	2.30668	5e-05	0.000954895	yes
XLOC_033602	XLOC_033602	Ccdc109b	3:129914926-129970330	Uninfected	Acute	OK	1.54655	2.4713	0.676218	1.99295	0.0002	0.00336783	yes
XLOC_033609	XLOC_033609	Sgms2	3:131318107-131494260	Uninfected	Acute	OK	0.7491	1.40862	0.911056	3.31082	5e-05	0.000954895	yes
XLOC_033627	XLOC_033627	Nfkb1	3:135584654-135691547	Uninfected	Acute	OK	7.92582	12.4995	0.657236	2.7258	5e-05	0.000954895	yes
XLOC_033631	XLOC_033631	Dapp1	3:137931006-137981545	Uninfected	Acute	OK	1.30266	2.01504	0.629349	2.30359	5e-05	0.000954895	yes
XLOC_033649	XLOC_033649	0	3:142526398-142529726	Uninfected	Acute	OK	0.124105	0.768228	2.62997	4.66155	5e-05	0.000954895	yes
XLOC_033684	XLOC_033684	Ifi44	3:151730921-151749947	Uninfected	Acute	OK	0.251286	15.6098	5.95698	8.81046	5e-05	0.000954895	yes
XLOC_033685	XLOC_033685	Ifi44l	3:151758735-151763457	Uninfected	Acute	OK	0.113589	8.64307	6.24965	7.68693	5e-05	0.000954895	yes
XLOC_033718	XLOC_033718	Cth	3:157894247-157925096	Uninfected	Acute	OK	1.34032	2.29521	0.776047	2.5043	5e-05	0.000954895	yes
XLOC_033732	XLOC_033732	0	3:6166552-6166763	Uninfected	Acute	OK	25.2658	9.49075	-1.41259	-32.8833	0.00035	0.00547908	yes
XLOC_033753	XLOC_033753	0	3:12975354-12975705	Uninfected	Acute	OK	16.2741	23.1737	0.509906	3.88978	0.0033	0.0364334	yes
XLOC_033801	XLOC_033801	0	3:18606735-18612456	Uninfected	Acute	OK	0.150377	0.305585	1.02299	3.01512	5e-05	0.000954895	yes
XLOC_033803	XLOC_033803	0	3:18618895-18620159	Uninfected	Acute	OK	0.15241	0.32892	1.10978	2.2544	0.0025	0.0291321	yes
XLOC_033822	XLOC_033822	0	3:19881165-19881897	Uninfected	Acute	OK	2.57269	4.24974	0.724101	3.02122	0.00025	0.00409725	yes
XLOC_033845	XLOC_033845	0	3:21997647-22007377	Uninfected	Acute	OK	0.271437	0.144701	-0.907547	-2.91711	5e-05	0.000954895	yes
XLOC_033847	XLOC_033847	0	3:22009273-22037591	Uninfected	Acute	OK	0.172848	0.0785825	-1.13722	-3.95607	5e-05	0.000954895	yes
XLOC_033986	XLOC_033986	0	3:41191650-41191807	Uninfected	Acute	OK	0	16.9061	inf	-nan	5e-05	0.000954895	yes
XLOC_033988	XLOC_033988	0	3:41760441-41803298	Uninfected	Acute	OK	0.310448	0.451331	0.539835	2.10402	0.0005	0.00752907	yes
XLOC_034004	XLOC_034004	0	3:49381282-49382572	Uninfected	Acute	OK	11.8607	8.49215	-0.481989	-2.31701	0.00075	0.0106831	yes
XLOC_034014	XLOC_034014	0	3:53692502-53692862	Uninfected	Acute	OK	68.3834	101.963	0.576329	5.31147	5e-05	0.000954895	yes
XLOC_034093	XLOC_034093	0	3:62859677-62864900	Uninfected	Acute	OK	0.16864	0.293218	0.798028	2.36012	0.0002	0.00336783	yes
XLOC_034134	XLOC_034134	0	3:69629191-69631770	Uninfected	Acute	OK	0	0.164761	inf	-nan	5e-05	0.000954895	yes
XLOC_034200	XLOC_034200	0	3:88032155-88034189	Uninfected	Acute	OK	0.584105	2.12397	1.86246	6.44169	5e-05	0.000954895	yes
XLOC_034201	XLOC_034201	0	3:88034409-88040325	Uninfected	Acute	OK	0.514214	1.20717	1.23118	4.60722	5e-05	0.000954895	yes
XLOC_034202	XLOC_034202	0	3:88040424-88042200	Uninfected	Acute	OK	0.741914	1.62619	1.13217	3.90119	5e-05	0.000954895	yes
XLOC_034286	XLOC_034286	0	3:98945645-98948604	Uninfected	Acute	OK	0.129608	0.251088	0.954037	2.28614	0.00055	0.00817543	yes
XLOC_034307	XLOC_034307	0	3:102294423-102314101	Uninfected	Acute	OK	0.183374	0.0549096	-1.73966	-2.69576	5e-05	0.000954895	yes
XLOC_034314	XLOC_034314	0	3:102362547-102372839	Uninfected	Acute	OK	0.205678	0.0653312	-1.65454	-4.69982	5e-05	0.000954895	yes
XLOC_034368	XLOC_034368	0	3:108844252-108844952	Uninfected	Acute	OK	0	0.19191	inf	-nan	5e-05	0.000954895	yes
XLOC_034398	XLOC_034398	0	3:119709059-119709896	Uninfected	Acute	OK	30.3008	49.6168	0.711473	4.14647	5e-05	0.000954895	yes
XLOC_034410	XLOC_034410	0	3:121895882-121900526	Uninfected	Acute	OK	0.244299	0.0395345	-2.62747	-5.26298	5e-05	0.000954895	yes
XLOC_034428	XLOC_034428	0	3:123442546-123444593	Uninfected	Acute	OK	0.325671	0.177413	-0.876305	-2.10608	0.00135	0.0174357	yes
XLOC_034434	XLOC_034434	0	3:125861345-125861951	Uninfected	Acute	OK	3.37912	1.05014	-1.68607	-6.08784	5e-05	0.000954895	yes
XLOC_034560	XLOC_034560	0	3:152684716-152689989	Uninfected	Acute	OK	0.184277	0.0817257	-1.17301	-2.91821	5e-05	0.000954895	yes
XLOC_034587	XLOC_034587	0	3:156505752-156518865	Uninfected	Acute	OK	0.312776	0.472983	0.596657	2.21879	5e-05	0.000954895	yes
XLOC_034612	XLOC_034612	Lyn	4:3678114-3813122	Uninfected	Acute	OK	2.59574	8.16052	1.65252	4.52464	5e-05	0.000954895	yes
XLOC_034654	XLOC_034654	Gm11827	4:11122804-11126998	Uninfected	Acute	OK	0.10473	0.88296	3.07567	3.83794	5e-05	0.000954895	yes
XLOC_034657	XLOC_034657	Trp53inp1	4:11156430-11175437	Uninfected	Acute	OK	3.16019	5.02203	0.668261	2.80673	5e-05	0.000954895	yes
XLOC_034686	XLOC_034686	Gm11838	4:14623619-14796060	Uninfected	Acute	OK	76.8406	33.5245	-1.19665	-3.70806	5e-05	0.000954895	yes
XLOC_034736	XLOC_034736	Gm11878	4:22519627-22520027	Uninfected	Acute	OK	0.459131	1.28666	1.48665	3.97446	0.0026	0.0299603	yes
XLOC_034788	XLOC_034788	Gm11942	4:32964887-32965232	Uninfected	Acute	OK	7.7954	17.2977	1.14989	7.85224	5e-05	0.000954895	yes
XLOC_034791	XLOC_034791	Gabrr2	4:33058542-33095866	Uninfected	Acute	OK	0.250121	0.55811	1.15792	2.17433	0.0001	0.00179671	yes
XLOC_034796	XLOC_034796	Cnr1	4:33895005-33949305	Uninfected	Acute	OK	40.9471	29.3213	-0.481815	-2.21878	0.00025	0.00409725	yes
XLOC_034892	XLOC_034892	Ccl27b	4:42655250-42656005	Uninfected	Acute	OK	2.42498	0	-inf	-nan	5e-05	0.000954895	yes
XLOC_034906	XLOC_034906	Tesk1	4:43441938-43454628	Uninfected	Acute	OK	30.2573	22.5029	-0.427173	-2.01635	0.00105	0.0141703	yes
XLOC_034916	XLOC_034916	Hrct1	4:43727197-43728639	Uninfected	Acute	OK	0.480258	0.893666	0.895927	2.69488	0.0001	0.00179671	yes
XLOC_034921	XLOC_034921	Glipr2	4:43957400-43979118	Uninfected	Acute	OK	1.81195	8.77047	2.27511	8.32999	5e-05	0.000954895	yes
XLOC_034970	XLOC_034970	Nr4a3	4:48045152-48086447	Uninfected	Acute	OK	3.51715	2.48081	-0.503599	-2.03132	0.00055	0.00817543	yes
XLOC_034974	XLOC_034974	Murc,Tmeff1	4:48585173-48673502	Uninfected	Acute	OK	40.715	26.7584	-0.605568	-3.00826	5e-05	0.000954895	yes
XLOC_034986	XLOC_034986	Zfp189	4:49521175-49535698	Uninfected	Acute	OK	2.0658	3.77009	0.867894	3.22071	5e-05	0.000954895	yes
XLOC_035009	XLOC_035009	Slc44a1	4:53438846-53622478	Uninfected	Acute	OK	29.0786	19.7827	-0.555718	-2.55709	5e-05	0.000954895	yes
XLOC_035012	XLOC_035012	Fktn	4:53713921-53765820	Uninfected	Acute	OK	12.1356	9.26523	-0.389345	-1.85181	0.0015	0.0189893	yes
XLOC_035089	XLOC_035089	Slc31a2	4:62262561-62360599	Uninfected	Acute	OK	3.98513	9.70816	1.28457	2.62211	0.00025	0.00409725	yes
XLOC_035091	XLOC_035091	Slc31a1	4:62360726-62408642	Uninfected	Acute	OK	6.07115	9.38777	0.628812	2.55539	5e-05	0.000954895	yes
XLOC_035123	XLOC_035123	Tlr4	4:66770806-66930284	Uninfected	Acute	OK	0.4087	1.32647	1.69848	4.68544	5e-05	0.000954895	yes
XLOC_035212	XLOC_035212	Acer2	4:86874365-86934822	Uninfected	Acute	OK	2.089	14.4474	2.78993	10.0563	5e-05	0.000954895	yes
XLOC_035283	XLOC_035283	Tek	4:94739288-94874976	Uninfected	Acute	OK	3.75865	2.58737	-0.538728	-2.00261	0.0019	0.0231178	yes
XLOC_035287	XLOC_035287	BC042782,n-R5s189	4:95049033-95167318	Uninfected	Acute	OK	0.732743	38.0575	5.69873	5.03589	5e-05	0.000954895	yes
XLOC_035321	XLOC_035321	Ror1	4:100095790-100444773	Uninfected	Acute	OK	0.339946	0.563678	0.729565	1.95724	0.00085	0.0118877	yes
XLOC_035353	XLOC_035353	Gm12715	4:103563335-103565228	Uninfected	Acute	OK	108.742	80.5893	-0.43225	-2.35515	0.00035	0.00547908	yes
XLOC_035359	XLOC_035359	0	4:104894235-104901844	Uninfected	Acute	OK	0.313809	0.123707	-1.34296	-2.84058	5e-05	0.000954895	yes
XLOC_035371	XLOC_035371	Dhcr24	4:106561037-106589113	Uninfected	Acute	OK	28.4465	19.7499	-0.526405	-2.55357	5e-05	0.000954895	yes
XLOC_035372	XLOC_035372	Ttc22	4:106622431-106640234	Uninfected	Acute	OK	0.733318	0.431624	-0.764663	-2.08531	0.00025	0.00409725	yes
XLOC_035397	XLOC_035397	Echdc2	4:108165436-108179308	Uninfected	Acute	OK	5.82327	9.47121	0.701719	2.57072	5e-05	0.000954895	yes
XLOC_035412	XLOC_035412	Calr4	4:109234484-109254571	Uninfected	Acute	OK	0.392784	0.176401	-1.15488	-1.41794	0.00405	0.0430524	yes
XLOC_035452	XLOC_035452	Cyp4a12a,Cyp4a12b,Cyp4a32	4:115299045-115647709	Uninfected	Acute	OK	0.0502285	0.445861	3.15001	2.65608	5e-05	0.000954895	yes
XLOC_035480	XLOC_035480	Prdx1	4:116685543-116700822	Uninfected	Acute	OK	13.3587	18.2461	0.449808	1.78385	0.00195	0.0236591	yes
XLOC_035528	XLOC_035528	Slc2a1	4:119108710-119138801	Uninfected	Acute	OK	31.2706	61.1313	0.967103	4.64628	5e-05	0.000954895	yes
XLOC_035585	XLOC_035585	Heyl	4:123233555-123249878	Uninfected	Acute	OK	2.31543	1.6337	-0.503136	-1.78205	0.00165	0.0205249	yes
XLOC_035604	XLOC_035604	Fhl3	4:124695780-124708614	Uninfected	Acute	OK	0.72347	1.26458	0.805652	2.0536	0.0003	0.00481684	yes
XLOC_035624	XLOC_035624	0	4:125463626-125470104	Uninfected	Acute	OK	0.187742	0.081785	-1.19884	-2.96735	5e-05	0.000954895	yes
XLOC_035627	XLOC_035627	Csf3r	4:126011085-126044440	Uninfected	Acute	OK	1.12474	2.82761	1.32999	3.1831	5e-05	0.000954895	yes
XLOC_035639	XLOC_035639	Clspn	4:126556934-126593994	Uninfected	Acute	OK	0.776616	0.524859	-0.565271	-1.65497	0.00155	0.0194745	yes
XLOC_035650	XLOC_035650	0	4:127168293-127169052	Uninfected	Acute	OK	13.7761	7.35864	-0.904654	-4.66222	5e-05	0.000954895	yes
XLOC_035651	XLOC_035651	Dlgap3	4:127169203-127237022	Uninfected	Acute	OK	77.2883	50.1811	-0.623104	-2.23392	0.00025	0.00409725	yes
XLOC_035656	XLOC_035656	Csmd2	4:127987856-128419617	Uninfected	Acute	OK	5.14985	3.45911	-0.57413	-2.33156	0.0001	0.00179671	yes
XLOC_035658	XLOC_035658	Csmd2	4:128443328-128568605	Uninfected	Acute	OK	9.2236	6.44358	-0.517468	-1.88	0.0017	0.021025	yes
XLOC_035667	XLOC_035667	Rnf19b	4:129058270-129088201	Uninfected	Acute	OK	20.4042	34.1835	0.74443	3.3167	5e-05	0.000954895	yes
XLOC_035678	XLOC_035678	0	4:129382697-129405188	Uninfected	Acute	OK	0.159433	0.618925	1.95681	3.52557	5e-05	0.000954895	yes
XLOC_035706	XLOC_035706	Laptm5	4:130913124-130936141	Uninfected	Acute	OK	16.5271	44.8013	1.43871	6.20148	5e-05	0.000954895	yes
XLOC_035707	XLOC_035707	Matn1	4:130943225-130955475	Uninfected	Acute	OK	0.137495	0.78053	2.50507	5.27827	5e-05	0.000954895	yes
XLOC_035732	XLOC_035732	Fgr	4:132974094-133001910	Uninfected	Acute	OK	0.106894	2.00642	4.23037	6.38051	5e-05	0.000954895	yes
XLOC_035735	XLOC_035735	Wasf2	4:133130504-133199774	Uninfected	Acute	OK	5.00771	7.73199	0.626689	2.02303	0.0008	0.0113255	yes
XLOC_035737	XLOC_035737	Map3k6	4:133240817-133252965	Uninfected	Acute	OK	0.698641	2.88641	2.04666	4.53229	5e-05	0.000954895	yes
XLOC_035739	XLOC_035739	0	4:133443408-133444942	Uninfected	Acute	OK	1.20975	0.440492	-1.45752	-3.8828	0.00235	0.0277283	yes
XLOC_035760	XLOC_035760	Paqr7	4:134496597-134510235	Uninfected	Acute	OK	21.5702	13.0015	-0.730363	-2.71975	5e-05	0.000954895	yes
XLOC_035764	XLOC_035764	D4Wsu53e	4:134923388-134927671	Uninfected	Acute	OK	136.68	211.792	0.631845	1.82791	0.0021	0.0252244	yes
XLOC_035766	XLOC_035766	Runx3	4:135120651-135177990	Uninfected	Acute	OK	0.0222212	0.324593	3.86862	0.653926	5e-05	0.000954895	yes
XLOC_035776	XLOC_035776	Myom3	4:135759714-135815564	Uninfected	Acute	OK	1.0336	0.403928	-1.35551	-3.91066	5e-05	0.000954895	yes
XLOC_035779	XLOC_035779	Cnr2	4:135895393-135920207	Uninfected	Acute	OK	0.0718582	0.406079	2.49853	5.36594	5e-05	0.000954895	yes
XLOC_035787	XLOC_035787	Asap3	4:136206342-136246692	Uninfected	Acute	OK	1.27483	2.45856	0.947507	3.64539	5e-05	0.000954895	yes
XLOC_035796	XLOC_035796	C1qb	4:136880103-136886213	Uninfected	Acute	OK	4.68851	26.0779	2.47563	2.717	0.0003	0.00481684	yes
XLOC_035802	XLOC_035802	Gm13002	4:137222640-137231088	Uninfected	Acute	OK	0.270954	0.0738829	-1.87474	-3.35089	5e-05	0.000954895	yes
XLOC_035803	XLOC_035803	Wnt4	4:137273696-137299726	Uninfected	Acute	OK	3.01927	1.78919	-0.754891	-3.02492	5e-05	0.000954895	yes
XLOC_035849	XLOC_035849	Gm13016	4:140380449-140386383	Uninfected	Acute	OK	0.284407	0.137783	-1.04556	-2.29023	5e-05	0.000954895	yes
XLOC_035858	XLOC_035858	Padi2	4:140906343-140957902	Uninfected	Acute	OK	7.4661	3.2507	-1.1996	-4.91256	5e-05	0.000954895	yes
XLOC_035868	XLOC_035868	Arhgef19	4:141238184-141258267	Uninfected	Acute	OK	6.36872	3.17014	-1.00646	-3.21767	5e-05	0.000954895	yes
XLOC_035870	XLOC_035870	Epha2	4:141301239-141329384	Uninfected	Acute	OK	0.52734	1.61831	1.61768	4.30301	5e-05	0.000954895	yes
XLOC_036037	XLOC_036037	Gm13067	4:150030318-150057794	Uninfected	Acute	OK	1.43245	0.975725	-0.553939	-1.65876	0.0023	0.0272346	yes
XLOC_036041	XLOC_036041	Slc2a5	4:150119282-150144367	Uninfected	Acute	OK	3.5722	2.24416	-0.67064	-1.61199	0.0048	0.0494163	yes
XLOC_036044	XLOC_036044	Eno1	4:150235573-150252487	Uninfected	Acute	OK	43.7652	33.2558	-0.396177	-1.90016	0.002	0.0241779	yes
XLOC_036049	XLOC_036049	Errfi1	4:150825732-150869411	Uninfected	Acute	OK	8.18407	14.7589	0.850693	3.70511	5e-05	0.000954895	yes
XLOC_036063	XLOC_036063	Acot7	4:152178133-152271855	Uninfected	Acute	OK	154.924	103.8	-0.577752	-2.82487	5e-05	0.000954895	yes
XLOC_036065	XLOC_036065	Gpr153	4:152274231-152285338	Uninfected	Acute	OK	11.412	6.77497	-0.752269	-3.39457	5e-05	0.000954895	yes
XLOC_036068	XLOC_036068	Chd5	4:152338650-152390194	Uninfected	Acute	OK	39.227	30.283	-0.373338	-1.84379	0.00155	0.0194745	yes
XLOC_036092	XLOC_036092	Tnfrsf14	4:154921584-154933387	Uninfected	Acute	OK	0.169803	0.733146	2.11024	6.59493	5e-05	0.000954895	yes
XLOC_036093	XLOC_036093	Hes5	4:154957835-154963188	Uninfected	Acute	OK	12.9896	5.43088	-1.2581	-3.11792	5e-05	0.000954895	yes
XLOC_036104	XLOC_036104	Tmem52	4:155451569-155470858	Uninfected	Acute	OK	0.380899	1.52308	1.99951	1.72102	0.00295	0.0332661	yes
XLOC_036117	XLOC_036117	Ccnl2	4:155811911-155824543	Uninfected	Acute	OK	37.6783	52.3982	0.475783	1.95734	0.00075	0.0106831	yes
XLOC_036131	XLOC_036131	AW011738	4:156203303-156205151	Uninfected	Acute	OK	1.84186	3.23088	0.810764	3.23064	5e-05	0.000954895	yes
XLOC_036145	XLOC_036145	Gm24016,Rps20	4:3822311-3835711	Uninfected	Acute	OK	44.9331	61.1286	0.44407	1.78898	0.0019	0.0231178	yes
XLOC_036170	XLOC_036170	Car8	4:8142578-8239101	Uninfected	Acute	OK	4.30102	2.29029	-0.909145	-2.43282	5e-05	0.000954895	yes
XLOC_036181	XLOC_036181	Gm11814	4:10438814-10439743	Uninfected	Acute	OK	0.763266	1.23706	0.696653	1.66754	0.0042	0.0443643	yes
XLOC_036185	XLOC_036185	Plekhf2	4:10988341-11008242	Uninfected	Acute	OK	2.9362	4.3277	0.559649	1.93114	0.00065	0.00948356	yes
XLOC_036222	XLOC_036222	Gm11874,Gm22690,Ripk2	4:16115726-16163669	Uninfected	Acute	OK	2.28615	3.55778	0.63806	2.06675	5e-05	0.000954895	yes
XLOC_036238	XLOC_036238	Cpne3	4:19519253-19570108	Uninfected	Acute	OK	3.37272	4.71559	0.483526	2.06419	0.00025	0.00409725	yes
XLOC_036308	XLOC_036308	Pnrc1	4:33245422-33290163	Uninfected	Acute	OK	19.9439	26.0935	0.387739	1.70645	0.00285	0.0323938	yes
XLOC_036342	XLOC_036342	Gm12385	4:39707998-39793085	Uninfected	Acute	OK	0.265207	0.463341	0.804953	1.88063	0.002	0.0241779	yes
XLOC_036347	XLOC_036347	Gm12389	4:40116815-40117233	Uninfected	Acute	OK	11.8022	7.01096	-0.751373	-4.44227	0.00015	0.00259571	yes
XLOC_036348	XLOC_036348	Ddx58	4:40203772-40240085	Uninfected	Acute	OK	1.92136	10.9307	2.50819	7.35898	5e-05	0.000954895	yes
XLOC_036358	XLOC_036358	B4galt1	4:40804596-40873360	Uninfected	Acute	OK	1.84119	4.86617	1.40215	5.54622	5e-05	0.000954895	yes
XLOC_036425	XLOC_036425	Tpm2	4:43514704-43523765	Uninfected	Acute	OK	5.12269	3.41968	-0.583039	-2.1148	0.0004	0.00617175	yes
XLOC_036461	XLOC_036461	0	4:45723821-45739302	Uninfected	Acute	OK	0.211813	0.0880448	-1.26648	-2.38051	0.0011	0.0147655	yes
XLOC_036477	XLOC_036477	Gabbr2	4:46662317-46991873	Uninfected	Acute	OK	66.4489	49.6704	-0.419858	-1.98109	0.0011	0.0147655	yes
XLOC_036512	XLOC_036512	4930412L05Rik	4:53196253-53217857	Uninfected	Acute	OK	0.27602	0.178383	-0.629797	-1.49292	0.0024	0.0281744	yes
XLOC_036518	XLOC_036518	Rps15a-ps8	4:53791069-53791456	Uninfected	Acute	OK	2.90679	8.03976	1.46773	7.17959	5e-05	0.000954895	yes
XLOC_036552	XLOC_036552	D630039A03Rik	4:57908482-57916297	Uninfected	Acute	OK	0.153324	0.300267	0.969664	2.44096	0.0004	0.00617175	yes
XLOC_036553	XLOC_036553	0	4:57919460-57924751	Uninfected	Acute	OK	0.248885	0.676711	1.44306	4.28901	5e-05	0.000954895	yes
XLOC_036557	XLOC_036557	Lpar1	4:58435244-58553958	Uninfected	Acute	OK	11.3655	5.67714	-1.00142	-2.6117	0.0001	0.00179671	yes
XLOC_036569	XLOC_036569	Ptbp3	4:59471867-59549625	Uninfected	Acute	OK	5.17083	8.02124	0.63343	2.08435	0.00085	0.0118877	yes
XLOC_036604	XLOC_036604	Rnf183	4:62427539-62435252	Uninfected	Acute	OK	0.0270755	0.18787	2.79468	1.16601	0.00475	0.0490192	yes
XLOC_036613	XLOC_036613	Akna,Orm2	4:63344559-63410177	Uninfected	Acute	OK	1.33843	2.57012	0.941296	3.61107	5e-05	0.000954895	yes
XLOC_036621	XLOC_036621	Tnfsf8	4:63831307-63861347	Uninfected	Acute	OK	0.0165831	1.42885	6.429	8.72881	5e-05	0.000954895	yes
XLOC_036623	XLOC_036623	Tnc	4:63928244-64149924	Uninfected	Acute	OK	1.66045	0.747435	-1.15155	-4.3461	5e-05	0.000954895	yes
XLOC_036634	XLOC_036634	Gm11223	4:69925200-69926171	Uninfected	Acute	OK	200.154	145.553	-0.459571	-2.83707	0.0001	0.00179671	yes
XLOC_036669	XLOC_036669	0	4:80508955-80515332	Uninfected	Acute	OK	0.289321	0.0617563	-2.22801	-3.32879	5e-05	0.000954895	yes
XLOC_036704	XLOC_036704	Plin2	4:86648385-86670060	Uninfected	Acute	OK	4.68141	13.9209	1.57224	6.17522	5e-05	0.000954895	yes
XLOC_036745	XLOC_036745	Cdkn2b	4:89302864-89311214	Uninfected	Acute	OK	0.5123	0.261571	-0.969788	-1.80155	0.00435	0.0455961	yes
XLOC_036776	XLOC_036776	Jun	4:95049033-95167318	Uninfected	Acute	OK	11.3393	16.3074	0.52419	2.43178	0.0001	0.00179671	yes
XLOC_036784	XLOC_036784	Cyp2j12	4:96099317-96141152	Uninfected	Acute	OK	0.895034	0.54665	-0.711324	-1.99916	0.0007	0.0101294	yes
XLOC_036794	XLOC_036794	Cyp2j9	4:96568428-96591578	Uninfected	Acute	OK	8.74587	25.2197	1.52788	6.8557	5e-05	0.000954895	yes
XLOC_036855	XLOC_036855	Gm12722	4:105374453-105374946	Uninfected	Acute	OK	2.59543	4.57403	0.817489	3.44207	0.00025	0.00409725	yes
XLOC_036861	XLOC_036861	Pcsk9	4:106442117-106464723	Uninfected	Acute	OK	1.65815	0.778856	-1.09015	-3.64749	5e-05	0.000954895	yes
XLOC_036888	XLOC_036888	Cpt2	4:107903980-107923610	Uninfected	Acute	OK	3.03944	5.0185	0.723451	2.66705	5e-05	0.000954895	yes
XLOC_036966	XLOC_036966	Tspan1	4:116161868-116167601	Uninfected	Acute	OK	0.179924	0.0757579	-1.24792	-1.33616	0.00465	0.048136	yes
XLOC_036991	XLOC_036991	Kif2c	4:117159638-117182639	Uninfected	Acute	OK	0.0837132	0.379166	2.1793	1.90239	5e-05	0.000954895	yes
XLOC_037007	XLOC_037007	Ptprf	4:118207786-118291405	Uninfected	Acute	OK	24.4528	18.0623	-0.437019	-1.87913	0.0012	0.0158388	yes
XLOC_037015	XLOC_037015	Tmem125	4:118540556-118544049	Uninfected	Acute	OK	3.22378	1.07137	-1.5893	-4.85883	5e-05	0.000954895	yes
XLOC_037054	XLOC_037054	Foxo6	4:120266837-120287539	Uninfected	Acute	OK	4.66464	3.03576	-0.619706	-1.69768	0.0048	0.0494163	yes
XLOC_037084	XLOC_037084	Mfsd2a	4:122946849-122961188	Uninfected	Acute	OK	9.14649	13.2164	0.531034	2.30767	0.00025	0.00409725	yes
XLOC_037122	XLOC_037122	Zc3h12a	4:125118362-125127925	Uninfected	Acute	OK	0.47249	1.22848	1.37852	2.67747	5e-05	0.000954895	yes
XLOC_037159	XLOC_037159	CK137956	4:127927468-127987652	Uninfected	Acute	OK	0.621294	0.404501	-0.619135	-1.75214	0.0024	0.0281744	yes
XLOC_037163	XLOC_037163	Tlr12	4:128615368-128618619	Uninfected	Acute	OK	0.192396	0.954552	2.31074	3.71615	5e-05	0.000954895	yes
XLOC_037168	XLOC_037168	Rnf19b	4:129058270-129088201	Uninfected	Acute	OK	0.309853	0.775186	1.32296	2.77194	5e-05	0.000954895	yes
XLOC_037181	XLOC_037181	Lck	4:129548343-129573641	Uninfected	Acute	OK	1.26583	3.09509	1.2899	3.18509	5e-05	0.000954895	yes
XLOC_037182	XLOC_037182	Fam167b	4:129576814-129578549	Uninfected	Acute	OK	0.214063	0.472698	1.14288	1.58671	0.0043	0.0451823	yes
XLOC_037197	XLOC_037197	Hcrtr1	4:130130214-130139359	Uninfected	Acute	OK	1.17251	0.669767	-0.807874	-2.47945	5e-05	0.000954895	yes
XLOC_037198	XLOC_037198	Tinagl1	4:130164453-130175122	Uninfected	Acute	OK	2.84584	7.52504	1.40285	5.19632	5e-05	0.000954895	yes
XLOC_037203	XLOC_037203	Nkain1	4:130530127-130574173	Uninfected	Acute	OK	18.2818	11.9082	-0.618456	-2.80459	5e-05	0.000954895	yes
XLOC_037225	XLOC_037225	Phactr4	4:132355836-132422489	Uninfected	Acute	OK	3.19173	5.56693	0.802542	1.99233	0.0005	0.00752907	yes
XLOC_037241	XLOC_037241	Wasf2	4:133130504-133199774	Uninfected	Acute	OK	0.822256	1.92213	1.22505	1.95141	0.0014	0.0179656	yes
XLOC_037242	XLOC_037242	Gpr3	4:133208907-133224555	Uninfected	Acute	OK	4.03643	1.7683	-1.19071	-3.45713	5e-05	0.000954895	yes
XLOC_037264	XLOC_037264	Cd52	4:134065911-134095082	Uninfected	Acute	OK	2.35825	38.9599	4.0462	13.0869	5e-05	0.000954895	yes
XLOC_037272	XLOC_037272	Grrp1	4:134250894-134262833	Uninfected	Acute	OK	1.46455	3.5212	1.26561	3.81235	5e-05	0.000954895	yes
XLOC_037273	XLOC_037273	0	4:134262916-134266327	Uninfected	Acute	OK	0.0885426	0.584741	2.72336	4.01974	0.00035	0.00547908	yes
XLOC_037287	XLOC_037287	Clic4	4:135213947-135272814	Uninfected	Acute	OK	24.596	45.5724	0.889735	4.46896	5e-05	0.000954895	yes
XLOC_037315	XLOC_037315	Ephb2	4:136647538-136835988	Uninfected	Acute	OK	4.20045	2.65385	-0.662458	-2.54252	5e-05	0.000954895	yes
XLOC_037316	XLOC_037316	C1qb	4:136880103-136886213	Uninfected	Acute	OK	9.2819	68.6081	2.88589	7.72443	5e-05	0.000954895	yes
XLOC_037317	XLOC_037317	C1qc	4:136889799-136893065	Uninfected	Acute	OK	8.90573	64.7618	2.86234	11.8149	5e-05	0.000954895	yes
XLOC_037318	XLOC_037318	C1qa	4:136895916-136898803	Uninfected	Acute	OK	16.2079	83.5994	2.3668	10.3487	5e-05	0.000954895	yes
XLOC_037325	XLOC_037325	Gm13005	4:137218980-137222156	Uninfected	Acute	OK	0.499459	0.158167	-1.65892	-2.93777	5e-05	0.000954895	yes
XLOC_037336	XLOC_037336	Alpl	4:137741732-137796723	Uninfected	Acute	OK	5.11582	1.37533	-1.89519	-6.21407	5e-05	0.000954895	yes
XLOC_037344	XLOC_037344	Fam43b	4:138394091-138397714	Uninfected	Acute	OK	9.66596	6.93487	-0.479044	-1.98149	0.00075	0.0106831	yes
XLOC_037345	XLOC_037345	0	4:138466170-138469953	Uninfected	Acute	OK	0.228462	0.12761	-0.840211	-2.08465	0.00135	0.0174357	yes
XLOC_037355	XLOC_037355	Htr6	4:138972868-139080022	Uninfected	Acute	OK	3.78713	2.44679	-0.630216	-2.15124	0.00035	0.00547908	yes
XLOC_037360	XLOC_037360	Ccnd3-ps	4:139345299-139346180	Uninfected	Acute	OK	0.340528	0.675867	0.988967	2.3973	0.00195	0.0236591	yes
XLOC_037368	XLOC_037368	Klhdc7a	4:139961258-139968457	Uninfected	Acute	OK	2.80273	3.63237	0.37408	1.63047	0.00425	0.0447352	yes
XLOC_037369	XLOC_037369	Igsf21	4:140026845-140246784	Uninfected	Acute	OK	32.0351	20.2367	-0.662682	-2.9631	5e-05	0.000954895	yes
XLOC_037387	XLOC_037387	Gm694	4:141432671-141436105	Uninfected	Acute	OK	1.97927	4.98303	1.33205	5.46803	5e-05	0.000954895	yes
XLOC_037391	XLOC_037391	Tmem82	4:141613375-141618633	Uninfected	Acute	OK	0.289707	0.942687	1.70219	4.14296	5e-05	0.000954895	yes
XLOC_037392	XLOC_037392	Slc25a34	4:141618823-141623821	Uninfected	Acute	OK	3.00118	7.28994	1.28038	5.1779	5e-05	0.000954895	yes
XLOC_037409	XLOC_037409	Gm13042	4:143458377-143460538	Uninfected	Acute	OK	0.356094	0.179852	-0.985451	-2.29519	0.00085	0.0118877	yes
XLOC_037448	XLOC_037448	Tnfrsf1b	4:145211787-145246870	Uninfected	Acute	OK	0.762764	3.22634	2.08059	6.36262	5e-05	0.000954895	yes
XLOC_037495	XLOC_037495	0	4:148208537-148214797	Uninfected	Acute	OK	0.268361	1.39546	2.3785	4.24462	5e-05	0.000954895	yes
XLOC_037518	XLOC_037518	0	4:149580850-149586364	Uninfected	Acute	OK	0.394535	0.257871	-0.613502	-1.94857	0.00165	0.0205249	yes
XLOC_037519	XLOC_037519	Pik3cd	4:149649167-149702571	Uninfected	Acute	OK	6.01928	8.56567	0.508976	2.04834	0.0004	0.00617175	yes
XLOC_037571	XLOC_037571	Tnfrsf14	4:154921584-154933387	Uninfected	Acute	OK	0.719807	5.20947	2.85545	5.34381	5e-05	0.000954895	yes
XLOC_037574	XLOC_037574	Plch2	4:154982826-155056784	Uninfected	Acute	OK	20.6867	15.6092	-0.40631	-1.79403	0.00305	0.0341375	yes
XLOC_037590	XLOC_037590	Tmem88b	4:155777475-155785874	Uninfected	Acute	OK	15.5671	11.7482	-0.406064	-1.84033	0.0013	0.0169135	yes
XLOC_037606	XLOC_037606	Isg15	4:156197756-156203181	Uninfected	Acute	OK	1.5484	40.9054	4.72344	10.2817	5e-05	0.000954895	yes
XLOC_037616	XLOC_037616	0	4:4793506-4806815	Uninfected	Acute	OK	0.414919	0.595318	0.520833	2.0237	0.00085	0.0118877	yes
XLOC_037618	XLOC_037618	0	4:4814153-4817710	Uninfected	Acute	OK	0.095131	0.172528	0.858844	1.93636	0.0029	0.0328875	yes
XLOC_037851	XLOC_037851	E130309F12Rik	4:49054997-49408151	Uninfected	Acute	OK	3.2739	7.04723	1.10605	3.5666	5e-05	0.000954895	yes
XLOC_037868	XLOC_037868	0	4:55421221-55422100	Uninfected	Acute	OK	0.129557	0.805036	2.63546	5.0109	5e-05	0.000954895	yes
XLOC_037990	XLOC_037990	0	4:96556115-96558188	Uninfected	Acute	OK	0.275944	0.487663	0.821507	2.25385	0.00075	0.0106831	yes
XLOC_038066	XLOC_038066	0	4:120257033-120260007	Uninfected	Acute	OK	0.165071	0.0863074	-0.935531	-1.95385	0.00275	0.0314117	yes
XLOC_038074	XLOC_038074	0	4:121292436-121292602	Uninfected	Acute	OK	0	6.04398	inf	-nan	5e-05	0.000954895	yes
XLOC_038075	XLOC_038075	0	4:121490146-121490424	Uninfected	Acute	OK	0	4.32501	inf	-nan	5e-05	0.000954895	yes
XLOC_038113	XLOC_038113	0	4:128422243-128432594	Uninfected	Acute	OK	0.404385	0.246376	-0.714867	-2.51213	0.0001	0.00179671	yes
XLOC_038114	XLOC_038114	0	4:128439897-128442568	Uninfected	Acute	OK	0.484713	0.290143	-0.740363	-2.14963	0.0006	0.0088486	yes
XLOC_038126	XLOC_038126	0	4:129382697-129405188	Uninfected	Acute	OK	0.0867318	0.312483	1.84914	2.76892	5e-05	0.000954895	yes
XLOC_038142	XLOC_038142	0	4:129974702-129976461	Uninfected	Acute	OK	2.51452	1.72526	-0.543469	-2.10579	0.001	0.0136179	yes
XLOC_038180	XLOC_038180	0	4:133103189-133103984	Uninfected	Acute	OK	0.209311	0.542871	1.37496	2.91266	0.0014	0.0179656	yes
XLOC_038202	XLOC_038202	0	4:134250894-134262833	Uninfected	Acute	OK	0.0982916	0.340557	1.79276	2.06756	0.00215	0.0257221	yes
XLOC_038210	XLOC_038210	0	4:134734256-134737955	Uninfected	Acute	OK	0.153439	0.0844787	-0.861002	-1.9001	0.00305	0.0341375	yes
XLOC_038236	XLOC_038236	0	4:137231193-137232323	Uninfected	Acute	OK	0.396747	0.179433	-1.14477	-2.40358	0.00175	0.0215546	yes
XLOC_038239	XLOC_038239	0	4:137235355-137239695	Uninfected	Acute	OK	0.163776	0.0494032	-1.72905	-3.51148	5e-05	0.000954895	yes
XLOC_038243	XLOC_038243	0	4:137246117-137247309	Uninfected	Acute	OK	0.217526	0.0574999	-1.91956	-2.49864	0.0026	0.0299603	yes
XLOC_038246	XLOC_038246	0	4:137250031-137251494	Uninfected	Acute	OK	0.189513	0.0362573	-2.38595	-2.58809	0.00485	0.0498798	yes
XLOC_038247	XLOC_038247	0	4:137251627-137253276	Uninfected	Acute	OK	0.191847	0.0840529	-1.19059	-2.02421	0.00415	0.0439289	yes
XLOC_038248	XLOC_038248	0	4:137253924-137255687	Uninfected	Acute	OK	0.198386	0.0901334	-1.13818	-2.03829	0.00355	0.0388226	yes
XLOC_038249	XLOC_038249	0	4:137255792-137256758	Uninfected	Acute	OK	0.28893	0.100206	-1.52776	-2.51396	0.00275	0.0314117	yes
XLOC_038251	XLOC_038251	0	4:137258811-137273350	Uninfected	Acute	OK	0.275731	0.0944547	-1.54556	-5.07198	5e-05	0.000954895	yes
XLOC_038269	XLOC_038269	0	4:137988165-137990194	Uninfected	Acute	OK	0.593212	0.344477	-0.784141	-2.28198	0.0007	0.0101294	yes
XLOC_038316	XLOC_038316	0	4:141538765-141539802	Uninfected	Acute	OK	0.069993	0.259691	1.89151	2.55008	0.0041	0.0434455	yes
XLOC_038367	XLOC_038367	0	4:142400215-142404947	Uninfected	Acute	OK	0.778765	1.07615	0.466621	1.74678	0.0031	0.0346326	yes
XLOC_038369	XLOC_038369	0	4:142405887-142411891	Uninfected	Acute	OK	1.33486	1.76613	0.403901	1.6662	0.0045	0.0467605	yes
XLOC_038371	XLOC_038371	0	4:142412676-142418284	Uninfected	Acute	OK	1.38159	1.94034	0.489983	2.02587	0.00095	0.0130374	yes
XLOC_038402	XLOC_038402	0	4:144092239-144092563	Uninfected	Acute	OK	8.33301	3.57237	-1.22196	-7.71747	5e-05	0.000954895	yes
XLOC_038434	XLOC_038434	0	4:148201845-148206544	Uninfected	Acute	OK	0.0304705	0.192356	2.65829	4.83204	5e-05	0.000954895	yes
XLOC_038436	XLOC_038436	0	4:148207976-148208315	Uninfected	Acute	OK	0.498337	2.30895	2.21204	6.50966	0.0024	0.0281744	yes
XLOC_038496	XLOC_038496	0	4:154918964-154919365	Uninfected	Acute	OK	1.84898	9.73014	2.39573	11.5898	5e-05	0.000954895	yes
XLOC_038497	XLOC_038497	0	4:154919475-154919816	Uninfected	Acute	OK	0.559831	3.75234	2.74473	9.39151	5e-05	0.000954895	yes
XLOC_038526	XLOC_038526	Cdk6	5:3341458-3531074	Uninfected	Acute	OK	0.458155	1.20327	1.39305	4.5123	5e-05	0.000954895	yes
XLOC_038542	XLOC_038542	Tubb4b-ps1	5:7179364-7180699	Uninfected	Acute	OK	9.9251	7.13909	-0.475343	-2.22219	0.00095	0.0130374	yes
XLOC_038546	XLOC_038546	Steap4	5:7960471-7982213	Uninfected	Acute	OK	0.183893	1.17711	2.67831	7.74632	5e-05	0.000954895	yes
XLOC_038554	XLOC_038554	Abcb1b	5:8773576-8866314	Uninfected	Acute	OK	0.530489	0.89089	0.747925	2.4947	5e-05	0.000954895	yes
XLOC_038607	XLOC_038607	Gsap	5:21186266-21291701	Uninfected	Acute	OK	2.74317	4.22871	0.624374	2.73114	5e-05	0.000954895	yes
XLOC_038608	XLOC_038608	Fgl2	5:21292960-21424677	Uninfected	Acute	OK	1.02696	11.3326	3.46403	8.12168	5e-05	0.000954895	yes
XLOC_038642	XLOC_038642	0	5:25119422-25128872	Uninfected	Acute	OK	0.234583	0.10471	-1.1637	-2.39701	5e-05	0.000954895	yes
XLOC_038648	XLOC_038648	Cct8l1,Gm22656	5:25508844-25520497	Uninfected	Acute	OK	0.557189	0.197999	-1.49267	-2.09234	0.0025	0.0291321	yes
XLOC_038657	XLOC_038657	Insig1	5:28071362-28078662	Uninfected	Acute	OK	14.2407	10.9743	-0.375885	-1.85754	0.00225	0.0267269	yes
XLOC_038680	XLOC_038680	Cenpa	5:30666776-30674827	Uninfected	Acute	OK	0.881565	1.78332	1.01643	2.76161	5e-05	0.000954895	yes
XLOC_038687	XLOC_038687	Tcf23	5:30968676-30977018	Uninfected	Acute	OK	0.171566	0.590846	1.78402	4.92736	5e-05	0.000954895	yes
XLOC_038692	XLOC_038692	Trim54	5:31116711-31137630	Uninfected	Acute	OK	0.29305	0.129988	-1.17277	-1.84753	0.0026	0.0299603	yes
XLOC_038726	XLOC_038726	Gm1673	5:33983436-33985013	Uninfected	Acute	OK	43.8062	29.6857	-0.561367	-2.07825	0.00025	0.00409725	yes
XLOC_038733	XLOC_038733	Sh3bp2	5:34525837-34564196	Uninfected	Acute	OK	0.935126	3.20545	1.7773	4.52553	5e-05	0.000954895	yes
XLOC_038745	XLOC_038745	Adra2c	5:35278565-35281761	Uninfected	Acute	OK	7.30112	5.40532	-0.433737	-1.99597	0.00115	0.0152796	yes
XLOC_038760	XLOC_038760	Ppp2r2c	5:36867629-36955115	Uninfected	Acute	OK	148.422	113.848	-0.382594	-1.96497	0.00075	0.0106831	yes
XLOC_038763	XLOC_038763	Crmp1	5:37242079-37336894	Uninfected	Acute	OK	59.5975	43.343	-0.459452	-2.38169	0.00015	0.00259571	yes
XLOC_038765	XLOC_038765	Cytl1	5:37735518-37739820	Uninfected	Acute	OK	0.862022	0.460733	-0.903795	-2.50868	0.00125	0.0163979	yes
XLOC_038786	XLOC_038786	Cd38	5:43868808-43912375	Uninfected	Acute	OK	0.785891	3.91907	2.31811	7.85805	5e-05	0.000954895	yes
XLOC_038794	XLOC_038794	Lap3	5:45493373-45512674	Uninfected	Acute	OK	20.7964	39.9192	0.940748	4.20577	5e-05	0.000954895	yes
XLOC_038823	XLOC_038823	0	5:53231531-53233406	Uninfected	Acute	OK	0.402657	0.175182	-1.20069	-2.6967	0.00035	0.00547908	yes
XLOC_038836	XLOC_038836	Pcdh7	5:57570081-58133629	Uninfected	Acute	OK	25.9718	19.5	-0.413477	-1.67877	0.00335	0.0369176	yes
XLOC_038850	XLOC_038850	0	5:64476837-64503574	Uninfected	Acute	OK	2.3077	0.715287	-1.68986	-5.7458	5e-05	0.000954895	yes
XLOC_038863	XLOC_038863	Rhoh	5:65863105-65896700	Uninfected	Acute	OK	0.105439	0.437597	2.05319	5.35409	5e-05	0.000954895	yes
XLOC_038887	XLOC_038887	Atp10d	5:72203291-72299380	Uninfected	Acute	OK	1.44919	3.42298	1.24001	4.3779	5e-05	0.000954895	yes
XLOC_038895	XLOC_038895	Ociad2	5:73315750-73338947	Uninfected	Acute	OK	1.25659	2.01586	0.681878	1.76777	0.0025	0.0291321	yes
XLOC_038983	XLOC_038983	Ppbp	5:90768517-90770060	Uninfected	Acute	OK	0.126406	0.601062	2.24945	4.39086	5e-05	0.000954895	yes
XLOC_038985	XLOC_038985	Cxcl1,Cxcl2,Cxcl3	5:90786102-90905928	Uninfected	Acute	OK	0.0961417	2.26407	4.55761	3.63146	0.00475	0.0490192	yes
XLOC_038993	XLOC_038993	0	5:91826741-91845264	Uninfected	Acute	OK	1.06186	0.492209	-1.10925	-2.24402	0.00015	0.00259571	yes
XLOC_039009	XLOC_039009	Sept11	5:93093456-93176073	Uninfected	Acute	OK	51.404	38.5002	-0.417014	-1.83428	0.00155	0.0194745	yes
XLOC_039034	XLOC_039034	Cxcl13	5:95956927-95961067	Uninfected	Acute	OK	0.0684177	3.45741	5.65918	8.71636	5e-05	0.000954895	yes
XLOC_039039	XLOC_039039	Anxa3	5:96793374-96845969	Uninfected	Acute	OK	4.08953	10.4931	1.35943	5.31009	5e-05	0.000954895	yes
XLOC_039040	XLOC_039040	0	5:96849514-96852890	Uninfected	Acute	OK	0	0.215962	inf	-nan	5e-05	0.000954895	yes
XLOC_039043	XLOC_039043	Bmp2k	5:96991315-97111596	Uninfected	Acute	OK	2.8821	5.86846	1.02586	3.18795	5e-05	0.000954895	yes
XLOC_039052	XLOC_039052	Bmp3	5:98854110-98887442	Uninfected	Acute	OK	4.36665	2.82484	-0.628358	-2.14214	0.0002	0.00336783	yes
XLOC_039062	XLOC_039062	Enoph1	5:100039993-100068762	Uninfected	Acute	OK	24.8356	17.8507	-0.476431	-2.43784	5e-05	0.000954895	yes
XLOC_039082	XLOC_039082	Aff1	5:103692353-103855353	Uninfected	Acute	OK	2.00087	4.34086	1.11736	4.09432	5e-05	0.000954895	yes
[truncated: 57,198 more rows]

## Sheet: Significant
test_id	gene_id	gene	locus	sample_1	sample_2	status	value_1	value_2	log2(fold_change)	test_stat	p_value	q_value	significant	Fold Change (acute/uninfected)	Fold Change (uninfected/acute)
XLOC_040101	XLOC_040101	Cxcl9	5:92321330-92328126	Uninfected	Acute	OK	0.015911	16.2772	9.99861	8.44544	5e-05	0.000954895	yes	1023.02	0.000977502
XLOC_023147	XLOC_023147	Gm20497,Olfr753-ps1	17:37138935-37185834	Uninfected	Acute	OK	0.000765542	0.689629	9.81512	0.158197	0.00085	0.0118877	yes	900.838	0.00111008
XLOC_040102	XLOC_040102	Cxcl10	5:92331826-92414628	Uninfected	Acute	OK	0.147551	87.5995	9.21356	7.03176	5e-05	0.000954895	yes	593.69	0.00168438
XLOC_029456	XLOC_029456	Lcn2	2:32384632-32387797	Uninfected	Acute	OK	0.0724513	41.927	9.17665	9.26422	5e-05	0.000954895	yes	578.692	0.00172803
XLOC_030837	XLOC_030837	Zbp1	2:173206127-173219730	Uninfected	Acute	OK	0.0893095	27.521	8.2675	12.1315	5e-05	0.000954895	yes	308.153	0.00324514
XLOC_024558	XLOC_024558	Gm4951,Iigp1	18:60211994-60395410	Uninfected	Acute	OK	0.442286	127.531	8.17165	24.5605	5e-05	0.000954895	yes	288.345	0.00346807
XLOC_024997	XLOC_024997	Gm4841	18:60211994-60395410	Uninfected	Acute	OK	0.0270845	7.51239	8.11566	12.4006	5e-05	0.000954895	yes	277.369	0.00360531
XLOC_018534	XLOC_018534	Gm22818	15:86139070-86498505	Uninfected	Acute	OK	0.359668	99.2304	8.10797	7.61844	5e-05	0.000954895	yes	275.894	0.00362457
XLOC_024560	XLOC_024560	F830016B08Rik	18:60211994-60395410	Uninfected	Acute	OK	0.0215492	5.58865	8.01872	5.3859	0.00065	0.00948356	yes	259.344	0.00385589
XLOC_040103	XLOC_040103	Cxcl11	5:92331826-92414628	Uninfected	Acute	OK	0.109986	27.423	7.96193	8.94161	5e-05	0.000954895	yes	249.332	0.00401072
XLOC_024562	XLOC_024562	BC023105	18:60441752-60442983	Uninfected	Acute	OK	0.0292892	7.26498	7.95445	7.5949	0.0026	0.0299603	yes	248.043	0.00403156
XLOC_006470	XLOC_006470	Gm12250	11:58183811-58192759	Uninfected	Acute	OK	0.241492	49.175	7.6698	17.9043	5e-05	0.000954895	yes	203.63	0.00491087
XLOC_006871	XLOC_006871	Ccl2	11:82028223-82038562	Uninfected	Acute	OK	0.143807	27.3114	7.56923	11.4035	5e-05	0.000954895	yes	189.917	0.00526546
XLOC_027519	XLOC_027519	Il1rn	2:24336852-24351494	Uninfected	Acute	OK	0.0166514	3.09869	7.53987	1.23384	0.0009	0.0124479	yes	186.092	0.00537369
XLOC_040175	XLOC_040175	Gbp10	5:105014152-105346472	Uninfected	Acute	OK	0.184753	33.8953	7.51934	10.3537	5e-05	0.000954895	yes	183.463	0.0054507
XLOC_007967	XLOC_007967	Irgm2	11:58199255-58222782	Uninfected	Acute	OK	0.0393665	7.08025	7.49069	9.24533	5e-05	0.000954895	yes	179.855	0.00556004
XLOC_040406	XLOC_040406	Niacr1	5:123863569-123865516	Uninfected	Acute	OK	0.03499	6.08322	7.44175	9.87482	5e-05	0.000954895	yes	173.856	0.00575189
XLOC_025603	XLOC_025603	0	18:60211994-60395410	Uninfected	Acute	OK	0.0555532	9.05815	7.3492	6.34839	5e-05	0.000954895	yes	163.054	0.00613295
XLOC_051935	XLOC_051935	0	8:94446631-94458199	Uninfected	Acute	OK	0.00353371	0.572881	7.34091	8.08607	0.0026	0.0299603	yes	162.119	0.00616831
XLOC_013205	XLOC_013205	Gpr141	13:19749681-19824574	Uninfected	Acute	OK	0.00977408	1.46231	7.22507	3.73386	5e-05	0.000954895	yes	149.611	0.006684
XLOC_049823	XLOC_049823	Nlrc5	8:94472762-94527272	Uninfected	Acute	OK	0.217142	31.2253	7.16793	16.281	5e-05	0.000954895	yes	143.801	0.00695404
XLOC_040149	XLOC_040149	Plac8	5:100553724-100572245	Uninfected	Acute	OK	0.158256	22.7378	7.16669	6.8202	5e-05	0.000954895	yes	143.677	0.00696004
XLOC_006471	XLOC_006471	Igtp,Irgm2	11:58199255-58222782	Uninfected	Acute	OK	1.68635	242.07	7.16537	29.1918	5e-05	0.000954895	yes	143.547	0.00696637
XLOC_040176	XLOC_040176	Gbp6	5:105014152-105346472	Uninfected	Acute	OK	0.0803515	10.4565	7.02386	6.80421	5e-05	0.000954895	yes	130.134	0.00768436
XLOC_007848	XLOC_007848	Tgtp2	11:48872150-49135387	Uninfected	Acute	OK	0.535531	69.2449	7.0146	3.33094	5e-05	0.000954895	yes	129.301	0.00773387
XLOC_050639	XLOC_050639	AC128663.1	8:94422898-94435105	Uninfected	Acute	OK	0.0223723	2.8545	6.99538	5.33576	5e-05	0.000954895	yes	127.591	0.00783755
XLOC_025938	XLOC_025938	Ms4a4d	19:11536800-11558467	Uninfected	Acute	OK	0.0303724	3.66747	6.91588	8.32268	0.0026	0.0299603	yes	120.75	0.00828157
XLOC_052222	XLOC_052222	Mmp8	9:7558428-7568486	Uninfected	Acute	OK	0.00635591	0.676856	6.73461	3.65485	0.0026	0.0299603	yes	106.492	0.00939034
XLOC_032738	XLOC_032738	Gbp2	3:142620601-142638008	Uninfected	Acute	OK	1.26405	134.324	6.73152	26.7072	5e-05	0.000954895	yes	106.265	0.00941046
XLOC_013876	XLOC_013876	Gzma	13:113093819-113100979	Uninfected	Acute	OK	0.0712691	7.55893	6.72876	6.21752	5e-05	0.000954895	yes	106.062	0.00942846
XLOC_001676	XLOC_001676	Marco	1:120474537-120505168	Uninfected	Acute	OK	0.0101099	1.06285	6.71603	3.45263	0.0023	0.0272346	yes	105.13	0.00951207
XLOC_007850	XLOC_007850	Gm12188	11:48872150-49135387	Uninfected	Acute	OK	0.0126187	1.30286	6.68998	0.954396	5e-05	0.000954895	yes	103.248	0.00968538
XLOC_002048	XLOC_002048	Ifi202b	1:173962568-174004482	Uninfected	Acute	OK	0.154193	15.8947	6.68766	14.8064	5e-05	0.000954895	yes	103.083	0.00970091
XLOC_010322	XLOC_010322	Serpina3f,Serpina3g,Serpina3h	12:104112723-104414330	Uninfected	Acute	OK	0.548073	55.6729	6.66646	7.32808	5e-05	0.000954895	yes	101.579	0.00984452
XLOC_025845	XLOC_025845	Batf2	19:6134369-6172476	Uninfected	Acute	OK	0.157228	15.7845	6.64951	2.66575	5e-05	0.000954895	yes	100.392	0.00996091
XLOC_006325	XLOC_006325	Ifi47,Olfr56	11:48872150-49135387	Uninfected	Acute	OK	0.385308	38.5637	6.64509	7.23769	5e-05	0.000954895	yes	100.085	0.00999147
XLOC_026610	XLOC_026610	Ch25h	19:34473778-34481731	Uninfected	Acute	OK	0.151316	14.6556	6.59774	10.3134	5e-05	0.000954895	yes	96.8543	0.0103248
XLOC_007844	XLOC_007844	Gm12185,Tgtp1	11:48872150-49135387	Uninfected	Acute	OK	0.195447	17.9142	6.51818	4.98181	5e-05	0.000954895	yes	91.6576	0.0109102
XLOC_023462	XLOC_023462	0	17:84070538-84083637	Uninfected	Acute	OK	0.00684622	0.605834	6.46747	3.78818	5e-05	0.000954895	yes	88.4918	0.0113005
XLOC_018353	XLOC_018353	Ly6a	15:74979811-75315220	Uninfected	Acute	OK	3.81807	335.217	6.45611	16.3297	5e-05	0.000954895	yes	87.7975	0.0113898
XLOC_015202	XLOC_015202	0	14:47786270-47823300	Uninfected	Acute	OK	0.0187234	1.63795	6.45091	2.64827	0.00015	0.00259571	yes	87.4814	0.011431
XLOC_036621	XLOC_036621	Tnfsf8	4:63831307-63861347	Uninfected	Acute	OK	0.0165831	1.42885	6.429	8.72881	5e-05	0.000954895	yes	86.163	0.0116059
XLOC_024566	XLOC_024566	Cd74,Mir5107	18:60803847-60812646	Uninfected	Acute	OK	4.90616	390.9	6.31606	25.6678	5e-05	0.000954895	yes	79.6753	0.0125509
XLOC_026060	XLOC_026060	Cd274	19:29348598-29388319	Uninfected	Acute	OK	0.610112	48.4011	6.30982	13.8042	5e-05	0.000954895	yes	79.3315	0.0126053
XLOC_033685	XLOC_033685	Ifi44l	3:151758735-151763457	Uninfected	Acute	OK	0.113589	8.64307	6.24965	7.68693	5e-05	0.000954895	yes	76.0907	0.0131422
XLOC_022191	XLOC_022191	H2-Ab1	17:34263208-34269418	Uninfected	Acute	OK	0.7084	51.2656	6.17728	15.6781	5e-05	0.000954895	yes	72.3682	0.0138182
XLOC_002045	XLOC_002045	AI607873,Ifi204,Mnda	1:173723429-173942672	Uninfected	Acute	OK	0.101338	7.18186	6.14711	9.96119	5e-05	0.000954895	yes	70.8704	0.0141103
XLOC_000943	XLOC_000943	Pyhin1	1:173630641-173648048	Uninfected	Acute	OK	0.0206594	1.42661	6.10965	5.60017	5e-05	0.000954895	yes	69.0538	0.0144815
XLOC_032734	XLOC_032734	Gbp5	3:142496933-142522344	Uninfected	Acute	OK	0.530765	36.6167	6.10829	23.9047	5e-05	0.000954895	yes	68.9885	0.0144952
XLOC_025934	XLOC_025934	Ms4a4b	19:11404769-11488741	Uninfected	Acute	OK	0.0471322	3.12443	6.05074	3.18078	5e-05	0.000954895	yes	66.2908	0.0150851
XLOC_023023	XLOC_023023	H2-Ea-ps	17:34341958-34346736	Uninfected	Acute	OK	0.741853	47.9545	6.01439	17.4205	5e-05	0.000954895	yes	64.6415	0.0154699
XLOC_022179	XLOC_022179	H2-K1	17:33974784-34000333	Uninfected	Acute	OK	5.73255	370.284	6.01331	19.0725	5e-05	0.000954895	yes	64.5932	0.0154815
XLOC_033684	XLOC_033684	Ifi44	3:151730921-151749947	Uninfected	Acute	OK	0.251286	15.6098	5.95698	8.81046	5e-05	0.000954895	yes	62.1197	0.016098
XLOC_006872	XLOC_006872	Ccl7	11:82045711-82047525	Uninfected	Acute	OK	0.110533	6.76734	5.93604	10.0515	5e-05	0.000954895	yes	61.2246	0.0163333
XLOC_040173	XLOC_040173	Gbp4,Gbp8,Gbp9	5:105014152-105346472	Uninfected	Acute	OK	1.74866	105.829	5.91934	20.9483	5e-05	0.000954895	yes	60.5201	0.0165234
XLOC_025933	XLOC_025933	Ms4a4c	19:11404769-11488741	Uninfected	Acute	OK	0.0647513	3.8596	5.8974	4.52341	0.00195	0.0236591	yes	59.6065	0.0167767
XLOC_045208	XLOC_045208	Nkg7	7:43437072-43438246	Uninfected	Acute	OK	0.0536421	2.92117	5.76704	6.58665	0.0026	0.0299603	yes	54.4567	0.0183632
XLOC_047867	XLOC_047867	Sct	7:141278327-141279209	Uninfected	Acute	OK	0.0519563	2.78536	5.74442	2.59472	0.0013	0.0169135	yes	53.6097	0.0186534
XLOC_022187	XLOC_022187	Psmb8	17:34197720-34216321	Uninfected	Acute	OK	1.88557	98.6612	5.70941	13.9214	5e-05	0.000954895	yes	52.3243	0.0191116
XLOC_035287	XLOC_035287	BC042782,n-R5s189	4:95049033-95167318	Uninfected	Acute	OK	0.732743	38.0575	5.69873	5.03589	5e-05	0.000954895	yes	51.9384	0.0192536
XLOC_022192	XLOC_022192	H2-Eb1	17:34305882-34316249	Uninfected	Acute	OK	1.04511	53.7498	5.68454	16.4919	5e-05	0.000954895	yes	51.4298	0.019444
XLOC_022236	XLOC_022236	H2-Q1	17:35262729-35325099	Uninfected	Acute	OK	0.114559	5.88212	5.68218	4.0178	0.00015	0.00259571	yes	51.3458	0.0194758
XLOC_007842	XLOC_007842	Irgm1	11:48860128-48871981	Uninfected	Acute	OK	3.40024	173.844	5.67601	22.1684	5e-05	0.000954895	yes	51.127	0.0195591
XLOC_032735	XLOC_032735	Gbp7	3:142530337-142550083	Uninfected	Acute	OK	0.533675	27.1384	5.66823	22.5148	5e-05	0.000954895	yes	50.8519	0.0196649
XLOC_039034	XLOC_039034	Cxcl13	5:95956927-95961067	Uninfected	Acute	OK	0.0684177	3.45741	5.65918	8.71636	5e-05	0.000954895	yes	50.5339	0.0197887
XLOC_023021	XLOC_023021	H2-Aa	17:34282743-34287827	Uninfected	Acute	OK	1.24077	62.6636	5.65832	19.5009	5e-05	0.000954895	yes	50.5038	0.0198005
XLOC_006874	XLOC_006874	Ccl12	11:82101844-82103400	Uninfected	Acute	OK	0.513587	25.7384	5.64717	10.9321	5e-05	0.000954895	yes	50.115	0.0199541
XLOC_026455	XLOC_026455	AW112010	19:11047612-11055805	Uninfected	Acute	OK	1.40025	69.9999	5.6436	17.6899	5e-05	0.000954895	yes	49.991	0.0200036
XLOC_023009	XLOC_023009	H2-K1	17:33974784-34000333	Uninfected	Acute	OK	3.96151	195.512	5.62506	21.6075	5e-05	0.000954895	yes	49.3529	0.0202622
XLOC_043658	XLOC_043658	Klrk1	6:129601716-129623995	Uninfected	Acute	OK	0.0299731	1.46105	5.6072	2.21445	5e-05	0.000954895	yes	48.7454	0.0205148
XLOC_000853	XLOC_000853	Selp	1:164115263-164220925	Uninfected	Acute	OK	0.0163512	0.794153	5.60195	0.960308	0.00075	0.0106831	yes	48.5685	0.0205895
XLOC_022240	XLOC_022240	H2-Q4	17:35377020-35385290	Uninfected	Acute	OK	1.2565	60.9196	5.59943	20.9157	5e-05	0.000954895	yes	48.4836	0.0206255
XLOC_023018	XLOC_023018	Psmb9	17:34181987-34197225	Uninfected	Acute	OK	1.13046	54.6013	5.59395	11.8918	5e-05	0.000954895	yes	48.3001	0.0207039
XLOC_039226	XLOC_039226	Oasl2	5:114896670-114912240	Uninfected	Acute	OK	1.14686	55.2078	5.58911	19.312	5e-05	0.000954895	yes	48.1382	0.0207735
XLOC_023334	XLOC_023334	C3	17:57203969-57228136	Uninfected	Acute	OK	0.334042	16.0038	5.58224	11.1987	5e-05	0.000954895	yes	47.9095	0.0208727
XLOC_046117	XLOC_046117	Gm14548	7:3711408-3915503	Uninfected	Acute	OK	0.0269324	1.25219	5.53896	4.97153	0.0004	0.00617175	yes	46.4938	0.0215082
XLOC_022183	XLOC_022183	H2-Oa	17:34083842-34095309	Uninfected	Acute	OK	0.09419	4.36749	5.53508	7.34245	5e-05	0.000954895	yes	46.3689	0.0215662
XLOC_050292	XLOC_050292	Msr1	8:39543361-39642710	Uninfected	Acute	OK	0.0885899	4.07095	5.52208	7.56316	5e-05	0.000954895	yes	45.9528	0.0217615
XLOC_002352	XLOC_002352	0	1:34632555-34636059	Uninfected	Acute	OK	0.0171635	0.784061	5.51355	7.0123	5e-05	0.000954895	yes	45.6819	0.0218905
XLOC_020124	XLOC_020124	Mefv	16:3707158-3718218	Uninfected	Acute	OK	0.00885541	0.384051	5.4386	2.41503	0.00015	0.00259571	yes	43.3691	0.0230579
XLOC_004350	XLOC_004350	Fam26f	10:34126068-34128488	Uninfected	Acute	OK	0.134794	5.69004	5.39961	6.69148	5e-05	0.000954895	yes	42.2129	0.0236895
XLOC_025935	XLOC_025935	Ms4a6c	19:11404769-11488741	Uninfected	Acute	OK	0.236999	9.91446	5.38658	10.471	5e-05	0.000954895	yes	41.8333	0.0239044
XLOC_022186	XLOC_022186	Tap1	17:34181987-34197225	Uninfected	Acute	OK	1.21854	49.921	5.35642	18.0234	5e-05	0.000954895	yes	40.9679	0.0244094
XLOC_040361	XLOC_040361	Oas1g	5:120873922-120907521	Uninfected	Acute	OK	0.0448607	1.8032	5.32897	4.59052	5e-05	0.000954895	yes	40.1955	0.0248784
XLOC_050743	XLOC_050743	Hp	8:109575129-109579172	Uninfected	Acute	OK	0.0892627	3.53336	5.30684	10.4919	5e-05	0.000954895	yes	39.5838	0.0252628
XLOC_021898	XLOC_021898	Fpr2,Fpr3	17:17887561-17971677	Uninfected	Acute	OK	0.183554	7.23655	5.30102	4.93108	5e-05	0.000954895	yes	39.4246	0.0253648
XLOC_053499	XLOC_053499	Cd3e	9:44998738-45009748	Uninfected	Acute	OK	0.0259782	0.958361	5.2052	3.85021	0.00035	0.00547908	yes	36.891	0.0271069
XLOC_004428	XLOC_004428	Gp49a	10:51451537-51520921	Uninfected	Acute	OK	0.0348978	1.26012	5.17429	7.51637	5e-05	0.000954895	yes	36.1089	0.027694
XLOC_052325	XLOC_052325	AB124611	9:21526175-21546365	Uninfected	Acute	OK	0.138845	4.99924	5.17016	5.37924	5e-05	0.000954895	yes	36.0059	0.0277732
XLOC_018403	XLOC_018403	Apol10b,Apol11b,Apol9a	15:77388220-77643311	Uninfected	Acute	OK	0.0588926	2.10859	5.16205	4.98464	5e-05	0.000954895	yes	35.804	0.0279298
XLOC_042183	XLOC_042183	Cd8a	6:71361384-71379171	Uninfected	Acute	OK	0.0153217	0.547071	5.15807	4.02991	5e-05	0.000954895	yes	35.7056	0.0280068
XLOC_006875	XLOC_006875	Ccl8	11:82115184-82116799	Uninfected	Acute	OK	0.489394	17.4309	5.15451	7.35723	5e-05	0.000954895	yes	35.6173	0.0280762
XLOC_057000	XLOC_057000	Cybb	X:9435251-9487771	Uninfected	Acute	OK	0.190562	6.7845	5.15391	6.53402	5e-05	0.000954895	yes	35.6026	0.0280878
XLOC_017757	XLOC_017757	Apol6	15:77015488-77058683	Uninfected	Acute	OK	0.0852795	2.85049	5.06287	4.02646	5e-05	0.000954895	yes	33.4253	0.0299175
XLOC_001243	XLOC_001243	Neurl3	1:36264596-36274667	Uninfected	Acute	OK	0.166024	5.50593	5.05152	13.7742	5e-05	0.000954895	yes	33.1635	0.0301537
XLOC_032338	XLOC_032338	S100a8	3:90669070-90670034	Uninfected	Acute	OK	0.52824	17.3643	5.03879	17.0471	5e-05	0.000954895	yes	32.872	0.030421
XLOC_028482	XLOC_028482	AA467197,Mir147	2:122636985-122641191	Uninfected	Acute	OK	0.133854	4.37413	5.03026	2.35946	5e-05	0.000954895	yes	32.6784	0.0306013
XLOC_004429	XLOC_004429	Lilrb4	10:51451537-51520921	Uninfected	Acute	OK	0.0452517	1.47288	5.02452	4.96867	0.0002	0.00336783	yes	32.5486	0.0307233
XLOC_011083	XLOC_011083	Gpr132	12:112850825-112860916	Uninfected	Acute	OK	0.0215347	0.645784	4.90632	4.53226	5e-05	0.000954895	yes	29.9881	0.0333466
XLOC_047738	XLOC_047738	Spn	7:127132231-127137823	Uninfected	Acute	OK	0.043474	1.2864	4.88704	8.55067	5e-05	0.000954895	yes	29.5901	0.0337951
XLOC_016315	XLOC_016315	Phf11d	14:59347406-59365470	Uninfected	Acute	OK	0.136968	3.86857	4.81988	7.01923	5e-05	0.000954895	yes	28.2443	0.0354053
XLOC_023093	XLOC_023093	H2-T23	17:35994452-36042747	Uninfected	Acute	OK	3.29711	92.9432	4.81708	11.6528	5e-05	0.000954895	yes	28.1893	0.0354745
XLOC_003573	XLOC_003573	Gp49a,Lilrb4	10:51451537-51520921	Uninfected	Acute	OK	0.271804	7.55204	4.79623	10.7713	5e-05	0.000954895	yes	27.7849	0.0359908
XLOC_049633	XLOC_049633	Il12rb1	8:70808448-70823539	Uninfected	Acute	OK	0.271237	7.46566	4.78264	16.3276	5e-05	0.000954895	yes	27.5245	0.0363313
XLOC_000852	XLOC_000852	Sell	1:164062024-164083571	Uninfected	Acute	OK	0.0551175	1.5107	4.77656	7.96924	5e-05	0.000954895	yes	27.4087	0.0364847
XLOC_023303	XLOC_023303	Plin4	17:56078834-56109802	Uninfected	Acute	OK	0.277732	7.58925	4.77219	4.78011	5e-05	0.000954895	yes	27.3258	0.0365954
XLOC_000851	XLOC_000851	Sele	1:164048223-164058477	Uninfected	Acute	OK	0.00574458	0.155117	4.75501	2.07842	0.0038	0.0410042	yes	27.0023	0.0370339
XLOC_015240	XLOC_015240	Rnase6	14:51128942-51132174	Uninfected	Acute	OK	0.047697	1.27727	4.74302	4.26938	5e-05	0.000954895	yes	26.7788	0.0373429
XLOC_008394	XLOC_008394	Ccl5	11:83525777-83530518	Uninfected	Acute	OK	0.622601	16.656	4.74159	10.159	5e-05	0.000954895	yes	26.7523	0.03738
XLOC_050460	XLOC_050460	Bst2	8:71534263-71537437	Uninfected	Acute	OK	2.8001	74.815	4.73978	23.3262	5e-05	0.000954895	yes	26.7187	0.037427
XLOC_037606	XLOC_037606	Isg15	4:156197756-156203181	Uninfected	Acute	OK	1.5484	40.9054	4.72344	10.2817	5e-05	0.000954895	yes	26.4179	0.0378532
XLOC_043688	XLOC_043688	Klra2	6:131213124-131263997	Uninfected	Acute	OK	0.066549	1.752	4.71844	5.27026	5e-05	0.000954895	yes	26.3265	0.0379846
XLOC_057695	XLOC_057695	Gm20489,Gm614,Il2rg	X:101261375-101269023	Uninfected	Acute	OK	0.468907	12.1993	4.70136	12.3843	5e-05	0.000954895	yes	26.0165	0.0384372
XLOC_047865	XLOC_047865	Irf7	7:141228558-141266481	Uninfected	Acute	OK	0.930482	24.0069	4.68933	4.11217	5e-05	0.000954895	yes	25.8005	0.0387589
XLOC_026465	XLOC_026465	Ms4a6d	19:11586603-11604849	Uninfected	Acute	OK	0.471788	12.1547	4.68723	11.5423	5e-05	0.000954895	yes	25.7631	0.0388153
XLOC_006892	XLOC_006892	Slfn2	11:82977066-83218410	Uninfected	Acute	OK	0.509846	12.9568	4.6675	8.7434	5e-05	0.000954895	yes	25.4132	0.0393497
XLOC_002016	XLOC_002016	Slamf7	1:171630809-171649186	Uninfected	Acute	OK	0.041609	1.051	4.65873	6.30241	5e-05	0.000954895	yes	25.259	0.0395899
XLOC_015203	XLOC_015203	0	14:47959839-48059416	Uninfected	Acute	OK	0.0485688	1.21386	4.64343	3.11372	0.0009	0.0124479	yes	24.9926	0.0400119
XLOC_042507	XLOC_042507	Usp18	6:121245905-121270916	Uninfected	Acute	OK	0.568556	14.1945	4.64188	17.1973	5e-05	0.000954895	yes	24.9659	0.0400547
XLOC_045906	XLOC_045906	Itgal	7:127296259-127335137	Uninfected	Acute	OK	0.204304	4.9661	4.60332	14.2234	5e-05	0.000954895	yes	24.3074	0.0411397
XLOC_020412	XLOC_020412	Parp14	16:35831985-35871554	Uninfected	Acute	OK	0.636094	15.4076	4.59826	10.9381	5e-05	0.000954895	yes	24.2222	0.0412844
XLOC_026092	XLOC_026092	Ifit1	19:34583530-34662576	Uninfected	Acute	OK	0.79473	19.1143	4.58804	7.95685	5e-05	0.000954895	yes	24.0513	0.0415778
XLOC_052213	XLOC_052213	Casp4	9:5308827-5336836	Uninfected	Acute	OK	0.257223	6.12399	4.57338	7.59113	5e-05	0.000954895	yes	23.8081	0.0420025
XLOC_010271	XLOC_010271	Gpr65	12:98268634-98276624	Uninfected	Acute	OK	0.0691991	1.64734	4.57324	9.01946	5e-05	0.000954895	yes	23.8058	0.0420066
XLOC_038985	XLOC_038985	Cxcl1,Cxcl2,Cxcl3	5:90786102-90905928	Uninfected	Acute	OK	0.0961417	2.26407	4.55761	3.63146	0.00475	0.0490192	yes	23.5493	0.0424641
XLOC_001513	XLOC_001513	C130026I21Rik	1:84954779-85342615	Uninfected	Acute	OK	0.0117896	0.275731	4.54767	0.563419	5e-05	0.000954895	yes	23.3876	0.0427576
XLOC_006422	XLOC_006422	Irf1	11:53769888-53782981	Uninfected	Acute	OK	3.1628	72.5272	4.51925	14.4235	5e-05	0.000954895	yes	22.9313	0.0436085
XLOC_039291	XLOC_039291	Oas2	5:120730108-120750032	Uninfected	Acute	OK	0.0171835	0.392405	4.51325	3.5971	0.0036	0.0392835	yes	22.8362	0.0437902
XLOC_002029	XLOC_002029	Slamf8	1:172581376-172590568	Uninfected	Acute	OK	0.149965	3.41691	4.50999	10.2563	5e-05	0.000954895	yes	22.7847	0.0438891
XLOC_042007	XLOC_042007	Gimap4	6:48684548-48692060	Uninfected	Acute	OK	0.300604	6.82173	4.5042	10.3112	5e-05	0.000954895	yes	22.6934	0.0440657
XLOC_056415	XLOC_056415	P2ry10	X:107088491-107104974	Uninfected	Acute	OK	0.00677686	0.150663	4.47456	1.73647	0.0017	0.021025	yes	22.232	0.0449803
XLOC_050770	XLOC_050770	Mlkl	8:111307090-111338438	Uninfected	Acute	OK	0.118893	2.60606	4.45414	6.77431	5e-05	0.000954895	yes	21.9194	0.0456217
XLOC_000172	XLOC_000172	Il18r1	1:40465551-40500854	Uninfected	Acute	OK	0.0206122	0.443252	4.42655	3.66144	5e-05	0.000954895	yes	21.5044	0.0465022
XLOC_022234	XLOC_022234	H2-D1	17:35262729-35325099	Uninfected	Acute	OK	3.10048	66.293	4.41829	15.6023	5e-05	0.000954895	yes	21.3815	0.0467693
XLOC_017771	XLOC_017771	Csf2rb	15:78325989-78351211	Uninfected	Acute	OK	0.252151	5.38101	4.41552	14.7844	5e-05	0.000954895	yes	21.3404	0.0468594
XLOC_020461	XLOC_020461	Tigit	16:43648247-43664461	Uninfected	Acute	OK	0.027842	0.589444	4.40402	2.19911	0.0001	0.00179671	yes	21.171	0.0472343
XLOC_047527	XLOC_047527	Gm8995	7:106324652-106600937	Uninfected	Acute	OK	0.240973	5.00813	4.37733	8.65485	5e-05	0.000954895	yes	20.783	0.0481164
XLOC_000441	XLOC_000441	A530040E14Rik	1:84954779-85342615	Uninfected	Acute	OK	0.00678728	0.140865	4.37533	0.541287	0.00235	0.0277283	yes	20.7543	0.0481829
XLOC_016261	XLOC_016261	Tgm1	14:55699955-55713492	Uninfected	Acute	OK	0.0719354	1.47933	4.3621	8.52067	5e-05	0.000954895	yes	20.5647	0.048627
XLOC_000224	XLOC_000224	Stat1	1:52119437-52161865	Uninfected	Acute	OK	4.04123	82.4703	4.35101	20.4854	5e-05	0.000954895	yes	20.4072	0.0490022
XLOC_052531	XLOC_052531	Cd3d	9:44981792-44987052	Uninfected	Acute	OK	0.0318706	0.650308	4.35083	4.41055	0.0026	0.0299603	yes	20.4046	0.0490085
XLOC_004863	XLOC_004863	Lyz1,Lyz2	10:117277333-117292868	Uninfected	Acute	OK	4.33568	87.7617	4.33926	21.2408	5e-05	0.000954895	yes	20.2417	0.0494029
XLOC_039292	XLOC_039292	Oas1b	5:120812634-120824163	Uninfected	Acute	OK	0.335936	6.78456	4.336	11.03	5e-05	0.000954895	yes	20.196	0.0495148
XLOC_039227	XLOC_039227	Oasl1	5:114917317-114937915	Uninfected	Acute	OK	0.0976323	1.9606	4.3278	4.92133	5e-05	0.000954895	yes	20.0815	0.0497972
XLOC_020714	XLOC_020714	Mx1	16:97446057-97462907	Uninfected	Acute	OK	0.129262	2.58118	4.31966	5.32168	5e-05	0.000954895	yes	19.9686	0.0500786
XLOC_042549	XLOC_042549	C1ra	6:124512369-124581173	Uninfected	Acute	OK	0.326187	6.50078	4.31684	11.324	5e-05	0.000954895	yes	19.9296	0.0501766
XLOC_022434	XLOC_022434	Treml4	17:48264294-48275360	Uninfected	Acute	OK	0.0359593	0.713451	4.31038	1.78996	5e-05	0.000954895	yes	19.8405	0.0504019
XLOC_013523	XLOC_013523	Hk3	13:54949410-55021385	Uninfected	Acute	OK	0.298926	5.92764	4.3096	1.96326	0.00045	0.0068552	yes	19.8298	0.0504292
XLOC_042463	XLOC_042463	8430408G22Rik	6:116633001-116673866	Uninfected	Acute	OK	0.384184	7.46857	4.28096	3.42823	5e-05	0.000954895	yes	19.4401	0.0514401
XLOC_026464	XLOC_026464	Ms4a6c	19:11404769-11488741	Uninfected	Acute	OK	0.0144442	0.280053	4.27714	8.68872	5e-05	0.000954895	yes	19.3886	0.0515767
XLOC_008397	XLOC_008397	Ccl3	11:83647843-83649355	Uninfected	Acute	OK	0.109569	2.11743	4.2724	6.80047	5e-05	0.000954895	yes	19.3251	0.0517462
XLOC_016314	XLOC_016314	Phf11b	14:59320963-59341335	Uninfected	Acute	OK	0.0993152	1.91299	4.26767	8.10408	5e-05	0.000954895	yes	19.2618	0.0519162
XLOC_028716	XLOC_028716	Cst7	2:150570414-150581019	Uninfected	Acute	OK	0.118157	2.2697	4.26373	8.69309	5e-05	0.000954895	yes	19.2092	0.0520584
XLOC_040177	XLOC_040177	GBP11,Gbp11	5:105014152-105346472	Uninfected	Acute	OK	0.684604	13.1184	4.26018	6.28819	5e-05	0.000954895	yes	19.162	0.0521865
XLOC_047523	XLOC_047523	Gm4759,Gm8995	7:106324652-106600937	Uninfected	Acute	OK	0.196838	3.73089	4.24444	4.05482	0.0002	0.00336783	yes	18.9541	0.052759
XLOC_010985	XLOC_010985	Ifi27l2a	12:103442043-103443707	Uninfected	Acute	OK	0.921777	17.3993	4.23847	7.77868	5e-05	0.000954895	yes	18.8758	0.0529778
XLOC_018413	XLOC_018413	Csf2rb2	15:78282508-78313189	Uninfected	Acute	OK	0.195578	3.68795	4.23701	12.0166	5e-05	0.000954895	yes	18.8567	0.0530316
XLOC_035732	XLOC_035732	Fgr	4:132974094-133001910	Uninfected	Acute	OK	0.106894	2.00642	4.23037	6.38051	5e-05	0.000954895	yes	18.7702	0.053276
XLOC_054113	XLOC_054113	Ccr1	9:123962125-123968692	Uninfected	Acute	OK	0.0696776	1.30341	4.22545	8.2217	5e-05	0.000954895	yes	18.7063	0.0534579
XLOC_020184	XLOC_020184	Socs1	16:10783778-10803772	Uninfected	Acute	OK	0.439936	8.14743	4.21098	7.11163	5e-05	0.000954895	yes	18.5196	0.0539969
XLOC_033417	XLOC_033417	Cd2	3:101272767-101288115	Uninfected	Acute	OK	0.0448776	0.818396	4.18873	2.36385	0.0001	0.00179671	yes	18.2362	0.054836
XLOC_023037	XLOC_023037	C4b	17:34660390-34850214	Uninfected	Acute	OK	3.10724	56.413	4.18232	4.19291	5e-05	0.000954895	yes	18.1553	0.0550802
XLOC_019741	XLOC_019741	Rtp4	16:23601240-23614222	Uninfected	Acute	OK	1.00883	18.2053	4.1736	14.6751	5e-05	0.000954895	yes	18.046	0.0554141
XLOC_043037	XLOC_043037	Gimap3	6:48718606-48770876	Uninfected	Acute	OK	0.141179	2.51871	4.15708	4.3675	5e-05	0.000954895	yes	17.8405	0.0560521
XLOC_032736	XLOC_032736	Gbp3	3:142560051-142573209	Uninfected	Acute	OK	2.59292	46.2553	4.15697	10.4183	5e-05	0.000954895	yes	17.8391	0.0560567
XLOC_045723	XLOC_045723	Gm8995	7:106324652-106600937	Uninfected	Acute	OK	0.185894	3.28173	4.1419	8.85397	5e-05	0.000954895	yes	17.6538	0.0566451
XLOC_005490	XLOC_005490	0	10:51526363-51536172	Uninfected	Acute	OK	0.0149356	0.26002	4.1218	7.91212	5e-05	0.000954895	yes	17.4094	0.0574402
XLOC_049834	XLOC_049834	Gpr114	8:94922380-94943290	Uninfected	Acute	OK	0.0761867	1.32241	4.11749	3.70689	5e-05	0.000954895	yes	17.3575	0.057612
XLOC_028469	XLOC_028469	B2m	2:122120107-122186189	Uninfected	Acute	OK	53.7895	922.815	4.10065	21.6857	5e-05	0.000954895	yes	17.156	0.0582885
XLOC_047854	XLOC_047854	Ifitm6	7:141015694-141017688	Uninfected	Acute	OK	0.170777	2.90882	4.09025	5.67194	5e-05	0.000954895	yes	17.0329	0.0587101
XLOC_048912	XLOC_048912	0	7:106324652-106600937	Uninfected	Acute	OK	0.234959	3.99861	4.08902	4.79095	5e-05	0.000954895	yes	17.0183	0.0587602
XLOC_055372	XLOC_055372	0	GL456372.1:741-20889	Uninfected	Acute	OK	0.0288759	0.490369	4.08593	2.33145	0.00375	0.0406692	yes	16.9819	0.0588861
XLOC_039295	XLOC_039295	Oas1g	5:120873922-120907521	Uninfected	Acute	OK	0.108212	1.81321	4.06662	7.50954	5e-05	0.000954895	yes	16.7561	0.0596798
XLOC_028478	XLOC_028478	Gm14085,Slc28a2	2:122426461-122528040	Uninfected	Acute	OK	0.0589656	0.987373	4.06565	2.63771	5e-05	0.000954895	yes	16.7449	0.0597197
XLOC_046030	XLOC_046030	Ifitm2	7:140950749-140965109	Uninfected	Acute	OK	1.36922	22.9128	4.06473	4.27991	5e-05	0.000954895	yes	16.7342	0.0597579
XLOC_046111	XLOC_046111	Gm15922,Lilra6,Lilrb3	7:3711408-3915503	Uninfected	Acute	OK	0.18103	2.9959	4.04869	9.70259	5e-05	0.000954895	yes	16.5492	0.0604259
XLOC_022134	XLOC_022134	0	17:31912509-31917916	Uninfected	Acute	OK	0.137907	2.27907	4.04668	12.7476	5e-05	0.000954895	yes	16.5261	0.0605102
XLOC_037264	XLOC_037264	Cd52	4:134065911-134095082	Uninfected	Acute	OK	2.35825	38.9599	4.0462	13.0869	5e-05	0.000954895	yes	16.5207	0.0605302
XLOC_006896	XLOC_006896	AI662270	11:83223575-83226987	Uninfected	Acute	OK	0.0798791	1.3185	4.04494	3.35002	5e-05	0.000954895	yes	16.5062	0.0605833
XLOC_040356	XLOC_040356	Oas2	5:120730108-120750032	Uninfected	Acute	OK	0.178803	2.94197	4.04034	10.2023	5e-05	0.000954895	yes	16.4537	0.0607766
XLOC_033257	XLOC_033257	S100a9	3:90692631-90695721	Uninfected	Acute	OK	0.621035	10.0133	4.01109	8.07061	5e-05	0.000954895	yes	16.1236	0.062021
XLOC_030396	XLOC_030396	Siglec1	2:131067749-131086799	Uninfected	Acute	OK	0.10266	1.6383	3.99625	11.5575	5e-05	0.000954895	yes	15.9585	0.0626625
XLOC_001526	XLOC_001526	A630001G21Rik	1:85717082-85778643	Uninfected	Acute	OK	0.0614626	0.978556	3.99287	2.53384	5e-05	0.000954895	yes	15.9212	0.0628095
XLOC_003634	XLOC_003634	Prf1	10:61296527-61304737	Uninfected	Acute	OK	0.0385641	0.606955	3.97626	4.6634	5e-05	0.000954895	yes	15.7389	0.063537
XLOC_000173	XLOC_000173	Il18rap	1:40515361-40551705	Uninfected	Acute	OK	0.0780647	1.2257	3.97279	3.45637	5e-05	0.000954895	yes	15.7011	0.0636899
XLOC_025937	XLOC_025937	Ms4a6b	19:11516511-11531292	Uninfected	Acute	OK	0.376568	5.85484	3.95865	8.40351	5e-05	0.000954895	yes	15.5479	0.0643174
XLOC_030326	XLOC_030326	Atp8b4	2:126320972-126500674	Uninfected	Acute	OK	0.0312423	0.48267	3.94946	4.19	5e-05	0.000954895	yes	15.4492	0.0647281
XLOC_042528	XLOC_042528	Clec4a1	6:122921847-122934619	Uninfected	Acute	OK	0.16515	2.53531	3.94031	9.6505	5e-05	0.000954895	yes	15.3516	0.06514
XLOC_022235	XLOC_022235	H2-D1	17:35262729-35325099	Uninfected	Acute	OK	0.372887	5.65411	3.92249	3.7104	0.0035	0.0383455	yes	15.1631	0.0659497
XLOC_028774	XLOC_028774	Hck	2:153108467-153210466	Uninfected	Acute	OK	0.507608	7.64194	3.91215	2.85335	0.00145	0.0184809	yes	15.0548	0.066424
XLOC_000944	XLOC_000944	Pydc3	1:173673674-173698500	Uninfected	Acute	OK	0.0188949	0.283949	3.90957	2.57446	0.0001	0.00179671	yes	15.0278	0.0665433
XLOC_047393	XLOC_047393	Il18bp	7:102015078-102018155	Uninfected	Acute	OK	2.25231	33.5414	3.89646	17.5471	5e-05	0.000954895	yes	14.892	0.0671501
XLOC_040362	XLOC_040362	Oas1a	5:120873922-120907521	Uninfected	Acute	OK	0.298693	4.44465	3.89533	8.27986	5e-05	0.000954895	yes	14.8803	0.0672028
XLOC_025954	XLOC_025954	Mpeg1	19:12460591-12465899	Uninfected	Acute	OK	2.89956	42.653	3.87874	17.493	5e-05	0.000954895	yes	14.7102	0.0679802
XLOC_047478	XLOC_047478	Trim30a	7:104408799-104465193	Uninfected	Acute	OK	0.673631	9.90292	3.87782	9.62734	5e-05	0.000954895	yes	14.7008	0.0680235
XLOC_035766	XLOC_035766	Runx3	4:135120651-135177990	Uninfected	Acute	OK	0.0222212	0.324593	3.86862	0.653926	5e-05	0.000954895	yes	14.6074	0.0684587
XLOC_022435	XLOC_022435	Treml2	17:48299953-48312543	Uninfected	Acute	OK	0.0493593	0.720687	3.86798	8.2755	5e-05	0.000954895	yes	14.6008	0.0684892
XLOC_002015	XLOC_002015	Ly9	1:171556267-171609236	Uninfected	Acute	OK	0.110501	1.6072	3.86241	7.1164	5e-05	0.000954895	yes	14.5447	0.0687537
XLOC_025932	XLOC_025932	0	19:11375481-11393315	Uninfected	Acute	OK	0.233198	3.3911	3.86213	10.437	5e-05	0.000954895	yes	14.5417	0.0687677
XLOC_049422	XLOC_049422	Gm1698	8:27604350-27621524	Uninfected	Acute	OK	0.0212404	0.307844	3.85732	2.96666	5e-05	0.000954895	yes	14.4933	0.0689973
XLOC_000543	XLOC_000543	Gpr35	1:92962376-92989339	Uninfected	Acute	OK	0.0768262	1.10288	3.84354	8.18302	5e-05	0.000954895	yes	14.3555	0.0696596
XLOC_047518	XLOC_047518	Gm4070	7:105895138-106093337	Uninfected	Acute	OK	0.0331234	0.474851	3.84155	1.74759	5e-05	0.000954895	yes	14.3358	0.0697554
XLOC_012401	XLOC_012401	Aoah	13:20794118-21024295	Uninfected	Acute	OK	0.0308216	0.436915	3.82534	4.25924	5e-05	0.000954895	yes	14.1756	0.0705437
XLOC_016266	XLOC_016266	Ripk3	14:55784107-55795618	Uninfected	Acute	OK	0.075457	1.06252	3.81569	5.23271	5e-05	0.000954895	yes	14.0811	0.071017
XLOC_049564	XLOC_049564	Ddx60	8:61928071-62038434	Uninfected	Acute	OK	0.287124	4.04233	3.81544	5.1631	5e-05	0.000954895	yes	14.0787	0.0710293
XLOC_007449	XLOC_007449	Mir1932,Rnf213	11:119390087-119487470	Uninfected	Acute	OK	1.7264	23.8485	3.78806	11.1908	5e-05	0.000954895	yes	13.814	0.0723903
XLOC_023042	XLOC_023042	C2,Cfb,Gm20547	17:34850390-34898265	Uninfected	Acute	OK	1.58269	21.8617	3.78796	4.42958	5e-05	0.000954895	yes	13.813	0.0723956
XLOC_026091	XLOC_026091	I830012O16Rik,Ifit3	19:34583530-34662576	Uninfected	Acute	OK	5.5292	75.7351	3.77582	14.2012	5e-05	0.000954895	yes	13.6973	0.0730071
XLOC_023020	XLOC_023020	Gm15821	17:34197720-34216321	Uninfected	Acute	OK	0.30707	4.16544	3.76183	2.44025	0.00035	0.00547908	yes	13.5651	0.0737185
XLOC_029615	XLOC_029615	Cytip	2:58129136-58195532	Uninfected	Acute	OK	0.0963628	1.30052	3.75447	3.36882	5e-05	0.000954895	yes	13.4961	0.0740956
XLOC_042610	XLOC_042610	Clec2i	6:128848043-129186834	Uninfected	Acute	OK	0.0144036	0.193095	3.74481	0.910214	0.0008	0.0113255	yes	13.406	0.0745933
XLOC_023412	XLOC_023412	Xdh	17:73883907-73950182	Uninfected	Acute	OK	1.13178	15.1486	3.74251	16.1811	5e-05	0.000954895	yes	13.3848	0.0747119
XLOC_047853	XLOC_047853	Ifitm3	7:141009585-141010770	Uninfected	Acute	OK	14.3181	189.312	3.72486	22.4919	5e-05	0.000954895	yes	13.2219	0.0756323
XLOC_051694	XLOC_051694	0	8:61925224-61928007	Uninfected	Acute	OK	0.0182734	0.24127	3.72283	3.99413	0.00045	0.0068552	yes	13.2033	0.0757384
XLOC_000673	XLOC_000673	Ctse	1:131638305-131675503	Uninfected	Acute	OK	0.107777	1.42151	3.7213	7.19911	5e-05	0.000954895	yes	13.1894	0.0758187
XLOC_022185	XLOC_022185	H2-DMb1,H2-DMb2	17:34143201-34164407	Uninfected	Acute	OK	0.523823	6.88595	3.71651	9.58851	5e-05	0.000954895	yes	13.1456	0.0760713
XLOC_022188	XLOC_022188	Tap2	17:34197720-34216321	Uninfected	Acute	OK	4.54709	59.7375	3.71562	12.8799	5e-05	0.000954895	yes	13.1375	0.0761178
XLOC_002155	XLOC_002155	Atf3	1:191170277-191183340	Uninfected	Acute	OK	0.232563	3.05451	3.71525	7.52862	5e-05	0.000954895	yes	13.1341	0.0761376
XLOC_000374	XLOC_000374	Slc11a1	1:74369709-74386062	Uninfected	Acute	OK	0.717769	9.28787	3.69376	9.32976	5e-05	0.000954895	yes	12.9399	0.0772803
XLOC_021378	XLOC_021378	0	16:45337990-45366509	Uninfected	Acute	OK	0.0297555	0.384649	3.69231	6.50711	5e-05	0.000954895	yes	12.927	0.0773575
XLOC_032866	XLOC_032866	Sirpb1a,Sirpb1b,Sirpb1c	3:15371731-15848528	Uninfected	Acute	OK	0.0200901	0.258489	3.68554	0.932795	5e-05	0.000954895	yes	12.8665	0.0777213
XLOC_026037	XLOC_026037	Tmem252	19:24672100-24862410	Uninfected	Acute	OK	0.406447	5.20138	3.67776	7.86985	5e-05	0.000954895	yes	12.7972	0.0781421
XLOC_013127	XLOC_013127	BC147527,Gm20900	13:120300253-120308836	Uninfected	Acute	OK	0.0600606	0.767235	3.67518	1.97064	0.0006	0.0088486	yes	12.7743	0.0782819
XLOC_007558	XLOC_007558	Myo1g	11:6506547-6520965	Uninfected	Acute	OK	0.188257	2.39355	3.66838	5.36044	5e-05	0.000954895	yes	12.7143	0.0786518
XLOC_008386	XLOC_008386	Slfn10-ps,Slfn8,Slfn9	11:82977066-83218410	Uninfected	Acute	OK	0.263114	3.33087	3.66214	7.69653	5e-05	0.000954895	yes	12.6594	0.0789926
XLOC_000294	XLOC_000294	Icos	1:60977414-61000320	Uninfected	Acute	OK	0.0435979	0.538763	3.62732	3.62839	5e-05	0.000954895	yes	12.3575	0.0809222
XLOC_030373	XLOC_030373	Il1b	2:129364569-129411994	Uninfected	Acute	OK	0.223375	2.73066	3.61171	4.61756	5e-05	0.000954895	yes	12.2246	0.0818026
XLOC_000895	XLOC_000895	Fcgr4	1:170958295-171064935	Uninfected	Acute	OK	0.0899235	1.08568	3.59376	4.74473	5e-05	0.000954895	yes	12.0734	0.0828269
XLOC_019819	XLOC_019819	Parp14	16:35831985-35871554	Uninfected	Acute	OK	0.0448367	0.54005	3.59034	6.53824	5e-05	0.000954895	yes	12.0448	0.0830232
XLOC_045519	XLOC_045519	Ctsc	7:88278084-88310888	Uninfected	Acute	OK	3.25149	38.9732	3.58331	12.413	5e-05	0.000954895	yes	11.9863	0.0834289
XLOC_042196	XLOC_042196	Capg	6:72544390-72563216	Uninfected	Acute	OK	0.889818	10.6114	3.57597	9.69797	5e-05	0.000954895	yes	11.9254	0.0838549
XLOC_027429	XLOC_027429	Il2ra	2:11642791-11693191	Uninfected	Acute	OK	0.0265484	0.316048	3.57345	3.41406	5e-05	0.000954895	yes	11.9046	0.0840012
XLOC_023821	XLOC_023821	0	17:31918326-31921815	Uninfected	Acute	OK	0.0205789	0.243196	3.56288	4.85087	5e-05	0.000954895	yes	11.8177	0.0846186
XLOC_015624	XLOC_015624	Epsti1	14:77904238-78002656	Uninfected	Acute	OK	0.2715	3.1946	3.55661	9.13786	5e-05	0.000954895	yes	11.7665	0.0849872
XLOC_017767	XLOC_017767	Apol9b	15:77729055-77736382	Uninfected	Acute	OK	0.0843312	0.975999	3.53274	5.38656	5e-05	0.000954895	yes	11.5734	0.086405
XLOC_006842	XLOC_006842	Nos2	11:78920786-78961815	Uninfected	Acute	OK	0.167704	1.93217	3.52623	10.4788	5e-05	0.000954895	yes	11.5213	0.0867957
XLOC_042699	XLOC_042699	0	6:138969299-139005526	Uninfected	Acute	OK	0.0406491	0.466048	3.51919	4.75874	5e-05	0.000954895	yes	11.4651	0.0872208
XLOC_031976	XLOC_031976	Tnfsf10	3:27316864-27342427	Uninfected	Acute	OK	0.842953	9.42576	3.48309	12.5651	5e-05	0.000954895	yes	11.1818	0.0894308
XLOC_006087	XLOC_006087	Upp1	11:9117912-9136298	Uninfected	Acute	OK	1.88595	21.0099	3.47771	12.1372	5e-05	0.000954895	yes	11.1402	0.0897648
XLOC_029809	XLOC_029809	Serping1	2:84765178-84775444	Uninfected	Acute	OK	5.20096	57.5625	3.46828	14.0843	5e-05	0.000954895	yes	11.0677	0.0903533
XLOC_038608	XLOC_038608	Fgl2	5:21292960-21424677	Uninfected	Acute	OK	1.02696	11.3326	3.46403	8.12168	5e-05	0.000954895	yes	11.0351	0.09062
XLOC_045932	XLOC_045932	Itgad,Itgax	7:128129346-128223816	Uninfected	Acute	OK	0.101393	1.1169	3.46147	3.01322	0.0001	0.00179671	yes	11.0156	0.0907807
XLOC_001792	XLOC_001792	Ptprc	1:138062860-138175706	Uninfected	Acute	OK	0.729375	8.01458	3.4579	10.1839	5e-05	0.000954895	yes	10.9883	0.091006
XLOC_030370	XLOC_030370	Il1a	2:129297369-129309972	Uninfected	Acute	OK	0.210277	2.3022	3.45265	8.25223	5e-05	0.000954895	yes	10.9484	0.0913374
XLOC_006706	XLOC_006706	Xaf1	11:72301406-72313750	Uninfected	Acute	OK	3.35177	36.6727	3.45171	8.04876	5e-05	0.000954895	yes	10.9413	0.0913969
XLOC_040535	XLOC_040535	Gm15753	5:137707225-137724950	Uninfected	Acute	OK	0.221824	2.41868	3.44673	4.55034	5e-05	0.000954895	yes	10.9036	0.0917128
XLOC_019821	XLOC_019821	Parp9	16:35920735-36039161	Uninfected	Acute	OK	0.986405	10.738	3.4444	2.08805	0.00295	0.0332661	yes	10.886	0.0918611
XLOC_000915	XLOC_000915	Cd244	1:171556267-171609236	Uninfected	Acute	OK	0.0347932	0.377782	3.44068	3.24324	0.0001	0.00179671	yes	10.8579	0.0920986
XLOC_018707	XLOC_018707	Itgb7	15:102215700-102231935	Uninfected	Acute	OK	0.25652	2.78332	3.43966	8.73967	5e-05	0.000954895	yes	10.8503	0.0921633
XLOC_010448	XLOC_010448	Tnfaip2	12:111442468-111501103	Uninfected	Acute	OK	0.577437	6.21229	3.42739	3.2012	5e-05	0.000954895	yes	10.7584	0.0929507
XLOC_023092	XLOC_023092	H2-T24	17:35994452-36042747	Uninfected	Acute	OK	2.03215	21.8323	3.42538	7.10651	5e-05	0.000954895	yes	10.7434	0.09308
XLOC_047402	XLOC_047402	Trim21	7:102557921-102565469	Uninfected	Acute	OK	0.811687	8.68674	3.41982	12.5953	5e-05	0.000954895	yes	10.7021	0.0934398
XLOC_010216	XLOC_010216	Batf	12:85686668-85709087	Uninfected	Acute	OK	0.113629	1.20207	3.40313	6.37117	5e-05	0.000954895	yes	10.5789	0.0945278
XLOC_003729	XLOC_003729	Itgb2	10:77530251-77565708	Uninfected	Acute	OK	1.27277	13.4177	3.39809	10.9698	5e-05	0.000954895	yes	10.5421	0.0948575
XLOC_010606	XLOC_010606	Rsad2	12:26442748-26456452	Uninfected	Acute	OK	0.47058	4.92615	3.38795	10.0043	5e-05	0.000954895	yes	10.4683	0.0955269
XLOC_039945	XLOC_039945	Tlr1	5:64923870-64933568	Uninfected	Acute	OK	0.0730231	0.763114	3.38547	7.13823	5e-05	0.000954895	yes	10.4503	0.0956909
XLOC_041853	XLOC_041853	Tmem140	6:34862843-34910876	Uninfected	Acute	OK	0.742025	7.66874	3.36945	6.29222	5e-05	0.000954895	yes	10.3349	0.0967597
XLOC_047476	XLOC_047476	Trim30b	7:104355381-104369884	Uninfected	Acute	OK	0.019521	0.1985	3.34604	1.14198	0.00065	0.00948356	yes	10.1685	0.0983426
XLOC_020445	XLOC_020445	Pla1a	16:38396118-38433159	Uninfected	Acute	OK	0.442128	4.46161	3.33503	10.1206	5e-05	0.000954895	yes	10.0912	0.0990961
XLOC_042845	XLOC_042845	Tfec	6:16833148-16898444	Uninfected	Acute	OK	0.0222081	0.223803	3.33307	2.84521	0.0008	0.0113255	yes	10.0775	0.0992306
XLOC_032255	XLOC_032255	Sh2d2a	3:87846754-87855872	Uninfected	Acute	OK	0.0269414	0.270382	3.3271	4.83964	5e-05	0.000954895	yes	10.0359	0.099642
XLOC_019640	XLOC_019640	Cebpd	16:15887285-15888466	Uninfected	Acute	OK	1.26151	12.649	3.3258	13.15	5e-05	0.000954895	yes	10.0269	0.099732
XLOC_046352	XLOC_046352	C5ar1	7:16246742-16259540	Uninfected	Acute	OK	0.118819	1.18858	3.3224	7.55413	5e-05	0.000954895	yes	10.0033	0.0999672
XLOC_057700	XLOC_057700	Cxcr3	X:101731534-101734269	Uninfected	Acute	OK	0.0373848	0.373305	3.31983	4.33619	0.0001	0.00179671	yes	9.98548	0.100145
XLOC_042534	XLOC_042534	Clec4n	6:123229842-123247021	Uninfected	Acute	OK	0.195137	1.92816	3.30466	3.94078	5e-05	0.000954895	yes	9.88106	0.101204
XLOC_015199	XLOC_015199	Lgals3	14:47367432-47386160	Uninfected	Acute	OK	0.840328	8.28082	3.30075	8.49399	5e-05	0.000954895	yes	9.85427	0.101479
XLOC_006242	XLOC_006242	Lcp2	11:33625716-34098554	Uninfected	Acute	OK	0.582751	5.66767	3.2818	3.2099	5e-05	0.000954895	yes	9.72571	0.10282
XLOC_054014	XLOC_054014	Ccrl2	9:111052003-111057764	Uninfected	Acute	OK	0.293883	2.85815	3.28177	9.15592	5e-05	0.000954895	yes	9.72547	0.102823
XLOC_033151	XLOC_033151	Tlr2	3:83836270-83841767	Uninfected	Acute	OK	0.31225	3.03651	3.28164	10.3365	5e-05	0.000954895	yes	9.72461	0.102832
XLOC_000496	XLOC_000496	Ugt1a1,Ugt1a10,Ugt1a2,Ugt1a5,Ugt1a6a,Ugt1a6b,Ugt1a7c,Ugt1a8,Ugt1a9	1:88055387-88220002	Uninfected	Acute	OK	0.870737	8.45089	3.27879	9.36237	5e-05	0.000954895	yes	9.70544	0.103035
XLOC_004590	XLOC_004590	Aire	10:78022529-78063622	Uninfected	Acute	OK	0.0691875	0.666126	3.26721	2.89589	5e-05	0.000954895	yes	9.62784	0.103865
XLOC_020414	XLOC_020414	Dtx3l	16:35920735-36039161	Uninfected	Acute	OK	1.13531	10.9	3.26318	3.22067	5e-05	0.000954895	yes	9.6009	0.104157
XLOC_020476	XLOC_020476	0	16:45337990-45366509	Uninfected	Acute	OK	0.058539	0.561463	3.26172	3.2531	0.0001	0.00179671	yes	9.59126	0.104262
XLOC_000368	XLOC_000368	Cxcr2	1:74153988-74161238	Uninfected	Acute	OK	0.0187646	0.179748	3.25989	2.85764	0.00015	0.00259571	yes	9.5791	0.104394
XLOC_047719	XLOC_047719	Sult1a1	7:126648713-126707787	Uninfected	Acute	OK	2.64806	25.3626	3.25969	3.1535	0.00015	0.00259571	yes	9.5778	0.104408
XLOC_053935	XLOC_053935	Parp3	9:106469528-106485424	Uninfected	Acute	OK	1.64533	15.5843	3.24364	7.65697	5e-05	0.000954895	yes	9.47184	0.105576
XLOC_023305	XLOC_023305	Lrg1	17:56119679-56121946	Uninfected	Acute	OK	0.470701	4.45657	3.24305	10.5456	5e-05	0.000954895	yes	9.46794	0.10562
XLOC_001814	XLOC_001814	Rgs1	1:144243971-144249242	Uninfected	Acute	OK	0.0797295	0.753755	3.24091	1.67899	0.00055	0.00817543	yes	9.4539	0.105776
XLOC_003479	XLOC_003479	Themis	10:28668359-28923507	Uninfected	Acute	OK	0.0194594	0.183567	3.23777	1.41965	0.00035	0.00547908	yes	9.43333	0.106007
XLOC_000455	XLOC_000455	Sp140	1:85447262-85709998	Uninfected	Acute	OK	0.0937563	0.879943	3.23042	1.52204	0.00035	0.00547908	yes	9.38543	0.106548
XLOC_042286	XLOC_042286	n-R5s164	6:87133853-87335804	Uninfected	Acute	OK	0.355826	3.32588	3.22449	4.80061	0.0004	0.00617175	yes	9.34693	0.106987
XLOC_000921	XLOC_000921	Slamf6	1:171917477-171948972	Uninfected	Acute	OK	0.0707865	0.658689	3.21805	4.02134	5e-05	0.000954895	yes	9.30529	0.107466
XLOC_022607	XLOC_022607	0	17:83905794-83921898	Uninfected	Acute	OK	0.0723851	0.67325	3.21738	4.94119	5e-05	0.000954895	yes	9.30095	0.107516
XLOC_032172	XLOC_032172	Ptx3	3:66053557-66296837	Uninfected	Acute	OK	0.130353	1.21217	3.2171	5.94969	5e-05	0.000954895	yes	9.29913	0.107537
XLOC_028951	XLOC_028951	Cd40	2:165055361-165072948	Uninfected	Acute	OK	0.337873	3.11787	3.206	5.27233	5e-05	0.000954895	yes	9.22793	0.108367
XLOC_023094	XLOC_023094	H2-T22	17:35994452-36042747	Uninfected	Acute	OK	3.89903	35.8641	3.20135	6.7071	5e-05	0.000954895	yes	9.19821	0.108717
XLOC_018724	XLOC_018724	Gpr84	15:103308235-103310438	Uninfected	Acute	OK	0.33368	3.06311	3.19846	9.75936	5e-05	0.000954895	yes	9.17978	0.108935
XLOC_055373	XLOC_055373	CAAA01098150.1	GL456372.1:741-20889	Uninfected	Acute	OK	0.0195418	0.178681	3.19275	2.16373	0.00165	0.0205249	yes	9.14353	0.109367
XLOC_006913	XLOC_006913	Wfdc17	11:83703990-83706268	Uninfected	Acute	OK	0.403052	3.67054	3.18696	9.12411	5e-05	0.000954895	yes	9.10686	0.109807
XLOC_058225	XLOC_058225	Tlr8	X:167240041-167264329	Uninfected	Acute	OK	0.0567511	0.512436	3.17465	2.05735	5e-05	0.000954895	yes	9.02953	0.110748
XLOC_008958	XLOC_008958	Lgals3bp	11:118392750-118402092	Uninfected	Acute	OK	8.07849	72.7474	3.17074	13.6293	5e-05	0.000954895	yes	9.00507	0.111049
XLOC_018420	XLOC_018420	Rac2	15:78559168-78572783	Uninfected	Acute	OK	0.686645	6.10821	3.15311	10.6623	5e-05	0.000954895	yes	8.89573	0.112413
XLOC_053097	XLOC_053097	0	9:114964294-114971130	Uninfected	Acute	OK	0.022753	0.20227	3.15215	3.6689	0.00015	0.00259571	yes	8.88982	0.112488
XLOC_026814	XLOC_026814	0	19:4060363-4066631	Uninfected	Acute	OK	0.134661	1.19709	3.15213	10.0433	5e-05	0.000954895	yes	8.88966	0.11249
XLOC_035452	XLOC_035452	Cyp4a12a,Cyp4a12b,Cyp4a32	4:115299045-115647709	Uninfected	Acute	OK	0.0502285	0.445861	3.15001	2.65608	5e-05	0.000954895	yes	8.87665	0.112655
XLOC_007186	XLOC_007186	Ifi35	11:101448406-101458698	Uninfected	Acute	OK	1.64907	14.4808	3.13441	10.8622	5e-05	0.000954895	yes	8.78119	0.11388
XLOC_030666	XLOC_030666	Tgm2	2:158028445-158146436	Uninfected	Acute	OK	3.87231	33.8252	3.12683	9.49724	5e-05	0.000954895	yes	8.73515	0.11448
XLOC_026661	XLOC_026661	Pik3ap1	19:41272373-41385144	Uninfected	Acute	OK	0.801666	6.91371	3.10839	9.98137	5e-05	0.000954895	yes	8.62418	0.115953
XLOC_017770	XLOC_017770	Ncf4	15:78244799-78262580	Uninfected	Acute	OK	0.949854	8.12787	3.0971	8.08332	5e-05	0.000954895	yes	8.55697	0.116864
XLOC_017864	XLOC_017864	Arhgap8	15:84720051-84773856	Uninfected	Acute	OK	0.0934925	0.797005	3.09167	1.84172	5e-05	0.000954895	yes	8.5248	0.117305
XLOC_002047	XLOC_002047	Ifi203,Mndal	1:173723429-173942672	Uninfected	Acute	OK	0.150806	1.27509	3.07983	3.38415	5e-05	0.000954895	yes	8.45517	0.118271
XLOC_004239	XLOC_004239	Stx11	10:12939378-12964469	Uninfected	Acute	OK	0.102474	0.86596	3.07905	6.16094	5e-05	0.000954895	yes	8.45053	0.118336
XLOC_034654	XLOC_034654	Gm11827	4:11122804-11126998	Uninfected	Acute	OK	0.10473	0.88296	3.07567	3.83794	5e-05	0.000954895	yes	8.43082	0.118612
XLOC_025848	XLOC_025848	1700123I01Rik	19:6184387-6224225	Uninfected	Acute	OK	0.107345	0.900101	3.06783	4.87115	5e-05	0.000954895	yes	8.38512	0.119259
XLOC_053191	XLOC_053191	Ccr2,Ccr5	9:124101949-124147699	Uninfected	Acute	OK	0.825536	6.9214	3.06766	8.59321	5e-05	0.000954895	yes	8.38413	0.119273
XLOC_001523	XLOC_001523	Sp110	1:85447262-85709998	Uninfected	Acute	OK	0.37425	3.12952	3.06387	3.98208	5e-05	0.000954895	yes	8.36211	0.119587
XLOC_045205	XLOC_045205	Siglec5	7:43351340-43359750	Uninfected	Acute	OK	0.0898173	0.749604	3.06106	3.50972	5e-05	0.000954895	yes	8.34588	0.11982
XLOC_008208	XLOC_008208	Nlrp1b,Nlrp1c-ps	11:71152899-71285232	Uninfected	Acute	OK	0.0751081	0.625896	3.05888	3.61182	5e-05	0.000954895	yes	8.33327	0.120001
XLOC_026088	XLOC_026088	Fas	19:34290658-34327770	Uninfected	Acute	OK	0.626043	5.20882	3.05662	8.90798	5e-05	0.000954895	yes	8.32023	0.120189
XLOC_030651	XLOC_030651	Samhd1	2:157086877-157135265	Uninfected	Acute	OK	6.77399	56.2316	3.0533	9.64206	5e-05	0.000954895	yes	8.3011	0.120466
XLOC_017855	XLOC_017855	Tspo	15:83563572-83574201	Uninfected	Acute	OK	2.54851	21.0011	3.04273	13.9557	5e-05	0.000954895	yes	8.24054	0.121351
XLOC_015837	XLOC_015837	Dnase1l3	14:7964532-7994573	Uninfected	Acute	OK	0.0872597	0.718399	3.0414	4.30959	5e-05	0.000954895	yes	8.23288	0.121464
XLOC_019920	XLOC_019920	Retnla,Retnlg	16:48842551-48874685	Uninfected	Acute	OK	0.213173	1.72357	3.0153	4.83657	5e-05	0.000954895	yes	8.08531	0.123681
XLOC_013577	XLOC_013577	4930486L24Rik	13:60842620-60864416	Uninfected	Acute	OK	0.0634135	0.507772	3.00132	4.81241	5e-05	0.000954895	yes	8.00732	0.124886
XLOC_008183	XLOC_008183	Cxcl16	11:70451891-70466202	Uninfected	Acute	OK	0.765779	6.1295	3.00077	6.1354	5e-05	0.000954895	yes	8.00427	0.124933
XLOC_008886	XLOC_008886	Cd300lf	11:115091430-115162236	Uninfected	Acute	OK	0.738032	5.90485	3.00015	5.65121	5e-05	0.000954895	yes	8.0008	0.124987
XLOC_022433	XLOC_022433	Trem3	17:48247776-48258841	Uninfected	Acute	OK	0.0558413	0.438829	2.97425	3.62342	0.0011	0.0147655	yes	7.8585	0.127251
XLOC_017722	XLOC_017722	Gsdmd	15:75862167-75870219	Uninfected	Acute	OK	1.17699	9.22469	2.97039	9.54235	5e-05	0.000954895	yes	7.83753	0.127591
XLOC_004130	XLOC_004130	Apof	10:128267996-128270151	Uninfected	Acute	OK	0.0380955	0.298545	2.97026	4.01619	0.0002	0.00336783	yes	7.83675	0.127604
XLOC_050388	XLOC_050388	0	8:64876873-64880689	Uninfected	Acute	OK	0.0404599	0.317002	2.96993	4.01809	5e-05	0.000954895	yes	7.83497	0.127633
XLOC_000948	XLOC_000948	Ifi203	1:173723429-173942672	Uninfected	Acute	OK	0.169179	1.32262	2.96677	2.36055	0.0018	0.0220439	yes	7.81787	0.127912
XLOC_042785	XLOC_042785	Samd9l	6:3328500-3399571	Uninfected	Acute	OK	1.29171	10.0666	2.96222	11.8183	5e-05	0.000954895	yes	7.79324	0.128316
XLOC_047479	XLOC_047479	Trim30d	7:104470013-104507849	Uninfected	Acute	OK	0.0573359	0.436603	2.92881	2.45546	0.00115	0.0152796	yes	7.61483	0.131323
XLOC_033353	XLOC_033353	Fcgr1	3:96267074-96293999	Uninfected	Acute	OK	0.94564	7.07091	2.90253	7.88662	5e-05	0.000954895	yes	7.47738	0.133737
XLOC_008950	XLOC_008950	Socs3	11:117966078-117970047	Uninfected	Acute	OK	0.994524	7.4327	2.90181	4.7082	5e-05	0.000954895	yes	7.47363	0.133804
XLOC_049196	XLOC_049196	1810033B17Rik	8:3664956-3672336	Uninfected	Acute	OK	0.179239	1.32881	2.89018	4.18276	5e-05	0.000954895	yes	7.41362	0.134887
XLOC_037316	XLOC_037316	C1qb	4:136880103-136886213	Uninfected	Acute	OK	9.2819	68.6081	2.88589	7.72443	5e-05	0.000954895	yes	7.3916	0.135289
XLOC_047966	XLOC_047966	0	7:7074177-7074672	Uninfected	Acute	OK	0.253194	1.85143	2.87033	6.54648	5e-05	0.000954895	yes	7.3123	0.136756
XLOC_037317	XLOC_037317	C1qc	4:136889799-136893065	Uninfected	Acute	OK	8.90573	64.7618	2.86234	11.8149	5e-05	0.000954895	yes	7.27192	0.137515
XLOC_026445	XLOC_026445	Cd5	19:10717468-10738984	Uninfected	Acute	OK	0.048552	0.35187	2.85744	3.5016	5e-05	0.000954895	yes	7.24728	0.137983
XLOC_037571	XLOC_037571	Tnfrsf14	4:154921584-154933387	Uninfected	Acute	OK	0.719807	5.20947	2.85545	5.34381	5e-05	0.000954895	yes	7.23732	0.138173
XLOC_055871	XLOC_055871	Sh2d1a	X:42502452-42523697	Uninfected	Acute	OK	0.0442513	0.317707	2.84391	1.54475	5e-05	0.000954895	yes	7.17961	0.139283
XLOC_020432	XLOC_020432	Cd86	16:36603868-36666081	Uninfected	Acute	OK	0.454978	3.2562	2.83932	8.17174	5e-05	0.000954895	yes	7.15683	0.139727
XLOC_029038	XLOC_029038	0	2:173190020-173204939	Uninfected	Acute	OK	0.0300989	0.21496	2.83629	7.33665	5e-05	0.000954895	yes	7.14179	0.140021
XLOC_044941	XLOC_044941	Plaur	7:24462012-24475873	Uninfected	Acute	OK	0.452552	3.21576	2.829	7.8181	5e-05	0.000954895	yes	7.10584	0.140729
XLOC_047671	XLOC_047671	Igsf6	7:121033251-121076842	Uninfected	Acute	OK	0.480064	3.386	2.81829	2.50592	0.00105	0.0141703	yes	7.05323	0.141779
XLOC_027032	XLOC_027032	0	19:29070790-29075561	Uninfected	Acute	OK	0.0337455	0.237148	2.81302	5.50016	5e-05	0.000954895	yes	7.02754	0.142297
XLOC_045778	XLOC_045778	Adm	7:110627668-110629819	Uninfected	Acute	OK	1.0635	7.38059	2.79492	10.8898	5e-05	0.000954895	yes	6.93991	0.144094
XLOC_036604	XLOC_036604	Rnf183	4:62427539-62435252	Uninfected	Acute	OK	0.0270755	0.18787	2.79468	1.16601	0.00475	0.0490192	yes	6.93875	0.144118
XLOC_000916	XLOC_000916	Cd48	1:171682008-171705258	Uninfected	Acute	OK	0.484256	3.35316	2.79168	7.33601	5e-05	0.000954895	yes	6.92435	0.144418
XLOC_035212	XLOC_035212	Acer2	4:86874365-86934822	Uninfected	Acute	OK	2.089	14.4474	2.78993	10.0563	5e-05	0.000954895	yes	6.91594	0.144593
XLOC_056407	XLOC_056407	Gm5127	X:106574345-106710749	Uninfected	Acute	OK	0.0583819	0.40309	2.78751	2.7843	5e-05	0.000954895	yes	6.90437	0.144836
XLOC_043589	XLOC_043589	Ptpn6	6:124720706-124738714	Uninfected	Acute	OK	1.40187	9.6704	2.78622	7.78353	5e-05	0.000954895	yes	6.89821	0.144965
XLOC_015471	XLOC_015471	Ltb4r1	14:55765961-55768494	Uninfected	Acute	OK	0.0775009	0.532799	2.78131	5.03436	5e-05	0.000954895	yes	6.87475	0.14546
XLOC_046031	XLOC_046031	Ifitm1	7:140967220-140969825	Uninfected	Acute	OK	3.89312	26.7534	2.78072	9.37459	5e-05	0.000954895	yes	6.87197	0.145519
XLOC_042529	XLOC_042529	Clec4a3	6:122952514-122969875	Uninfected	Acute	OK	0.265267	1.81748	2.77642	6.40221	5e-05	0.000954895	yes	6.85151	0.145953
XLOC_004303	XLOC_004303	Arg1	10:24914658-24930753	Uninfected	Acute	OK	0.0546296	0.373746	2.77431	3.95866	5e-05	0.000954895	yes	6.84146	0.146168
XLOC_008428	XLOC_008428	Brip1	11:86058137-86201193	Uninfected	Acute	OK	0.0330929	0.225966	2.77151	1.43154	0.00015	0.00259571	yes	6.82823	0.146451
XLOC_020119	XLOC_020119	Mx2	16:97535799-97560946	Uninfected	Acute	OK	0.576302	3.904	2.76005	9.46016	5e-05	0.000954895	yes	6.77423	0.147618
XLOC_013578	XLOC_013578	Ctla2a,Ctla2b	13:60895048-60936764	Uninfected	Acute	OK	4.8784	32.9505	2.75582	5.88442	5e-05	0.000954895	yes	6.75437	0.148052
XLOC_022269	XLOC_022269	Gm6034	17:36042960-36058645	Uninfected	Acute	OK	0.0328765	0.221642	2.7531	3.09585	0.00135	0.0174357	yes	6.74165	0.148332
XLOC_043655	XLOC_043655	Clec7a	6:129461221-129473185	Uninfected	Acute	OK	0.105499	0.71068	2.75197	5.54865	5e-05	0.000954895	yes	6.73637	0.148448
XLOC_008341	XLOC_008341	Lgals9	11:78962973-78984946	Uninfected	Acute	OK	3.20534	21.591	2.75188	10.9353	5e-05	0.000954895	yes	6.73595	0.148457
XLOC_038497	XLOC_038497	0	4:154919475-154919816	Uninfected	Acute	OK	0.559831	3.75234	2.74473	9.39151	5e-05	0.000954895	yes	6.70263	0.149195
XLOC_015611	XLOC_015611	Lcp1	14:75131100-75230853	Uninfected	Acute	OK	1.86417	12.4143	2.7354	9.64116	5e-05	0.000954895	yes	6.65942	0.150163
XLOC_000860	XLOC_000860	0	1:164681960-164774092	Uninfected	Acute	OK	0.0510467	0.338734	2.73026	4.51503	5e-05	0.000954895	yes	6.63577	0.150698
XLOC_037273	XLOC_037273	0	4:134262916-134266327	Uninfected	Acute	OK	0.0885426	0.584741	2.72336	4.01974	0.00035	0.00547908	yes	6.60406	0.151422
XLOC_001998	XLOC_001998	Fcgr2b	1:170958295-171064935	Uninfected	Acute	OK	2.00404	13.2079	2.72042	6.53283	5e-05	0.000954895	yes	6.59064	0.15173
XLOC_018354	XLOC_018354	Ly6c1,Ly6c2	15:74979811-75315220	Uninfected	Acute	OK	28.2989	185.763	2.71464	11.3082	5e-05	0.000954895	yes	6.56432	0.152339
XLOC_032416	XLOC_032416	Ctss	3:95526785-95556403	Uninfected	Acute	OK	29.7168	194.586	2.71106	15.2284	5e-05	0.000954895	yes	6.54801	0.152718
XLOC_046576	XLOC_046576	Zfp36	7:28376536-28392708	Uninfected	Acute	OK	1.41881	9.27815	2.70915	8.75292	5e-05	0.000954895	yes	6.53939	0.152919
XLOC_043553	XLOC_043553	Apobec1	6:122577791-122602444	Uninfected	Acute	OK	0.653292	4.25262	2.70255	7.6579	5e-05	0.000954895	yes	6.50952	0.153621
XLOC_022311	XLOC_022311	H2-M3	17:37246960-37286275	Uninfected	Acute	OK	1.11019	7.20685	2.69856	9.18266	5e-05	0.000954895	yes	6.49155	0.154046
XLOC_023154	XLOC_023154	Olfr756-ps1,Olfr99	17:37246960-37286275	Uninfected	Acute	OK	0.0361527	0.231996	2.68193	1.46666	0.00245	0.0286606	yes	6.41711	0.155833
XLOC_049627	XLOC_049627	Lrrc25	8:70616115-70621126	Uninfected	Acute	OK	0.311749	1.99924	2.68099	6.49768	5e-05	0.000954895	yes	6.41298	0.155934
XLOC_019848	XLOC_019848	Hcls1	16:36934982-36963212	Uninfected	Acute	OK	1.42076	9.10188	2.6795	9.54114	5e-05	0.000954895	yes	6.40635	0.156095
XLOC_038546	XLOC_038546	Steap4	5:7960471-7982213	Uninfected	Acute	OK	0.183893	1.17711	2.67831	7.74632	5e-05	0.000954895	yes	6.40106	0.156224
XLOC_026061	XLOC_026061	Pdcd1lg2	19:29410913-29473975	Uninfected	Acute	OK	0.0297148	0.189562	2.67341	3.18271	5e-05	0.000954895	yes	6.37938	0.156755
XLOC_043646	XLOC_043646	BC035044,Gm15987	6:128848043-129186834	Uninfected	Acute	OK	0.228315	1.45566	2.67258	2.81845	5e-05	0.000954895	yes	6.37567	0.156846
XLOC_004491	XLOC_004491	Srgn	10:62493832-62527451	Uninfected	Acute	OK	5.18888	33.0606	2.67162	12.2721	5e-05	0.000954895	yes	6.37143	0.156951
XLOC_029651	XLOC_029651	Ifih1	2:62587703-62662975	Uninfected	Acute	OK	1.09079	6.92259	2.66594	9.32588	5e-05	0.000954895	yes	6.3464	0.15757
XLOC_038434	XLOC_038434	0	4:148201845-148206544	Uninfected	Acute	OK	0.0304705	0.192356	2.65829	4.83204	5e-05	0.000954895	yes	6.31286	0.158407
XLOC_042964	XLOC_042964	Parp12	6:39086276-39118349	Uninfected	Acute	OK	3.92755	24.7723	2.65703	11.4644	5e-05	0.000954895	yes	6.30732	0.158546
XLOC_032760	XLOC_032760	Mcoln2	3:146149832-146195513	Uninfected	Acute	OK	0.0494228	0.310986	2.6536	1.43769	0.0014	0.0179656	yes	6.29236	0.158923
XLOC_033557	XLOC_033557	A730020M07Rik	3:121634698-121643540	Uninfected	Acute	OK	0.167041	1.04911	2.65089	5.12522	5e-05	0.000954895	yes	6.28055	0.159222
XLOC_022979	XLOC_022979	Pglyrp2	17:32408166-32424181	Uninfected	Acute	OK	0.0294357	0.184767	2.65007	3.17283	5e-05	0.000954895	yes	6.27697	0.159313
XLOC_001601	XLOC_001601	Pdcd1	1:94038306-94052553	Uninfected	Acute	OK	0.0411774	0.257982	2.64735	3.79073	0.0001	0.00179671	yes	6.26514	0.159613
XLOC_037868	XLOC_037868	0	4:55421221-55422100	Uninfected	Acute	OK	0.129557	0.805036	2.63546	5.0109	5e-05	0.000954895	yes	6.21376	0.160933
XLOC_042795	XLOC_042795	Gm9835	6:4893351-4893777	Uninfected	Acute	OK	0.857495	5.31404	2.63161	9.90945	5e-05	0.000954895	yes	6.19717	0.161364
XLOC_033649	XLOC_033649	0	3:142526398-142529726	Uninfected	Acute	OK	0.124105	0.768228	2.62997	4.66155	5e-05	0.000954895	yes	6.19015	0.161547
XLOC_001999	XLOC_001999	Fcgr3	1:170958295-171064935	Uninfected	Acute	OK	3.74595	23.0541	2.62162	7.25249	5e-05	0.000954895	yes	6.15441	0.162485
XLOC_050443	XLOC_050443	Ifi30	8:70762773-70766663	Uninfected	Acute	OK	2.81173	17.2871	2.62017	11.9429	5e-05	0.000954895	yes	6.14821	0.162649
XLOC_026090	XLOC_026090	Ifit2	19:34550581-34578575	Uninfected	Acute	OK	2.67788	16.2378	2.60019	10.1832	5e-05	0.000954895	yes	6.06368	0.164916
XLOC_057248	XLOC_057248	Elf4	X:48411045-48463132	Uninfected	Acute	OK	0.255753	1.55017	2.5996	8.66339	5e-05	0.000954895	yes	6.0612	0.164984
XLOC_023251	XLOC_023251	Guca1a	17:47394559-47400584	Uninfected	Acute	OK	0.175884	1.06379	2.59652	3.00026	0.0008	0.0113255	yes	6.04825	0.165337
XLOC_006873	XLOC_006873	Ccl11	11:82057822-82062955	Uninfected	Acute	OK	0.0610702	0.369245	2.59604	3.60386	0.0025	0.0291321	yes	6.04624	0.165392
XLOC_042982	XLOC_042982	Clec5a	6:40574041-40586089	Uninfected	Acute	OK	0.686057	4.10118	2.57964	5.85593	5e-05	0.000954895	yes	5.9779	0.167283
XLOC_050142	XLOC_050142	Angpt2	8:18595044-18808769	Uninfected	Acute	OK	0.64901	3.86906	2.57567	3.48761	5e-05	0.000954895	yes	5.96148	0.167744
XLOC_045410	XLOC_045410	RP23-285C18.2	7:75768484-75782331	Uninfected	Acute	OK	0.665288	3.95719	2.57243	10.3642	5e-05	0.000954895	yes	5.94809	0.168121
XLOC_016255	XLOC_016255	Psme2	14:55587440-55591113	Uninfected	Acute	OK	1.74212	10.302	2.56402	2.38375	0.00075	0.0106831	yes	5.91348	0.169105
XLOC_008395	XLOC_008395	Ccl6,Ccl9	11:83572918-83623693	Uninfected	Acute	OK	1.08064	6.38224	2.56218	7.78009	5e-05	0.000954895	yes	5.90598	0.16932
XLOC_022436	XLOC_022436	B430306N03Rik	17:48316049-48329814	Uninfected	Acute	OK	0.104248	0.613645	2.55739	4.46738	5e-05	0.000954895	yes	5.8864	0.169883
XLOC_053502	XLOC_053502	Il10ra	9:45172725-45269149	Uninfected	Acute	OK	0.970331	5.69371	2.55282	7.91525	5e-05	0.000954895	yes	5.8678	0.170422
XLOC_040468	XLOC_040468	Ncf1	5:134184018-134229625	Uninfected	Acute	OK	1.64535	9.54774	2.53676	5.97651	5e-05	0.000954895	yes	5.80286	0.172329
XLOC_045685	XLOC_045685	Trim34a,Trim34b	7:104244456-104353375	Uninfected	Acute	OK	0.680406	3.94324	2.53491	4.83884	5e-05	0.000954895	yes	5.79542	0.17255
XLOC_023878	XLOC_023878	0	17:35257037-35258391	Uninfected	Acute	OK	0.0377474	0.21829	2.53179	2.8794	0.00135	0.0174357	yes	5.78291	0.172923
XLOC_047965	XLOC_047965	0	7:7072305-7073171	Uninfected	Acute	OK	0.380054	2.19642	2.53088	7.18319	5e-05	0.000954895	yes	5.77923	0.173033
XLOC_013520	XLOC_013520	4930526F13Rik	13:54926762-54930256	Uninfected	Acute	OK	0.0285876	0.164037	2.52056	2.76464	0.00145	0.0184809	yes	5.73805	0.174275
XLOC_047898	XLOC_047898	H19,Mir675	7:142575528-142578143	Uninfected	Acute	OK	0.104068	0.595901	2.51755	1.01921	0.0004	0.00617175	yes	5.72607	0.17464
XLOC_046371	XLOC_046371	Hif3a	7:17029818-17062427	Uninfected	Acute	OK	1.02418	5.86099	2.51668	7.09087	5e-05	0.000954895	yes	5.72262	0.174745
XLOC_024882	XLOC_024882	Cd14	18:36725073-36726736	Uninfected	Acute	OK	0.982753	5.60619	2.51212	9.59428	5e-05	0.000954895	yes	5.70458	0.175298
XLOC_036348	XLOC_036348	Ddx58	4:40203772-40240085	Uninfected	Acute	OK	1.92136	10.9307	2.50819	7.35898	5e-05	0.000954895	yes	5.68904	0.175776
XLOC_035707	XLOC_035707	Matn1	4:130943225-130955475	Uninfected	Acute	OK	0.137495	0.78053	2.50507	5.27827	5e-05	0.000954895	yes	5.67679	0.176156
XLOC_035779	XLOC_035779	Cnr2	4:135895393-135920207	Uninfected	Acute	OK	0.0718582	0.406079	2.49853	5.36594	5e-05	0.000954895	yes	5.65112	0.176956
XLOC_023828	XLOC_023828	0	17:32708779-32709539	Uninfected	Acute	OK	0.0793495	0.447944	2.49702	3.25124	0.0025	0.0291321	yes	5.6452	0.177142
XLOC_045873	XLOC_045873	Il21r	7:125603428-125633623	Uninfected	Acute	OK	0.288806	1.62563	2.49282	7.30175	5e-05	0.000954895	yes	5.6288	0.177658
XLOC_053044	XLOC_053044	Spink8	9:109812279-109826633	Uninfected	Acute	OK	0.473834	2.63631	2.47607	0.828397	0.00125	0.0163979	yes	5.56378	0.179734
XLOC_035796	XLOC_035796	C1qb	4:136880103-136886213	Uninfected	Acute	OK	4.68851	26.0779	2.47563	2.717	0.0003	0.00481684	yes	5.56209	0.179789
XLOC_018040	XLOC_018040	Soat2	15:102150374-102163474	Uninfected	Acute	OK	0.0760522	0.422298	2.4732	3.46831	5e-05	0.000954895	yes	5.55274	0.180091
XLOC_026806	XLOC_026806	0	19:3082946-3087373	Uninfected	Acute	OK	0.0262287	0.145449	2.4713	4.15901	5e-05	0.000954895	yes	5.54541	0.180329
XLOC_000450	XLOC_000450	Gm7592,Sp100,n-R5s215	1:85447262-85709998	Uninfected	Acute	OK	1.67005	9.22597	2.46581	6.25083	5e-05	0.000954895	yes	5.52437	0.181016
XLOC_002003	XLOC_002003	Fcer1g	1:171229571-171234365	Uninfected	Acute	OK	5.72415	31.5399	2.46204	9.01767	5e-05	0.000954895	yes	5.50997	0.181489
XLOC_028916	XLOC_028916	Wisp2	2:163820828-163833209	Uninfected	Acute	OK	0.0675809	0.370342	2.45417	3.09511	5e-05	0.000954895	yes	5.47998	0.182482
XLOC_020694	XLOC_020694	Runx1	16:92601466-92826066	Uninfected	Acute	OK	0.152627	0.836388	2.45416	6.19899	5e-05	0.000954895	yes	5.47995	0.182483
XLOC_028847	XLOC_028847	Tldc2	2:157086877-157135265	Uninfected	Acute	OK	0.332512	1.82114	2.45336	5.08511	5e-05	0.000954895	yes	5.47692	0.182585
XLOC_009887	XLOC_009887	0	12:19246322-19247169	Uninfected	Acute	OK	0.65234	3.57217	2.45311	7.98539	5e-05	0.000954895	yes	5.47593	0.182617
XLOC_018090	XLOC_018090	Osmr	15:6813576-6874969	Uninfected	Acute	OK	1.09881	5.96028	2.43944	8.1093	5e-05	0.000954895	yes	5.4243	0.184355
XLOC_046423	XLOC_046423	Bcl3	7:19808389-19822770	Uninfected	Acute	OK	0.831248	4.50591	2.43847	5.63219	5e-05	0.000954895	yes	5.42066	0.184479
XLOC_032990	XLOC_032990	0	3:50915762-50921640	Uninfected	Acute	OK	0.122616	0.663692	2.43637	5.1728	5e-05	0.000954895	yes	5.41277	0.184748
XLOC_007190	XLOC_007190	Tmem106a	11:101582241-101591788	Uninfected	Acute	OK	0.957038	5.17156	2.43395	6.99773	5e-05	0.000954895	yes	5.40371	0.185058
XLOC_047475	XLOC_047475	Trim12c	7:104244456-104353375	Uninfected	Acute	OK	1.1624	6.28108	2.4339	8.45854	5e-05	0.000954895	yes	5.40354	0.185064
XLOC_028087	XLOC_028087	Ube2l6	2:84798827-84810335	Uninfected	Acute	OK	3.94145	21.2843	2.43299	8.54845	5e-05	0.000954895	yes	5.40012	0.185181
XLOC_045835	XLOC_045835	Otoa	7:121078125-121163164	Uninfected	Acute	OK	0.027449	0.148123	2.43197	0.760475	0.0003	0.00481684	yes	5.3963	0.185312
XLOC_028218	XLOC_028218	Sfpi1	2:91082286-91115869	Uninfected	Acute	OK	1.73603	9.34047	2.42771	5.85433	5e-05	0.000954895	yes	5.38036	0.185861
XLOC_053312	XLOC_053312	Acp5	9:22126725-22135746	Uninfected	Acute	OK	0.194501	1.04276	2.42256	4.45072	5e-05	0.000954895	yes	5.36121	0.186525
XLOC_043606	XLOC_043606	Tapbpl	6:125215550-125244543	Uninfected	Acute	OK	2.29411	12.2988	2.42251	3.07592	0.00015	0.00259571	yes	5.36103	0.186531
XLOC_012275	XLOC_012275	0	12:115244257-115244555	Uninfected	Acute	OK	1.30917	7.00549	2.41984	12.4242	5e-05	0.000954895	yes	5.35109	0.186878
XLOC_043035	XLOC_043035	Gimap6	6:48701581-48708225	Uninfected	Acute	OK	1.23502	6.60114	2.41817	7.96527	5e-05	0.000954895	yes	5.34497	0.187092
XLOC_041091	XLOC_041091	0	5:73371946-73374317	Uninfected	Acute	OK	0.0349959	0.187017	2.41791	3.61811	0.0002	0.00336783	yes	5.34397	0.187127
XLOC_025955	XLOC_025955	Fam111a	19:12524083-12598412	Uninfected	Acute	OK	0.607821	3.24696	2.41737	4.60307	5e-05	0.000954895	yes	5.34197	0.187197
XLOC_043825	XLOC_043825	0	6:3321550-3328347	Uninfected	Acute	OK	0.137698	0.73556	2.41733	7.68387	5e-05	0.000954895	yes	5.34184	0.187202
XLOC_030785	XLOC_030785	9230111E07Rik	2:167768949-167783835	Uninfected	Acute	OK	0.0549707	0.293609	2.41716	4.69588	5e-05	0.000954895	yes	5.34119	0.187224
XLOC_023961	XLOC_023961	Ccnd3	17:47505050-47611508	Uninfected	Acute	OK	0.0854608	0.454721	2.41165	3.66834	5e-05	0.000954895	yes	5.32081	0.187941
XLOC_052214	XLOC_052214	Casp12	9:5345416-5373032	Uninfected	Acute	OK	0.499524	2.65276	2.40887	5.98426	5e-05	0.000954895	yes	5.31058	0.188304
XLOC_009537	XLOC_009537	0	11:84942737-84943838	Uninfected	Acute	OK	0.0585455	0.310681	2.4078	3.13774	0.00475	0.0490192	yes	5.30666	0.188442
XLOC_000688	XLOC_000688	Nuak2	1:132316125-132333488	Uninfected	Acute	OK	0.415657	2.20124	2.40485	7.02524	5e-05	0.000954895	yes	5.29581	0.188829
XLOC_028874	XLOC_028874	Fam83d	2:158768092-158786637	Uninfected	Acute	OK	0.483933	2.56235	2.40459	7.53891	5e-05	0.000954895	yes	5.29484	0.188863
XLOC_027795	XLOC_027795	Kynu	2:43555316-43683146	Uninfected	Acute	OK	0.0432052	0.228761	2.40456	1.76052	5e-05	0.000954895	yes	5.29476	0.188866
XLOC_027035	XLOC_027035	0	19:29096646-29097907	Uninfected	Acute	OK	0.103636	0.547294	2.4008	4.56165	5e-05	0.000954895	yes	5.28093	0.189361
XLOC_007847	XLOC_007847	9930111J21Rik2	11:48872150-49135387	Uninfected	Acute	OK	0.271175	1.43087	2.3996	2.43655	0.0003	0.00481684	yes	5.27656	0.189518
XLOC_012150	XLOC_012150	0	12:103444778-103447923	Uninfected	Acute	OK	0.0871803	0.459964	2.39945	5.56094	5e-05	0.000954895	yes	5.27601	0.189537
XLOC_047307	XLOC_047307	0	7:90029106-90049264	Uninfected	Acute	OK	0.0897227	0.472954	2.39816	4.15603	5e-05	0.000954895	yes	5.27129	0.189707
XLOC_005027	XLOC_005027	0	10:8547665-8551268	Uninfected	Acute	OK	0.279499	1.47303	2.39787	7.87821	5e-05	0.000954895	yes	5.27025	0.189744
XLOC_024873	XLOC_024873	Tmem173	18:35733677-35740589	Uninfected	Acute	OK	1.45403	7.65589	2.39651	8.9195	5e-05	0.000954895	yes	5.26529	0.189923
XLOC_038496	XLOC_038496	0	4:154918964-154919365	Uninfected	Acute	OK	1.84898	9.73014	2.39573	11.5898	5e-05	0.000954895	yes	5.26244	0.190026
XLOC_050098	XLOC_050098	Rab20	8:11451980-11480241	Uninfected	Acute	OK	0.377848	1.98734	2.39496	5.65562	5e-05	0.000954895	yes	5.25963	0.190128
XLOC_028942	XLOC_028942	Ube2c	2:164769897-164779967	Uninfected	Acute	OK	0.215703	1.13299	2.39301	5.10792	5e-05	0.000954895	yes	5.25255	0.190384
XLOC_026054	XLOC_026054	0	19:29067123-29070278	Uninfected	Acute	OK	0.130495	0.68292	2.38772	4.89286	5e-05	0.000954895	yes	5.2333	0.191084
XLOC_032448	XLOC_032448	Txnip	3:96555764-96566801	Uninfected	Acute	OK	5.69395	29.7485	2.38531	8.9594	5e-05	0.000954895	yes	5.22458	0.191403
XLOC_031957	XLOC_031957	Cp	3:19956974-20035315	Uninfected	Acute	OK	4.81453	25.1006	2.38225	5.77794	5e-05	0.000954895	yes	5.21351	0.191809
XLOC_013804	XLOC_013804	Naip2,Naip5	13:100144035-100247378	Uninfected	Acute	OK	0.293817	1.53037	2.38089	8.2377	5e-05	0.000954895	yes	5.20858	0.191991
XLOC_037495	XLOC_037495	0	4:148208537-148214797	Uninfected	Acute	OK	0.268361	1.39546	2.3785	4.24462	5e-05	0.000954895	yes	5.19994	0.19231
XLOC_049244	XLOC_049244	F7	8:13026033-13035809	Uninfected	Acute	OK	0.0457273	0.236963	2.37353	2.50093	5e-05	0.000954895	yes	5.18209	0.192972
XLOC_037318	XLOC_037318	C1qa	4:136895916-136898803	Uninfected	Acute	OK	16.2079	83.5994	2.3668	10.3487	5e-05	0.000954895	yes	5.15794	0.193876
XLOC_004101	XLOC_004101	Arhgap9	10:127321367-127341620	Uninfected	Acute	OK	0.263252	1.33808	2.34564	3.30828	5e-05	0.000954895	yes	5.08289	0.196739
XLOC_017313	XLOC_017313	0	14:105199015-105200971	Uninfected	Acute	OK	0.515765	2.60993	2.33922	8.03232	5e-05	0.000954895	yes	5.06031	0.197616
XLOC_056866	XLOC_056866	Tmem27	X:164088829-164118860	Uninfected	Acute	OK	0.0565797	0.286006	2.33769	1.65929	0.0005	0.00752907	yes	5.05492	0.197827
XLOC_023101	XLOC_023101	H2-T10	17:36080122-36179954	Uninfected	Acute	OK	0.360477	1.82087	2.33665	4.27711	5e-05	0.000954895	yes	5.05128	0.19797
XLOC_040576	XLOC_040576	Card11	5:140872988-141000596	Uninfected	Acute	OK	0.0446738	0.225324	2.3345	4.13521	5e-05	0.000954895	yes	5.04376	0.198265
XLOC_008885	XLOC_008885	Cd300e	11:115051916-115062177	Uninfected	Acute	OK	0.0376215	0.189529	2.33279	2.32711	0.00015	0.00259571	yes	5.03778	0.1985
XLOC_012583	XLOC_012583	Serpinb6b	13:32965208-32979067	Uninfected	Acute	OK	0.711364	3.57632	2.32982	7.306	5e-05	0.000954895	yes	5.02741	0.198909
XLOC_032681	XLOC_032681	Agxt2l1	3:130617446-130637762	Uninfected	Acute	OK	6.12651	30.7244	2.32625	9.66017	5e-05	0.000954895	yes	5.01499	0.199402
XLOC_042510	XLOC_042510	A2m	6:121636172-121679237	Uninfected	Acute	OK	0.845518	4.22417	2.32076	8.72591	5e-05	0.000954895	yes	4.99596	0.200162
XLOC_039609	XLOC_039609	Alox5ap	5:149264715-149288574	Uninfected	Acute	OK	3.14949	15.7129	2.31876	7.33503	5e-05	0.000954895	yes	4.98903	0.20044
XLOC_038786	XLOC_038786	Cd38	5:43868808-43912375	Uninfected	Acute	OK	0.785891	3.91907	2.31811	7.85805	5e-05	0.000954895	yes	4.98679	0.20053
XLOC_006669	XLOC_006669	Asgr2	11:70089592-70106267	Uninfected	Acute	OK	0.048049	0.239143	2.31529	1.36485	0.0024	0.0281744	yes	4.97707	0.200922
XLOC_037163	XLOC_037163	Tlr12	4:128615368-128618619	Uninfected	Acute	OK	0.192396	0.954552	2.31074	3.71615	5e-05	0.000954895	yes	4.96139	0.201556
XLOC_012621	XLOC_012621	Ly86	13:37333969-37419036	Uninfected	Acute	OK	5.31913	26.3409	2.30804	8.84199	5e-05	0.000954895	yes	4.95211	0.201934
XLOC_043958	XLOC_043958	0	6:41196164-41202109	Uninfected	Acute	OK	0.265449	1.31362	2.30704	8.10603	5e-05	0.000954895	yes	4.94867	0.202074
XLOC_013540	XLOC_013540	Tifab	13:56173702-56178976	Uninfected	Acute	OK	0.84492	4.15598	2.2983	8.63836	5e-05	0.000954895	yes	4.91879	0.203302
XLOC_045528	XLOC_045528	0	7:90029106-90049264	Uninfected	Acute	OK	0.418137	2.04638	2.29103	7.1559	5e-05	0.000954895	yes	4.89404	0.20433
XLOC_007289	XLOC_007289	Milr1	11:106750930-106779537	Uninfected	Acute	OK	0.302015	1.46794	2.2811	4.65054	5e-05	0.000954895	yes	4.86049	0.205741
XLOC_030391	XLOC_030391	Slc4a11	2:130684112-130697519	Uninfected	Acute	OK	0.996808	4.84114	2.27996	7.92806	5e-05	0.000954895	yes	4.85664	0.205904
XLOC_053207	XLOC_053207	Birc3	9:7848698-7873186	Uninfected	Acute	OK	1.36481	6.61256	2.27651	5.34972	5e-05	0.000954895	yes	4.84504	0.206397
XLOC_034921	XLOC_034921	Glipr2	4:43957400-43979118	Uninfected	Acute	OK	1.81195	8.77047	2.27511	8.32999	5e-05	0.000954895	yes	4.84035	0.206597
XLOC_001728	XLOC_001728	Ikbke	1:131254342-131279606	Uninfected	Acute	OK	0.63607	3.06077	2.26664	5.50322	5e-05	0.000954895	yes	4.812	0.207814
XLOC_058226	XLOC_058226	Tlr7	X:167303379-167330558	Uninfected	Acute	OK	0.504436	2.42596	2.26581	4.31194	5e-05	0.000954895	yes	4.80925	0.207933
XLOC_039887	XLOC_039887	Gm16015	5:43868808-43912375	Uninfected	Acute	OK	0.0433161	0.208002	2.26362	1.44853	0.00075	0.0106831	yes	4.80196	0.208248
XLOC_047915	XLOC_047915	Tnfrsf26	7:143607684-143627845	Uninfected	Acute	OK	0.0474456	0.226451	2.25485	4.1374	5e-05	0.000954895	yes	4.77286	0.209518
XLOC_042959	XLOC_042959	Zc3hav1	6:38305285-38354603	Uninfected	Acute	OK	1.2428	5.91602	2.25103	8.99043	5e-05	0.000954895	yes	4.76023	0.210074
XLOC_038983	XLOC_038983	Ppbp	5:90768517-90770060	Uninfected	Acute	OK	0.126406	0.601062	2.24945	4.39086	5e-05	0.000954895	yes	4.75501	0.210304
XLOC_015062	XLOC_015062	Galnt15	14:32028804-32062197	Uninfected	Acute	OK	0.489412	2.32575	2.24858	8.375	5e-05	0.000954895	yes	4.75213	0.210432
XLOC_001809	XLOC_001809	0	1:143008692-143053143	Uninfected	Acute	OK	0.0470263	0.223342	2.24772	2.61681	0.00225	0.0267269	yes	4.7493	0.210557
XLOC_019739	XLOC_019739	Rtp1	16:23429132-23433960	Uninfected	Acute	OK	0.153426	0.728578	2.24754	6.14218	5e-05	0.000954895	yes	4.74873	0.210583
XLOC_052212	XLOC_052212	Casp1	9:5298516-5307291	Uninfected	Acute	OK	1.31821	6.18761	2.2308	7.52096	5e-05	0.000954895	yes	4.69395	0.21304
XLOC_020369	XLOC_020369	Apod	16:31296191-31314808	Uninfected	Acute	OK	138.732	650.393	2.22901	10.7618	5e-05	0.000954895	yes	4.68813	0.213305
XLOC_030348	XLOC_030348	Mall	2:127704385-127729932	Uninfected	Acute	OK	0.088815	0.415547	2.22614	4.54085	5e-05	0.000954895	yes	4.67879	0.21373
XLOC_003744	XLOC_003744	Icosl	10:78069343-78079525	Uninfected	Acute	OK	1.19916	5.60433	2.22452	8.1122	5e-05	0.000954895	yes	4.67355	0.21397
XLOC_042008	XLOC_042008	Gimap1,Gimap5,Gimap7	6:48718606-48770876	Uninfected	Acute	OK	1.28624	5.99396	2.22035	6.61563	5e-05	0.000954895	yes	4.66006	0.214589
XLOC_040123	XLOC_040123	0	5:96909079-96936527	Uninfected	Acute	OK	0.0324645	0.151247	2.21997	2.3335	0.00145	0.0184809	yes	4.65884	0.214646
XLOC_040253	XLOC_040253	Cryba4	5:112246492-112253429	Uninfected	Acute	OK	0.152535	0.710493	2.21968	2.56985	5e-05	0.000954895	yes	4.6579	0.214689
XLOC_041536	XLOC_041536	0	5:135650440-135652923	Uninfected	Acute	OK	0.0443381	0.20565	2.21357	3.71482	5e-05	0.000954895	yes	4.63822	0.2156
XLOC_038436	XLOC_038436	0	4:148207976-148208315	Uninfected	Acute	OK	0.498337	2.30895	2.21204	6.50966	0.0024	0.0281744	yes	4.63331	0.215828
XLOC_032218	XLOC_032218	Gm22531	3:81786314-81925019	Uninfected	Acute	OK	0.185185	0.855038	2.20702	2.22165	0.0032	0.0355778	yes	4.61721	0.216581
XLOC_030094	XLOC_030094	Cd44	2:102811140-102901929	Uninfected	Acute	OK	0.872524	4.00031	2.19684	7.80217	5e-05	0.000954895	yes	4.58476	0.218114
XLOC_043274	XLOC_043274	Hk2	6:82725024-82774454	Uninfected	Acute	OK	0.732713	3.35719	2.19593	6.32297	5e-05	0.000954895	yes	4.58186	0.218252
XLOC_046034	XLOC_046034	Pkp3	7:141078217-141090510	Uninfected	Acute	OK	0.104587	0.477836	2.19181	1.49296	0.0007	0.0101294	yes	4.56879	0.218876
XLOC_042578	XLOC_042578	Vwf	6:125546773-125686679	Uninfected	Acute	OK	4.47439	20.3965	2.18856	3.8357	5e-05	0.000954895	yes	4.5585	0.21937
XLOC_008167	XLOC_008167	Acap1	11:69881398-69895543	Uninfected	Acute	OK	0.124506	0.567259	2.18779	3.76624	5e-05	0.000954895	yes	4.55608	0.219487
XLOC_022111	XLOC_022111	Pim1	17:29430323-29496179	Uninfected	Acute	OK	1.19484	5.44055	2.18693	6.83457	5e-05	0.000954895	yes	4.55337	0.219618
XLOC_036991	XLOC_036991	Kif2c	4:117159638-117182639	Uninfected	Acute	OK	0.0837132	0.379166	2.1793	1.90239	5e-05	0.000954895	yes	4.52935	0.220782
XLOC_049664	XLOC_049664	Hsh2d	8:72189622-72201345	Uninfected	Acute	OK	0.0383196	0.173182	2.17614	1.9015	0.0006	0.0088486	yes	4.51941	0.221268
XLOC_000775	XLOC_000775	Ptgs2	1:150074872-150108152	Uninfected	Acute	OK	1.71319	7.72445	2.17275	8.92349	5e-05	0.000954895	yes	4.50881	0.221788
XLOC_044845	XLOC_044845	Pglyrp1	7:18884689-18890438	Uninfected	Acute	OK	2.24848	10.0631	2.16205	9.55584	5e-05	0.000954895	yes	4.47551	0.223438
XLOC_008928	XLOC_008928	Rhbdf2	11:116582561-116627019	Uninfected	Acute	OK	0.525649	2.34603	2.15805	4.47004	5e-05	0.000954895	yes	4.46311	0.224059
XLOC_056447	XLOC_056447	Gm6335	X:112011006-112171975	Uninfected	Acute	OK	0.182446	0.814051	2.15765	3.51395	5e-05	0.000954895	yes	4.46187	0.224121
XLOC_015048	XLOC_015048	Itih4	14:30886475-30901981	Uninfected	Acute	OK	0.0458003	0.204199	2.15655	1.57057	0.0036	0.0392835	yes	4.45846	0.224292
XLOC_045872	XLOC_045872	Il4ra	7:125552205-125579516	Uninfected	Acute	OK	1.18662	5.28994	2.1564	8.7398	5e-05	0.000954895	yes	4.45799	0.224316
XLOC_029586	XLOC_029586	Nmi	2:51948486-51973494	Uninfected	Acute	OK	1.73247	7.71423	2.15469	8.40971	5e-05	0.000954895	yes	4.45274	0.224581
XLOC_013406	XLOC_013406	F13a1	13:36867177-37050244	Uninfected	Acute	OK	0.718891	3.19885	2.15371	7.95475	5e-05	0.000954895	yes	4.4497	0.224734
XLOC_042057	XLOC_042057	Nod1	6:54922540-54992950	Uninfected	Acute	OK	0.109121	0.484075	2.1493	3.25177	5e-05	0.000954895	yes	4.43613	0.225422
XLOC_052570	XLOC_052570	1600029D21Rik	9:50494157-50505986	Uninfected	Acute	OK	0.079434	0.352037	2.1479	3.74518	5e-05	0.000954895	yes	4.43182	0.225641
XLOC_007919	XLOC_007919	Gm12216	11:53783417-53859256	Uninfected	Acute	OK	1.40709	6.23442	2.14754	5.24547	5e-05	0.000954895	yes	4.43072	0.225697
XLOC_006513	XLOC_006513	Nlrp3	11:59541567-59566956	Uninfected	Acute	OK	0.276281	1.2235	2.14681	5.98505	5e-05	0.000954895	yes	4.42846	0.225812
XLOC_056404	XLOC_056404	Tlr13	X:106143203-106160908	Uninfected	Acute	OK	0.402887	1.78386	2.14655	4.12868	5e-05	0.000954895	yes	4.42769	0.225851
XLOC_030822	XLOC_030822	0	2:171832825-171835671	Uninfected	Acute	OK	0.0589114	0.260744	2.14602	3.73499	5e-05	0.000954895	yes	4.42604	0.225936
XLOC_013869	XLOC_013869	Gm9025	13:111882392-111884177	Uninfected	Acute	OK	0.444938	1.9657	2.14337	6.82737	5e-05	0.000954895	yes	4.41792	0.226351
XLOC_010149	XLOC_010149	0	12:79663040-79814624	Uninfected	Acute	OK	0.115884	0.511609	2.14236	2.08695	0.00205	0.0247127	yes	4.41484	0.226509
XLOC_004131	XLOC_004131	Stat2	10:128270507-128292958	Uninfected	Acute	OK	7.50787	33.1281	2.14158	9.78623	5e-05	0.000954895	yes	4.41245	0.226631
XLOC_022811	XLOC_022811	Mmp25	17:23628309-23645340	Uninfected	Acute	OK	0.115662	0.508618	2.13667	5.45996	5e-05	0.000954895	yes	4.39745	0.227404
XLOC_018723	XLOC_018723	Nfe2	15:103248015-103258403	Uninfected	Acute	OK	0.0717001	0.31311	2.12662	0.915093	0.0012	0.0158388	yes	4.36694	0.228993
XLOC_022501	XLOC_022501	Vav1	17:57279099-57328031	Uninfected	Acute	OK	1.06075	4.6197	2.12272	7.38941	5e-05	0.000954895	yes	4.35513	0.229614
XLOC_048734	XLOC_048734	0	7:88314802-88316164	Uninfected	Acute	OK	0.0682815	0.296718	2.11953	3.46805	0.0002	0.00336783	yes	4.34551	0.230123
XLOC_032377	XLOC_032377	S100a11	3:93520487-93526287	Uninfected	Acute	OK	2.60196	11.2512	2.11241	10.2204	5e-05	0.000954895	yes	4.32412	0.231261
XLOC_011449	XLOC_011449	0	12:18863593-18866125	Uninfected	Acute	OK	0.0373084	0.161254	2.11176	3.26134	0.00025	0.00409725	yes	4.32219	0.231364
XLOC_036092	XLOC_036092	Tnfrsf14	4:154921584-154933387	Uninfected	Acute	OK	0.169803	0.733146	2.11024	6.59493	5e-05	0.000954895	yes	4.31763	0.231609
XLOC_047705	XLOC_047705	Lat	7:126363704-126369739	Uninfected	Acute	OK	0.343655	1.48275	2.10924	5.14249	5e-05	0.000954895	yes	4.31465	0.231769
XLOC_042612	XLOC_042612	BC064078,Clec2d,Clec2f,Clec2g,Gm16187	6:128848043-129186834	Uninfected	Acute	OK	3.46526	14.8809	2.10242	6.8275	5e-05	0.000954895	yes	4.29431	0.232866
XLOC_007918	XLOC_007918	Gm17334	11:53769888-53782981	Uninfected	Acute	OK	0.608716	2.60585	2.09791	2.33271	0.0002	0.00336783	yes	4.2809	0.233596
XLOC_010468	XLOC_010468	Pld4	12:112760654-112768989	Uninfected	Acute	OK	2.37733	10.1376	2.0923	8.21778	5e-05	0.000954895	yes	4.26428	0.234506
XLOC_025843	XLOC_025843	Cdca5	19:6084982-6091806	Uninfected	Acute	OK	0.0655726	0.279462	2.09149	2.79501	5e-05	0.000954895	yes	4.26187	0.234639
XLOC_032951	XLOC_032951	Il21	3:37222758-37242684	Uninfected	Acute	OK	0.0468311	0.198492	2.08354	1.59336	0.00115	0.0152796	yes	4.23847	0.235934
XLOC_024705	XLOC_024705	Cd226	18:89196964-89273068	Uninfected	Acute	OK	0.0861521	0.364526	2.08106	2.49446	5e-05	0.000954895	yes	4.23119	0.23634
XLOC_037448	XLOC_037448	Tnfrsf1b	4:145211787-145246870	Uninfected	Acute	OK	0.762764	3.22634	2.08059	6.36262	5e-05	0.000954895	yes	4.2298	0.236418
XLOC_006678	XLOC_006678	Zmynd15	11:70451891-70466202	Uninfected	Acute	OK	0.0947255	0.399697	2.07708	1.09143	0.00375	0.0406692	yes	4.21953	0.236993
XLOC_024580	XLOC_024580	0	18:62092823-62153037	Uninfected	Acute	OK	0.0363187	0.153093	2.07562	4.05931	5e-05	0.000954895	yes	4.21527	0.237233
XLOC_045823	XLOC_045823	Anks4b	7:120156337-120184700	Uninfected	Acute	OK	0.0590186	0.247921	2.07064	3.13975	5e-05	0.000954895	yes	4.20073	0.238054
XLOC_053357	XLOC_053357	St14	9:31089401-31131853	Uninfected	Acute	OK	0.152964	0.642268	2.06999	3.39113	5e-05	0.000954895	yes	4.19882	0.238162
XLOC_042087	XLOC_042087	Herc6	6:57580991-57692098	Uninfected	Acute	OK	2.47861	10.3694	2.06473	6.98163	5e-05	0.000954895	yes	4.18355	0.239031
XLOC_028091	XLOC_028091	Slc43a3	2:84936578-84958510	Uninfected	Acute	OK	0.653284	2.7225	2.05915	5.12614	5e-05	0.000954895	yes	4.16741	0.239957
XLOC_040985	XLOC_040985	0	5:43865886-43867574	Uninfected	Acute	OK	0.0506749	0.210582	2.05504	2.86054	0.001	0.0136179	yes	4.15555	0.240642
XLOC_038863	XLOC_038863	Rhoh	5:65863105-65896700	Uninfected	Acute	OK	0.105439	0.437597	2.05319	5.35409	5e-05	0.000954895	yes	4.15024	0.24095
XLOC_043731	XLOC_043731	Plbd1	6:136612069-136661928	Uninfected	Acute	OK	0.556602	2.30685	2.0512	4.84447	5e-05	0.000954895	yes	4.14452	0.241282
XLOC_035737	XLOC_035737	Map3k6	4:133240817-133252965	Uninfected	Acute	OK	0.698641	2.88641	2.04666	4.53229	5e-05	0.000954895	yes	4.13146	0.242045
XLOC_039495	XLOC_039495	0	5:138341891-138347672	Uninfected	Acute	OK	0.0606777	0.250049	2.04297	2.42511	0.0001	0.00179671	yes	4.12094	0.242663
XLOC_026378	XLOC_026378	Ccdc88b	19:6843707-6858211	Uninfected	Acute	OK	0.603813	2.4704	2.03257	5.96088	5e-05	0.000954895	yes	4.09133	0.244419
XLOC_023396	XLOC_023396	Ndc80	17:71496099-71526857	Uninfected	Acute	OK	0.0658652	0.269327	2.03177	3.68212	5e-05	0.000954895	yes	4.08906	0.244555
XLOC_006895	XLOC_006895	Slfn3	11:82977066-83218410	Uninfected	Acute	OK	0.191697	0.779704	2.0241	3.07344	5e-05	0.000954895	yes	4.06738	0.245859
XLOC_039564	XLOC_039564	Arpc1b	5:145114214-145140238	Uninfected	Acute	OK	6.41838	26.0177	2.01921	3.96906	5e-05	0.000954895	yes	4.05362	0.246693
XLOC_001878	XLOC_001878	Gm5532	1:155520172-155531212	Uninfected	Acute	OK	0.0921841	0.371369	2.01026	3.37535	5e-05	0.000954895	yes	4.02856	0.248228
XLOC_000910	XLOC_000910	Arhgap30	1:171388953-171410298	Uninfected	Acute	OK	0.704866	2.83102	2.0059	7.46671	5e-05	0.000954895	yes	4.01639	0.24898
XLOC_008598	XLOC_008598	Gm23451,Top2a	11:98992894-99024189	Uninfected	Acute	OK	0.518975	2.07943	2.00245	3.68023	5e-05	0.000954895	yes	4.0068	0.249576
XLOC_043561	XLOC_043561	0	6:122970480-122971849	Uninfected	Acute	OK	0.052001	0.20827	2.00185	2.56359	0.0038	0.0410042	yes	4.00512	0.249681
XLOC_036104	XLOC_036104	Tmem52	4:155451569-155470858	Uninfected	Acute	OK	0.380899	1.52308	1.99951	1.72102	0.00295	0.0332661	yes	3.99865	0.250085
XLOC_050616	XLOC_050616	Irx3	8:91798510-91807539	Uninfected	Acute	OK	0.0899583	0.359709	1.9995	3.7598	5e-05	0.000954895	yes	3.99862	0.250086
XLOC_017776	XLOC_017776	Rac2	15:78559168-78572783	Uninfected	Acute	OK	0.104677	0.41819	1.99821	2.82613	5e-05	0.000954895	yes	3.99505	0.25031
XLOC_046734	XLOC_046734	Gm5593	7:42105895-42107185	Uninfected	Acute	OK	0.0580187	0.231682	1.99756	1.97309	0.00255	0.0296343	yes	3.99323	0.250424
XLOC_027520	XLOC_027520	Psd4	2:24367579-24409182	Uninfected	Acute	OK	0.271278	1.08128	1.9949	1.90068	5e-05	0.000954895	yes	3.98587	0.250886
XLOC_045135	XLOC_045135	Gm25033	7:35065185-35098073	Uninfected	Acute	OK	0.110339	0.439601	1.99425	3.39492	0.00045	0.0068552	yes	3.98409	0.250998
XLOC_050334	XLOC_050334	AC116801.1	8:46727895-46739542	Uninfected	Acute	OK	0.221371	0.881713	1.99384	4.89281	5e-05	0.000954895	yes	3.98297	0.251069
XLOC_012901	XLOC_012901	Erap1	13:74639547-74807921	Uninfected	Acute	OK	2.17016	8.62963	1.9915	6.77713	5e-05	0.000954895	yes	3.97649	0.251478
XLOC_001059	XLOC_001059	Batf3	1:191092900-191114512	Uninfected	Acute	OK	0.32535	1.29186	1.98939	2.67445	5e-05	0.000954895	yes	3.97068	0.251846
XLOC_023429	XLOC_023429	Eif2ak2,Gm6548	17:78835515-78906992	Uninfected	Acute	OK	5.94532	23.5352	1.98499	4.9989	5e-05	0.000954895	yes	3.95861	0.252614
XLOC_000264	XLOC_000264	Casp8	1:58795373-58847503	Uninfected	Acute	OK	0.980536	3.86018	1.97703	6.97802	5e-05	0.000954895	yes	3.93681	0.254013
XLOC_006097	XLOC_006097	Ikzf1	11:11642202-11773041	Uninfected	Acute	OK	0.89585	3.51926	1.97394	5.74245	5e-05	0.000954895	yes	3.9284	0.254556
XLOC_014478	XLOC_014478	0	13:65449103-65450358	Uninfected	Acute	OK	0.0550828	0.216383	1.97391	2.54905	0.00305	0.0341375	yes	3.92832	0.254562
XLOC_043547	XLOC_043547	Klrg1	6:122270075-122282882	Uninfected	Acute	OK	0.0941217	0.369123	1.9715	3.12506	5e-05	0.000954895	yes	3.92176	0.254987
XLOC_056973	XLOC_056973	Was	X:8081182-8090773	Uninfected	Acute	OK	0.409204	1.60064	1.96776	5.35341	5e-05	0.000954895	yes	3.91159	0.25565
XLOC_015841	XLOC_015841	Fam107a	14:8296273-8318023	Uninfected	Acute	OK	55.8339	217.765	1.96356	7.95173	5e-05	0.000954895	yes	3.90023	0.256395
XLOC_003927	XLOC_003927	Hal	10:93486463-93519304	Uninfected	Acute	OK	0.0895799	0.349251	1.96302	2.08161	5e-05	0.000954895	yes	3.89877	0.256491
XLOC_000788	XLOC_000788	Ncf2	1:152807889-152836990	Uninfected	Acute	OK	0.412109	1.60653	1.96285	6.58327	5e-05	0.000954895	yes	3.89831	0.256521
XLOC_050545	XLOC_050545	Il27ra	8:84021470-84042575	Uninfected	Acute	OK	0.127112	0.494215	1.95904	3.08034	5e-05	0.000954895	yes	3.88803	0.2572
XLOC_035678	XLOC_035678	0	4:129382697-129405188	Uninfected	Acute	OK	0.159433	0.618925	1.95681	3.52557	5e-05	0.000954895	yes	3.88204	0.257597
XLOC_023826	XLOC_023826	0	17:32705659-32706931	Uninfected	Acute	OK	0.0653054	0.252888	1.95323	2.88358	0.0013	0.0169135	yes	3.87239	0.258238
XLOC_012770	XLOC_012770	Tgfbi	13:56609602-56639339	Uninfected	Acute	OK	1.65678	6.40044	1.94979	8.15625	5e-05	0.000954895	yes	3.86318	0.258854
XLOC_012585	XLOC_012585	Serpinb9,Serpinb9b	13:33003249-33041884	Uninfected	Acute	OK	2.38417	9.19816	1.94786	8.47619	5e-05	0.000954895	yes	3.85801	0.259201
XLOC_032544	XLOC_032544	Adora3	3:105870857-105924036	Uninfected	Acute	OK	0.356896	1.37604	1.94694	5.03787	5e-05	0.000954895	yes	3.85558	0.259365
XLOC_031300	XLOC_031300	0	2:74364644-74365687	Uninfected	Acute	OK	0.128684	0.495445	1.9449	3.61525	5e-05	0.000954895	yes	3.85009	0.259734
XLOC_055889	XLOC_055889	Sash3	X:48146435-48161565	Uninfected	Acute	OK	0.56358	2.15247	1.9333	6.39622	5e-05	0.000954895	yes	3.81928	0.261829
XLOC_030932	XLOC_030932	Helz2	2:181227034-181242027	Uninfected	Acute	OK	0.860893	3.27409	1.92719	8.09263	5e-05	0.000954895	yes	3.80313	0.262941
XLOC_039685	XLOC_039685	Cd36	5:17781689-17888959	Uninfected	Acute	OK	0.306908	1.1672	1.92717	5.85426	5e-05	0.000954895	yes	3.80309	0.262944
XLOC_040517	XLOC_040517	Trim56	5:137105341-137116239	Uninfected	Acute	OK	1.34917	5.13101	1.92717	6.01001	5e-05	0.000954895	yes	3.80309	0.262944
XLOC_047379	XLOC_047379	P2ry6	7:100933562-100964391	Uninfected	Acute	OK	0.846552	3.21193	1.92377	6.08132	5e-05	0.000954895	yes	3.79413	0.263565
XLOC_042671	XLOC_042671	Emp1	6:135362930-135383173	Uninfected	Acute	OK	1.12362	4.26164	1.92325	7.11765	5e-05	0.000954895	yes	3.79278	0.263659
XLOC_058644	XLOC_058644	0	X:128547692-128548689	Uninfected	Acute	OK	2.20159	8.34	1.9215	7.29894	5e-05	0.000954895	yes	3.78817	0.26398
XLOC_026055	XLOC_026055	0	19:29081732-29096410	Uninfected	Acute	OK	0.141449	0.534701	1.91845	3.05561	5e-05	0.000954895	yes	3.78017	0.264538
XLOC_033468	XLOC_033468	Cym	3:107211292-107221732	Uninfected	Acute	OK	0.0583798	0.22056	1.91763	2.66778	0.0026	0.0299603	yes	3.77802	0.264689
XLOC_004226	XLOC_004226	Rab32	10:10544844-10558233	Uninfected	Acute	OK	0.570853	2.15234	1.91471	5.99124	5e-05	0.000954895	yes	3.77039	0.265224
XLOC_057725	XLOC_057725	0	X:103024073-103026873	Uninfected	Acute	OK	0.105944	0.398851	1.91255	3.3843	5e-05	0.000954895	yes	3.76473	0.265623
XLOC_008009	XLOC_008009	Gm12261	11:59577991-59578636	Uninfected	Acute	OK	0.280678	1.05231	1.90658	4.25808	5e-05	0.000954895	yes	3.74917	0.266726
XLOC_027430	XLOC_027430	Il15ra	2:11705102-11777582	Uninfected	Acute	OK	2.75134	10.291	1.90318	1.71267	0.00225	0.0267269	yes	3.74036	0.267354
XLOC_056280	XLOC_056280	Msn	X:96096041-96168552	Uninfected	Acute	OK	6.32984	23.6487	1.90152	8.73679	5e-05	0.000954895	yes	3.73607	0.267661
XLOC_000932	XLOC_000932	Tagln2	1:172500046-172507382	Uninfected	Acute	OK	5.0992	19.0458	1.90113	7.50256	5e-05	0.000954895	yes	3.73506	0.267734
XLOC_023435	XLOC_023435	Cyp1b1	17:79706943-79715239	Uninfected	Acute	OK	0.994958	3.7012	1.89528	7.3352	5e-05	0.000954895	yes	3.71996	0.26882
XLOC_030022	XLOC_030022	Sfpi1	2:91082286-91115869	Uninfected	Acute	OK	0.0425591	0.158199	1.8942	2.78809	5e-05	0.000954895	yes	3.71716	0.269023
XLOC_038316	XLOC_038316	0	4:141538765-141539802	Uninfected	Acute	OK	0.069993	0.259691	1.89151	2.55008	0.0041	0.0434455	yes	3.71024	0.269524
XLOC_041591	XLOC_041591	0	5:140537558-140538610	Uninfected	Acute	OK	0.0683025	0.253292	1.89079	2.54305	0.0038	0.0410042	yes	3.70839	0.269659
XLOC_010325	XLOC_010325	Serpina3k,Serpina3m,Serpina3n	12:104112723-104414330	Uninfected	Acute	OK	10.3979	38.3218	1.88187	6.01829	5e-05	0.000954895	yes	3.68553	0.271331
XLOC_007845	XLOC_007845	9930111J21Rik1,Psme2b-ps	11:48872150-49135387	Uninfected	Acute	OK	15.8402	58.3117	1.88019	4.37424	5e-05	0.000954895	yes	3.68125	0.271647
XLOC_057911	XLOC_057911	Btk	X:134542335-134583570	Uninfected	Acute	OK	0.328753	1.20345	1.87211	3.37424	5e-05	0.000954895	yes	3.66065	0.273175
XLOC_046120	XLOC_046120	Lair1	7:4007072-4063204	Uninfected	Acute	OK	2.28683	8.37014	1.8719	6.41522	5e-05	0.000954895	yes	3.66015	0.273213
XLOC_047815	XLOC_047815	Mki67	7:135537823-135716379	Uninfected	Acute	OK	0.31554	1.15396	1.87069	3.3397	5e-05	0.000954895	yes	3.6571	0.273441
XLOC_026581	XLOC_026581	Insl6	19:29320071-29325356	Uninfected	Acute	OK	0.345708	1.26391	1.87026	3.17926	5e-05	0.000954895	yes	3.656	0.273523
XLOC_034200	XLOC_034200	0	3:88032155-88034189	Uninfected	Acute	OK	0.584105	2.12397	1.86246	6.44169	5e-05	0.000954895	yes	3.63628	0.275006
XLOC_033531	XLOC_033531	Vcam1	3:116110019-116129698	Uninfected	Acute	OK	6.22875	22.5866	1.85845	8.24191	5e-05	0.000954895	yes	3.62619	0.275772
XLOC_038126	XLOC_038126	0	4:129382697-129405188	Uninfected	Acute	OK	0.0867318	0.312483	1.84914	2.76892	5e-05	0.000954895	yes	3.60287	0.277557
XLOC_057340	XLOC_057340	Gm5637	X:60045110-60046229	Uninfected	Acute	OK	1.76438	6.33858	1.845	7.53562	5e-05	0.000954895	yes	3.59253	0.278356
XLOC_018401	XLOC_018401	Apol7a,Apol7b,Apol7c,Gm6506	15:77388220-77643311	Uninfected	Acute	OK	0.133709	0.479048	1.84107	1.89977	5e-05	0.000954895	yes	3.58277	0.279114
XLOC_023696	XLOC_023696	0	17:21474026-21480156	Uninfected	Acute	OK	0.0779715	0.278758	1.83799	4.84718	5e-05	0.000954895	yes	3.57513	0.27971
XLOC_002376	XLOC_002376	0	1:39084449-39086224	Uninfected	Acute	OK	0.0632096	0.22586	1.83721	3.06908	0.00045	0.0068552	yes	3.57319	0.279862
XLOC_010458	XLOC_010458	Aspg	12:112106539-112127575	Uninfected	Acute	OK	2.11087	7.51862	1.83263	7.4058	5e-05	0.000954895	yes	3.56186	0.280752
XLOC_050958	XLOC_050958	0	8:14905930-14908358	Uninfected	Acute	OK	0.232223	0.825469	1.8297	5.26344	5e-05	0.000954895	yes	3.55464	0.281322
XLOC_006887	XLOC_006887	Slfn5	11:82910549-82965133	Uninfected	Acute	OK	1.22823	4.34713	1.82348	6.54402	5e-05	0.000954895	yes	3.53935	0.282538
XLOC_006994	XLOC_006994	Trim25	11:88999375-89020293	Uninfected	Acute	OK	1.67568	5.92443	1.82193	7.63272	5e-05	0.000954895	yes	3.53554	0.282842
XLOC_050531	XLOC_050531	Il15	8:82328667-82403222	Uninfected	Acute	OK	0.221543	0.782624	1.82073	4.29008	5e-05	0.000954895	yes	3.53261	0.283077
XLOC_042616	XLOC_042616	Clec12a	6:129342690-129365303	Uninfected	Acute	OK	0.559444	1.97412	1.81914	5.08187	5e-05	0.000954895	yes	3.52872	0.283389
XLOC_018536	XLOC_018536	0	15:88421116-88514591	Uninfected	Acute	OK	0.78527	2.76488	1.81596	4.28666	5e-05	0.000954895	yes	3.52093	0.284016
XLOC_023830	XLOC_023830	0	17:32712253-32720151	Uninfected	Acute	OK	0.135607	0.476345	1.81258	5.72614	5e-05	0.000954895	yes	3.51269	0.284682
XLOC_026111	XLOC_026111	Cep55	19:38055024-38074425	Uninfected	Acute	OK	0.105596	0.370521	1.811	3.34971	5e-05	0.000954895	yes	3.50885	0.284993
XLOC_042668	XLOC_042668	Gprc5a	6:135065650-135084709	Uninfected	Acute	OK	0.088946	0.311802	1.80963	3.62975	5e-05	0.000954895	yes	3.50552	0.285264
XLOC_022028	XLOC_022028	Tekt4	17:25448845-25476666	Uninfected	Acute	OK	0.394581	1.37474	1.80077	3.238	5e-05	0.000954895	yes	3.48405	0.287022
XLOC_011004	XLOC_011004	Serpina3c	12:104112723-104414330	Uninfected	Acute	OK	6.6558	23.1449	1.79801	2.7276	5e-05	0.000954895	yes	3.4774	0.287571
XLOC_022189	XLOC_022189	H2-Ob	17:34238902-34245917	Uninfected	Acute	OK	0.375293	1.30342	1.79622	3.31319	5e-05	0.000954895	yes	3.47307	0.287929
XLOC_001928	XLOC_001928	Fmo2	1:162829559-162984528	Uninfected	Acute	OK	0.244298	0.847586	1.79472	1.84328	0.00295	0.0332661	yes	3.46948	0.288228
XLOC_022164	XLOC_022164	Myo1f	17:33555718-33607764	Uninfected	Acute	OK	1.09658	3.8037	1.79439	5.60386	5e-05	0.000954895	yes	3.46869	0.288293
XLOC_022502	XLOC_022502	Emr1	17:57358685-57483529	Uninfected	Acute	OK	1.16316	4.03409	1.79419	6.78043	5e-05	0.000954895	yes	3.46822	0.288333
XLOC_038202	XLOC_038202	0	4:134250894-134262833	Uninfected	Acute	OK	0.0982916	0.340557	1.79276	2.06756	0.00215	0.0257221	yes	3.46476	0.28862
XLOC_022928	XLOC_022928	Fkbp5	17:28399094-28517524	Uninfected	Acute	OK	9.5797	33.0884	1.78827	8.05496	5e-05	0.000954895	yes	3.45401	0.289518
XLOC_038687	XLOC_038687	Tcf23	5:30968676-30977018	Uninfected	Acute	OK	0.171566	0.590846	1.78402	4.92736	5e-05	0.000954895	yes	3.44384	0.290373
XLOC_019601	XLOC_019601	Ciita	16:10411947-10543215	Uninfected	Acute	OK	1.58403	5.44464	1.78123	4.30566	5e-05	0.000954895	yes	3.43721	0.290934
XLOC_040151	XLOC_040151	Hpse	5:100679483-100719716	Uninfected	Acute	OK	0.425844	1.46219	1.77973	5.55011	5e-05	0.000954895	yes	3.43363	0.291237
XLOC_038733	XLOC_038733	Sh3bp2	5:34525837-34564196	Uninfected	Acute	OK	0.935126	3.20545	1.7773	4.52553	5e-05	0.000954895	yes	3.42783	0.29173
XLOC_041884	XLOC_041884	Rab19	6:39380357-39391085	Uninfected	Acute	OK	0.111354	0.381641	1.77706	3.06793	5e-05	0.000954895	yes	3.42728	0.291777
XLOC_033146	XLOC_033146	Lrat	3:82876704-82943638	Uninfected	Acute	OK	0.0587795	0.200693	1.7716	3.9741	5e-05	0.000954895	yes	3.41434	0.292883
XLOC_042576	XLOC_042576	Tnfrsf1a	6:125349361-125362484	Uninfected	Acute	OK	3.46665	11.8133	1.7688	6.94904	5e-05	0.000954895	yes	3.4077	0.293453
XLOC_040267	XLOC_040267	Cmklr1	5:113606773-113661729	Uninfected	Acute	OK	1.00615	3.42683	1.76803	5.15809	5e-05	0.000954895	yes	3.40588	0.29361
XLOC_025962	XLOC_025962	Lpxn	19:12796403-12833862	Uninfected	Acute	OK	0.592568	2.01449	1.76536	5.13266	5e-05	0.000954895	yes	3.39959	0.294153
XLOC_000919	XLOC_000919	Cd84	1:171839696-171890802	Uninfected	Acute	OK	0.553662	1.87518	1.75995	3.72951	5e-05	0.000954895	yes	3.38687	0.295258
XLOC_047209	XLOC_047209	Fes	7:80377650-80387976	Uninfected	Acute	OK	1.10844	3.75083	1.75868	6.39756	5e-05	0.000954895	yes	3.38388	0.295519
XLOC_004478	XLOC_004478	Adamts14	10:61195312-61273438	Uninfected	Acute	OK	0.102208	0.344988	1.75504	4.07536	5e-05	0.000954895	yes	3.37535	0.296265
XLOC_015383	XLOC_015383	Trac,Traj17,Traj26,Traj27,Traj30,Traj37,Traj39,Traj42,Traj44,Traj49,Traj50,Traj52	14:54153877-54223731	Uninfected	Acute	OK	1.36726	4.60933	1.75327	1.83676	5e-05	0.000954895	yes	3.37122	0.296629
XLOC_050010	XLOC_050010	Osgin1	8:119434123-119446256	Uninfected	Acute	OK	0.402591	1.35626	1.75224	2.83332	5e-05	0.000954895	yes	3.36883	0.296839
XLOC_022094	XLOC_022094	Mapk13	17:28769306-28778698	Uninfected	Acute	OK	0.1876	0.631382	1.75086	3.06104	5e-05	0.000954895	yes	3.36558	0.297126
XLOC_000133	XLOC_000133	Arid5a	1:36307732-36335013	Uninfected	Acute	OK	2.57056	8.57249	1.73763	4.49341	5e-05	0.000954895	yes	3.33487	0.299862
XLOC_003354	XLOC_003354	Zc3h12d	10:7832202-7870397	Uninfected	Acute	OK	0.144737	0.482616	1.73744	4.51576	5e-05	0.000954895	yes	3.33443	0.299901
XLOC_054493	XLOC_054493	0	9:43221277-43280075	Uninfected	Acute	OK	0.108773	0.36072	1.72956	2.31148	0.00055	0.00817543	yes	3.31626	0.301544
XLOC_043559	XLOC_043559	C3ar1	6:122847137-122856161	Uninfected	Acute	OK	0.303803	1.00738	1.7294	5.37305	5e-05	0.000954895	yes	3.3159	0.301577
XLOC_042006	XLOC_042006	Gimap9	6:48676108-48679418	Uninfected	Acute	OK	0.458736	1.51913	1.72751	3.88633	5e-05	0.000954895	yes	3.31156	0.301973
XLOC_031189	XLOC_031189	0	2:51942341-51946176	Uninfected	Acute	OK	0.0716177	0.236998	1.72648	3.87846	5e-05	0.000954895	yes	3.30921	0.302187
XLOC_008913	XLOC_008913	Unc13d	11:116062094-116077975	Uninfected	Acute	OK	0.345533	1.14239	1.72516	3.11144	5e-05	0.000954895	yes	3.30617	0.302465
XLOC_050708	XLOC_050708	Psmb10	8:105934332-105966115	Uninfected	Acute	OK	16.6522	55.0407	1.72479	6.10746	5e-05	0.000954895	yes	3.30531	0.302543
XLOC_049683	XLOC_049683	Hmox1	8:75093590-75100596	Uninfected	Acute	OK	2.72234	8.97351	1.72082	6.51634	5e-05	0.000954895	yes	3.29625	0.303375
XLOC_002024	XLOC_002024	Casq1	1:172208740-172219868	Uninfected	Acute	OK	0.40044	1.31921	1.72002	3.01889	0.0002	0.00336783	yes	3.2944	0.303545
XLOC_033456	XLOC_033456	I830077J02Rik	3:105924267-105933071	Uninfected	Acute	OK	0.116598	0.381495	1.71012	2.17401	5e-05	0.000954895	yes	3.27188	0.305634
XLOC_020293	XLOC_020293	Klhl6	16:19946498-19983564	Uninfected	Acute	OK	0.828661	2.70982	1.70934	5.28398	5e-05	0.000954895	yes	3.27012	0.305799
XLOC_001828	XLOC_001828	Pla2g4a	1:149829617-149961290	Uninfected	Acute	OK	0.845911	2.76145	1.70685	4.97062	5e-05	0.000954895	yes	3.26447	0.306329
XLOC_008176	XLOC_008176	Bcl6b	11:70223783-70229798	Uninfected	Acute	OK	0.446456	1.45466	1.7041	3.98043	5e-05	0.000954895	yes	3.25824	0.306914
XLOC_010314	XLOC_010314	Ifi27l1	12:103434210-103440239	Uninfected	Acute	OK	29.9264	97.495	1.70391	6.96148	5e-05	0.000954895	yes	3.25783	0.306953
XLOC_037391	XLOC_037391	Tmem82	4:141613375-141618633	Uninfected	Acute	OK	0.289707	0.942687	1.70219	4.14296	5e-05	0.000954895	yes	3.25393	0.30732
XLOC_008702	XLOC_008702	Stat3	11:100859350-100939540	Uninfected	Acute	OK	14.5919	47.4036	1.69983	4.52876	5e-05	0.000954895	yes	3.24862	0.307823
XLOC_035123	XLOC_035123	Tlr4	4:66770806-66930284	Uninfected	Acute	OK	0.4087	1.32647	1.69848	4.68544	5e-05	0.000954895	yes	3.24558	0.308111
XLOC_047598	XLOC_047598	Lyve1	7:110850152-110862953	Uninfected	Acute	OK	0.265139	0.854699	1.68867	4.66994	5e-05	0.000954895	yes	3.22359	0.310213
XLOC_045068	XLOC_045068	Tyrobp	7:30413762-30417577	Uninfected	Acute	OK	15.7112	50.6392	1.68846	5.15725	5e-05	0.000954895	yes	3.22313	0.310258
XLOC_018500	XLOC_018500	Nfam1	15:82992363-83033343	Uninfected	Acute	OK	0.718273	2.31482	1.68829	5.15811	5e-05	0.000954895	yes	3.22276	0.310293
XLOC_006308	XLOC_006308	Havcr2	11:46454934-46484993	Uninfected	Acute	OK	0.985381	3.15659	1.67961	5.602	5e-05	0.000954895	yes	3.20342	0.312166
XLOC_023342	XLOC_023342	2610034M16Rik	17:58878697-58991375	Uninfected	Acute	OK	3.00405	9.60933	1.67752	5.97642	5e-05	0.000954895	yes	3.19879	0.312618
XLOC_040172	XLOC_040172	Abcg3	5:104935056-104982718	Uninfected	Acute	OK	0.0601898	0.192081	1.67413	2.82894	0.0001	0.00179671	yes	3.19125	0.313356
XLOC_033478	XLOC_033478	Csf1	3:107741047-107760469	Uninfected	Acute	OK	5.23304	16.6892	1.6732	7.08095	5e-05	0.000954895	yes	3.1892	0.313558
XLOC_022184	XLOC_022184	H2-DMa	17:34122735-34141498	Uninfected	Acute	OK	6.30528	20.0655	1.67008	4.43435	5e-05	0.000954895	yes	3.18233	0.314235
XLOC_022174	XLOC_022174	Tapbp,Zbtb22	17:33915898-33929288	Uninfected	Acute	OK	18.6672	59.2676	1.66673	6.35443	5e-05	0.000954895	yes	3.17496	0.314965
XLOC_015464	XLOC_015464	Psme1	14:55578122-55585302	Uninfected	Acute	OK	19.8315	62.9615	1.66667	7.23064	5e-05	0.000954895	yes	3.17482	0.314978
XLOC_046858	XLOC_046858	E2f8	7:48866428-48886608	Uninfected	Acute	OK	0.115314	0.365665	1.66495	3.00614	5e-05	0.000954895	yes	3.17104	0.315354
XLOC_049815	XLOC_049815	Mt2	8:94172237-94173567	Uninfected	Acute	OK	104.148	330.215	1.66477	7.71726	5e-05	0.000954895	yes	3.17063	0.315395
XLOC_050801	XLOC_050801	Pkd1l2	8:116995678-117082449	Uninfected	Acute	OK	0.0866586	0.274294	1.66231	2.36284	0.0002	0.00336783	yes	3.16523	0.315933
XLOC_020056	XLOC_020056	Mrap	16:90738323-90749785	Uninfected	Acute	OK	0.285046	0.902166	1.6622	3.10482	5e-05	0.000954895	yes	3.16498	0.315957
XLOC_020624	XLOC_020624	Adamts1	16:85793825-85803113	Uninfected	Acute	OK	3.57335	11.3035	1.66142	6.31622	5e-05	0.000954895	yes	3.16328	0.316128
XLOC_057584	XLOC_057584	5430427O19Rik	X:85870353-85891499	Uninfected	Acute	OK	0.178209	0.563336	1.66042	2.76106	5e-05	0.000954895	yes	3.1611	0.316346
XLOC_026354	XLOC_026354	Neat1	19:5824707-5875274	Uninfected	Acute	OK	6.41375	20.2445	1.65829	5.19791	5e-05	0.000954895	yes	3.15642	0.316814
XLOC_008811	XLOC_008811	Icam2	11:106377477-106388076	Uninfected	Acute	OK	1.98718	6.26191	1.65588	5.77205	5e-05	0.000954895	yes	3.15115	0.317344
XLOC_034612	XLOC_034612	Lyn	4:3678114-3813122	Uninfected	Acute	OK	2.59574	8.16052	1.65252	4.52464	5e-05	0.000954895	yes	3.14381	0.318085
XLOC_000123	XLOC_000123	Ptpn18	1:34459745-34474237	Uninfected	Acute	OK	0.396858	1.24715	1.65194	4.31774	5e-05	0.000954895	yes	3.14256	0.318212
XLOC_027436	XLOC_027436	Vim	2:13567869-13582826	Uninfected	Acute	OK	23.1667	72.7779	1.65145	6.77673	5e-05	0.000954895	yes	3.14149	0.318321
XLOC_007767	XLOC_007767	Dock2	11:34226814-34783892	Uninfected	Acute	OK	0.763941	2.38951	1.64518	3.3377	5e-05	0.000954895	yes	3.12787	0.319706
XLOC_007356	XLOC_007356	Cd300a	11:114889838-114906477	Uninfected	Acute	OK	0.192792	0.602832	1.64471	3.3022	5e-05	0.000954895	yes	3.12685	0.31981
XLOC_046045	XLOC_046045	Pnpla2	7:141455122-141460743	Uninfected	Acute	OK	8.42773	26.3502	1.6446	6.91539	5e-05	0.000954895	yes	3.12661	0.319836
XLOC_025779	XLOC_025779	Unc93b1	19:3935185-3949340	Uninfected	Acute	OK	5.43751	16.962	1.64128	6.88392	5e-05	0.000954895	yes	3.11944	0.32057
XLOC_033464	XLOC_033464	Cd53	3:106758860-106790368	Uninfected	Acute	OK	1.74314	5.43468	1.6405	6.37081	5e-05	0.000954895	yes	3.11775	0.320744
XLOC_018311	XLOC_018311	Sla	15:66670752-66850721	Uninfected	Acute	OK	2.43692	7.59676	1.64032	6.9425	5e-05	0.000954895	yes	3.11736	0.320784
XLOC_004524	XLOC_004524	Cdk1	10:69336634-69352938	Uninfected	Acute	OK	0.514119	1.60111	1.6389	2.60523	0.00025	0.00409724	yes	3.11428	0.321102
XLOC_052753	XLOC_052753	Anxa2	9:69453619-69491795	Uninfected	Acute	OK	8.47531	26.3202	1.63483	7.00703	5e-05	0.000954895	yes	3.10551	0.322008
XLOC_000918	XLOC_000918	Slamf1	1:171767121-171802069	Uninfected	Acute	OK	0.106402	0.329687	1.63157	3.20217	5e-05	0.000954895	yes	3.0985	0.322736
XLOC_010707	XLOC_010707	Nfkbia	12:55489410-55492647	Uninfected	Acute	OK	8.40317	26.011	1.63012	8.04196	5e-05	0.000954895	yes	3.09538	0.323062
XLOC_022103	XLOC_022103	Cdkn1a	17:29090978-29100722	Uninfected	Acute	OK	10.1004	31.2611	1.62996	7.3596	5e-05	0.000954895	yes	3.09504	0.323098
XLOC_009509	XLOC_009509	0	11:78427314-78429349	Uninfected	Acute	OK	0.0562057	0.173921	1.62964	2.62253	0.0009	0.0124479	yes	3.09437	0.323168
XLOC_042800	XLOC_042800	Pdk4	6:5483350-5496309	Uninfected	Acute	OK	3.18898	9.81701	1.62219	6.95858	5e-05	0.000954895	yes	3.07842	0.324842
XLOC_026535	XLOC_026535	Anxa1	19:20373427-20390944	Uninfected	Acute	OK	0.984652	3.02235	1.61799	4.72463	5e-05	0.000954895	yes	3.06946	0.32579
XLOC_035870	XLOC_035870	Epha2	4:141301239-141329384	Uninfected	Acute	OK	0.52734	1.61831	1.61768	4.30301	5e-05	0.000954895	yes	3.06882	0.325858
XLOC_040031	XLOC_040031	Igfbp7	5:77310146-77408045	Uninfected	Acute	OK	16.4063	50.2527	1.61496	3.57876	5e-05	0.000954895	yes	3.06301	0.326476
XLOC_053067	XLOC_053067	Gm10030	9:110991559-111008021	Uninfected	Acute	OK	0.349532	1.0671	1.6102	4.20114	5e-05	0.000954895	yes	3.05294	0.327553
XLOC_033326	XLOC_033326	Tnfaip8l2	3:95139520-95142360	Uninfected	Acute	OK	1.06232	3.23499	1.60654	5.89437	5e-05	0.000954895	yes	3.04521	0.328384
XLOC_052448	XLOC_052448	Vwa5a	9:38718267-38743337	Uninfected	Acute	OK	3.71876	11.3103	1.60475	6.22466	5e-05	0.000954895	yes	3.04142	0.328794
XLOC_053516	XLOC_053516	Apoc3	9:46232816-46235636	Uninfected	Acute	OK	0.332099	1.00542	1.59811	1.94031	0.0003	0.00481684	yes	3.02747	0.330309
XLOC_013805	XLOC_013805	Naip6	13:100281120-100317674	Uninfected	Acute	OK	0.0961215	0.290755	1.59688	4.37063	5e-05	0.000954895	yes	3.02487	0.330593
XLOC_050001	XLOC_050001	Plcg2	8:117498290-117635140	Uninfected	Acute	OK	1.08535	3.27974	1.59543	6.49245	5e-05	0.000954895	yes	3.02183	0.330926
XLOC_015510	XLOC_015510	Arl11	14:61309617-61316954	Uninfected	Acute	OK	0.228783	0.691182	1.59509	3.55537	5e-05	0.000954895	yes	3.02112	0.331003
XLOC_053773	XLOC_053773	Mb21d1	9:78427506-78445290	Uninfected	Acute	OK	0.280137	0.845795	1.59418	3.85024	5e-05	0.000954895	yes	3.01922	0.331211
XLOC_019864	XLOC_019864	Cd80	16:38457471-38487037	Uninfected	Acute	OK	0.123677	0.371812	1.588	2.68453	5e-05	0.000954895	yes	3.00631	0.332633
XLOC_050609	XLOC_050609	0	8:90412473-90417276	Uninfected	Acute	OK	0.0759684	0.228276	1.58731	2.45797	0.00145	0.0184809	yes	3.00488	0.332792
XLOC_045027	XLOC_045027	Rinl	7:28788724-28800065	Uninfected	Acute	OK	0.568381	1.70615	1.58581	5.16441	5e-05	0.000954895	yes	3.00177	0.333137
XLOC_048889	XLOC_048889	0	7:102647594-102648015	Uninfected	Acute	OK	0.848555	2.54697	1.5857	5.51545	0.0001	0.00179671	yes	3.00154	0.333163
XLOC_047285	XLOC_047285	Folh1,Gm17919	7:86541964-86775934	Uninfected	Acute	OK	3.79303	11.3599	1.58252	6.67601	5e-05	0.000954895	yes	2.99494	0.333896
XLOC_039837	XLOC_039837	Sh3bp2	5:34525837-34564196	Uninfected	Acute	OK	0.0571212	0.170725	1.57958	3.48717	5e-05	0.000954895	yes	2.98882	0.33458
XLOC_052968	XLOC_052968	Tlr9	9:106218326-106229137	Uninfected	Acute	OK	0.691801	2.06375	1.57684	4.80578	5e-05	0.000954895	yes	2.98316	0.335216
XLOC_049668	XLOC_049668	Klf2	8:72319032-72321656	Uninfected	Acute	OK	2.20041	6.56382	1.57676	6.42234	5e-05	0.000954895	yes	2.983	0.335233
XLOC_028823	XLOC_028823	Procr	2:155751116-155755576	Uninfected	Acute	OK	0.57272	1.70837	1.57672	3.63311	5e-05	0.000954895	yes	2.98291	0.335244
XLOC_008758	XLOC_008758	Gfap	11:102838472-103101658	Uninfected	Acute	OK	46.4332	138.357	1.57517	4.496	5e-05	0.000954895	yes	2.9797	0.335604
XLOC_024872	XLOC_024872	Ecscr	18:35703224-35731153	Uninfected	Acute	OK	1.83046	5.4517	1.5745	6.03996	5e-05	0.000954895	yes	2.97832	0.335759
XLOC_036704	XLOC_036704	Plin2	4:86648385-86670060	Uninfected	Acute	OK	4.68141	13.9209	1.57224	6.17522	5e-05	0.000954895	yes	2.97366	0.336286
XLOC_004837	XLOC_004837	Glipr1	10:111972663-112002631	Uninfected	Acute	OK	0.70025	2.07904	1.56998	1.79507	0.0038	0.0410042	yes	2.969	0.336814
XLOC_033239	XLOC_033239	Il6ra	3:89863056-89913303	Uninfected	Acute	OK	1.11791	3.3176	1.56933	5.82972	5e-05	0.000954895	yes	2.96768	0.336963
XLOC_013290	XLOC_013290	C230035I16Rik	13:23427810-23431266	Uninfected	Acute	OK	0.494464	1.46699	1.56893	3.23878	5e-05	0.000954895	yes	2.96683	0.33706
XLOC_004047	XLOC_004047	Gm10271	10:116950532-116972609	Uninfected	Acute	OK	1.42362	4.22314	1.56875	6.06847	5e-05	0.000954895	yes	2.96648	0.3371
XLOC_012494	XLOC_012494	Hist1h2bb	13:23746675-23747852	Uninfected	Acute	OK	0.107551	0.318385	1.56575	1.84982	0.00125	0.0163979	yes	2.96032	0.337802
XLOC_004407	XLOC_004407	Aim1	10:43949936-44148866	Uninfected	Acute	OK	0.442182	1.30578	1.5622	4.46952	5e-05	0.000954895	yes	2.95304	0.338634
XLOC_043620	XLOC_043620	Dyrk4	6:126876008-126921839	Uninfected	Acute	OK	0.120218	0.354909	1.56179	2.34234	5e-05	0.000954895	yes	2.95221	0.338729
XLOC_045206	XLOC_045206	Siglecg	7:43408203-43418358	Uninfected	Acute	OK	0.0896173	0.26432	1.56044	1.55919	0.00175	0.0215546	yes	2.94943	0.339049
XLOC_003121	XLOC_003121	0	1:170947678-170950146	Uninfected	Acute	OK	0.169682	0.499791	1.55849	4.03497	5e-05	0.000954895	yes	2.94546	0.339506
XLOC_042666	XLOC_042666	Apold1	6:134982000-134986836	Uninfected	Acute	OK	2.19235	6.45294	1.55748	6.76497	5e-05	0.000954895	yes	2.94339	0.339744
XLOC_054039	XLOC_054039	Cmtm7	9:114756836-114782257	Uninfected	Acute	OK	1.4722	4.32939	1.55619	3.9156	5e-05	0.000954895	yes	2.94076	0.340048
XLOC_001016	XLOC_001016	Lbr	1:181785097-181842401	Uninfected	Acute	OK	0.471706	1.38475	1.55366	2.72895	5e-05	0.000954895	yes	2.93562	0.340643
XLOC_050602	XLOC_050602	Snx20	8:88625845-88688474	Uninfected	Acute	OK	0.541319	1.58218	1.54736	3.30724	5e-05	0.000954895	yes	2.92282	0.342135
XLOC_000669	XLOC_000669	Ikbke	1:131254342-131279606	Uninfected	Acute	OK	0.184059	0.537947	1.54729	2.97061	5e-05	0.000954895	yes	2.92269	0.342151
XLOC_019606	XLOC_019606	Rmi2	16:10835058-10892966	Uninfected	Acute	OK	0.0782719	0.228618	1.54637	2.92059	5e-05	0.000954895	yes	2.92082	0.34237
XLOC_027529	XLOC_027529	Pnpla7	2:24975333-25054057	Uninfected	Acute	OK	5.00156	14.6085	1.54635	4.18427	5e-05	0.000954895	yes	2.92079	0.342373
XLOC_043739	XLOC_043739	Arhgdib	6:136923522-136941899	Uninfected	Acute	OK	9.57677	27.909	1.54312	6.33929	5e-05	0.000954895	yes	2.91424	0.343143
XLOC_044563	XLOC_044563	0	6:138599977-138600786	Uninfected	Acute	OK	0.226517	0.659648	1.54208	3.35613	0.00025	0.00409725	yes	2.91213	0.343391
XLOC_007615	XLOC_007615	Plek	11:16971205-17079371	Uninfected	Acute	OK	3.17293	9.20638	1.53682	3.7664	5e-05	0.000954895	yes	2.90154	0.344645
XLOC_039955	XLOC_039955	Rbm47	5:66016548-66174944	Uninfected	Acute	OK	0.27536	0.797442	1.53406	2.051	5e-05	0.000954895	yes	2.896	0.345304
XLOC_042548	XLOC_042548	C1rl	6:124485659-124510643	Uninfected	Acute	OK	0.225869	0.653515	1.53273	4.16578	5e-05	0.000954895	yes	2.89334	0.345622
XLOC_040514	XLOC_040514	Serpine1	5:137061503-137072283	Uninfected	Acute	OK	0.425562	1.23106	1.53246	4.75415	5e-05	0.000954895	yes	2.89279	0.345687
XLOC_056283	XLOC_056283	Heph	X:96306177-96574507	Uninfected	Acute	OK	0.987216	2.85228	1.53068	6.10922	5e-05	0.000954895	yes	2.88922	0.346115
XLOC_036794	XLOC_036794	Cyp2j9	4:96568428-96591578	Uninfected	Acute	OK	8.74587	25.2197	1.52788	6.8557	5e-05	0.000954895	yes	2.88361	0.346787
XLOC_008879	XLOC_008879	AF251705	11:114996720-115004231	Uninfected	Acute	OK	1.80296	5.17955	1.52246	5.15327	5e-05	0.000954895	yes	2.8728	0.348092
XLOC_016140	XLOC_016140	Dlgap5	14:47387778-47418407	Uninfected	Acute	OK	0.135072	0.387646	1.52101	1.47496	0.0014	0.0179656	yes	2.86992	0.348442
XLOC_018416	XLOC_018416	Tmprss6	15:78439660-78468634	Uninfected	Acute	OK	0.194969	0.557902	1.51677	3.65487	5e-05	0.000954895	yes	2.86149	0.349468
XLOC_013302	XLOC_013302	Hist1h4c	13:23695810-23698454	Uninfected	Acute	OK	0.153055	0.436744	1.51274	2.56412	0.0006	0.0088486	yes	2.85351	0.350446
XLOC_057076	XLOC_057076	Gm1848	X:21146719-21147640	Uninfected	Acute	OK	1.74816	4.98355	1.51134	3.52386	5e-05	0.000954895	yes	2.85074	0.350786
XLOC_017793	XLOC_017793	Maff	15:79347540-79403566	Uninfected	Acute	OK	1.27344	3.62091	1.50762	2.75883	0.00015	0.00259571	yes	2.84341	0.351691
XLOC_030504	XLOC_030504	Cd93	2:148428694-148443782	Uninfected	Acute	OK	1.47373	4.18703	1.50645	6.30818	5e-05	0.000954895	yes	2.84111	0.351975
XLOC_019897	XLOC_019897	Cd200r4	16:44811213-44839150	Uninfected	Acute	OK	0.141497	0.401468	1.50451	2.79768	5e-05	0.000954895	yes	2.83729	0.352449
XLOC_006630	XLOC_006630	Aurkb	11:69045646-69051875	Uninfected	Acute	OK	0.260784	0.738307	1.50136	2.00665	0.0001	0.00179671	yes	2.83111	0.353219
XLOC_024609	XLOC_024609	Pmaip1	18:66458551-66465558	Uninfected	Acute	OK	0.426283	1.20657	1.50102	4.59179	5e-05	0.000954895	yes	2.83044	0.353302
XLOC_023388	XLOC_023388	Tgif1	17:70844204-70853546	Uninfected	Acute	OK	0.805905	2.28058	1.50072	4.64318	5e-05	0.000954895	yes	2.82984	0.353377
XLOC_046008	XLOC_046008	0	7:140315397-140357482	Uninfected	Acute	OK	0.327607	0.925714	1.4986	3.60526	0.00015	0.00259571	yes	2.82568	0.353897
XLOC_043278	XLOC_043278	Dok1	6:83030928-83033471	Uninfected	Acute	OK	0.450371	1.27153	1.49738	4.25569	5e-05	0.000954895	yes	2.82329	0.354196
XLOC_024322	XLOC_024322	Rnf125	18:20944624-20987376	Uninfected	Acute	OK	0.600107	1.69403	1.49716	4.4509	5e-05	0.000954895	yes	2.82288	0.354248
XLOC_029218	XLOC_029218	Pfkfb3	2:11471316-11554090	Uninfected	Acute	OK	7.27095	20.4914	1.4948	5.22852	5e-05	0.000954895	yes	2.81826	0.354829
XLOC_013929	XLOC_013929	0	13:3211921-3394516	Uninfected	Acute	OK	1.513	4.25591	1.49206	2.79094	5e-05	0.000954895	yes	2.81289	0.355506
XLOC_015465	XLOC_015465	Irf9,Rnf31	14:55591707-55610030	Uninfected	Acute	OK	14.9246	41.9058	1.48946	6.5426	5e-05	0.000954895	yes	2.80783	0.356146
XLOC_034736	XLOC_034736	Gm11878	4:22519627-22520027	Uninfected	Acute	OK	0.459131	1.28666	1.48665	3.97446	0.0026	0.0299603	yes	2.80238	0.356839
XLOC_003428	XLOC_003428	Sgk1	10:21882183-21999903	Uninfected	Acute	OK	18.2424	50.9595	1.48206	6.47196	5e-05	0.000954895	yes	2.79346	0.357978
XLOC_046755	XLOC_046755	Siglece	7:43634738-43660161	Uninfected	Acute	OK	0.391775	1.09348	1.48083	3.99698	5e-05	0.000954895	yes	2.79109	0.358283
XLOC_028419	XLOC_028419	Casc5	2:119047118-119105501	Uninfected	Acute	OK	0.0644265	0.179596	1.47903	1.43316	0.0006	0.0088486	yes	2.78761	0.35873
XLOC_004725	XLOC_004725	Stab2	10:86839093-87028015	Uninfected	Acute	OK	0.120826	0.336353	1.47704	1.31051	0.00275	0.0314117	yes	2.78378	0.359224
XLOC_001888	XLOC_001888	Tor3a	1:156653616-156674356	Uninfected	Acute	OK	3.89893	10.8063	1.47073	6.1911	5e-05	0.000954895	yes	2.77161	0.360802
XLOC_036518	XLOC_036518	Rps15a-ps8	4:53791069-53791456	Uninfected	Acute	OK	2.90679	8.03976	1.46773	7.17959	5e-05	0.000954895	yes	2.76586	0.361552
XLOC_022978	XLOC_022978	Rasal3	17:32389540-32408003	Uninfected	Acute	OK	0.961452	2.6573	1.46667	3.63181	5e-05	0.000954895	yes	2.76384	0.361815
XLOC_051019	XLOC_051019	0	8:26823261-26823714	Uninfected	Acute	OK	1.14121	3.15347	1.46638	4.98076	5e-05	0.000954895	yes	2.76327	0.36189
XLOC_032611	XLOC_032611	Frrs1	3:116861661-116908444	Uninfected	Acute	OK	0.229822	0.634949	1.46612	4.10039	5e-05	0.000954895	yes	2.76279	0.361953
XLOC_026635	XLOC_026635	Myof	19:37899035-38043744	Uninfected	Acute	OK	1.23507	3.41126	1.46572	4.40233	5e-05	0.000954895	yes	2.762	0.362057
XLOC_039946	XLOC_039946	Tlr6	5:64952057-64960063	Uninfected	Acute	OK	0.506611	1.3932	1.45945	4.64888	5e-05	0.000954895	yes	2.75004	0.363631
XLOC_033414	XLOC_033414	Cd101	3:100992204-101029556	Uninfected	Acute	OK	0.0540367	0.148464	1.4581	2.45911	0.0001	0.00179671	yes	2.74747	0.363972
XLOC_046068	XLOC_046068	Lsp1	7:142460808-142516009	Uninfected	Acute	OK	2.65459	7.25476	1.45044	3.97803	5e-05	0.000954895	yes	2.73291	0.36591
XLOC_012725	XLOC_012725	Syk	13:52583164-52648922	Uninfected	Acute	OK	0.808662	2.20167	1.44499	5.24145	5e-05	0.000954895	yes	2.72261	0.367295
XLOC_033556	XLOC_033556	Slc44a3	3:121459080-121535438	Uninfected	Acute	OK	0.0837752	0.227958	1.44417	2.35387	0.00045	0.0068552	yes	2.72107	0.367503
XLOC_036553	XLOC_036553	0	4:57919460-57924751	Uninfected	Acute	OK	0.248885	0.676711	1.44306	4.28901	5e-05	0.000954895	yes	2.71897	0.367786
XLOC_035706	XLOC_035706	Laptm5	4:130913124-130936141	Uninfected	Acute	OK	16.5271	44.8013	1.43871	6.20148	5e-05	0.000954895	yes	2.71078	0.368898
XLOC_022998	XLOC_022998	Angptl4	17:33773749-33781575	Uninfected	Acute	OK	1.91263	5.1627	1.43257	4.82432	5e-05	0.000954895	yes	2.69927	0.370471
XLOC_024721	XLOC_024721	Map3k8	18:4331326-4353015	Uninfected	Acute	OK	0.83347	2.24863	1.43185	4.23789	5e-05	0.000954895	yes	2.69791	0.370657
XLOC_043598	XLOC_043598	Lag3	6:124904360-124911705	Uninfected	Acute	OK	1.11054	2.99311	1.43038	4.52356	5e-05	0.000954895	yes	2.69518	0.371032
XLOC_027449	XLOC_027449	Gm13313	2:15127606-15128678	Uninfected	Acute	OK	0.182455	0.49149	1.42962	2.98302	5e-05	0.000954895	yes	2.69376	0.371228
XLOC_012889	XLOC_012889	Slc12a7	13:73733099-73816837	Uninfected	Acute	OK	1.73595	4.66852	1.42724	5.9981	5e-05	0.000954895	yes	2.68932	0.371842
XLOC_044662	XLOC_044662	Ncr1	7:4337723-4345164	Uninfected	Acute	OK	0.0718455	0.192981	1.42549	1.81737	0.00325	0.036027	yes	2.68606	0.372293
XLOC_032669	XLOC_032669	Tifa	3:127789704-127837492	Uninfected	Acute	OK	5.14096	13.7841	1.4229	2.90013	5e-05	0.000954895	yes	2.68123	0.372963
XLOC_010968	XLOC_010968	Tc2n	12:101645442-101718523	Uninfected	Acute	OK	0.0531954	0.142536	1.42195	1.32906	0.0022	0.0262263	yes	2.67948	0.373207
XLOC_004819	XLOC_004819	Acss3	10:106934948-107123668	Uninfected	Acute	OK	0.605632	1.61884	1.41845	4.46532	5e-05	0.000954895	yes	2.67298	0.374115
XLOC_032468	XLOC_032468	Hmgcs2	3:98280408-98352124	Uninfected	Acute	OK	8.93702	23.8625	1.41688	5.38101	5e-05	0.000954895	yes	2.67007	0.374522
XLOC_004677	XLOC_004677	Gna15	10:81500646-81524331	Uninfected	Acute	OK	0.737264	1.96822	1.41664	3.32647	5e-05	0.000954895	yes	2.66963	0.374584
XLOC_001915	XLOC_001915	Fasl	1:161780464-161788495	Uninfected	Acute	OK	0.15862	0.422832	1.41451	3.01264	5e-05	0.000954895	yes	2.66569	0.375137
XLOC_006619	XLOC_006619	Pik3r5	11:68432120-68497849	Uninfected	Acute	OK	1.07231	2.85583	1.41318	4.51	5e-05	0.000954895	yes	2.66325	0.375481
XLOC_025880	XLOC_025880	Pla2g16	19:7557443-7588545	Uninfected	Acute	OK	11.6367	30.9648	1.41195	5.61497	5e-05	0.000954895	yes	2.66096	0.375804
XLOC_013946	XLOC_013946	0	13:8128975-8129927	Uninfected	Acute	OK	0.186905	0.497041	1.41106	2.80159	0.00075	0.0106831	yes	2.65932	0.376035
XLOC_008813	XLOC_008813	Pecam1	11:106654216-106750628	Uninfected	Acute	OK	5.85354	15.5451	1.40908	6.32519	5e-05	0.000954895	yes	2.65568	0.376552
XLOC_009929	XLOC_009929	Cmpk2	12:26469203-26479835	Uninfected	Acute	OK	7.81507	20.7445	1.4084	6.16535	5e-05	0.000954895	yes	2.65442	0.37673
XLOC_045597	XLOC_045597	Ucp2	7:100493336-100502020	Uninfected	Acute	OK	24.7221	65.5225	1.40619	3.72359	5e-05	0.000954895	yes	2.65036	0.377307
XLOC_043650	XLOC_043650	AC142191.1	6:129204083-129238482	Uninfected	Acute	OK	0.3834	1.01543	1.40516	2.50582	5e-05	0.000954895	yes	2.64849	0.377574
XLOC_037198	XLOC_037198	Tinagl1	4:130164453-130175122	Uninfected	Acute	OK	2.84584	7.52504	1.40285	5.19632	5e-05	0.000954895	yes	2.64422	0.378183
XLOC_036358	XLOC_036358	B4galt1	4:40804596-40873360	Uninfected	Acute	OK	1.84119	4.86617	1.40215	5.54622	5e-05	0.000954895	yes	2.64295	0.378365
XLOC_029050	XLOC_029050	Tubb1	2:174450312-174459772	Uninfected	Acute	OK	0.0594907	0.156964	1.3997	1.73128	0.0036	0.0392835	yes	2.63846	0.379009
XLOC_057988	XLOC_057988	Tsc22d3	X:140539527-140600659	Uninfected	Acute	OK	22.1125	58.2268	1.39682	7.38686	5e-05	0.000954895	yes	2.63321	0.379765
XLOC_010302	XLOC_010302	Rin3	12:102283047-102393957	Uninfected	Acute	OK	0.920054	2.41957	1.39496	4.42818	5e-05	0.000954895	yes	2.62981	0.380255
XLOC_043398	XLOC_043398	Adamts9	6:92772698-93273044	Uninfected	Acute	OK	1.00166	2.63409	1.39491	4.88689	5e-05	0.000954895	yes	2.62972	0.380268
XLOC_041718	XLOC_041718	Asb4	6:5383385-5433022	Uninfected	Acute	OK	0.667597	1.75496	1.39439	4.82226	5e-05	0.000954895	yes	2.62877	0.380406
XLOC_038526	XLOC_038526	Cdk6	5:3341458-3531074	Uninfected	Acute	OK	0.458155	1.20327	1.39305	4.5123	5e-05	0.000954895	yes	2.62634	0.380758
XLOC_012604	XLOC_012604	Gm17084,Ripk1	13:33917917-34037147	Uninfected	Acute	OK	1.49575	3.92663	1.39243	2.96479	5e-05	0.000954895	yes	2.62519	0.380925
XLOC_015110	XLOC_015110	Gm10713	14:40006219-40006555	Uninfected	Acute	OK	7.02085	18.4227	1.39177	8.57743	5e-05	0.000954895	yes	2.624	0.381098
XLOC_041537	XLOC_041537	0	5:135652990-135655947	Uninfected	Acute	OK	0.0817369	0.214249	1.39023	2.95904	5e-05	0.000954895	yes	2.6212	0.381504
XLOC_053226	XLOC_053226	Fut4	9:14748458-14752122	Uninfected	Acute	OK	0.0906075	0.237488	1.39015	3.26671	5e-05	0.000954895	yes	2.62106	0.381525
XLOC_039093	XLOC_039093	Spp1	5:104435117-104441050	Uninfected	Acute	OK	3.98101	10.4312	1.38969	5.15511	5e-05	0.000954895	yes	2.62024	0.381644
XLOC_053995	XLOC_053995	Fbxw15	9:109289808-109568262	Uninfected	Acute	OK	0.0874681	0.229075	1.38899	2.40281	0.0001	0.00179671	yes	2.61895	0.381832
XLOC_007800	XLOC_007800	Pttg1	11:43420249-43426251	Uninfected	Acute	OK	0.630413	1.6503	1.38836	2.80225	5e-05	0.000954895	yes	2.61781	0.381999
XLOC_043632	XLOC_043632	Tead4	6:128223775-128300823	Uninfected	Acute	OK	0.170444	0.445611	1.38649	1.79958	0.00065	0.00948356	yes	2.61441	0.382495
XLOC_040984	XLOC_040984	0	5:43863644-43865207	Uninfected	Acute	OK	0.0746438	0.195011	1.38546	2.33476	0.0023	0.0272346	yes	2.61255	0.382767
XLOC_008090	XLOC_008090	Hs3st3b1	11:63885791-63922290	Uninfected	Acute	OK	0.609739	1.59269	1.3852	4.75742	5e-05	0.000954895	yes	2.61208	0.382836
XLOC_044211	XLOC_044211	0	6:88667068-88669693	Uninfected	Acute	OK	0.238218	0.619986	1.37995	3.96516	5e-05	0.000954895	yes	2.6026	0.384231
XLOC_042695	XLOC_042695	Mgst1	6:138140315-138156755	Uninfected	Acute	OK	9.33359	24.2753	1.37898	4.68468	5e-05	0.000954895	yes	2.60085	0.384489
XLOC_037122	XLOC_037122	Zc3h12a	4:125118362-125127925	Uninfected	Acute	OK	0.47249	1.22848	1.37852	2.67747	5e-05	0.000954895	yes	2.60001	0.384614
XLOC_057845	XLOC_057845	Gm5648	X:121334987-121336574	Uninfected	Acute	OK	0.149916	0.389391	1.37707	3.03123	0.00015	0.00259571	yes	2.59739	0.385001
XLOC_038180	XLOC_038180	0	4:133103189-133103984	Uninfected	Acute	OK	0.209311	0.542871	1.37496	2.91266	0.0014	0.0179656	yes	2.59361	0.385563
XLOC_043033	XLOC_043033	Rarres2	6:48554795-48572670	Uninfected	Acute	OK	6.02313	15.5754	1.37069	2.39933	0.0002	0.00336783	yes	2.58593	0.386708
XLOC_045568	XLOC_045568	Lrrc32	7:98490039-98501888	Uninfected	Acute	OK	1.20409	3.11277	1.37026	5.23654	5e-05	0.000954895	yes	2.58516	0.386823
XLOC_023329	XLOC_023329	Dennd1c	17:57066055-57078510	Uninfected	Acute	OK	0.761593	1.96334	1.36622	4.42786	5e-05	0.000954895	yes	2.57794	0.387907
XLOC_010124	XLOC_010124	Rhoj	12:75308321-75401456	Uninfected	Acute	OK	1.63997	4.2184	1.36303	3.96946	5e-05	0.000954895	yes	2.57224	0.388766
XLOC_056970	XLOC_056970	Rpl22-ps1	X:8037703-8039489	Uninfected	Acute	OK	6.01666	15.4696	1.3624	3.36503	5e-05	0.000954895	yes	2.57113	0.388934
XLOC_040474	XLOC_040474	Lat2	5:134600267-134615023	Uninfected	Acute	OK	1.09638	2.81722	1.36152	4.36324	5e-05	0.000954895	yes	2.56957	0.389171
XLOC_018417	XLOC_018417	C1qtnf6,Il2rb	15:78479195-78529628	Uninfected	Acute	OK	0.901263	2.31262	1.35951	4.33201	5e-05	0.000954895	yes	2.56598	0.389715
XLOC_039039	XLOC_039039	Anxa3	5:96793374-96845969	Uninfected	Acute	OK	4.08953	10.4931	1.35943	5.31009	5e-05	0.000954895	yes	2.56584	0.389735
XLOC_047123	XLOC_047123	Lrrk1	7:66226911-66388386	Uninfected	Acute	OK	1.34716	3.44775	1.35573	3.68828	5e-05	0.000954895	yes	2.55927	0.390736
XLOC_019971	XLOC_019971	Pros1	16:62854306-62929346	Uninfected	Acute	OK	3.9737	10.1693	1.35567	5.83247	5e-05	0.000954895	yes	2.55915	0.390755
XLOC_015983	XLOC_015983	Wdfy4	14:32959489-33185549	Uninfected	Acute	OK	0.34022	0.869814	1.35424	2.2815	5e-05	0.000954895	yes	2.55662	0.391141
XLOC_016365	XLOC_016365	Esco2	14:65819037-65834008	Uninfected	Acute	OK	0.087449	0.223515	1.35386	1.49861	0.00255	0.0296343	yes	2.55595	0.391244
XLOC_012479	XLOC_012479	Hist1h4h	13:23531043-23531519	Uninfected	Acute	OK	1.44635	3.6931	1.35241	5.4816	5e-05	0.000954895	yes	2.55339	0.391636
XLOC_052405	XLOC_052405	Vsig2	9:37539254-37544205	Uninfected	Acute	OK	1.10153	2.81242	1.35231	4.96636	5e-05	0.000954895	yes	2.55319	0.391666
XLOC_009919	XLOC_009919	Rrm2	12:24708240-24738135	Uninfected	Acute	OK	0.561193	1.43277	1.35224	3.60249	5e-05	0.000954895	yes	2.55308	0.391684
XLOC_053066	XLOC_053066	Rtp3	9:110985297-110991331	Uninfected	Acute	OK	0.108145	0.276023	1.35182	2.22936	0.0007	0.0101294	yes	2.55234	0.391797
XLOC_030653	XLOC_030653	Rbl1	2:157145892-157204534	Uninfected	Acute	OK	0.70685	1.80334	1.3512	3.18011	5e-05	0.000954895	yes	2.55123	0.391967
XLOC_027427	XLOC_027427	Pfkfb3	2:11471316-11554090	Uninfected	Acute	OK	0.210891	0.537943	1.35095	2.7691	5e-05	0.000954895	yes	2.55081	0.392032
XLOC_050203	XLOC_050203	1810011O10Rik	8:24422403-24440008	Uninfected	Acute	OK	0.578282	1.47313	1.34904	3.61228	5e-05	0.000954895	yes	2.54742	0.392553
XLOC_029502	XLOC_029502	Ggta1	2:35400178-35463231	Uninfected	Acute	OK	1.17521	2.99205	1.34822	4.40569	5e-05	0.000954895	yes	2.54597	0.392778
XLOC_044223	XLOC_044223	0	6:90459588-90462489	Uninfected	Acute	OK	0.0916992	0.232743	1.34376	2.91547	5e-05	0.000954895	yes	2.53811	0.393993
XLOC_005337	XLOC_005337	0	10:26107743-26108689	Uninfected	Acute	OK	1.59815	4.05299	1.34259	5.32247	5e-05	0.000954895	yes	2.53605	0.394314
XLOC_044565	XLOC_044565	0	6:138601585-138607869	Uninfected	Acute	OK	0.17404	0.441148	1.34185	4.23438	5e-05	0.000954895	yes	2.53475	0.394516
XLOC_032527	XLOC_032527	Ptpn22	3:103857643-103912684	Uninfected	Acute	OK	0.750576	1.90196	1.34142	2.68619	5e-05	0.000954895	yes	2.534	0.394633
XLOC_045033	XLOC_045033	Map4k1	7:28982853-29003279	Uninfected	Acute	OK	0.314362	0.795873	1.34011	3.86261	5e-05	0.000954895	yes	2.53171	0.39499
XLOC_047641	XLOC_047641	Itpripl2	7:118485113-118491975	Uninfected	Acute	OK	0.540472	1.36765	1.33941	5.15694	5e-05	0.000954895	yes	2.53047	0.395183
XLOC_020695	XLOC_020695	0	16:93121275-93142271	Uninfected	Acute	OK	0.142165	0.359173	1.33711	4.70958	5e-05	0.000954895	yes	2.52645	0.395812
XLOC_037387	XLOC_037387	Gm694	4:141432671-141436105	Uninfected	Acute	OK	1.97927	4.98303	1.33205	5.46803	5e-05	0.000954895	yes	2.51761	0.397202
XLOC_035627	XLOC_035627	Csf3r	4:126011085-126044440	Uninfected	Acute	OK	1.12474	2.82761	1.32999	3.1831	5e-05	0.000954895	yes	2.51401	0.397771
XLOC_027633	XLOC_027633	Lrrc8a,Nup188,Phyhd1	2:30237492-30344266	Uninfected	Acute	OK	26.314	66.0956	1.32872	3.78506	5e-05	0.000954895	yes	2.5118	0.39812
XLOC_047857	XLOC_047857	Sigirr	7:141091046-141100625	Uninfected	Acute	OK	0.706921	1.77563	1.32871	4.07587	5e-05	0.000954895	yes	2.51178	0.398124
XLOC_047363	XLOC_047363	Slco2b1	7:99657803-99711340	Uninfected	Acute	OK	4.84398	12.1578	1.32762	5.67505	5e-05	0.000954895	yes	2.50988	0.398426
XLOC_006020	XLOC_006020	Pla2g3	11:3488283-3504821	Uninfected	Acute	OK	4.04548	10.1536	1.32761	2.43784	0.0006	0.0088486	yes	2.50986	0.398428
XLOC_018220	XLOC_018220	Gm16294	15:40511321-40566184	Uninfected	Acute	OK	0.110936	0.278387	1.32737	2.96619	5e-05	0.000954895	yes	2.50944	0.398496
XLOC_046710	XLOC_046710	Plekhf1	7:38218762-38227994	Uninfected	Acute	OK	0.898908	2.25408	1.32629	4.09239	5e-05	0.000954895	yes	2.50758	0.398792
XLOC_047385	XLOC_047385	Gm7027	7:101549934-101583276	Uninfected	Acute	OK	1.35113	3.3874	1.32601	4.34781	5e-05	0.000954895	yes	2.50709	0.398869
XLOC_037168	XLOC_037168	Rnf19b	4:129058270-129088201	Uninfected	Acute	OK	0.309853	0.775186	1.32296	2.77194	5e-05	0.000954895	yes	2.50179	0.399714
XLOC_018346	XLOC_018346	Ly6d	15:74762055-74763842	Uninfected	Acute	OK	0.20002	0.500063	1.32197	1.8035	0.0045	0.0467605	yes	2.50006	0.39999
XLOC_001175	XLOC_001175	Mcm3	1:20802936-20820278	Uninfected	Acute	OK	0.657118	1.64153	1.32082	4.4547	5e-05	0.000954895	yes	2.49807	0.400308
XLOC_026639	XLOC_026639	0	19:38256696-38260455	Uninfected	Acute	OK	0.138838	0.346775	1.3206	2.14838	0.0004	0.00617175	yes	2.4977	0.400369
XLOC_001646	XLOC_001646	Cdh19	1:110884000-110977712	Uninfected	Acute	OK	2.68198	6.68547	1.31773	4.99189	5e-05	0.000954895	yes	2.49274	0.401166
XLOC_050093	XLOC_050093	0	8:10897316-10907955	Uninfected	Acute	OK	0.0588596	0.14622	1.31279	2.22914	0.0003	0.00481684	yes	2.48422	0.402541
XLOC_024305	XLOC_024305	Gm10036	18:15832793-15833330	Uninfected	Acute	OK	1.38129	3.42741	1.31111	4.95227	5e-05	0.000954895	yes	2.48131	0.403013
XLOC_031372	XLOC_031372	0	2:91022849-91025985	Uninfected	Acute	OK	0.0671523	0.166364	1.30883	2.61908	0.0002	0.00336783	yes	2.47741	0.403647
XLOC_015549	XLOC_015549	Scara5	14:65666402-65764826	Uninfected	Acute	OK	0.215705	0.534309	1.30861	3.67971	5e-05	0.000954895	yes	2.47704	0.403708
XLOC_029632	XLOC_029632	Ly75	2:60292054-60383303	Uninfected	Acute	OK	0.310574	0.765473	1.30142	4.5793	5e-05	0.000954895	yes	2.4647	0.405728
XLOC_004263	XLOC_004263	Tnfaip3	10:19000837-19015657	Uninfected	Acute	OK	1.46913	3.61824	1.30032	4.85875	5e-05	0.000954895	yes	2.46285	0.406034
XLOC_024999	XLOC_024999	Smim3	18:60474184-60501983	Uninfected	Acute	OK	2.32779	5.72915	1.29936	4.61722	5e-05	0.000954895	yes	2.4612	0.406306
XLOC_013816	XLOC_013816	Ccnb1	13:100778649-100786570	Uninfected	Acute	OK	0.0952707	0.234339	1.29849	1.37905	0.0005	0.00752907	yes	2.45972	0.406551
XLOC_057166	XLOC_057166	Rpl39	X:37082519-37085402	Uninfected	Acute	OK	17.5066	43.0064	1.29665	8.40702	5e-05	0.000954895	yes	2.45658	0.40707
XLOC_006346	XLOC_006346	Flt4	11:49609262-49652739	Uninfected	Acute	OK	0.713309	1.74991	1.29468	4.88827	5e-05	0.000954895	yes	2.45323	0.407626
XLOC_037181	XLOC_037181	Lck	4:129548343-129573641	Uninfected	Acute	OK	1.26583	3.09509	1.2899	3.18509	5e-05	0.000954895	yes	2.44511	0.40898
XLOC_008017	XLOC_008017	Rasd1	11:59948182-59965567	Uninfected	Acute	OK	1.92922	4.71275	1.28855	1.86359	0.0031	0.0346326	yes	2.44283	0.409362
XLOC_035089	XLOC_035089	Slc31a2	4:62262561-62360599	Uninfected	Acute	OK	3.98513	9.70816	1.28457	2.62211	0.00025	0.00409725	yes	2.4361	0.410493
XLOC_020603	XLOC_020603	Samsn1	16:75858792-76022270	Uninfected	Acute	OK	1.0407	2.53409	1.28391	4.47889	5e-05	0.000954895	yes	2.43499	0.41068
XLOC_013018	XLOC_013018	0	13:99610087-99620129	Uninfected	Acute	OK	0.0674868	0.164303	1.28368	2.66828	0.00035	0.00547908	yes	2.43459	0.410746
XLOC_024717	XLOC_024717	0	18:3210244-3222336	Uninfected	Acute	OK	0.0786312	0.191374	1.28322	2.8839	5e-05	0.000954895	yes	2.43382	0.410877
XLOC_001935	XLOC_001935	Mettl11b	1:163700441-163725411	Uninfected	Acute	OK	0.246022	0.598186	1.28181	2.7027	5e-05	0.000954895	yes	2.43143	0.41128
XLOC_053043	XLOC_053043	Fbxw15,Fbxw22	9:109289808-109568262	Uninfected	Acute	OK	0.328712	0.798874	1.28115	2.06284	0.0015	0.0189893	yes	2.43032	0.411469
XLOC_032318	XLOC_032318	Gm23723	3:90104131-90213637	Uninfected	Acute	OK	3.963	9.62923	1.28083	3.41744	5e-05	0.000954895	yes	2.42978	0.411559
XLOC_037392	XLOC_037392	Slc25a34	4:141618823-141623821	Uninfected	Acute	OK	3.00118	7.28994	1.28038	5.1779	5e-05	0.000954895	yes	2.42902	0.411688
XLOC_042005	XLOC_042005	Gimap8	6:48647233-48660880	Uninfected	Acute	OK	0.91633	2.22203	1.27794	4.66725	5e-05	0.000954895	yes	2.42492	0.412384
XLOC_053177	XLOC_053177	Kif15	9:122951080-123018725	Uninfected	Acute	OK	0.129873	0.314653	1.27665	3.54935	5e-05	0.000954895	yes	2.42277	0.41275
XLOC_039622	XLOC_039622	0	5:150859861-150867092	Uninfected	Acute	OK	0.288669	0.698758	1.27538	2.78949	5e-05	0.000954895	yes	2.42062	0.413117
XLOC_055805	XLOC_055805	Gm6274	X:36668216-36669013	Uninfected	Acute	OK	5.43645	13.1401	1.27324	5.82699	5e-05	0.000954895	yes	2.41704	0.41373
XLOC_042297	XLOC_042297	Gata2	6:88165703-88207030	Uninfected	Acute	OK	1.12632	2.71687	1.27033	4.22717	5e-05	0.000954895	yes	2.41217	0.414565
XLOC_009128	XLOC_009128	0	11:20968029-20970552	Uninfected	Acute	OK	0.093695	0.225915	1.26974	2.68301	5e-05	0.000954895	yes	2.41117	0.414736
XLOC_042698	XLOC_042698	0	6:138593379-138599900	Uninfected	Acute	OK	0.867708	2.0918	1.26947	4.17568	5e-05	0.000954895	yes	2.41072	0.414814
XLOC_050096	XLOC_050096	Col4a1	8:11187754-11449287	Uninfected	Acute	OK	8.41115	20.2467	1.26731	4.3426	5e-05	0.000954895	yes	2.40713	0.415433
XLOC_012558	XLOC_012558	Irf4	13:30749225-30767097	Uninfected	Acute	OK	0.154521	0.371667	1.26621	3.52495	5e-05	0.000954895	yes	2.40528	0.415751
XLOC_001179	XLOC_001179	Tram2	1:20996092-21079524	Uninfected	Acute	OK	0.419202	1.00818	1.26604	4.5352	5e-05	0.000954895	yes	2.405	0.415801
XLOC_037272	XLOC_037272	Grrp1	4:134250894-134262833	Uninfected	Acute	OK	1.46455	3.5212	1.26561	3.81235	5e-05	0.000954895	yes	2.40429	0.415924
XLOC_029493	XLOC_029493	Traf1	2:34941749-34961823	Uninfected	Acute	OK	0.731003	1.75709	1.26524	2.7969	5e-05	0.000954895	yes	2.40367	0.41603
XLOC_052834	XLOC_052834	Ttk	9:83834688-83872390	Uninfected	Acute	OK	0.123058	0.295332	1.263	1.47756	0.0045	0.0467605	yes	2.39994	0.416677
XLOC_016265	XLOC_016265	Adcy4	14:55769057-55784042	Uninfected	Acute	OK	1.35308	3.23909	1.25934	4.80789	5e-05	0.000954895	yes	2.39386	0.417735
XLOC_042600	XLOC_042600	Tead4	6:128223775-128300823	Uninfected	Acute	OK	0.156044	0.373009	1.25726	2.53443	5e-05	0.000954895	yes	2.39041	0.418338
XLOC_007823	XLOC_007823	Itk	11:46325149-46389515	Uninfected	Acute	OK	0.266506	0.636636	1.2563	3.49038	5e-05	0.000954895	yes	2.38882	0.418616
XLOC_022786	XLOC_022786	Gm7809	17:21962551-22071168	Uninfected	Acute	OK	1.42721	3.4076	1.25556	2.26431	0.001	0.0136179	yes	2.3876	0.418831
XLOC_004608	XLOC_004608	0	10:79412416-79418072	Uninfected	Acute	OK	0.0879801	0.209883	1.25433	2.52626	5e-05	0.000954895	yes	2.38557	0.419186
XLOC_039169	XLOC_039169	A630023P12Rik	5:110514823-110528286	Uninfected	Acute	OK	0.234909	0.558771	1.25016	1.75239	0.00135	0.0174357	yes	2.37867	0.420403
XLOC_055005	XLOC_055005	0	9:92976221-92976551	Uninfected	Acute	OK	5.33617	12.6666	1.24715	8.50848	5e-05	0.000954895	yes	2.37372	0.421279
XLOC_048842	XLOC_048842	0	7:99719034-99722067	Uninfected	Acute	OK	0.0841415	0.199172	1.24313	2.6366	5e-05	0.000954895	yes	2.36711	0.422456
XLOC_021881	XLOC_021881	0	17:15171153-15173726	Uninfected	Acute	OK	0.0684888	0.162107	1.243	2.2423	0.002	0.0241779	yes	2.36691	0.422491
XLOC_030336	XLOC_030336	Itpripl1	2:127138771-127143446	Uninfected	Acute	OK	0.681226	1.6111	1.24184	3.91188	5e-05	0.000954895	yes	2.365	0.422833
XLOC_044564	XLOC_044564	0	6:138600865-138601502	Uninfected	Acute	OK	0.594426	1.40494	1.24094	3.71105	0.00025	0.00409725	yes	2.36352	0.423097
XLOC_038887	XLOC_038887	Atp10d	5:72203291-72299380	Uninfected	Acute	OK	1.44919	3.42298	1.24001	4.3779	5e-05	0.000954895	yes	2.362	0.423371
XLOC_022109	XLOC_022109	Fgd2	17:29360898-29379802	Uninfected	Acute	OK	1.94336	4.57828	1.23625	3.91476	5e-05	0.000954895	yes	2.35586	0.424474
XLOC_018104	XLOC_018104	Il7r	15:9506153-9529876	Uninfected	Acute	OK	0.218903	0.514487	1.23284	3.30172	5e-05	0.000954895	yes	2.3503	0.425478
XLOC_034201	XLOC_034201	0	3:88034409-88040325	Uninfected	Acute	OK	0.514214	1.20717	1.23118	4.60722	5e-05	0.000954895	yes	2.3476	0.425967
XLOC_020382	XLOC_020382	Lrrc33	16:32142709-32165594	Uninfected	Acute	OK	2.19099	5.14027	1.23026	3.7867	5e-05	0.000954895	yes	2.34609	0.42624
XLOC_041092	XLOC_041092	0	5:73374400-73376351	Uninfected	Acute	OK	0.0709993	0.16647	1.22938	2.08367	0.0038	0.0410042	yes	2.34467	0.426499
XLOC_010636	XLOC_010636	Pik3cg	12:32173278-32208686	Uninfected	Acute	OK	0.593286	1.39063	1.22894	3.26913	5e-05	0.000954895	yes	2.34395	0.426631
XLOC_005809	XLOC_005809	0	10:100713103-100715186	Uninfected	Acute	OK	0.0719193	0.168513	1.22841	2.15236	0.00245	0.0286606	yes	2.34308	0.426788
XLOC_019641	XLOC_019641	Pkp2	16:16213317-16272712	Uninfected	Acute	OK	1.75817	4.11357	1.22632	4.53201	5e-05	0.000954895	yes	2.33969	0.427407
XLOC_018071	XLOC_018071	Nckap1l	15:103453824-103498800	Uninfected	Acute	OK	2.68217	6.27182	1.22548	5.54386	5e-05	0.000954895	yes	2.33834	0.427654
XLOC_037241	XLOC_037241	Wasf2	4:133130504-133199774	Uninfected	Acute	OK	0.822256	1.92213	1.22505	1.95141	0.0014	0.0179656	yes	2.33763	0.427784
XLOC_049221	XLOC_049221	Tnfsf13b	8:10002028-10039075	Uninfected	Acute	OK	0.782554	1.824	1.22085	2.47927	5e-05	0.000954895	yes	2.33083	0.429032
XLOC_009720	XLOC_009720	0	11:113754187-113756325	Uninfected	Acute	OK	0.0694987	0.161966	1.22063	2.12792	0.00285	0.0323938	yes	2.33049	0.429094
XLOC_017777	XLOC_017777	Cyth4	15:78597046-78622019	Uninfected	Acute	OK	3.12581	7.27393	1.21851	5.11928	5e-05	0.000954895	yes	2.32705	0.429728
XLOC_052886	XLOC_052886	Plscr1	9:92250056-92271975	Uninfected	Acute	OK	0.689426	1.6019	1.21632	4.16976	5e-05	0.000954895	yes	2.32353	0.43038
XLOC_003177	XLOC_003177	0	1:177601013-177602831	Uninfected	Acute	OK	0.0870204	0.201231	1.20942	2.21659	0.0022	0.0262263	yes	2.31246	0.43244
XLOC_029745	XLOC_029745	Nfe2l2	2:75675512-75704641	Uninfected	Acute	OK	5.54822	12.8212	1.20843	5.20825	5e-05	0.000954895	yes	2.31087	0.432738
XLOC_050862	XLOC_050862	0	8:4391701-4392343	Uninfected	Acute	OK	2.87131	6.62979	1.20725	5.22777	5e-05	0.000954895	yes	2.30898	0.433092
XLOC_040326	XLOC_040326	Hspb8	5:116406505-116422864	Uninfected	Acute	OK	7.01746	16.171	1.20439	4.64792	5e-05	0.000954895	yes	2.3044	0.433953
XLOC_015054	XLOC_015054	Sema3g	14:31217859-31230350	Uninfected	Acute	OK	1.45024	3.33112	1.19972	5.00397	5e-05	0.000954895	yes	2.29694	0.435361
XLOC_054013	XLOC_054013	Rtp3	9:110985297-110991331	Uninfected	Acute	OK	0.280055	0.643265	1.1997	1.76949	0.0037	0.0402141	yes	2.29692	0.435365
XLOC_001264	XLOC_001264	Mitd1	1:37871737-37890411	Uninfected	Acute	OK	4.07137	9.34936	1.19935	2.80837	5e-05	0.000954895	yes	2.29637	0.43547
XLOC_047741	XLOC_047741	Sept1	7:127208868-127218498	Uninfected	Acute	OK	0.782693	1.79703	1.1991	2.63453	0.0005	0.00752907	yes	2.29596	0.435548
XLOC_045900	XLOC_045900	AI467606	7:127091435-127094049	Uninfected	Acute	OK	0.635275	1.45821	1.19875	4.09026	5e-05	0.000954895	yes	2.2954	0.435654
XLOC_046399	XLOC_046399	Vasp	7:19256928-19272697	Uninfected	Acute	OK	4.66616	10.6968	1.19687	4.4169	5e-05	0.000954895	yes	2.29242	0.43622
XLOC_022390	XLOC_022390	Nfkbie	17:45555666-45563462	Uninfected	Acute	OK	1.00241	2.29763	1.19667	4.1208	5e-05	0.000954895	yes	2.29211	0.43628
XLOC_029290	XLOC_029290	Gm13341	2:22227502-22618252	Uninfected	Acute	OK	1.30557	2.99152	1.1962	2.64692	0.00405	0.0430524	yes	2.29135	0.436424
XLOC_016283	XLOC_016283	Cenpj	14:56526760-56575462	Uninfected	Acute	OK	0.848049	1.94121	1.19474	4.408	5e-05	0.000954895	yes	2.28903	0.436866
XLOC_052656	XLOC_052656	Stra6	9:58028676-58153996	Uninfected	Acute	OK	2.78706	6.37739	1.19422	4.02513	5e-05	0.000954895	yes	2.28821	0.437022
XLOC_013014	XLOC_013014	AC127583.1	13:99100705-99107634	Uninfected	Acute	OK	0.125488	0.287078	1.1939	2.11064	0.00075	0.0106831	yes	2.28769	0.437122
XLOC_019903	XLOC_019903	Btla	16:45224069-45257844	Uninfected	Acute	OK	0.0990053	0.226341	1.19292	2.21308	0.00075	0.0106831	yes	2.28615	0.437417
XLOC_056804	XLOC_056804	Sat1	X:155212665-155216509	Uninfected	Acute	OK	0.690906	1.57681	1.19045	1.72526	0.0029	0.0328875	yes	2.28224	0.438167
XLOC_032967	XLOC_032967	Gm9845	3:39357393-39359128	Uninfected	Acute	OK	0.681074	1.55405	1.19015	4.07391	5e-05	0.000954895	yes	2.28176	0.438257
XLOC_023461	XLOC_023461	0	17:83953059-83959525	Uninfected	Acute	OK	0.112633	0.256925	1.18971	1.79656	0.00155	0.0194745	yes	2.28108	0.438389
XLOC_017983	XLOC_017983	Prph	15:99055173-99058978	Uninfected	Acute	OK	0.483687	1.10244	1.18856	3.30073	5e-05	0.000954895	yes	2.27924	0.438742
XLOC_039870	XLOC_039870	Slc2a9	5:38349272-38503143	Uninfected	Acute	OK	0.348263	0.793756	1.18852	2.69006	5e-05	0.000954895	yes	2.27919	0.438753
XLOC_017709	XLOC_017709	Ly6e	15:74955050-74959905	Uninfected	Acute	OK	52.8284	120.322	1.18752	5.81303	5e-05	0.000954895	yes	2.2776	0.439059
XLOC_008364	XLOC_008364	Gm11206	11:80154078-80180814	Uninfected	Acute	OK	0.335056	0.76256	1.18645	2.53306	5e-05	0.000954895	yes	2.27592	0.439383
XLOC_000262	XLOC_000262	0	1:58652437-58657395	Uninfected	Acute	OK	0.298621	0.679024	1.18515	3.15298	5e-05	0.000954895	yes	2.27387	0.43978
XLOC_022481	XLOC_022481	Uhrf1	17:56294112-56323486	Uninfected	Acute	OK	0.398395	0.9048	1.1834	2.57295	5e-05	0.000954895	yes	2.27111	0.440313
XLOC_050015	XLOC_050015	Atp2c2	8:119700008-119759646	Uninfected	Acute	OK	0.234203	0.531767	1.18303	3.02778	5e-05	0.000954895	yes	2.27054	0.440424
XLOC_025014	XLOC_025014	Arhgef37	18:61491294-61536804	Uninfected	Acute	OK	0.714036	1.62036	1.18224	4.39896	5e-05	0.000954895	yes	2.2693	0.440665
XLOC_016455	XLOC_016455	Lacc1	14:77024199-77112257	Uninfected	Acute	OK	1.53876	3.49003	1.18147	3.89643	5e-05	0.000954895	yes	2.26808	0.440902
XLOC_028089	XLOC_028089	Slc43a1	2:84838849-84863594	Uninfected	Acute	OK	0.102476	0.232384	1.18123	1.65933	0.00195	0.0236591	yes	2.26769	0.440977
XLOC_017120	XLOC_017120	0	14:65881218-65885793	Uninfected	Acute	OK	0.155807	0.353095	1.18029	3.39661	5e-05	0.000954895	yes	2.26623	0.441261
XLOC_044969	XLOC_044969	Tgfb1	7:25687001-25705077	Uninfected	Acute	OK	2.27116	5.13966	1.17825	2.91246	5e-05	0.000954895	yes	2.26301	0.441889
XLOC_022752	XLOC_022752	Fpr1	17:17867655-17883965	Uninfected	Acute	OK	1.50119	3.39642	1.17791	3.44977	5e-05	0.000954895	yes	2.26249	0.441992
XLOC_004880	XLOC_004880	0	10:119134988-119169019	Uninfected	Acute	OK	0.118327	0.267054	1.17436	1.89389	0.0044	0.0460719	yes	2.25692	0.443083
XLOC_052876	XLOC_052876	Ctsh	9:90054151-90076313	Uninfected	Acute	OK	5.18664	11.6987	1.17347	3.86953	5e-05	0.000954895	yes	2.25555	0.443352
XLOC_032320	XLOC_032320	Rab13	3:90213694-90226385	Uninfected	Acute	OK	3.30911	7.44383	1.1696	4.22307	5e-05	0.000954895	yes	2.2495	0.444544
XLOC_006108	XLOC_006108	Gm12009	11:15049157-15050257	Uninfected	Acute	OK	0.884097	1.98859	1.16947	3.71762	5e-05	0.000954895	yes	2.24929	0.444585
XLOC_025669	XLOC_025669	0	18:70530730-70532583	Uninfected	Acute	OK	0.0882576	0.197009	1.15847	2.11216	0.0028	0.0319221	yes	2.2322	0.447988
XLOC_049732	XLOC_049732	Asf1b	8:83955506-83970197	Uninfected	Acute	OK	0.516127	1.15169	1.15795	2.73092	5e-05	0.000954895	yes	2.23141	0.448148
XLOC_034791	XLOC_034791	Gabrr2	4:33058542-33095866	Uninfected	Acute	OK	0.250121	0.55811	1.15792	2.17433	0.0001	0.00179671	yes	2.23136	0.448157
XLOC_014005	XLOC_014005	0	13:15118462-15118842	Uninfected	Acute	OK	7.57757	16.9078	1.15788	7.35891	5e-05	0.000954895	yes	2.2313	0.44817
XLOC_018605	XLOC_018605	Endou	15:97711017-97731405	Uninfected	Acute	OK	0.304572	0.679013	1.15666	3.12494	5e-05	0.000954895	yes	2.2294	0.448551
XLOC_028413	XLOC_028413	Knstrn	2:118814002-118853957	Uninfected	Acute	OK	0.438027	0.97602	1.15589	2.00386	0.00035	0.00547908	yes	2.22822	0.448789
XLOC_025903	XLOC_025903	Ahnak	19:8989245-9076919	Uninfected	Acute	OK	4.09272	9.10912	1.15425	4.07366	5e-05	0.000954895	yes	2.22569	0.449299
XLOC_016785	XLOC_016785	0	14:19351188-19351602	Uninfected	Acute	OK	0.67666	1.50407	1.15237	3.50459	0.00225	0.0267269	yes	2.22279	0.449886
XLOC_034788	XLOC_034788	Gm11942	4:32964887-32965232	Uninfected	Acute	OK	7.7954	17.2977	1.14989	7.85224	5e-05	0.000954895	yes	2.21896	0.450661
XLOC_019629	XLOC_019629	Nde1	16:14163274-14192928	Uninfected	Acute	OK	7.53289	16.713	1.1497	4.43432	5e-05	0.000954895	yes	2.21867	0.45072
XLOC_008159	XLOC_008159	Chrnb1	11:69784035-69795943	Uninfected	Acute	OK	0.751008	1.6656	1.14915	2.92779	5e-05	0.000954895	yes	2.21782	0.450893
XLOC_015093	XLOC_015093	Mmrn2	14:34370273-34405662	Uninfected	Acute	OK	1.18339	2.62391	1.1488	3.40139	5e-05	0.000954895	yes	2.21728	0.451003
XLOC_020092	XLOC_020092	Chaf1b	16:93883900-93906115	Uninfected	Acute	OK	0.223462	0.495343	1.1484	1.75379	0.00075	0.0106831	yes	2.21668	0.451126
XLOC_046027	XLOC_046027	Nlrp6	7:140920489-140928795	Uninfected	Acute	OK	0.145108	0.321605	1.14817	2.95269	5e-05	0.000954895	yes	2.21631	0.451199
XLOC_049662	XLOC_049662	Tpm4	8:72134974-72160855	Uninfected	Acute	OK	7.89675	17.4751	1.14597	5.49629	5e-05	0.000954895	yes	2.21295	0.451886
XLOC_052678	XLOC_052678	Uaca	9:60794521-60880370	Uninfected	Acute	OK	3.14018	6.9465	1.14544	4.84796	5e-05	0.000954895	yes	2.21213	0.452052
XLOC_050318	XLOC_050318	Cyp4v3,Klkb1	8:45269441-45333216	Uninfected	Acute	OK	2.05425	4.54212	1.14476	4.67071	5e-05	0.000954895	yes	2.21108	0.452267
XLOC_030726	XLOC_030726	Sdc4	2:164424246-164443887	Uninfected	Acute	OK	14.4565	31.9572	1.14442	5.38212	5e-05	0.000954895	yes	2.21058	0.452371
XLOC_037182	XLOC_037182	Fam167b	4:129576814-129578549	Uninfected	Acute	OK	0.214063	0.472698	1.14288	1.58671	0.0043	0.0451823	yes	2.20822	0.452854
XLOC_049223	XLOC_049223	0	8:10897316-10907955	Uninfected	Acute	OK	0.135303	0.298527	1.14166	2.13389	0.0005	0.00752907	yes	2.20636	0.453235
XLOC_031945	XLOC_031945	Bhlhe22	3:18052415-18057513	Uninfected	Acute	OK	1.8173	4.0044	1.13979	2.35344	5e-05	0.000954895	yes	2.20349	0.453826
XLOC_013554	XLOC_013554	Idnk	13:58154120-58175902	Uninfected	Acute	OK	0.470401	1.03485	1.13746	3.36407	5e-05	0.000954895	yes	2.19993	0.45456
XLOC_053646	XLOC_053646	Paqr5	9:61952898-62026856	Uninfected	Acute	OK	1.30351	2.86424	1.13575	2.92748	5e-05	0.000954895	yes	2.19733	0.455098
XLOC_053365	XLOC_053365	Fli1	9:32422205-32541724	Uninfected	Acute	OK	1.06899	2.34439	1.13297	4.0943	5e-05	0.000954895	yes	2.19309	0.455978
XLOC_034202	XLOC_034202	0	3:88040424-88042200	Uninfected	Acute	OK	0.741914	1.62619	1.13217	3.90119	5e-05	0.000954895	yes	2.19188	0.456228
XLOC_007215	XLOC_007215	Grn	11:102428810-102447682	Uninfected	Acute	OK	22.499	49.3065	1.13192	3.70156	5e-05	0.000954895	yes	2.1915	0.456309
XLOC_027267	XLOC_027267	Gm13196	2:4700237-4700639	Uninfected	Acute	OK	1.16668	2.55513	1.13099	2.02715	0.00075	0.0106831	yes	2.19009	0.456603
XLOC_042427	XLOC_042427	Il17rc	6:113471426-113483140	Uninfected	Acute	OK	1.92642	4.21706	1.13032	3.07825	5e-05	0.000954895	yes	2.18907	0.456816
XLOC_004934	XLOC_004934	Gpr182	10:127739537-127752187	Uninfected	Acute	OK	0.807343	1.76062	1.12483	2.52028	5e-05	0.000954895	yes	2.18076	0.458556
XLOC_020191	XLOC_020191	Litaf	16:10959274-11066157	Uninfected	Acute	OK	11.7336	25.4976	1.11971	4.58093	5e-05	0.000954895	yes	2.17304	0.460184
XLOC_047220	XLOC_047220	Rps17	7:81342731-81345254	Uninfected	Acute	OK	17.3225	37.6255	1.11906	2.54858	5e-05	0.000954895	yes	2.17206	0.460393
XLOC_042732	XLOC_042732	Lrmp	6:145115652-145210970	Uninfected	Acute	OK	1.03382	2.24451	1.11842	3.09223	5e-05	0.000954895	yes	2.17108	0.460599
XLOC_015076	XLOC_015076	Lrrc18	14:32959489-33185549	Uninfected	Acute	OK	0.269444	0.584915	1.11824	1.46301	0.00305	0.0341375	yes	2.17082	0.460655
XLOC_039082	XLOC_039082	Aff1	5:103692353-103855353	Uninfected	Acute	OK	2.00087	4.34086	1.11736	4.09432	5e-05	0.000954895	yes	2.16949	0.460939
XLOC_043737	XLOC_043737	Mgp	6:136872435-136875805	Uninfected	Acute	OK	24.1226	52.3225	1.11705	6.99314	5e-05	0.000954895	yes	2.16902	0.461037
XLOC_020517	XLOC_020517	Nfkbiz	16:55811286-55838899	Uninfected	Acute	OK	1.43481	3.11149	1.11675	4.32945	5e-05	0.000954895	yes	2.16857	0.461133
[truncated: 1,930 more rows]

## Sheet: Fold change
test_id	gene_id	gene	locus	sample_1	sample_2	status	value_1	value_2	log2(fold_change)	test_stat	p_value	q_value	significant	Fold Change (acute/uninfected)	Fold Change (uninfected/acute)
[truncated: 1,081 more rows]
