# Supplementary material for: Dual transcriptional profiling of mice and Toxoplasma gondii during acute and chronic infection
Source: BMC Genomics. 2014 Sep 20;15(1):806. doi: 10.1186/1471-2164-15-806 (PMC4177681; doi:10.1186/1471-2164-15-806)
Supplement: Supplementary file 3 — Additional file 3: Differential expression analysis of M. musculus genes between chronic vs. uninfected time points generated by Cuffdiff. (XLSX 9 MB) [file 12864_2014_6483_MOESM3_ESM.xlsx]

## Sheet: All
test_id	gene_id	gene	locus	sample_1	sample_2	status	value_1	value_2	log2(fold_change)	test_stat	p_value	q_value	significant
XLOC_000005	XLOC_000005	Lypla1,Tcea1	1:4807787-4907765	Uninfected	Chronic	OK	13.1091	18.1403	0.468634	2.17273	0.0005	0.00277408	yes
XLOC_000009	XLOC_000009	Oprk1	1:5588459-5606265	Uninfected	Chronic	OK	4.16513	2.90978	-0.517452	-2.38442	5e-05	0.000341425	yes
XLOC_000010	XLOC_000010	0	1:6176947-6189650	Uninfected	Chronic	OK	0.305892	0.228603	-0.420178	-1.69764	0.00355	0.0152137	yes
XLOC_000020	XLOC_000020	Rrs1	1:9545407-9547454	Uninfected	Chronic	OK	7.16473	8.72279	0.283877	1.59487	0.01315	0.045603	yes
XLOC_000023	XLOC_000023	3110035E14Rik	1:9547947-9631175	Uninfected	Chronic	OK	78.9012	54.4179	-0.535965	-3.14796	5e-05	0.000341425	yes
XLOC_000025	XLOC_000025	Sgk3	1:9798129-9902556	Uninfected	Chronic	OK	3.59215	5.7843	0.687294	3.1105	5e-05	0.000341425	yes
XLOC_000035	XLOC_000035	A830018L16Rik	1:11414104-11975901	Uninfected	Chronic	OK	10.8636	8.10975	-0.421779	-1.83873	0.00125	0.00621943	yes
XLOC_000041	XLOC_000041	Sulf1	1:12692429-12861192	Uninfected	Chronic	OK	6.21414	18.2526	1.55447	8.48983	5e-05	0.000341425	yes
XLOC_000052	XLOC_000052	Rdh10	1:16105773-16133734	Uninfected	Chronic	OK	3.11351	5.03808	0.694331	3.21192	5e-05	0.000341425	yes
XLOC_000057	XLOC_000057	Ly96	1:16686220-16709871	Uninfected	Chronic	OK	0.960185	4.56246	2.24843	5.31213	5e-05	0.000341425	yes
XLOC_000059	XLOC_000059	Gdap1	1:17145361-17164271	Uninfected	Chronic	OK	31.6931	24.648	-0.362695	-2.03898	0.0003	0.00175617	yes
XLOC_000064	XLOC_000064	Crispld1	1:17676026-17778323	Uninfected	Chronic	OK	1.37237	0.797024	-0.783971	-2.23822	0.00015	0.000940456	yes
XLOC_000072	XLOC_000072	Efhc1	1:20951625-20991305	Uninfected	Chronic	OK	0.447487	0.732062	0.710119	2.04673	0.0002	0.00122049	yes
XLOC_000073	XLOC_000073	Tmem14a	1:21166480-21275679	Uninfected	Chronic	OK	20.0304	14.9263	-0.424338	-1.78712	0.00225	0.0103655	yes
XLOC_000095	XLOC_000095	Col9a1	1:24172933-24252684	Uninfected	Chronic	OK	0.267322	0.788059	1.55972	4.25252	5e-05	0.000341425	yes
XLOC_000108	XLOC_000108	Gm10307	1:31615304-31616843	Uninfected	Chronic	OK	2.12778	3.59405	0.756263	3.0298	5e-05	0.000341425	yes
XLOC_000122	XLOC_000122	Imp4	1:34439850-34449382	Uninfected	Chronic	OK	10.3476	15.4945	0.582454	1.70881	0.0027	0.0120523	yes
XLOC_000123	XLOC_000123	Ptpn18	1:34459745-34474237	Uninfected	Chronic	OK	0.384761	7.5382	4.29219	13.2991	5e-05	0.000341425	yes
XLOC_000127	XLOC_000127	Amer3	1:34579223-34592054	Uninfected	Chronic	OK	6.86684	5.19566	-0.402339	-2.14757	0.0002	0.00122049	yes
XLOC_000133	XLOC_000133	Arid5a	1:36307732-36335013	Uninfected	Chronic	OK	2.49426	17.7033	2.82734	8.66709	5e-05	0.000341425	yes
XLOC_000139	XLOC_000139	Cox5b	1:36691420-36695634	Uninfected	Chronic	OK	19.335	8.79304	-1.13678	-1.98322	0.0007	0.00374768	yes
XLOC_000141	XLOC_000141	Zap70	1:36761783-36783046	Uninfected	Chronic	OK	0.540436	7.34467	3.7645	9.17305	5e-05	0.000341425	yes
XLOC_000144	XLOC_000144	Vwa3b	1:37097796-37187605	Uninfected	Chronic	OK	0.308702	0.563802	0.868973	2.12313	0.0017	0.00812928	yes
XLOC_000146	XLOC_000146	Inpp4a	1:37299864-37410901	Uninfected	Chronic	OK	36.4202	29.1642	-0.320539	-1.45613	0.0112	0.0399548	yes
XLOC_000149	XLOC_000149	AC119189.1	1:37865298-37871388	Uninfected	Chronic	OK	0.723173	0.476613	-0.601522	-2.23021	0.0001	0.000649316	yes
XLOC_000159	XLOC_000159	Pdcl3	1:38987764-38997236	Uninfected	Chronic	OK	10.9728	13.9155	0.342762	1.78049	0.00185	0.00875704	yes
XLOC_000160	XLOC_000160	Npas2	1:39193426-39363234	Uninfected	Chronic	OK	16.787	10.1	-0.732989	-3.7593	5e-05	0.000341425	yes
XLOC_000165	XLOC_000165	Gm15832	1:39547131-39577405	Uninfected	Chronic	OK	1.02754	2.12918	1.05111	3.47049	5e-05	0.000341425	yes
XLOC_000167	XLOC_000167	Map4k4	1:39900912-40125219	Uninfected	Chronic	OK	21.7431	28.8331	0.407169	2.06556	0.0008	0.00420759	yes
XLOC_000169	XLOC_000169	Il1r1	1:40225046-40316198	Uninfected	Chronic	OK	0.816908	2.88195	1.8188	7.99518	5e-05	0.000341425	yes
XLOC_000170	XLOC_000170	Il1rl2	1:40324607-40372190	Uninfected	Chronic	OK	0.34397	0.83467	1.27892	4.45969	5e-05	0.000341425	yes
XLOC_000171	XLOC_000171	Il1rl1	1:40391269-40465415	Uninfected	Chronic	OK	0.023533	1.20796	5.68174	2.27195	5e-05	0.000341425	yes
XLOC_000172	XLOC_000172	Il18r1	1:40465551-40500854	Uninfected	Chronic	OK	0.0199779	11.5395	9.17396	7.72027	5e-05	0.000341425	yes
XLOC_000173	XLOC_000173	Il18rap	1:40515361-40551705	Uninfected	Chronic	OK	0.0757255	11.2955	7.22075	6.53106	5e-05	0.000341425	yes
XLOC_000184	XLOC_000184	Gpr45	1:42951039-43035477	Uninfected	Chronic	OK	4.019	2.957	-0.442704	-2.07581	0.00035	0.00201573	yes
XLOC_000194	XLOC_000194	Tpp2	1:43933218-44007393	Uninfected	Chronic	OK	11.8063	14.8204	0.328024	1.83123	0.0015	0.00728518	yes
XLOC_000201	XLOC_000201	Col3a1	1:45311537-45349706	Uninfected	Chronic	OK	1.64829	3.97876	1.27135	6.24958	5e-05	0.000341425	yes
XLOC_000215	XLOC_000215	0	1:47050747-47194827	Uninfected	Chronic	OK	0.172503	0.0815091	-1.08158	-1.71105	0.00515	0.0207884	yes
XLOC_000223	XLOC_000223	Stat4	1:51987147-52113797	Uninfected	Chronic	OK	0.551435	4.25167	2.94677	9.70023	5e-05	0.000341425	yes
XLOC_000224	XLOC_000224	Stat1	1:52119437-52161865	Uninfected	Chronic	OK	3.92044	182.554	5.54117	29.1683	5e-05	0.000341425	yes
XLOC_000225	XLOC_000225	0	1:52505530-52537170	Uninfected	Chronic	OK	0.378724	0.782534	1.04701	2.24543	0.00095	0.00489303	yes
XLOC_000226	XLOC_000226	Tmem194b	1:52630704-52655977	Uninfected	Chronic	OK	2.26795	3.58074	0.658869	2.88144	5e-05	0.000341425	yes
XLOC_000230	XLOC_000230	Ormdl1	1:53297094-53310309	Uninfected	Chronic	OK	4.34817	6.55836	0.592928	2.82463	5e-05	0.000341425	yes
XLOC_000234	XLOC_000234	Coq10b	1:55052769-55072701	Uninfected	Chronic	OK	8.29838	10.9666	0.40221	2.03957	0.00055	0.00302737	yes
XLOC_000252	XLOC_000252	Sgol2	1:57954466-58025899	Uninfected	Chronic	OK	0.247036	0.605059	1.29235	1.76117	0.00475	0.0194139	yes
XLOC_000253	XLOC_000253	Aox1	1:58029930-58106413	Uninfected	Chronic	OK	1.49847	2.66069	0.828308	3.79688	5e-05	0.000341425	yes
XLOC_000257	XLOC_000257	Bzw1	1:58392967-58407393	Uninfected	Chronic	OK	31.2034	38.3718	0.298345	1.67128	0.0037	0.0157574	yes
XLOC_000262	XLOC_000262	0	1:58652437-58657395	Uninfected	Chronic	OK	0.289826	1.12543	1.95722	5.84882	5e-05	0.000341425	yes
XLOC_000263	XLOC_000263	Cflar	1:58711248-58758884	Uninfected	Chronic	OK	5.33018	23.032	2.11139	8.35141	5e-05	0.000341425	yes
XLOC_000264	XLOC_000264	Casp8	1:58795373-58847503	Uninfected	Chronic	OK	0.951187	11.3363	3.57507	15.3313	5e-05	0.000341425	yes
XLOC_000268	XLOC_000268	Cdk15	1:59256884-59355489	Uninfected	Chronic	OK	0.357169	0.227019	-0.653796	-1.20773	0.0108	0.0387795	yes
XLOC_000269	XLOC_000269	Fzd7	1:59482146-59486947	Uninfected	Chronic	OK	1.92845	5.10311	1.40394	6.91601	5e-05	0.000341425	yes
XLOC_000270	XLOC_000270	Gm973	1:59516263-59638535	Uninfected	Chronic	OK	1.31686	1.84761	0.488561	2.12888	0.0003	0.00175617	yes
XLOC_000282	XLOC_000282	Cyp20a1	1:60343322-60388060	Uninfected	Chronic	OK	5.08325	8.04606	0.662531	2.83033	5e-05	0.000341425	yes
XLOC_000283	XLOC_000283	Abi2	1:60408537-60567104	Uninfected	Chronic	OK	39.168	29.5649	-0.405789	-1.96497	0.0011	0.00555513	yes
XLOC_000286	XLOC_000286	Eif4a-ps4	1:60703917-60705656	Uninfected	Chronic	OK	133.508	185.075	0.471183	2.67908	5e-05	0.000341425	yes
XLOC_000287	XLOC_000287	Cd28	1:60716799-60773424	Uninfected	Chronic	OK	0.0994861	2.79139	4.81035	10.2414	5e-05	0.000341425	yes
XLOC_000292	XLOC_000292	Ctla4	1:60886999-60915832	Uninfected	Chronic	OK	0.113567	4.92075	5.43726	4.97347	5e-05	0.000341425	yes
XLOC_000293	XLOC_000293	Rpl18-ps1	1:60886999-60915832	Uninfected	Chronic	OK	3.39032	5.93961	0.808947	2.96035	0.00345	0.0148747	yes
XLOC_000294	XLOC_000294	Icos	1:60977414-61000320	Uninfected	Chronic	OK	0.0423108	9.46411	7.8053	8.3288	5e-05	0.000341425	yes
XLOC_000300	XLOC_000300	Pard3b	1:61638823-62642284	Uninfected	Chronic	OK	0.6735	0.932826	0.46993	1.96271	0.001	0.00511692	yes
XLOC_000302	XLOC_000302	Nrp2	1:62703082-62818695	Uninfected	Chronic	OK	8.02698	25.3929	1.6615	9.36013	5e-05	0.000341425	yes
XLOC_000307	XLOC_000307	Eef1b2	1:63176824-63180486	Uninfected	Chronic	OK	96.1889	163.44	0.764822	4.56827	5e-05	0.000341425	yes
XLOC_000311	XLOC_000311	Zdbf2	1:63263526-63314637	Uninfected	Chronic	OK	3.81837	2.41282	-0.662239	-3.3139	5e-05	0.000341425	yes
XLOC_000322	XLOC_000322	0	1:64515774-64520549	Uninfected	Chronic	OK	0.278886	0.158479	-0.815382	-1.86936	0.00245	0.0111378	yes
XLOC_000327	XLOC_000327	Pikfyve	1:65186649-65278892	Uninfected	Chronic	OK	5.00461	6.39747	0.354055	1.99129	0.0007	0.00374768	yes
XLOC_000333	XLOC_000333	Map2	1:66175272-66442583	Uninfected	Chronic	OK	155.506	121.959	-0.350578	-1.63686	0.00515	0.0207884	yes
XLOC_000351	XLOC_000351	Vwc2l	1:70725547-70888165	Uninfected	Chronic	OK	2.01387	1.54826	-0.379326	-1.71306	0.00305	0.0133708	yes
XLOC_000352	XLOC_000352	Atic	1:71556907-71579631	Uninfected	Chronic	OK	9.77076	12.4464	0.34918	1.87941	0.00085	0.00443779	yes
XLOC_000359	XLOC_000359	Tmem169	1:72284368-72303106	Uninfected	Chronic	OK	5.35237	3.99533	-0.421864	-1.66112	0.00415	0.0173624	yes
XLOC_000364	XLOC_000364	Igfbp2	1:72824502-72852474	Uninfected	Chronic	OK	30.4497	42.6848	0.487296	2.5458	5e-05	0.000341425	yes
XLOC_000365	XLOC_000365	0	1:72936939-72953423	Uninfected	Chronic	OK	0.60711	1.40842	1.21405	3.60464	5e-05	0.000341425	yes
XLOC_000368	XLOC_000368	Cxcr2	1:74153988-74161238	Uninfected	Chronic	OK	0.0182316	0.146116	3.0026	2.67162	0.0002	0.00122049	yes
XLOC_000370	XLOC_000370	Arpc2	1:74236479-74268209	Uninfected	Chronic	OK	108.464	159.859	0.559586	3.08731	5e-05	0.000341425	yes
XLOC_000372	XLOC_000372	Pnkd	1:74284929-74353694	Uninfected	Chronic	OK	55.5532	41.1998	-0.431233	-1.82511	0.0043	0.0178565	yes
XLOC_000374	XLOC_000374	Slc11a1	1:74369709-74386062	Uninfected	Chronic	OK	0.696372	61.2252	6.45812	17.6057	5e-05	0.000341425	yes
XLOC_000375	XLOC_000375	Ctdsp1	1:74391123-74397311	Uninfected	Chronic	OK	5.25959	10.6884	1.02303	5.29934	5e-05	0.000341425	yes
XLOC_000379	XLOC_000379	Plcd4	1:74409375-74588246	Uninfected	Chronic	OK	5.25354	9.57306	0.865691	1.46535	0.0098	0.0357043	yes
XLOC_000383	XLOC_000383	Cyp27a1	1:74713163-74738030	Uninfected	Chronic	OK	2.41423	4.10792	0.766843	3.3388	5e-05	0.000341425	yes
XLOC_000385	XLOC_000385	Wnt10a	1:74791354-74804521	Uninfected	Chronic	OK	2.05057	1.44539	-0.504567	-2.09352	0.0003	0.00175617	yes
XLOC_000388	XLOC_000388	Cdk5r2	1:74843681-74879953	Uninfected	Chronic	OK	71.6911	52.3823	-0.452714	-2.5441	5e-05	0.000341425	yes
XLOC_000390	XLOC_000390	Fam134a	1:75142785-75147909	Uninfected	Chronic	OK	61.3576	51.117	-0.26344	-1.63346	0.00805	0.0303775	yes
XLOC_000395	XLOC_000395	Des	1:75360236-75375012	Uninfected	Chronic	OK	0.926731	1.7209	0.892936	2.78161	5e-05	0.000341425	yes
XLOC_000398	XLOC_000398	Asic4	1:75450435-75474343	Uninfected	Chronic	OK	12.1243	6.87053	-0.819404	-4.29017	5e-05	0.000341425	yes
XLOC_000399	XLOC_000399	Tmem198	1:75474568-75506452	Uninfected	Chronic	OK	20.3875	12.5936	-0.694988	-1.8048	0.00255	0.0115372	yes
XLOC_000400	XLOC_000400	Inha	1:75507076-75510366	Uninfected	Chronic	OK	15.9467	11.1361	-0.518017	-3.08556	5e-05	0.000341425	yes
XLOC_000403	XLOC_000403	Slc4a3	1:75546098-75565449	Uninfected	Chronic	OK	39.3157	29.9082	-0.394563	-1.5236	0.0076	0.0288986	yes
XLOC_000409	XLOC_000409	0	1:77522233-77646143	Uninfected	Chronic	OK	2.03058	1.33877	-0.600977	-2.43843	0.00015	0.000940456	yes
XLOC_000410	XLOC_000410	Sgpp2	1:78310345-78488859	Uninfected	Chronic	OK	6.41038	4.53719	-0.49861	-1.68737	0.0053	0.0213115	yes
XLOC_000412	XLOC_000412	Acsl3,Utp14b	1:78657819-78707810	Uninfected	Chronic	OK	51.2374	35.1212	-0.544853	-2.77126	5e-05	0.000341425	yes
XLOC_000419	XLOC_000419	Nyap2	1:81076949-81341768	Uninfected	Chronic	OK	6.63569	5.1348	-0.369939	-2.03389	0.0003	0.00175617	yes
XLOC_000422	XLOC_000422	Rhbdd1	1:82316451-82445366	Uninfected	Chronic	OK	2.56588	5.7648	1.16782	5.62414	5e-05	0.000341425	yes
XLOC_000426	XLOC_000426	0	1:82819565-82823935	Uninfected	Chronic	OK	0.276014	0.504557	0.870278	2.34032	0.00035	0.00201573	yes
XLOC_000428	XLOC_000428	Agfg1,Gm22396	1:82839445-82914323	Uninfected	Chronic	OK	13.9918	22.1354	0.661777	2.73376	5e-05	0.000341425	yes
XLOC_000438	XLOC_000438	Rpl19-ps1	1:84954779-85342615	Uninfected	Chronic	OK	6.66889	13.9716	1.06698	3.17311	5e-05	0.000341425	yes
XLOC_000441	XLOC_000441	A530040E14Rik	1:84954779-85342615	Uninfected	Chronic	OK	0.00658512	0.834219	6.98507	0.94823	0.0012	0.00600211	yes
XLOC_000450	XLOC_000450	Gm7592,Sp100,n-R5s215	1:85447262-85709998	Uninfected	Chronic	OK	1.6203	35.3085	4.44569	13.0036	5e-05	0.000341425	yes
XLOC_000451	XLOC_000451	G530012D18Rik	1:85447262-85709998	Uninfected	Chronic	OK	0.414416	16.451	5.31095	3.17017	0.00305	0.0133708	yes
XLOC_000452	XLOC_000452	Sp110	1:85447262-85709998	Uninfected	Chronic	OK	0.180021	4.41611	4.61654	3.62502	5e-05	0.000341425	yes
XLOC_000455	XLOC_000455	Sp140	1:85447262-85709998	Uninfected	Chronic	OK	0.0908083	2.92578	5.00985	2.86979	5e-05	0.000341425	yes
XLOC_000463	XLOC_000463	2810459M11Rik	1:86045615-86064225	Uninfected	Chronic	OK	3.05316	5.16145	0.757472	3.27023	5e-05	0.000341425	yes
XLOC_000466	XLOC_000466	B3gnt7	1:86303220-86307303	Uninfected	Chronic	OK	0.377749	0.9606	1.34651	4.80462	5e-05	0.000341425	yes
XLOC_000470	XLOC_000470	Ptma	1:86526735-86530698	Uninfected	Chronic	OK	37.2503	70.7254	0.924977	6.21552	5e-05	0.000341425	yes
XLOC_000474	XLOC_000474	0	1:87172360-87175375	Uninfected	Chronic	OK	0.286472	0.122622	-1.22417	-2.53175	0.0001	0.000649316	yes
XLOC_000478	XLOC_000478	Eif4e2	1:87213913-87241626	Uninfected	Chronic	OK	21.7287	29.7847	0.454967	1.78214	0.00795	0.0300689	yes
XLOC_000480	XLOC_000480	Efhd1	1:87264362-87310842	Uninfected	Chronic	OK	9.97172	6.86824	-0.537902	-2.75285	5e-05	0.000341425	yes
XLOC_000486	XLOC_000486	Inpp5d	1:87620311-87721750	Uninfected	Chronic	OK	4.23254	29.7641	2.81398	9.79912	5e-05	0.000341425	yes
XLOC_000496	XLOC_000496	Ugt1a1,Ugt1a10,Ugt1a2,Ugt1a5,Ugt1a6a,Ugt1a6b,Ugt1a7c,Ugt1a8,Ugt1a9	1:88055387-88220002	Uninfected	Chronic	OK	0.844576	5.76872	2.77195	8.96018	5e-05	0.000341425	yes
XLOC_000509	XLOC_000509	Sh3bp4	1:89070414-89155208	Uninfected	Chronic	OK	4.46501	5.40821	0.276486	1.45545	0.01005	0.036471	yes
XLOC_000519	XLOC_000519	Mlph	1:90915075-90951353	Uninfected	Chronic	OK	0.336672	0.95875	1.50981	4.50556	5e-05	0.000341425	yes
XLOC_000521	XLOC_000521	Lrrfip1	1:90998725-91128946	Uninfected	Chronic	OK	22.0885	28.3111	0.358072	1.95492	0.00075	0.003978	yes
XLOC_000523	XLOC_000523	Ramp1	1:91179821-91225196	Uninfected	Chronic	OK	19.6523	15.2257	-0.36819	-1.97402	0.0002	0.00122049	yes
XLOC_000524	XLOC_000524	Ube2f	1:91250052-91293915	Uninfected	Chronic	OK	9.84658	13.7711	0.483949	1.81932	0.0014	0.00686978	yes
XLOC_000526	XLOC_000526	Scly	1:91297202-91321101	Uninfected	Chronic	OK	7.05017	12.8738	0.868708	4.17493	5e-05	0.000341425	yes
XLOC_000529	XLOC_000529	Fam132b	1:91366429-91374216	Uninfected	Chronic	OK	0.292856	0.18925	-0.629901	-1.75163	0.0063	0.0246864	yes
XLOC_000532	XLOC_000532	Twist2	1:91801365-91848028	Uninfected	Chronic	OK	0.552576	0.312243	-0.823505	-1.86012	0.0014	0.00686978	yes
XLOC_000539	XLOC_000539	Gpc1	1:92796141-92860198	Uninfected	Chronic	OK	29.0226	23.353	-0.313572	-1.74133	0.002	0.00936102	yes
XLOC_000543	XLOC_000543	Gpr35	1:92962376-92989339	Uninfected	Chronic	OK	0.0745136	5.86413	6.29827	14.4963	5e-05	0.000341425	yes
XLOC_000552	XLOC_000552	Ano7	1:93373895-93404263	Uninfected	Chronic	OK	0.0294894	0.223361	2.92111	4.60449	5e-05	0.000341425	yes
XLOC_000554	XLOC_000554	Sept2	1:93478963-93510260	Uninfected	Chronic	OK	20.6492	38.5736	0.90153	4.54869	5e-05	0.000341425	yes
XLOC_000564	XLOC_000564	Neu4	1:94020328-94028326	Uninfected	Chronic	OK	1.78319	1.32163	-0.432139	-1.94596	0.00085	0.00443779	yes
XLOC_000566	XLOC_000566	Gm15427	1:95498583-95499187	Uninfected	Chronic	OK	229.154	486.93	1.0874	6.15509	5e-05	0.000341425	yes
XLOC_000581	XLOC_000581	Cntnap5b	1:99772208-100490921	Uninfected	Chronic	OK	3.88468	2.85576	-0.44392	-1.90578	0.0009	0.0046685	yes
XLOC_000590	XLOC_000590	Gm3608	1:105455944-105458901	Uninfected	Chronic	OK	8.33022	22.1745	1.41248	7.05179	5e-05	0.000341425	yes
XLOC_000594	XLOC_000594	Tnfrsf11a	1:105780722-105850184	Uninfected	Chronic	OK	1.30291	2.74736	1.0763	5.08464	5e-05	0.000341425	yes
XLOC_000596	XLOC_000596	Zcchc2	1:105978636-106048475	Uninfected	Chronic	OK	5.31538	7.41322	0.479927	2.58893	5e-05	0.000341425	yes
XLOC_000606	XLOC_000606	SERPINB10,Serpinb10,Serpinb2	1:107511422-107549271	Uninfected	Chronic	OK	0.0339036	0.302982	3.15972	1.40627	5e-05	0.000341425	yes
XLOC_000611	XLOC_000611	Cdh7	1:109982289-110140513	Uninfected	Chronic	OK	4.60511	3.34721	-0.460279	-2.25384	5e-05	0.000341425	yes
XLOC_000613	XLOC_000613	Cntnap5a	1:115684233-116587499	Uninfected	Chronic	OK	6.048	4.95628	-0.2872	-1.44615	0.0125	0.0436824	yes
XLOC_000621	XLOC_000621	0	1:119435777-119439649	Uninfected	Chronic	OK	0.321716	0.183812	-0.807555	-2.21586	0.00045	0.0025271	yes
XLOC_000623	XLOC_000623	Tmem185b	1:119520015-119528519	Uninfected	Chronic	OK	5.76812	8.07411	0.485203	2.15497	0.0002	0.00122049	yes
XLOC_000630	XLOC_000630	Sctr	1:120006726-120063535	Uninfected	Chronic	OK	0.195876	0.908169	2.21302	5.40455	5e-05	0.000341425	yes
XLOC_000632	XLOC_000632	C1ql2	1:120340559-120345022	Uninfected	Chronic	OK	1.30884	0.870204	-0.588861	-1.98304	0.00055	0.00302737	yes
XLOC_000635	XLOC_000635	Ccdc93	1:121431048-121506460	Uninfected	Chronic	OK	5.84576	7.64444	0.387021	1.77566	0.0028	0.012449	yes
XLOC_000645	XLOC_000645	Slc35f5	1:125560391-125595741	Uninfected	Chronic	OK	4.07962	6.34003	0.636056	3.15364	5e-05	0.000341425	yes
XLOC_000654	XLOC_000654	Rpl28-ps1	1:127954174-128103047	Uninfected	Chronic	OK	110.687	166.026	0.584915	4.77499	5e-05	0.000341425	yes
XLOC_000655	XLOC_000655	R3hdm1	1:128103305-128237742	Uninfected	Chronic	OK	99.8449	64.5164	-0.630023	-3.34691	5e-05	0.000341425	yes
XLOC_000657	XLOC_000657	Ubxn4	1:128244159-128279435	Uninfected	Chronic	OK	13.7428	18.337	0.416084	2.34653	5e-05	0.000341425	yes
XLOC_000669	XLOC_000669	Ikbke	1:131254342-131279606	Uninfected	Chronic	OK	0.178593	4.80446	4.74963	11.2282	5e-05	0.000341425	yes
XLOC_000672	XLOC_000672	Gm8532	1:131632273-131633053	Uninfected	Chronic	OK	0.419156	0.873183	1.0588	1.95675	0.0017	0.00812928	yes
XLOC_000673	XLOC_000673	Ctse	1:131638305-131675503	Uninfected	Chronic	OK	0.104501	10.1219	6.59783	13.5402	5e-05	0.000341425	yes
XLOC_000674	XLOC_000674	5430435G22Rik	1:131688687-131733471	Uninfected	Chronic	OK	0.51143	2.50499	2.2922	7.33918	5e-05	0.000341425	yes
XLOC_000676	XLOC_000676	Pm20d1	1:131797380-131821473	Uninfected	Chronic	OK	1.52992	3.63762	1.24954	3.47274	5e-05	0.000341425	yes
XLOC_000677	XLOC_000677	Slc41a1	1:131822016-131848972	Uninfected	Chronic	OK	16.3433	24.7691	0.599837	3.22731	5e-05	0.000341425	yes
XLOC_000678	XLOC_000678	Rab7l1	1:131867223-131873415	Uninfected	Chronic	OK	1.928	7.10998	1.88274	7.4963	5e-05	0.000341425	yes
XLOC_000681	XLOC_000681	AC107837.1,Elk4	1:132007606-132068062	Uninfected	Chronic	OK	7.46253	13.4596	0.850904	1.77873	0.00505	0.0204718	yes
XLOC_000685	XLOC_000685	AC124108.1,Lemd1,Mir135b	1:132191033-132258675	Uninfected	Chronic	OK	2.73193	1.51802	-0.847729	-2.71817	5e-05	0.000341425	yes
XLOC_000687	XLOC_000687	Klhdc8a	1:132298487-132307357	Uninfected	Chronic	OK	3.79193	3.09191	-0.294437	-1.49119	0.0085	0.0317847	yes
XLOC_000688	XLOC_000688	Nuak2	1:132316125-132333488	Uninfected	Chronic	OK	0.40318	5.98163	3.89104	12.9112	5e-05	0.000341425	yes
XLOC_000693	XLOC_000693	Lrrn2	1:132880008-132949964	Uninfected	Chronic	OK	30.2997	21.4662	-0.497238	-2.22388	0.0002	0.00122049	yes
XLOC_000694	XLOC_000694	Pik3c2b	1:133045666-133108714	Uninfected	Chronic	OK	6.08686	4.79422	-0.344402	-1.75473	0.002	0.00936102	yes
XLOC_000695	XLOC_000695	Ppp1r15b	1:133131142-133139783	Uninfected	Chronic	OK	8.88066	16.2418	0.870977	4.75559	5e-05	0.000341425	yes
XLOC_000699	XLOC_000699	Etnk2	1:133363571-133380336	Uninfected	Chronic	OK	1.50417	0.912029	-0.721819	-2.0551	0.00015	0.000940456	yes
XLOC_000704	XLOC_000704	Fmod	1:134037253-134048277	Uninfected	Chronic	OK	8.46833	4.27879	-0.984873	-5.04876	5e-05	0.000341425	yes
XLOC_000707	XLOC_000707	Chi3l1	1:134182175-134190181	Uninfected	Chronic	OK	7.80152	236.299	4.92072	24.4564	5e-05	0.000341425	yes
XLOC_000711	XLOC_000711	Cyb5r1	1:134405780-134411740	Uninfected	Chronic	OK	8.84767	14.3196	0.694626	2.9059	5e-05	0.000341425	yes
XLOC_000712	XLOC_000712	Adipor1	1:134415377-134433351	Uninfected	Chronic	OK	20.7949	31.7735	0.611591	3.43648	5e-05	0.000341425	yes
XLOC_000720	XLOC_000720	Ube2t	1:134962560-134974517	Uninfected	Chronic	OK	0.861929	1.29753	0.59013	1.74628	0.002	0.00936102	yes
XLOC_000722	XLOC_000722	Ptpn7	1:135108457-135146664	Uninfected	Chronic	OK	0.793435	4.53261	2.51416	5.62925	5e-05	0.000341425	yes
XLOC_000729	XLOC_000729	Csrp1	1:135720060-135752232	Uninfected	Chronic	OK	83.0293	104.753	0.335305	1.9084	0.00085	0.00443779	yes
XLOC_000730	XLOC_000730	Phlda3	1:135766118-135769136	Uninfected	Chronic	OK	13.8391	17.695	0.354585	1.38209	0.014	0.048014	yes
XLOC_000731	XLOC_000731	Tnni1	1:135781407-135811203	Uninfected	Chronic	OK	0.374136	0.995803	1.4123	2.62245	5e-05	0.000341425	yes
XLOC_000732	XLOC_000732	Lad1	1:135818597-135833341	Uninfected	Chronic	OK	0.471868	0.178142	-1.40536	-4.17446	5e-05	0.000341425	yes
XLOC_000736	XLOC_000736	Cacna1s	1:136052749-136119822	Uninfected	Chronic	OK	0.949645	2.41262	1.34514	3.40967	5e-05	0.000341425	yes
XLOC_000742	XLOC_000742	Kif14	1:136466373-136531511	Uninfected	Chronic	OK	0.0645748	0.271327	2.07099	5.99352	5e-05	0.000341425	yes
XLOC_000743	XLOC_000743	Zfp281	1:136624882-136633360	Uninfected	Chronic	OK	8.24744	10.3383	0.325982	1.76529	0.00215	0.00996338	yes
XLOC_000744	XLOC_000744	RP23-302C16.2	1:136670671-136690804	Uninfected	Chronic	OK	1.70524	3.31815	0.960407	2.09717	0.0004	0.00227526	yes
XLOC_000751	XLOC_000751	0	1:138022624-138025434	Uninfected	Chronic	OK	0.196266	0.120291	-0.706283	-1.65941	0.00975	0.0355594	yes
XLOC_000753	XLOC_000753	Dennd1b	1:138963435-139176174	Uninfected	Chronic	OK	2.6552	4.92065	0.890028	3.87929	5e-05	0.000341425	yes
XLOC_000756	XLOC_000756	Aspm	1:139454772-139494090	Uninfected	Chronic	OK	0.0808991	0.512596	2.66363	7.37286	5e-05	0.000341425	yes
XLOC_000761	XLOC_000761	Kcnt2	1:140245744-140613972	Uninfected	Chronic	OK	5.70877	4.45032	-0.359271	-1.80755	0.00125	0.00621943	yes
XLOC_000764	XLOC_000764	0	1:143093503-143197161	Uninfected	Chronic	OK	32.2016	46.9006	0.542475	3.59527	5e-05	0.000341425	yes
XLOC_000768	XLOC_000768	Uchl5	1:143777206-143807466	Uninfected	Chronic	OK	27.1898	22.157	-0.295299	-1.50056	0.01025	0.0371022	yes
XLOC_000775	XLOC_000775	Ptgs2	1:150074872-150108152	Uninfected	Chronic	OK	1.66268	9.88718	2.57205	12.6431	5e-05	0.000341425	yes
XLOC_000783	XLOC_000783	Fam129a	1:151571185-151722241	Uninfected	Chronic	OK	0.752026	4.82314	2.68112	8.53439	5e-05	0.000341425	yes
XLOC_000787	XLOC_000787	Arpc5	1:152766541-152775597	Uninfected	Chronic	OK	30.9299	64.5579	1.06159	5.96044	5e-05	0.000341425	yes
XLOC_000788	XLOC_000788	Ncf2	1:152807889-152836990	Uninfected	Chronic	OK	0.399858	4.87623	3.60821	14.1821	5e-05	0.000341425	yes
XLOC_000789	XLOC_000789	Nmnat2	1:152955100-153119260	Uninfected	Chronic	OK	31.1428	23.7244	-0.392526	-2.34382	0.00025	0.00149077	yes
XLOC_000792	XLOC_000792	Rgs8	1:153653024-153697790	Uninfected	Chronic	OK	22.0366	17.3354	-0.346185	-1.51945	0.0099	0.0360142	yes
XLOC_000793	XLOC_000793	Rgs16	1:153740318-153745468	Uninfected	Chronic	OK	4.01162	8.65275	1.10897	5.48873	5e-05	0.000341425	yes
XLOC_000794	XLOC_000794	Rnasel	1:153749251-153768885	Uninfected	Chronic	OK	3.19621	6.123	0.937874	3.30781	0.00025	0.00149077	yes
XLOC_000807	XLOC_000807	Tor1aip2	1:156004469-156068861	Uninfected	Chronic	OK	13.5216	23.4717	0.795664	2.47885	5e-05	0.000341425	yes
XLOC_000809	XLOC_000809	Gm2000	1:156310726-156421159	Uninfected	Chronic	OK	148.306	220.863	0.574574	3.86997	5e-05	0.000341425	yes
XLOC_000817	XLOC_000817	BC026585	1:157458579-157489060	Uninfected	Chronic	OK	4.04213	12.1258	1.58489	7.56079	5e-05	0.000341425	yes
XLOC_000819	XLOC_000819	Astn1	1:158362303-158691786	Uninfected	Chronic	OK	54.521	43.8138	-0.315427	-1.66652	0.00375	0.0159292	yes
XLOC_000822	XLOC_000822	Tnr	1:159523712-159933985	Uninfected	Chronic	OK	16.2208	12.7089	-0.352004	-1.99659	0.0005	0.00277408	yes
XLOC_000824	XLOC_000824	4930523C07Rik	1:160044383-160078528	Uninfected	Chronic	OK	0.658642	4.91079	2.89839	3.85756	5e-05	0.000341425	yes
XLOC_000832	XLOC_000832	Cenpl	1:161070766-161086724	Uninfected	Chronic	OK	0.67184	1.65385	1.29964	3.68928	5e-05	0.000341425	yes
XLOC_000842	XLOC_000842	Myoc	1:162639149-162658173	Uninfected	Chronic	OK	0.319463	0.101274	-1.65738	-3.2409	5e-05	0.000341425	yes
XLOC_000848	XLOC_000848	Kifap3	1:163779582-163917109	Uninfected	Chronic	OK	68.8605	55.9448	-0.299673	-1.69793	0.00295	0.0130034	yes
XLOC_000851	XLOC_000851	Sele	1:164048223-164058477	Uninfected	Chronic	OK	0.00556984	0.985792	7.4675	3.3324	0.0038	0.0160915	yes
XLOC_000852	XLOC_000852	Sell	1:164062024-164083571	Uninfected	Chronic	OK	0.0534516	2.60437	5.60656	9.48348	5e-05	0.000341425	yes
XLOC_000853	XLOC_000853	Selp	1:164115263-164220925	Uninfected	Chronic	OK	0.0158621	2.17972	7.10242	1.30709	0.0003	0.00175617	yes
XLOC_000862	XLOC_000862	0	1:164862938-164899687	Uninfected	Chronic	OK	0.480739	0.987739	1.03888	3.72691	5e-05	0.000341425	yes
XLOC_000869	XLOC_000869	Creg1	1:165763745-165775308	Uninfected	Chronic	OK	13.0348	43.4963	1.73852	5.8357	5e-05	0.000341425	yes
XLOC_000870	XLOC_000870	Cd247,Gm16565	1:165781074-166002678	Uninfected	Chronic	OK	0.109737	9.7691	6.4761	2.9408	5e-05	0.000341425	yes
XLOC_000874	XLOC_000874	0	1:166339355-166346571	Uninfected	Chronic	OK	0.012944	0.290361	4.48749	4.19875	0.0026	0.0116691	yes
XLOC_000878	XLOC_000878	Fam78b	1:167001106-167091302	Uninfected	Chronic	OK	9.46785	6.84627	-0.46772	-2.2705	5e-05	0.000341425	yes
XLOC_000879	XLOC_000879	Tmco1	1:167308458-167333978	Uninfected	Chronic	OK	13.837	18.5594	0.42362	2.31779	5e-05	0.000341425	yes
XLOC_000882	XLOC_000882	Rxrg	1:167598383-167639623	Uninfected	Chronic	OK	15.9715	9.51156	-0.747747	-3.76229	5e-05	0.000341425	yes
XLOC_000885	XLOC_000885	Rgs5	1:169655500-169695813	Uninfected	Chronic	OK	32.5349	40.6183	0.320143	1.8209	0.0025	0.0113405	yes
XLOC_000886	XLOC_000886	1700084C01Rik	1:169928332-169941663	Uninfected	Chronic	OK	8.24346	13.8798	0.751664	3.02521	5e-05	0.000341425	yes
XLOC_000892	XLOC_000892	Olfml2b	1:170644531-170682789	Uninfected	Chronic	OK	1.52553	3.03202	0.990968	4.75127	5e-05	0.000341425	yes
XLOC_000895	XLOC_000895	Fcgr4	1:170958295-171064935	Uninfected	Chronic	OK	0.0872707	4.86794	5.80167	9.5707	5e-05	0.000341425	yes
XLOC_000896	XLOC_000896	Fcgr4	1:170958295-171064935	Uninfected	Chronic	OK	0.0774525	64.2924	9.69712	7.43668	0.0042	0.0175341	yes
XLOC_000898	XLOC_000898	1700009P17Rik	1:171113917-171126967	Uninfected	Chronic	OK	1.22445	2.1242	0.794793	2.22083	5e-05	0.000341425	yes
XLOC_000903	XLOC_000903	Adamts4	1:171248104-171261939	Uninfected	Chronic	OK	3.37848	4.43456	0.392416	1.95185	0.00055	0.00302737	yes
XLOC_000909	XLOC_000909	Pvrl4	1:171370098-171388598	Uninfected	Chronic	OK	0.966081	3.19083	1.72372	7.47394	5e-05	0.000341425	yes
XLOC_000910	XLOC_000910	Arhgap30	1:171388953-171410298	Uninfected	Chronic	OK	0.683804	14.9046	4.44603	20.291	5e-05	0.000341425	yes
XLOC_000911	XLOC_000911	Tstd1,Usf1	1:171411312-171420352	Uninfected	Chronic	OK	29.4545	40.5464	0.461087	2.71187	0.0001	0.000649316	yes
XLOC_000912	XLOC_000912	F11r	1:171437438-171464603	Uninfected	Chronic	OK	2.85559	13.4072	2.23115	9.12017	5e-05	0.000341425	yes
XLOC_000915	XLOC_000915	Cd244	1:171556267-171609236	Uninfected	Chronic	OK	0.0337395	0.62363	4.20818	3.78658	0.0001	0.000649316	yes
XLOC_000916	XLOC_000916	Cd48	1:171682008-171705258	Uninfected	Chronic	OK	0.469803	18.2225	5.27752	15.8326	5e-05	0.000341425	yes
XLOC_000918	XLOC_000918	Slamf1	1:171767121-171802069	Uninfected	Chronic	OK	0.103182	2.69759	4.70841	10.578	5e-05	0.000341425	yes
XLOC_000919	XLOC_000919	Cd84	1:171839696-171890802	Uninfected	Chronic	OK	0.537392	22.6829	5.39949	13.8752	5e-05	0.000341425	yes
XLOC_000920	XLOC_000920	Gm10521	1:171895663-171902848	Uninfected	Chronic	OK	0.0412015	0.531148	3.68834	5.77788	5e-05	0.000341425	yes
XLOC_000921	XLOC_000921	Slamf6	1:171917477-171948972	Uninfected	Chronic	OK	0.0686884	7.93233	6.85153	9.12613	5e-05	0.000341425	yes
XLOC_000922	XLOC_000922	Copa	1:172066012-172122330	Uninfected	Chronic	OK	38.3683	48.3412	0.333338	1.61904	0.005	0.0203006	yes
XLOC_000928	XLOC_000928	Kcnj10	1:172341209-172374158	Uninfected	Chronic	OK	57.9874	85.4506	0.55935	3.15954	5e-05	0.000341425	yes
XLOC_000929	XLOC_000929	Pigm	1:172376530-172384099	Uninfected	Chronic	OK	2.13644	3.31258	0.632747	3.40399	5e-05	0.000341425	yes
XLOC_000930	XLOC_000930	Slamf9	1:172458573-172478575	Uninfected	Chronic	OK	0.441464	4.95365	3.48812	10.3607	5e-05	0.000341425	yes
XLOC_000932	XLOC_000932	Tagln2	1:172500046-172507382	Uninfected	Chronic	OK	4.94858	49.4197	3.32	15.8426	5e-05	0.000341425	yes
XLOC_000943	XLOC_000943	Pyhin1	1:173630641-173648048	Uninfected	Chronic	OK	0.0200605	7.52108	8.55044	8.06797	5e-05	0.000341425	yes
XLOC_000944	XLOC_000944	Pydc3	1:173673674-173698500	Uninfected	Chronic	OK	0.0183402	3.31162	7.49638	5.06308	5e-05	0.000341425	yes
XLOC_000945	XLOC_000945	0	1:173701150-173706193	Uninfected	Chronic	OK	0	0.491978	inf	-nan	5e-05	0.000341425	yes
XLOC_000947	XLOC_000947	Mndal	1:173723429-173942672	Uninfected	Chronic	OK	0.0731732	2.94078	5.32874	4.05114	0.0007	0.00374768	yes
XLOC_000948	XLOC_000948	Ifi203	1:173723429-173942672	Uninfected	Chronic	OK	0.164241	8.80437	5.74434	5.41222	5e-05	0.000341425	yes
XLOC_000959	XLOC_000959	Spta1	1:174172775-174248450	Uninfected	Chronic	OK	0.037124	0.162178	2.12715	4.6408	5e-05	0.000341425	yes
XLOC_000966	XLOC_000966	Kmo	1:175600373-175662116	Uninfected	Chronic	OK	0.0691491	0.671435	3.27947	1.00026	0.0139	0.0477337	yes
XLOC_000969	XLOC_000969	Exo1	1:175880777-175911487	Uninfected	Chronic	OK	0.109377	0.242675	1.14972	3.28918	5e-05	0.000341425	yes
XLOC_000980	XLOC_000980	Desi2,Gm9982	1:177982982-178259869	Uninfected	Chronic	OK	5.91747	7.83202	0.404404	1.62124	0.00705	0.0271099	yes
XLOC_000987	XLOC_000987	Kif26b	1:178528929-178939333	Uninfected	Chronic	OK	1.94932	1.3162	-0.566592	-2.99553	5e-05	0.000341425	yes
XLOC_000995	XLOC_000995	Itpkb	1:180326969-180424802	Uninfected	Chronic	OK	6.84519	13.8904	1.02092	5.32941	5e-05	0.000341425	yes
XLOC_000997	XLOC_000997	Lin9	1:180641149-180690664	Uninfected	Chronic	OK	1.10716	1.5024	0.440403	1.76865	0.00295	0.0130034	yes
XLOC_000998	XLOC_000998	Acbd3	1:180726029-180756587	Uninfected	Chronic	OK	10.3462	13.5317	0.387241	2.09015	0.0003	0.00175617	yes
XLOC_001003	XLOC_001003	Sde2	1:180851150-180868097	Uninfected	Chronic	OK	6.61986	7.9642	0.266728	1.50854	0.01355	0.0467213	yes
XLOC_001005	XLOC_001005	Pycr2	1:180893107-180938400	Uninfected	Chronic	OK	8.7688	10.9407	0.31925	1.80172	0.00505	0.0204718	yes
XLOC_001006	XLOC_001006	Tmem63a	1:180942343-180975112	Uninfected	Chronic	OK	11.388	16.6922	0.551662	2.4203	0.00015	0.000940456	yes
XLOC_001010	XLOC_001010	Cnih3	1:181352627-181460641	Uninfected	Chronic	OK	29.2943	21.4772	-0.447816	-1.73465	0.0026	0.0116691	yes
XLOC_001012	XLOC_001012	0	1:181638143-181641658	Uninfected	Chronic	OK	0.0783249	0.177464	1.17998	2.66512	0.0002	0.00122049	yes
XLOC_001019	XLOC_001019	0	1:182287939-182303741	Uninfected	Chronic	OK	3.44422	2.71128	-0.345202	-1.64762	0.00725	0.0277496	yes
XLOC_001023	XLOC_001023	Susd4	1:182758367-182896598	Uninfected	Chronic	OK	48.339	36.6045	-0.40117	-2.17769	0.00015	0.000940456	yes
XLOC_001025	XLOC_001025	Aida	1:183276341-183369536	Uninfected	Chronic	OK	4.96407	11.6045	1.22509	2.54384	0.00025	0.00149077	yes
XLOC_001028	XLOC_001028	Dusp10	1:184013301-184075636	Uninfected	Chronic	OK	2.45083	3.20649	0.387725	1.56641	0.0044	0.0182042	yes
XLOC_001037	XLOC_001037	Eprs	1:185363050-185428355	Uninfected	Chronic	OK	17.9906	22.7197	0.336698	1.9182	0.001	0.00511692	yes
XLOC_001038	XLOC_001038	Slc30a10	1:185447115-185468772	Uninfected	Chronic	OK	4.30951	2.9733	-0.535457	-2.56365	5e-05	0.000341425	yes
XLOC_001048	XLOC_001048	Esrrg	1:187608790-188214981	Uninfected	Chronic	OK	6.28237	4.93507	-0.348239	-1.68975	0.0037	0.0157574	yes
XLOC_001052	XLOC_001052	Ptpn14	1:189728267-189876871	Uninfected	Chronic	OK	1.49643	1.95986	0.389224	1.84695	0.0005	0.00277408	yes
XLOC_001059	XLOC_001059	Batf3	1:191092900-191114512	Uninfected	Chronic	OK	0.315525	3.47566	3.46146	5.4513	5e-05	0.000341425	yes
XLOC_001068	XLOC_001068	Nek2	1:191821190-191833050	Uninfected	Chronic	OK	0.570564	1.17199	1.0385	3.30244	5e-05	0.000341425	yes
XLOC_001069	XLOC_001069	Slc30a1	1:191890232-191913269	Uninfected	Chronic	OK	9.06421	12.0668	0.412791	2.08154	0.0004	0.00227526	yes
XLOC_001082	XLOC_001082	1600010F14Rik,4930570N18Rik	1:193203038-193283722	Uninfected	Chronic	OK	0.730903	1.65622	1.18014	1.98247	0.01155	0.0409748	yes
XLOC_001084	XLOC_001084	Plxna2	1:194619828-194816869	Uninfected	Chronic	OK	17.5671	13.5636	-0.37314	-2.06694	0.0004	0.00227526	yes
XLOC_001090	XLOC_001090	Xkr4	1:3199581-3671546	Uninfected	Chronic	OK	6.55553	5.44659	-0.267358	-1.50905	0.00835	0.031321	yes
XLOC_001103	XLOC_001103	Npbwr1	1:5913706-5918000	Uninfected	Chronic	OK	0.532186	0.353845	-0.588812	-1.97332	0.0008	0.00420759	yes
XLOC_001104	XLOC_001104	0	1:6163347-6172677	Uninfected	Chronic	OK	0.599734	0.438068	-0.453168	-1.58192	0.0061	0.0240168	yes
XLOC_001109	XLOC_001109	AC103380.1	1:7349352-7397917	Uninfected	Chronic	OK	1.61218	1.10767	-0.541489	-1.82134	0.00155	0.00749549	yes
XLOC_001110	XLOC_001110	Sntg1	1:8359731-9300884	Uninfected	Chronic	OK	9.01157	6.6396	-0.440682	-1.8643	0.00445	0.0183698	yes
XLOC_001117	XLOC_001117	Mybl1	1:9667409-9700392	Uninfected	Chronic	OK	1.06115	1.65477	0.640996	2.21123	0.0005	0.00277408	yes
XLOC_001129	XLOC_001129	Cpa6	1:10313202-10719980	Uninfected	Chronic	OK	0.991982	0.604351	-0.714928	-1.4625	0.00945	0.0346386	yes
XLOC_001137	XLOC_001137	Tram1	1:13564701-13589864	Uninfected	Chronic	OK	9.64293	21.4408	1.15281	6.30991	5e-05	0.000341425	yes
XLOC_001138	XLOC_001138	Lactb2	1:13615524-13660648	Uninfected	Chronic	OK	4.02547	5.90102	0.551806	1.99068	0.00085	0.00443779	yes
XLOC_001152	XLOC_001152	Rpl7	1:16101294-16104662	Uninfected	Chronic	OK	22.8014	49.7197	1.1247	5.39095	5e-05	0.000341425	yes
XLOC_001153	XLOC_001153	Stau2	1:16228673-16520112	Uninfected	Chronic	OK	53.2886	37.914	-0.491096	-2.16516	0.00035	0.00201573	yes
XLOC_001156	XLOC_001156	Gm5828	1:16768269-16770138	Uninfected	Chronic	OK	2.91643	4.13531	0.503792	2.16366	0.00015	0.000940456	yes
XLOC_001158	XLOC_001158	Jph1	1:16994887-17097905	Uninfected	Chronic	OK	3.94586	3.21591	-0.295111	-1.50365	0.00875	0.0325255	yes
XLOC_001159	XLOC_001159	Pi15	1:17601900-17641090	Uninfected	Chronic	OK	0.233153	0.155164	-0.587479	-1.55961	0.0075	0.0285739	yes
XLOC_001175	XLOC_001175	Mcm3	1:20802936-20820278	Uninfected	Chronic	OK	0.637566	5.32246	3.06144	12.5205	5e-05	0.000341425	yes
XLOC_001179	XLOC_001179	Tram2	1:20996092-21079524	Uninfected	Chronic	OK	0.40669	2.99852	2.88225	12.6081	5e-05	0.000341425	yes
XLOC_001185	XLOC_001185	Rims1	1:22282116-22806021	Uninfected	Chronic	OK	43.0981	25.8559	-0.737132	-3.69567	5e-05	0.000341425	yes
XLOC_001193	XLOC_001193	Col19a1	1:24261889-24587472	Uninfected	Chronic	OK	4.39468	3.60328	-0.286446	-1.43006	0.01425	0.0486743	yes
XLOC_001196	XLOC_001196	Bai3	1:25055902-25829707	Uninfected	Chronic	OK	24.7727	19.0453	-0.379319	-2.00433	0.00085	0.00443779	yes
XLOC_001206	XLOC_001206	0	1:30120305-30123183	Uninfected	Chronic	OK	0.347665	0.196591	-0.822505	-2.17938	0.001	0.00511692	yes
XLOC_001232	XLOC_001232	Bend6	1:33852051-33907827	Uninfected	Chronic	OK	50.1579	36.1632	-0.471953	-2.58659	5e-05	0.000341425	yes
XLOC_001236	XLOC_001236	Ccdc115	1:34436670-34439672	Uninfected	Chronic	OK	6.17707	8.01689	0.37612	2.07984	0.0016	0.00770992	yes
XLOC_001242	XLOC_001242	Uggt1	1:36135048-36244325	Uninfected	Chronic	OK	10.3163	18.1368	0.813998	3.67642	5e-05	0.000341425	yes
XLOC_001243	XLOC_001243	Neurl3	1:36264596-36274667	Uninfected	Chronic	OK	0.161008	17.978	6.80296	20.2284	5e-05	0.000341425	yes
XLOC_001247	XLOC_001247	Sema4c	1:36548641-36558349	Uninfected	Chronic	OK	5.06039	7.21368	0.511485	2.39463	5e-05	0.000341425	yes
XLOC_001251	XLOC_001251	RP23-247A1.2	1:36761783-36783046	Uninfected	Chronic	OK	0.0764609	0.540964	2.82274	2.63306	5e-05	0.000341425	yes
XLOC_001252	XLOC_001252	Zap70	1:36761783-36783046	Uninfected	Chronic	OK	0.0749268	0.674653	3.17059	5.67858	5e-05	0.000341425	yes
XLOC_001253	XLOC_001253	Zap70	1:36761783-36783046	Uninfected	Chronic	OK	0.088231	0.992257	3.49136	3.69863	5e-05	0.000341425	yes
XLOC_001254	XLOC_001254	Tmem131	1:36792056-36943684	Uninfected	Chronic	OK	17.2769	20.9517	0.278225	1.55675	0.00615	0.0241954	yes
XLOC_001260	XLOC_001260	Coa5,Mgat4a	1:37416817-37541027	Uninfected	Chronic	OK	33.3413	47.0292	0.496246	2.53632	0.0001	0.000649316	yes
XLOC_001262	XLOC_001262	2010300C02Rik	1:37611670-37720271	Uninfected	Chronic	OK	66.6477	47.2455	-0.496378	-2.44215	5e-05	0.000341425	yes
XLOC_001264	XLOC_001264	Mitd1	1:37871737-37890411	Uninfected	Chronic	OK	3.94888	11.8767	1.58862	4.47819	5e-05	0.000341425	yes
XLOC_001269	XLOC_001269	Aff3	1:38177325-38664977	Uninfected	Chronic	OK	17.2904	12.5859	-0.458159	-2.30563	0.0002	0.00122049	yes
XLOC_001270	XLOC_001270	Lonrf2	1:38793668-38836090	Uninfected	Chronic	OK	32.1795	23.9332	-0.427129	-2.42666	5e-05	0.000341425	yes
XLOC_001271	XLOC_001271	Chst10	1:38863867-38898160	Uninfected	Chronic	OK	24.3177	17.4078	-0.48227	-2.67256	5e-05	0.000341425	yes
XLOC_001274	XLOC_001274	Gm15832,Rnf149,Snord89	1:39547131-39577405	Uninfected	Chronic	OK	9.27512	33.1201	1.83627	7.92075	5e-05	0.000341425	yes
XLOC_001282	XLOC_001282	2610017I09Rik	1:42590770-42694825	Uninfected	Chronic	OK	43.4276	28.8509	-0.589996	-4.27909	5e-05	0.000341425	yes
XLOC_001298	XLOC_001298	Gm5526	1:45857331-45857787	Uninfected	Chronic	OK	38.1433	51.7862	0.441137	2.12139	0.00025	0.00149077	yes
XLOC_001299	XLOC_001299	Slc40a1	1:45908069-45925594	Uninfected	Chronic	OK	3.86474	2.61168	-0.565391	-2.90551	5e-05	0.000341425	yes
XLOC_001302	XLOC_001302	Slc39a10	1:46777857-46925789	Uninfected	Chronic	OK	40.924	31.897	-0.359526	-1.96234	0.0004	0.00227526	yes
XLOC_001310	XLOC_001310	Nabp1	1:51464839-51478846	Uninfected	Chronic	OK	2.47849	8.49546	1.77723	7.852	5e-05	0.000341425	yes
XLOC_001312	XLOC_001312	Gm8420	1:51940649-51941261	Uninfected	Chronic	OK	2.40525	5.42917	1.17454	5.74927	5e-05	0.000341425	yes
XLOC_001315	XLOC_001315	Gls	1:52163447-52233232	Uninfected	Chronic	OK	107.163	76.7036	-0.48244	-2.17721	0.00095	0.00489303	yes
XLOC_001317	XLOC_001317	Nab1	1:52457293-52500679	Uninfected	Chronic	OK	8.12981	15.4691	0.928099	4.73203	5e-05	0.000341425	yes
XLOC_001320	XLOC_001320	Inpp1	1:52772033-52844779	Uninfected	Chronic	OK	10.7775	17.2623	0.679605	2.55916	0.00015	0.000940456	yes
XLOC_001324	XLOC_001324	Asnsd1	1:53310382-53352752	Uninfected	Chronic	OK	7.88945	14.4301	0.871087	3.19018	5e-05	0.000341425	yes
XLOC_001327	XLOC_001327	Stk17b	1:53755505-53785224	Uninfected	Chronic	OK	1.81021	13.1775	2.86385	14.0266	5e-05	0.000341425	yes
XLOC_001333	XLOC_001333	0	1:54442572-54447202	Uninfected	Chronic	OK	0.627924	0.246625	-1.34827	-2.76006	5e-05	0.000341425	yes
XLOC_001335	XLOC_001335	Ankrd44	1:54645339-54926387	Uninfected	Chronic	OK	3.00181	9.29812	1.63111	6.18093	5e-05	0.000341425	yes
XLOC_001336	XLOC_001336	Sf3b1	1:54983167-55027520	Uninfected	Chronic	OK	42.2159	51.933	0.298866	1.66225	0.0045	0.0185567	yes
XLOC_001341	XLOC_001341	Gm6644	1:55405935-55762444	Uninfected	Chronic	OK	4.45291	8.67025	0.961324	2.08451	0.00945	0.0346386	yes
XLOC_001369	XLOC_001369	Sumo1	1:59639266-59675810	Uninfected	Chronic	OK	25.8756	33.1205	0.356131	1.9174	0.0012	0.00600211	yes
XLOC_001370	XLOC_001370	Ica1l	1:59989069-60043128	Uninfected	Chronic	OK	9.95767	7.16255	-0.475334	-2.54496	5e-05	0.000341425	yes
XLOC_001388	XLOC_001388	Gpr1	1:63182613-63214577	Uninfected	Chronic	OK	0.459309	0.268959	-0.772075	-1.84944	0.0016	0.00770992	yes
XLOC_001394	XLOC_001394	Gm11605	1:63364719-63365365	Uninfected	Chronic	OK	17.0699	21.3473	0.322601	2.21317	0.0083	0.0311633	yes
XLOC_001406	XLOC_001406	Rpl10a-ps1	1:64993923-64994631	Uninfected	Chronic	OK	150.818	263.426	0.804587	4.56871	5e-05	0.000341425	yes
XLOC_001414	XLOC_001414	Idh1	1:65158615-65186479	Uninfected	Chronic	OK	19.034	26.6643	0.486333	2.70066	5e-05	0.000341425	yes
XLOC_001419	XLOC_001419	Acadl	1:66830838-66863277	Uninfected	Chronic	OK	13.6387	20.4757	0.586211	3.53294	5e-05	0.000341425	yes
XLOC_001424	XLOC_001424	Erbb4	1:68031890-69108059	Uninfected	Chronic	OK	9.55091	7.1436	-0.418987	-1.96959	0.0009	0.0046685	yes
XLOC_001429	XLOC_001429	Ikzf2	1:69529453-69687312	Uninfected	Chronic	OK	0.495319	1.23341	1.31622	5.99008	5e-05	0.000341425	yes
XLOC_001432	XLOC_001432	Bard1	1:71027497-71103146	Uninfected	Chronic	OK	0.233923	0.709193	1.60015	5.59494	5e-05	0.000341425	yes
XLOC_001435	XLOC_001435	Fn1	1:71585411-71662843	Uninfected	Chronic	OK	10.107	45.0739	2.15694	12.4441	5e-05	0.000341425	yes
XLOC_001436	XLOC_001436	Mreg	1:72159232-72212307	Uninfected	Chronic	OK	1.90182	3.18641	0.744548	3.21736	5e-05	0.000341425	yes
XLOC_001439	XLOC_001439	March4	1:72427111-72536930	Uninfected	Chronic	OK	5.8994	4.12963	-0.514554	-2.82931	5e-05	0.000341425	yes
XLOC_001440	XLOC_001440	0	1:72567846-72579288	Uninfected	Chronic	OK	0.186259	0.136682	-0.446485	-1.53398	0.00835	0.031321	yes
XLOC_001447	XLOC_001447	0	1:73841995-73845502	Uninfected	Chronic	OK	0.271875	0.0886259	-1.61714	-2.30841	0.0009	0.0046685	yes
XLOC_001452	XLOC_001452	Tmbim1	1:74284929-74353694	Uninfected	Chronic	OK	12.1429	18.7593	0.627492	1.72856	0.00885	0.0328116	yes
XLOC_001458	XLOC_001458	Wnt6	1:74771891-74785573	Uninfected	Chronic	OK	0.112361	0.330998	1.55868	1.81276	0.01185	0.0417884	yes
XLOC_001466	XLOC_001466	Cnppd1	1:75134553-75142689	Uninfected	Chronic	OK	7.34164	10.5568	0.524002	2.72426	5e-05	0.000341425	yes
XLOC_001468	XLOC_001468	Atg9a	1:75180865-75191923	Uninfected	Chronic	OK	35.9343	27.0674	-0.408807	-2.46061	5e-05	0.000341425	yes
XLOC_001470	XLOC_001470	Tuba4a	1:75210837-75219253	Uninfected	Chronic	OK	226.06	185.567	-0.284765	-1.51089	0.00835	0.031321	yes
XLOC_001472	XLOC_001472	Ptprn	1:75236426-75286889	Uninfected	Chronic	OK	131.91	96.4131	-0.452257	-2.18045	0.0002	0.00122049	yes
XLOC_001479	XLOC_001479	Epha4	1:77367184-77515155	Uninfected	Chronic	OK	28.7559	22.7221	-0.339763	-1.94281	0.00085	0.00443779	yes
XLOC_001484	XLOC_001484	BC035947	1:78497030-78538173	Uninfected	Chronic	OK	0.527468	0.272762	-0.951442	-3.06505	5e-05	0.000341425	yes
XLOC_001486	XLOC_001486	Scg2	1:79431036-79446192	Uninfected	Chronic	OK	99.2775	72.1429	-0.460608	-2.63904	5e-05	0.000341425	yes
XLOC_001488	XLOC_001488	Ap1s3	1:79606794-79672074	Uninfected	Chronic	OK	1.13701	1.96695	0.790723	1.86122	0.0011	0.00555513	yes
XLOC_001491	XLOC_001491	Gm5529	1:79922535-79923497	Uninfected	Chronic	OK	6.52035	8.59912	0.39924	1.48749	0.0096	0.0351022	yes
XLOC_001492	XLOC_001492	Fam124b	1:80195048-80218473	Uninfected	Chronic	OK	0.0724353	0.35239	2.28241	3.43742	5e-05	0.000341425	yes
XLOC_001498	XLOC_001498	Dock10	1:80500986-80758899	Uninfected	Chronic	OK	8.9948	12.1154	0.42968	2.49492	5e-05	0.000341425	yes
XLOC_001499	XLOC_001499	Gm5530	1:81741984-81742969	Uninfected	Chronic	OK	0.173421	0.741404	2.09598	4.67609	5e-05	0.000341425	yes
XLOC_001509	XLOC_001509	Pid1	1:84036295-84364180	Uninfected	Chronic	OK	15.776	19.7515	0.324232	1.62373	0.00495	0.0201315	yes
XLOC_001510	XLOC_001510	Dner	1:84369836-84696221	Uninfected	Chronic	OK	65.2103	52.3321	-0.317405	-1.71815	0.00285	0.0126158	yes
XLOC_001511	XLOC_001511	Trip12	1:84721188-84839331	Uninfected	Chronic	OK	21.2088	27.507	0.371913	2.12928	5e-05	0.000341425	yes
XLOC_001512	XLOC_001512	Slc16a14	1:84903069-84935236	Uninfected	Chronic	OK	2.27679	1.79431	-0.343574	-1.43603	0.0112	0.0399548	yes
XLOC_001513	XLOC_001513	C130026I21Rik	1:84954779-85342615	Uninfected	Chronic	OK	0.0114052	1.03747	6.50724	0.82474	5e-05	0.000341425	yes
XLOC_001515	XLOC_001515	A530032D15Rik	1:84954779-85342615	Uninfected	Chronic	OK	0.00676428	0.716348	6.72658	0.818492	0.0095	0.0347934	yes
XLOC_001523	XLOC_001523	Sp110	1:85447262-85709998	Uninfected	Chronic	OK	0.363333	11.722	5.01178	7.54525	5e-05	0.000341425	yes
XLOC_001526	XLOC_001526	A630001G21Rik	1:85717082-85778643	Uninfected	Chronic	OK	0.0596165	2.76677	5.53635	3.59102	5e-05	0.000341425	yes
XLOC_001532	XLOC_001532	Ncl,Snora75	1:86344718-86359455	Uninfected	Chronic	OK	70.806	98.703	0.479223	2.35692	5e-05	0.000341425	yes
XLOC_001538	XLOC_001538	Nppc	1:86666292-86670573	Uninfected	Chronic	OK	3.02919	1.88563	-0.683881	-3.04557	5e-05	0.000341425	yes
XLOC_001540	XLOC_001540	Gm6136	1:86703803-87055111	Uninfected	Chronic	OK	56.6985	95.5479	0.752914	4.07385	5e-05	0.000341425	yes
XLOC_001548	XLOC_001548	0	1:87241738-87246876	Uninfected	Chronic	OK	0.403649	0.274419	-0.556721	-1.98847	0.00125	0.00621943	yes
XLOC_001553	XLOC_001553	Ngef	1:87476833-87597845	Uninfected	Chronic	OK	161.649	120.737	-0.485416	-2.49281	5e-05	0.000341425	yes
XLOC_001563	XLOC_001563	Glrp1	1:88499756-88509906	Uninfected	Chronic	OK	0.0543321	0.58339	3.42458	4.27469	5e-05	0.000341425	yes
XLOC_001564	XLOC_001564	Arl4c	1:88673124-88702221	Uninfected	Chronic	OK	10.3038	17.9338	0.799497	4.46866	5e-05	0.000341425	yes
XLOC_001565	XLOC_001565	Gbx2	1:89927961-89934506	Uninfected	Chronic	OK	0.763843	0.523209	-0.545889	-1.59854	0.01415	0.0484172	yes
XLOC_001566	XLOC_001566	Asb18	1:89942518-90014666	Uninfected	Chronic	OK	0.555073	0.372915	-0.573831	-1.3814	0.01055	0.0379994	yes
XLOC_001573	XLOC_001573	0	1:91403050-91406134	Uninfected	Chronic	OK	1.31588	2.14379	0.704137	3.15826	5e-05	0.000341425	yes
XLOC_001575	XLOC_001575	Per2	1:91415869-91459330	Uninfected	Chronic	OK	5.6115	4.0879	-0.457028	-2.24282	0.0001	0.000649316	yes
XLOC_001585	XLOC_001585	0	1:92713607-92730698	Uninfected	Chronic	OK	0.254193	0.136128	-0.90096	-1.85555	0.0034	0.0146773	yes
XLOC_001589	XLOC_001589	Kif1a	1:93013585-93102042	Uninfected	Chronic	OK	180.096	140.758	-0.355543	-1.81676	0.0016	0.00770992	yes
XLOC_001594	XLOC_001594	Hdlbp	1:93405939-93478808	Uninfected	Chronic	OK	31.7238	40.3389	0.346607	2.02809	0.00095	0.00489303	yes
XLOC_001601	XLOC_001601	Pdcd1	1:94038306-94052553	Uninfected	Chronic	OK	0.0399627	2.06127	5.68873	8.56693	5e-05	0.000341425	yes
XLOC_001605	XLOC_001605	St8sia4	1:95587683-95667594	Uninfected	Chronic	OK	3.39913	4.32815	0.348584	1.83392	0.0014	0.00686978	yes
XLOC_001620	XLOC_001620	0	1:101884062-101902864	Uninfected	Chronic	OK	0.083251	0.384912	2.20899	8.30217	5e-05	0.000341425	yes
XLOC_001629	XLOC_001629	Pign	1:105513479-105663729	Uninfected	Chronic	OK	3.0455	4.97851	0.709035	3.72664	5e-05	0.000341425	yes
XLOC_001630	XLOC_001630	Bcl2	1:106538144-106714274	Uninfected	Chronic	OK	4.25275	7.29521	0.778552	4.14438	5e-05	0.000341425	yes
XLOC_001632	XLOC_001632	Vps4b	1:106764070-106796728	Uninfected	Chronic	OK	8.73927	13.4006	0.616714	2.67215	5e-05	0.000341425	yes
XLOC_001649	XLOC_001649	0	1:112377228-112402112	Uninfected	Chronic	OK	0.822668	0.619805	-0.408495	-1.62638	0.0064	0.0250156	yes
XLOC_001650	XLOC_001650	0	1:112402454-112417109	Uninfected	Chronic	OK	0.535082	0.336441	-0.669407	-1.76743	0.00255	0.0115372	yes
XLOC_001663	XLOC_001663	Inhbb	1:119415464-119422248	Uninfected	Chronic	OK	1.20692	1.57984	0.388453	1.80578	0.00265	0.0118561	yes
XLOC_001666	XLOC_001666	Ralb	1:119470304-119506612	Uninfected	Chronic	OK	6.72226	15.7179	1.22539	5.88558	5e-05	0.000341425	yes
XLOC_001672	XLOC_001672	Tmem37	1:120067376-120084028	Uninfected	Chronic	OK	1.38111	3.91098	1.5017	5.28965	5e-05	0.000341425	yes
XLOC_001673	XLOC_001673	Dbi	1:120113279-120121078	Uninfected	Chronic	OK	158.129	359.283	1.18402	6.63192	5e-05	0.000341425	yes
XLOC_001674	XLOC_001674	Steap3	1:120190756-120272705	Uninfected	Chronic	OK	2.39307	5.11179	1.09497	5.12725	5e-05	0.000341425	yes
XLOC_001676	XLOC_001676	Marco	1:120474537-120505168	Uninfected	Chronic	OK	0.00981962	4.50653	8.84214	4.678	0.0029	0.0128082	yes
XLOC_001684	XLOC_001684	Dpp10	1:123332141-124046412	Uninfected	Chronic	OK	42.4137	29.9833	-0.500368	-1.88918	0.0017	0.00812928	yes
XLOC_001688	XLOC_001688	Actr3	1:125392904-125435727	Uninfected	Chronic	OK	24.932	38.6861	0.633817	3.56349	5e-05	0.000341425	yes
XLOC_001690	XLOC_001690	Nckap5	1:125913592-126830799	Uninfected	Chronic	OK	0.88284	1.59414	0.852558	2.22398	0.0001	0.000649316	yes
XLOC_001696	XLOC_001696	Map3k19	1:127811895-127855125	Uninfected	Chronic	OK	1.0472	0.769492	-0.444555	-1.74033	0.00205	0.00956077	yes
XLOC_001700	XLOC_001700	Mcm6	1:128331588-128359667	Uninfected	Chronic	OK	2.45838	9.76122	1.98936	9.81677	5e-05	0.000341425	yes
XLOC_001701	XLOC_001701	Dars	1:128363707-128417416	Uninfected	Chronic	OK	17.371	22.0938	0.346958	1.90109	0.00075	0.003978	yes
XLOC_001703	XLOC_001703	Cxcr4	1:128588198-128592310	Uninfected	Chronic	OK	1.58505	15.9352	3.32961	11.5014	5e-05	0.000341425	yes
XLOC_001723	XLOC_001723	Mapkapk2	1:131053701-131097543	Uninfected	Chronic	OK	8.79166	32.3414	1.87918	10.2921	5e-05	0.000341425	yes
XLOC_001727	XLOC_001727	Rassf5	1:131153180-131245258	Uninfected	Chronic	OK	6.66905	15.2574	1.19396	4.77884	5e-05	0.000341425	yes
XLOC_001728	XLOC_001728	Ikbke	1:131254342-131279606	Uninfected	Chronic	OK	0.616993	25.5672	5.3729	15.4347	5e-05	0.000341425	yes
XLOC_001732	XLOC_001732	5430435G22Rik	1:131688687-131733471	Uninfected	Chronic	OK	0.231438	0.599971	1.37427	1.55016	0.00925	0.0340289	yes
XLOC_001737	XLOC_001737	Tmcc2	1:132356198-132393234	Uninfected	Chronic	OK	48.8698	40.2655	-0.279398	-1.66701	0.0052	0.0209659	yes
XLOC_001742	XLOC_001742	Lrrn2	1:132880008-132949964	Uninfected	Chronic	OK	0.822339	0.592832	-0.47211	-1.62762	0.00455	0.0187259	yes
XLOC_001743	XLOC_001743	Mdm4	1:132976643-133025376	Uninfected	Chronic	OK	13.0914	18.5443	0.502353	1.7482	0.0023	0.0105679	yes
XLOC_001747	XLOC_001747	Snrpe	1:133603826-133616846	Uninfected	Chronic	OK	6.14286	8.65606	0.494801	2.60413	0.00365	0.0155784	yes
XLOC_001749	XLOC_001749	Lax1	1:133679028-133690709	Uninfected	Chronic	OK	0.261491	7.73067	4.88576	15.754	5e-05	0.000341425	yes
XLOC_001751	XLOC_001751	Atp2b4	1:133702673-133801230	Uninfected	Chronic	OK	47.2841	34.7254	-0.445363	-2.26355	0.0001	0.000649316	yes
XLOC_001755	XLOC_001755	Btg2	1:134075169-134079588	Uninfected	Chronic	OK	6.54671	11.2828	0.785282	4.08438	5e-05	0.000341425	yes
XLOC_001763	XLOC_001763	Lgr6	1:134983078-135105333	Uninfected	Chronic	OK	3.20458	2.47516	-0.37261	-1.75398	0.0011	0.00555513	yes
XLOC_001776	XLOC_001776	Igfn1	1:135953577-136040906	Uninfected	Chronic	OK	6.15547	3.30717	-0.896272	-2.08386	0.0009	0.0046685	yes
XLOC_001778	XLOC_001778	Mroh3	1:136181463-136207934	Uninfected	Chronic	OK	0.263736	0.716516	1.4419	2.8763	5e-05	0.000341425	yes
XLOC_001779	XLOC_001779	5730559C18Rik	1:136213509-136241270	Uninfected	Chronic	OK	0.753866	1.13029	0.584317	1.74336	0.00095	0.00489303	yes
XLOC_001792	XLOC_001792	Ptprc	1:138062860-138175706	Uninfected	Chronic	OK	0.7075	57.1168	6.33504	20.6201	5e-05	0.000341425	yes
XLOC_001793	XLOC_001793	Nek7	1:138483827-138619760	Uninfected	Chronic	OK	10.1263	17.6203	0.799133	4.44108	5e-05	0.000341425	yes
XLOC_001794	XLOC_001794	Lhx9	1:138825105-138848576	Uninfected	Chronic	OK	0.638576	0.352137	-0.858722	-2.11856	0.0001	0.000649316	yes
XLOC_001799	XLOC_001799	Crb1	1:139197055-139377100	Uninfected	Chronic	OK	0.448319	0.312878	-0.518926	-1.27937	0.01005	0.036471	yes
XLOC_001806	XLOC_001806	Cfh	1:140085854-140183426	Uninfected	Chronic	OK	4.00035	10.9318	1.45033	7.76752	5e-05	0.000341425	yes
XLOC_001814	XLOC_001814	Rgs1	1:144243971-144249242	Uninfected	Chronic	OK	0.0774489	8.12648	6.71324	3.59728	5e-05	0.000341425	yes
XLOC_001816	XLOC_001816	Rgs18	1:144752682-144775435	Uninfected	Chronic	OK	0.103205	0.202295	0.970952	1.70337	0.0041	0.017183	yes
XLOC_001828	XLOC_001828	Pla2g4a	1:149829617-149961290	Uninfected	Chronic	OK	0.820574	6.70919	3.03143	11.0368	5e-05	0.000341425	yes
XLOC_001830	XLOC_001830	RP24-160J12.1	1:150159042-150164948	Uninfected	Chronic	OK	0.0303025	0.280319	3.20956	3.67381	0.0009	0.0046685	yes
XLOC_001831	XLOC_001831	Gm15453	1:150264924-150266056	Uninfected	Chronic	OK	6.68638	16.5794	1.31009	7.48208	5e-05	0.000341425	yes
XLOC_001834	XLOC_001834	Hmcn1	1:150562501-150993435	Uninfected	Chronic	OK	1.19609	0.622249	-0.942762	-2.13296	0.00035	0.00201573	yes
XLOC_001837	XLOC_001837	0	1:151240076-151250953	Uninfected	Chronic	OK	1.42679	5.8622	2.03866	9.65725	5e-05	0.000341425	yes
XLOC_001840	XLOC_001840	Swt1	1:151367697-151428456	Uninfected	Chronic	OK	3.81531	5.38431	0.496962	1.85815	0.00875	0.0325255	yes
XLOC_001841	XLOC_001841	Trmt1l	1:151428551-151458182	Uninfected	Chronic	OK	1.7292	2.46465	0.511276	1.49929	0.00955	0.0349561	yes
XLOC_001842	XLOC_001842	Rnf2	1:151469405-151500924	Uninfected	Chronic	OK	8.50887	10.2589	0.269842	1.45413	0.0115	0.040853	yes
XLOC_001856	XLOC_001856	Lamc1	1:153218921-153332786	Uninfected	Chronic	OK	6.98868	12.7111	0.862996	4.54673	5e-05	0.000341425	yes
XLOC_001857	XLOC_001857	E330020D12Rik	1:153404646-153408935	Uninfected	Chronic	OK	0.0555845	0.183915	1.72629	2.67479	5e-05	0.000341425	yes
XLOC_001858	XLOC_001858	Dhx9	1:153455757-153487678	Uninfected	Chronic	OK	28.322	33.6832	0.250106	1.43134	0.013	0.0451728	yes
XLOC_001859	XLOC_001859	Npl	1:153502771-153549730	Uninfected	Chronic	OK	2.33119	4.09716	0.813556	3.26014	5e-05	0.000341425	yes
XLOC_001860	XLOC_001860	0	1:153619518-153621417	Uninfected	Chronic	OK	3.67734	5.49006	0.578157	2.95413	5e-05	0.000341425	yes
XLOC_001865	XLOC_001865	Gm25336	1:154026484-154117979	Uninfected	Chronic	OK	0.354091	0.900041	1.34587	2.21072	0.00215	0.00996338	yes
XLOC_001869	XLOC_001869	Zfp648	1:154192222-154209513	Uninfected	Chronic	OK	0.402855	0.264166	-0.608817	-2.27811	0.0001	0.000649316	yes
XLOC_001871	XLOC_001871	Cacna1e	1:154390379-154884363	Uninfected	Chronic	OK	33.2623	25.0582	-0.408606	-2.13617	5e-05	0.000341425	yes
XLOC_001875	XLOC_001875	Mr1	1:155127271-155146904	Uninfected	Chronic	OK	2.15918	6.03876	1.48377	6.8158	5e-05	0.000341425	yes
XLOC_001878	XLOC_001878	Gm5532	1:155520172-155531212	Uninfected	Chronic	OK	0.0893069	0.448551	2.32843	4.09487	5e-05	0.000341425	yes
XLOC_001882	XLOC_001882	Tor1aip1	1:156004469-156068861	Uninfected	Chronic	OK	10.7318	31.7736	1.56594	4.72051	5e-05	0.000341425	yes
XLOC_001883	XLOC_001883	Fam163a	1:156075874-156205357	Uninfected	Chronic	OK	1.57172	1.09871	-0.516529	-2.17994	0.00015	0.000940456	yes
XLOC_001886	XLOC_001886	Soat1	1:156427469-156474328	Uninfected	Chronic	OK	4.49598	15.6222	1.79689	9.79976	5e-05	0.000341425	yes
XLOC_001888	XLOC_001888	Tor3a	1:156653616-156674356	Uninfected	Chronic	OK	3.78204	28.2028	2.8986	14.9129	5e-05	0.000341425	yes
XLOC_001895	XLOC_001895	Fam5b	1:158245270-158356260	Uninfected	Chronic	OK	26.5052	20.5681	-0.365864	-2.04025	0.00035	0.00201573	yes
XLOC_001901	XLOC_001901	4930562F07Rik	1:160044383-160078528	Uninfected	Chronic	OK	0.0315821	0.348328	3.46327	1.53829	0.00445	0.0183698	yes
XLOC_001909	XLOC_001909	Klhl20	1:161088374-161131511	Uninfected	Chronic	OK	5.22905	6.34711	0.279551	1.4782	0.01165	0.0412409	yes
XLOC_001911	XLOC_001911	Prdx6	1:161240111-161251219	Uninfected	Chronic	OK	92.1325	184.929	1.00519	4.84363	5e-05	0.000341425	yes
XLOC_001913	XLOC_001913	Gm15429	1:161725535-161727685	Uninfected	Chronic	OK	12.9257	24.4207	0.917865	4.23638	5e-05	0.000341425	yes
XLOC_001914	XLOC_001914	0	1:161767773-161778352	Uninfected	Chronic	OK	0.0205917	0.351409	4.09301	4.80156	5e-05	0.000341425	yes
XLOC_001915	XLOC_001915	Fasl	1:161780464-161788495	Uninfected	Chronic	OK	0.153996	3.80162	4.62565	11.6924	5e-05	0.000341425	yes
XLOC_001916	XLOC_001916	Suco	1:161816111-161876810	Uninfected	Chronic	OK	6.18316	8.06314	0.382997	2.11688	0.0002	0.00122049	yes
XLOC_001922	XLOC_001922	0	1:162604797-162620243	Uninfected	Chronic	OK	0.106441	0.203782	0.936973	3.49752	5e-05	0.000341425	yes
XLOC_001927	XLOC_001927	Fmo1,Fmo3	1:162829559-162984528	Uninfected	Chronic	OK	5.11208	8.9267	0.804217	3.42763	5e-05	0.000341425	yes
XLOC_001932	XLOC_001932	Prrx1	1:163245023-163314023	Uninfected	Chronic	OK	1.2642	3.30903	1.38819	6.46038	5e-05	0.000341425	yes
XLOC_001941	XLOC_001941	Atp1b1	1:164307917-164464490	Uninfected	Chronic	OK	632.469	506.563	-0.320253	-1.68558	0.0072	0.0275886	yes
XLOC_001949	XLOC_001949	Sft2d2	1:165173986-165194433	Uninfected	Chronic	OK	7.2757	12.1666	0.741763	4.15906	5e-05	0.000341425	yes
XLOC_001953	XLOC_001953	Adcy10	1:165485182-165576995	Uninfected	Chronic	OK	0.257877	0.160612	-0.683103	-2.21895	0.00025	0.00149077	yes
XLOC_001956	XLOC_001956	Rcsd1	1:165648890-165709315	Uninfected	Chronic	OK	1.76299	5.98603	1.76358	7.85671	5e-05	0.000341425	yes
XLOC_001961	XLOC_001961	0	1:166044548-166047393	Uninfected	Chronic	OK	0.015555	0.223996	3.84803	4.52016	0.0028	0.012449	yes
XLOC_001972	XLOC_001972	0	1:166954831-166968741	Uninfected	Chronic	OK	0.424399	0.208083	-1.02826	-2.5894	5e-05	0.000341425	yes
XLOC_001973	XLOC_001973	0	1:166968906-166971884	Uninfected	Chronic	OK	0.390445	0.206198	-0.921091	-1.88049	0.00195	0.00916807	yes
XLOC_001974	XLOC_001974	AC119212.1	1:166974023-167000841	Uninfected	Chronic	OK	6.49948	4.523	-0.523046	-2.34386	0.0001	0.000649316	yes
XLOC_001977	XLOC_001977	Mgst3	1:167371965-167393841	Uninfected	Chronic	OK	76.6969	60.9655	-0.331175	-1.86197	0.00095	0.00489303	yes
XLOC_001979	XLOC_001979	Pbx1	1:168153520-168432270	Uninfected	Chronic	OK	35.0793	28.0756	-0.321303	-1.83804	0.0018	0.00854748	yes
XLOC_001981	XLOC_001981	Nuf2	1:169497933-169531464	Uninfected	Chronic	OK	0.885339	2.06472	1.22164	4.60063	5e-05	0.000341425	yes
XLOC_001982	XLOC_001982	Rgs4	1:169741476-169747642	Uninfected	Chronic	OK	135.978	88.6306	-0.617495	-3.44743	5e-05	0.000341425	yes
XLOC_001986	XLOC_001986	Ddr2	1:169969408-170111302	Uninfected	Chronic	OK	1.77333	4.38071	1.30471	6.87838	5e-05	0.000341425	yes
XLOC_001987	XLOC_001987	Uap1	1:170140104-170174957	Uninfected	Chronic	OK	18.1052	22.2674	0.298531	1.6044	0.0057	0.0226583	yes
XLOC_001990	XLOC_001990	Gm7694,Nos1ap	1:170298192-170594271	Uninfected	Chronic	OK	45.9699	33.6022	-0.452134	-1.90085	0.0018	0.00854748	yes
XLOC_001994	XLOC_001994	Dusp12	1:170868487-170885928	Uninfected	Chronic	OK	12.1958	8.80563	-0.46989	-1.84578	0.0071	0.0272754	yes
XLOC_001995	XLOC_001995	Fcrlb	1:170904689-170914276	Uninfected	Chronic	OK	0.468935	1.08405	1.20897	2.94861	5e-05	0.000341425	yes
XLOC_001996	XLOC_001996	Fcrla	1:170917575-170927583	Uninfected	Chronic	OK	0.0558938	0.807766	3.85318	2.00896	0.0004	0.00227526	yes
XLOC_001997	XLOC_001997	Gm2962	1:170917575-170927583	Uninfected	Chronic	OK	29.4306	42.5333	0.531274	2.17089	0.00015	0.000940456	yes
XLOC_001998	XLOC_001998	Fcgr2b	1:170958295-171064935	Uninfected	Chronic	OK	1.94486	49.737	4.67658	13.8743	5e-05	0.000341425	yes
XLOC_001999	XLOC_001999	Fcgr3	1:170958295-171064935	Uninfected	Chronic	OK	3.63394	56.2168	3.9514	12.361	5e-05	0.000341425	yes
XLOC_002001	XLOC_002001	Pcp4l1	1:171173261-171196268	Uninfected	Chronic	OK	118.708	86.7362	-0.452712	-2.45766	5e-05	0.000341425	yes
XLOC_002003	XLOC_002003	Fcer1g	1:171229571-171234365	Uninfected	Chronic	OK	5.55485	151.492	4.76935	21.0304	5e-05	0.000341425	yes
XLOC_002015	XLOC_002015	Ly9	1:171556267-171609236	Uninfected	Chronic	OK	0.107214	13.9908	7.02784	14.0809	5e-05	0.000341425	yes
XLOC_002016	XLOC_002016	Slamf7	1:171630809-171649186	Uninfected	Chronic	OK	0.0403619	11.1181	8.1057	12.2415	5e-05	0.000341425	yes
XLOC_002020	XLOC_002020	Nhlh1	1:172052291-172057573	Uninfected	Chronic	OK	0.138111	0.0720782	-0.938189	-1.6016	0.00565	0.0224966	yes
XLOC_002027	XLOC_002027	Kcnj9	1:172319937-172329320	Uninfected	Chronic	OK	24.3075	18.1831	-0.418802	-1.86643	0.0014	0.00686978	yes
XLOC_002028	XLOC_002028	4933439K11Rik	1:172521043-172563717	Uninfected	Chronic	OK	0.556356	0.914965	0.717707	1.73103	0.00705	0.0271099	yes
XLOC_002029	XLOC_002029	Slamf8	1:172581376-172590568	Uninfected	Chronic	OK	0.145535	14.8621	6.67413	16.228	5e-05	0.000341425	yes
XLOC_002030	XLOC_002030	Fcrl6	1:172595590-172602848	Uninfected	Chronic	OK	0.0351148	0.607958	4.11382	5.30364	5e-05	0.000341425	yes
XLOC_002045	XLOC_002045	AI607873,Ifi204,Mnda	1:173723429-173942672	Uninfected	Chronic	OK	0.0983289	21.7056	7.78624	13.5831	5e-05	0.000341425	yes
XLOC_002047	XLOC_002047	Ifi203,Mndal	1:173723429-173942672	Uninfected	Chronic	OK	0.146237	6.12653	5.38869	6.56526	5e-05	0.000341425	yes
XLOC_002048	XLOC_002048	Ifi202b	1:173962568-174004482	Uninfected	Chronic	OK	0.149569	57.2873	8.58126	20.0103	5e-05	0.000341425	yes
XLOC_002052	XLOC_002052	Grem2	1:174833784-174921819	Uninfected	Chronic	OK	7.27727	5.61691	-0.373621	-1.97234	0.0012	0.00600211	yes
XLOC_002056	XLOC_002056	Pld5	1:175961998-176280366	Uninfected	Chronic	OK	4.81028	3.76725	-0.35261	-1.46729	0.01385	0.0475829	yes
XLOC_002070	XLOC_002070	B230369F24Rik	1:178299183-178318549	Uninfected	Chronic	OK	5.34693	10.2153	0.933952	4.73229	5e-05	0.000341425	yes
XLOC_002079	XLOC_002079	Psen2	1:180226732-180263438	Uninfected	Chronic	OK	9.44921	15.3671	0.701576	3.29825	5e-05	0.000341425	yes
XLOC_002081	XLOC_002081	6330403A02Rik	1:180432382-180483504	Uninfected	Chronic	OK	37.8608	22.8965	-0.613521	-3.78526	5e-05	0.000341425	yes
XLOC_002085	XLOC_002085	H3f3a	1:180800831-180816859	Uninfected	Chronic	OK	31.5307	40.3724	0.356615	1.79036	0.0142	0.0485353	yes
XLOC_002087	XLOC_002087	Ephx1	1:180976154-181020904	Uninfected	Chronic	OK	9.79206	18.5071	0.918398	4.79208	5e-05	0.000341425	yes
XLOC_002090	XLOC_002090	Wdr26	1:181173227-181211552	Uninfected	Chronic	OK	24.6122	32.1038	0.38337	1.61426	0.0082	0.0308174	yes
XLOC_002093	XLOC_002093	0	1:181235174-181236966	Uninfected	Chronic	OK	0.530688	0.326929	-0.698888	-2.09431	0.00155	0.00749549	yes
XLOC_002094	XLOC_002094	Rpl35a-ps2	1:181241944-181242367	Uninfected	Chronic	OK	8.98051	17.1703	0.93505	6.86121	5e-05	0.000341425	yes
XLOC_002095	XLOC_002095	0	1:181281937-181284126	Uninfected	Chronic	OK	0.441259	0.794359	0.848167	2.94658	5e-05	0.000341425	yes
XLOC_002100	XLOC_002100	Gm26004,Lbr	1:181785097-181842401	Uninfected	Chronic	OK	3.58007	8.14704	1.18629	5.1716	5e-05	0.000341425	yes
XLOC_002104	XLOC_002104	Degs1	1:182275771-182282804	Uninfected	Chronic	OK	32.3063	39.8748	0.303659	1.61652	0.00425	0.0177004	yes
XLOC_002108	XLOC_002108	Capn2	1:182467250-182520753	Uninfected	Chronic	OK	24.5859	30.8081	0.325483	1.64222	0.00435	0.0180402	yes
XLOC_002119	XLOC_002119	Hlx	1:184727139-184732619	Uninfected	Chronic	OK	0.335322	1.60842	2.26203	7.19408	5e-05	0.000341425	yes
XLOC_002121	XLOC_002121	Marc2	1:184813067-184846451	Uninfected	Chronic	OK	44.9516	64.1696	0.513518	2.73074	5e-05	0.000341425	yes
XLOC_002125	XLOC_002125	Mark1	1:184871925-184999549	Uninfected	Chronic	OK	24.9081	18.6925	-0.414157	-1.6153	0.00495	0.0201315	yes
XLOC_002132	XLOC_002132	AC131980.1	1:185447115-185468772	Uninfected	Chronic	OK	1.28375	0.800305	-0.681739	-1.43752	0.0132	0.045746	yes
XLOC_002142	XLOC_002142	Kcnk2	1:189207805-189345391	Uninfected	Chronic	OK	20.1444	15.0822	-0.417536	-2.33673	5e-05	0.000341425	yes
XLOC_002143	XLOC_002143	Cenpf	1:189640598-189688086	Uninfected	Chronic	OK	0.19562	1.0716	2.45365	3.82759	5e-05	0.000341425	yes
XLOC_002152	XLOC_002152	Nsl1	1:191063011-191084826	Uninfected	Chronic	OK	0.0585691	0.232778	1.99075	2.72764	0.00025	0.00149077	yes
XLOC_002153	XLOC_002153	Batf3	1:191092900-191114512	Uninfected	Chronic	OK	0.122027	0.677483	2.47299	6.52568	5e-05	0.000341425	yes
XLOC_002155	XLOC_002155	Atf3	1:191170277-191183340	Uninfected	Chronic	OK	0.225687	7.88398	5.12653	10.8803	5e-05	0.000341425	yes
XLOC_002161	XLOC_002161	Dtl	1:191536653-191575534	Uninfected	Chronic	OK	1.87207	2.38954	0.352099	1.6623	0.0044	0.0182042	yes
XLOC_002162	XLOC_002162	0	1:191648054-191649112	Uninfected	Chronic	OK	0.641982	1.07569	0.744657	2.46446	0.0018	0.00854748	yes
XLOC_002168	XLOC_002168	Traf5	1:191997429-192151013	Uninfected	Chronic	OK	1.10377	3.12186	1.49996	2.27103	0.00205	0.00956077	yes
XLOC_002171	XLOC_002171	Hhat	1:192512824-192771470	Uninfected	Chronic	OK	0.411093	0.649395	0.659631	1.5952	0.00575	0.0228252	yes
XLOC_002177	XLOC_002177	Traf3ip3	1:193153111-193201703	Uninfected	Chronic	OK	0.442972	9.21929	4.37937	4.05552	5e-05	0.000341425	yes
XLOC_002180	XLOC_002180	Camk1g	1:193346345-193370297	Uninfected	Chronic	OK	12.6146	6.12403	-1.04254	-5.20505	5e-05	0.000341425	yes
XLOC_002196	XLOC_002196	0	1:4525294-4526328	Uninfected	Chronic	OK	0.295907	0.90817	1.61782	4.37937	5e-05	0.000341425	yes
XLOC_002205	XLOC_002205	0	1:6192561-6194151	Uninfected	Chronic	OK	0.26469	0.130452	-1.02078	-2.12986	0.00225	0.0103655	yes
XLOC_002207	XLOC_002207	0	1:6197706-6203541	Uninfected	Chronic	OK	0.192298	0.136634	-0.493029	-1.50291	0.0126	0.0439681	yes
XLOC_002220	XLOC_002220	0	1:10233182-10236149	Uninfected	Chronic	OK	0.19389	0.341782	0.817836	2.37747	0.00045	0.0025271	yes
XLOC_002273	XLOC_002273	0	1:17937878-17945262	Uninfected	Chronic	OK	0.288959	0.202032	-0.516282	-1.85274	0.0022	0.010171	yes
XLOC_002301	XLOC_002301	0	1:22277909-22280921	Uninfected	Chronic	OK	0.166523	0.0988892	-0.751839	-1.71241	0.0079	0.0298979	yes
XLOC_002304	XLOC_002304	0	1:23049480-23050114	Uninfected	Chronic	OK	0.206812	0	-inf	-nan	5e-05	0.000341425	yes
XLOC_002319	XLOC_002319	0	1:23357375-23362712	Uninfected	Chronic	OK	0.361857	0.270427	-0.420181	-1.4966	0.0137	0.0471399	yes
XLOC_002328	XLOC_002328	0	1:29484997-29485622	Uninfected	Chronic	OK	2.74327	4.32707	0.657497	3.2409	0.00025	0.00149077	yes
XLOC_002329	XLOC_002329	0	1:29737205-29737999	Uninfected	Chronic	OK	3.42054	4.92744	0.526616	2.65678	0.0004	0.00227526	yes
XLOC_002345	XLOC_002345	0	1:34486805-34487216	Uninfected	Chronic	OK	0	1.07451	inf	-nan	5e-05	0.000341425	yes
XLOC_002347	XLOC_002347	0	1:34488147-34489957	Uninfected	Chronic	OK	0.0315567	0.66638	4.40033	5.72817	0.0001	0.000649316	yes
XLOC_002348	XLOC_002348	0	1:34490029-34490830	Uninfected	Chronic	OK	0.057915	0.709501	3.6148	4.19056	0.0045	0.0185567	yes
XLOC_002352	XLOC_002352	0	1:34632555-34636059	Uninfected	Chronic	OK	0.0166412	1.1114	6.06147	7.72191	5e-05	0.000341425	yes
XLOC_002371	XLOC_002371	0	1:38836196-38836943	Uninfected	Chronic	OK	2.0525	1.26305	-0.700473	-2.76974	0.00065	0.0035124	yes
XLOC_002377	XLOC_002377	0	1:39189144-39193371	Uninfected	Chronic	OK	0.306377	0.144837	-1.08088	-3.23222	5e-05	0.000341425	yes
XLOC_002404	XLOC_002404	0	1:42773793-42800563	Uninfected	Chronic	OK	0.173913	0.0867511	-1.00341	-1.72495	0.0082	0.0308174	yes
XLOC_002412	XLOC_002412	0	1:43887899-43888862	Uninfected	Chronic	OK	5.12859	6.53638	0.349931	1.87689	0.00995	0.0361499	yes
XLOC_002414	XLOC_002414	0	1:44463918-44464291	Uninfected	Chronic	OK	3.83535	11.5539	1.59096	10.5572	5e-05	0.000341425	yes
XLOC_002417	XLOC_002417	0	1:49555434-49555953	Uninfected	Chronic	OK	8.9731	13.0081	0.535735	3.5462	0.00025	0.00149077	yes
XLOC_002444	XLOC_002444	0	1:52504506-52505467	Uninfected	Chronic	OK	0.0844278	0.256846	1.60511	2.40098	0.01215	0.0426782	yes
XLOC_002467	XLOC_002467	0	1:57005272-57011017	Uninfected	Chronic	OK	0.440995	0.278163	-0.66483	-2.46292	5e-05	0.000341425	yes
XLOC_002470	XLOC_002470	0	1:57028333-57039553	Uninfected	Chronic	OK	0.135872	0.0730011	-0.896259	-2.81545	5e-05	0.000341425	yes
XLOC_002471	XLOC_002471	0	1:57041040-57042469	Uninfected	Chronic	OK	2.36947	1.42666	-0.731925	-3.14159	5e-05	0.000341425	yes
XLOC_002472	XLOC_002472	0	1:57043231-57046124	Uninfected	Chronic	OK	0.151056	0.0629711	-1.26232	-2.45219	0.00045	0.0025271	yes
XLOC_002473	XLOC_002473	0	1:57046254-57050499	Uninfected	Chronic	OK	0.176185	0.0918422	-0.939861	-2.34659	0.0003	0.00175617	yes
XLOC_002480	XLOC_002480	0	1:58383324-58384033	Uninfected	Chronic	OK	1.51278	0.969342	-0.642121	-2.32954	0.0044	0.0182042	yes
XLOC_002487	XLOC_002487	0	1:59479936-59481339	Uninfected	Chronic	OK	0.159359	0.0708484	-1.16947	-1.86224	0.01315	0.045603	yes
XLOC_002537	XLOC_002537	0	1:66819811-66824586	Uninfected	Chronic	OK	0.0858623	0.162218	0.917834	2.35989	0.0002	0.00122049	yes
XLOC_002538	XLOC_002538	0	1:66825580-66827086	Uninfected	Chronic	OK	0.0750625	0.180571	1.26641	2.15347	0.00405	0.0170008	yes
XLOC_002557	XLOC_002557	0	1:72548784-72555826	Uninfected	Chronic	OK	0.192596	0.118027	-0.706456	-2.20933	0.00045	0.0025271	yes
XLOC_002558	XLOC_002558	0	1:72555953-72567751	Uninfected	Chronic	OK	0.157542	0.0789944	-0.995914	-3.26095	5e-05	0.000341425	yes
XLOC_002609	XLOC_002609	0	1:81365198-81367882	Uninfected	Chronic	OK	0.453163	0.304231	-0.574863	-1.83435	0.0037	0.0157574	yes
XLOC_002610	XLOC_002610	0	1:81368043-81376748	Uninfected	Chronic	OK	0.186015	0.111519	-0.738136	-2.41333	0.0001	0.000649316	yes
XLOC_002620	XLOC_002620	0	1:83003970-83004204	Uninfected	Chronic	OK	28.0681	17.6608	-0.668378	-12.7557	0.00185	0.00875704	yes
XLOC_002623	XLOC_002623	0	1:84015301-84018631	Uninfected	Chronic	OK	0.196241	0.1193	-0.718034	-1.80111	0.0054	0.0216636	yes
XLOC_002668	XLOC_002668	0	1:87849105-87853179	Uninfected	Chronic	OK	0.173613	0.267929	0.625978	1.88721	0.00235	0.0107597	yes
XLOC_002670	XLOC_002670	0	1:88567501-88567676	Uninfected	Chronic	OK	0	12.0804	inf	-nan	5e-05	0.000341425	yes
XLOC_002697	XLOC_002697	0	1:90862909-90864679	Uninfected	Chronic	OK	0	0.153801	inf	-nan	5e-05	0.000341425	yes
XLOC_002698	XLOC_002698	0	1:90864933-90866806	Uninfected	Chronic	OK	0	0.18455	inf	-nan	5e-05	0.000341425	yes
XLOC_002700	XLOC_002700	0	1:91798421-91801280	Uninfected	Chronic	OK	0.343974	0.169092	-1.0245	-2.86964	5e-05	0.000341425	yes
XLOC_002725	XLOC_002725	0	1:103588736-103589710	Uninfected	Chronic	OK	0.884716	0.528438	-0.743481	-2.28968	0.0026	0.0116691	yes
XLOC_002746	XLOC_002746	0	1:106166999-106171695	Uninfected	Chronic	OK	0.633465	0.398614	-0.668272	-2.59113	5e-05	0.000341425	yes
XLOC_002760	XLOC_002760	0	1:111759045-111764043	Uninfected	Chronic	OK	0.204101	0.137202	-0.572982	-1.69678	0.0048	0.0195901	yes
XLOC_002761	XLOC_002761	0	1:111764123-111771660	Uninfected	Chronic	OK	0.186431	0.134056	-0.475804	-1.54765	0.0102	0.0369511	yes
XLOC_002764	XLOC_002764	0	1:111776770-111778359	Uninfected	Chronic	OK	0.2383	0.0966441	-1.30203	-2.48145	0.00105	0.0053379	yes
XLOC_002770	XLOC_002770	0	1:111790572-111794531	Uninfected	Chronic	OK	0.191605	0.122825	-0.641529	-1.71351	0.00595	0.0235208	yes
XLOC_002775	XLOC_002775	0	1:111806374-111823477	Uninfected	Chronic	OK	0.179943	0.1304	-0.464596	-1.7918	0.0025	0.0113405	yes
XLOC_002779	XLOC_002779	0	1:111838259-111850831	Uninfected	Chronic	OK	0.205133	0.150939	-0.442589	-1.66291	0.00425	0.0177004	yes
XLOC_002788	XLOC_002788	0	1:115665169-115668967	Uninfected	Chronic	OK	0.630889	0.437916	-0.526733	-1.98559	0.00145	0.00707414	yes
XLOC_002800	XLOC_002800	0	1:119422526-119428299	Uninfected	Chronic	OK	0.166402	0.109097	-0.60906	-1.74918	0.00465	0.0190598	yes
XLOC_002813	XLOC_002813	0	1:121087404-121147936	Uninfected	Chronic	OK	0.174699	0.0494666	-1.82035	-2.29806	0.00065	0.0035124	yes
XLOC_002824	XLOC_002824	0	1:121427367-121430964	Uninfected	Chronic	OK	0.0974134	0.241229	1.30821	3.31087	5e-05	0.000341425	yes
XLOC_002860	XLOC_002860	0	1:128520746-128521302	Uninfected	Chronic	OK	14.743	29.5589	1.00356	7.1894	5e-05	0.000341425	yes
XLOC_002865	XLOC_002865	0	1:131047187-131048428	Uninfected	Chronic	OK	0.135328	0.3116	1.20323	2.43775	0.0021	0.00976489	yes
XLOC_002868	XLOC_002868	0	1:131876198-131878048	Uninfected	Chronic	OK	0.0496676	0.16668	1.74671	2.72136	0.0008	0.00420759	yes
XLOC_002873	XLOC_002873	0	1:132188241-132190086	Uninfected	Chronic	OK	0.164421	0.0638363	-1.36495	-2.32814	0.0022	0.010171	yes
XLOC_002893	XLOC_002893	0	1:134177659-134181160	Uninfected	Chronic	OK	0.0115318	0.157222	3.76911	4.12205	0.0032	0.0139484	yes
XLOC_002935	XLOC_002935	0	1:141356867-141357096	Uninfected	Chronic	OK	16.2622	5.70664	-1.51081	-21.6391	5e-05	0.000341425	yes
XLOC_002939	XLOC_002939	0	1:144222028-144222145	Uninfected	Chronic	OK	1020.48	509.485	-1.00213	-723.199	0.00655	0.0254907	yes
XLOC_002959	XLOC_002959	0	1:151240076-151250953	Uninfected	Chronic	OK	0.586819	2.15429	1.87623	1.60956	0.00885	0.0328116	yes
XLOC_002968	XLOC_002968	0	1:151520579-151520765	Uninfected	Chronic	OK	500.766	315.505	-0.666473	-67.8829	5e-05	0.000341425	yes
XLOC_002970	XLOC_002970	0	1:151855965-151868651	Uninfected	Chronic	OK	0.11739	0.160293	0.449395	1.59102	0.00695	0.0268076	yes
XLOC_002976	XLOC_002976	0	1:153409045-153410533	Uninfected	Chronic	OK	0.042845	0.166316	1.95673	2.49474	0.00285	0.0126158	yes
XLOC_002977	XLOC_002977	0	1:153411550-153414311	Uninfected	Chronic	OK	0.109105	0.364541	1.74036	4.31953	5e-05	0.000341425	yes
XLOC_003012	XLOC_003012	0	1:155531682-155534882	Uninfected	Chronic	OK	0.0109177	0.198147	4.18183	3.70669	0.00265	0.0118561	yes
XLOC_003026	XLOC_003026	0	1:156948016-156950144	Uninfected	Chronic	OK	0.346918	0.230295	-0.591115	-1.63004	0.011	0.0393713	yes
XLOC_003092	XLOC_003092	0	1:166346990-166347620	Uninfected	Chronic	OK	0	0.196609	inf	-nan	5e-05	0.000341425	yes
XLOC_003097	XLOC_003097	0	1:167098341-167098589	Uninfected	Chronic	OK	16.4728	6.76226	-1.28451	-15.5573	5e-05	0.000341425	yes
XLOC_003120	XLOC_003120	0	1:170942553-170945280	Uninfected	Chronic	OK	0.0921519	0.304775	1.72566	4.03906	5e-05	0.000341425	yes
XLOC_003121	XLOC_003121	0	1:170947678-170950146	Uninfected	Chronic	OK	0.164615	0.725738	2.14035	6.04649	5e-05	0.000341425	yes
XLOC_003131	XLOC_003131	0	1:171628685-171630430	Uninfected	Chronic	OK	0.023077	0.685481	4.89259	5.02976	0.0026	0.0116691	yes
XLOC_003132	XLOC_003132	0	1:171676000-171677710	Uninfected	Chronic	OK	0.025657	0.155995	2.60408	3.05593	0.01185	0.0417884	yes
XLOC_003135	XLOC_003135	0	1:171894006-171895532	Uninfected	Chronic	OK	0.0124321	0.3965	4.99518	3.23102	0.01205	0.042384	yes
XLOC_003136	XLOC_003136	0	1:171903530-171909879	Uninfected	Chronic	OK	0.00626603	0.401075	6.00017	6.80122	0.0026	0.0116691	yes
XLOC_003138	XLOC_003138	0	1:171949906-171951588	Uninfected	Chronic	OK	0.0225135	0.255052	3.50193	3.31956	0.0056	0.0223373	yes
XLOC_003143	XLOC_003143	0	1:172340130-172341150	Uninfected	Chronic	OK	0.253814	0.439878	0.793332	1.88735	0.01225	0.0429861	yes
XLOC_003146	XLOC_003146	0	1:172592013-172594316	Uninfected	Chronic	OK	0.0186379	0.511865	4.77945	5.95581	0.0026	0.0116691	yes
XLOC_003188	XLOC_003188	0	1:178517533-178518077	Uninfected	Chronic	OK	0.261163	0.0768205	-1.76538	-1.99858	0.01335	0.0461484	yes
XLOC_003191	XLOC_003191	0	1:179648626-179648843	Uninfected	Chronic	OK	14.3591	5.03038	-1.51322	-24.2446	0.00025	0.00149077	yes
XLOC_003193	XLOC_003193	0	1:179958423-179959724	Uninfected	Chronic	OK	0.856983	0.516746	-0.729813	-2.36119	0.00075	0.003978	yes
XLOC_003217	XLOC_003217	0	1:181462728-181466147	Uninfected	Chronic	OK	0.882866	0.597615	-0.562978	-2.23279	0.0003	0.00175617	yes
XLOC_003218	XLOC_003218	0	1:181466215-181471550	Uninfected	Chronic	OK	1.09625	0.77371	-0.502718	-2.24065	0.0003	0.00175617	yes
XLOC_003231	XLOC_003231	0	1:182056288-182061176	Uninfected	Chronic	OK	0.182391	0.109364	-0.737905	-2.04244	0.00095	0.00489303	yes
XLOC_003277	XLOC_003277	0	1:191090827-191092639	Uninfected	Chronic	OK	0.0510547	0.178882	1.8089	2.84684	0.0005	0.00277408	yes
XLOC_003310	XLOC_003310	0	1:192189717-192190414	Uninfected	Chronic	OK	0.192358	0.0272741	-2.81819	-1.89473	0.00655	0.0254907	yes
XLOC_003325	XLOC_003325	Ppp1r14c	10:3356975-3465002	Uninfected	Chronic	OK	5.51544	4.18691	-0.39759	-1.59861	0.00555	0.0221632	yes
XLOC_003328	XLOC_003328	Plekhg1	10:3740363-3967614	Uninfected	Chronic	OK	2.64221	4.08712	0.62934	2.70194	5e-05	0.000341425	yes
XLOC_003329	XLOC_003329	Mthfd1l	10:3973117-4167081	Uninfected	Chronic	OK	2.51223	3.49158	0.474911	2.29183	5e-05	0.000341425	yes
XLOC_003333	XLOC_003333	Akap12	10:4266328-4360917	Uninfected	Chronic	OK	7.26802	11.8411	0.704167	3.98314	5e-05	0.000341425	yes
XLOC_003337	XLOC_003337	Ccdc170	10:4482501-4564499	Uninfected	Chronic	OK	0.228333	0.422663	0.888369	1.89696	0.0004	0.00227526	yes
XLOC_003342	XLOC_003342	Myct1	10:5593727-5606787	Uninfected	Chronic	OK	0.2297	0.554954	1.27262	3.97376	5e-05	0.000341425	yes
XLOC_003343	XLOC_003343	Vip	10:5638999-5647617	Uninfected	Chronic	OK	15.0006	11.8846	-0.335927	-1.73726	0.00225	0.0103655	yes
XLOC_003350	XLOC_003350	Lats1	10:7681208-7716458	Uninfected	Chronic	OK	6.74453	8.23794	0.288566	1.61772	0.0043	0.0178565	yes
XLOC_003351	XLOC_003351	Katna1	10:7725999-7763278	Uninfected	Chronic	OK	4.3746	12.5119	1.51608	7.1929	5e-05	0.000341425	yes
XLOC_003354	XLOC_003354	Zc3h12d	10:7832202-7870397	Uninfected	Chronic	OK	0.140398	4.49437	5.00052	15.38	5e-05	0.000341425	yes
XLOC_003360	XLOC_003360	0	10:8994357-9013490	Uninfected	Chronic	OK	0.227137	0.168206	-0.433333	-1.66819	0.004	0.0168157	yes
XLOC_003366	XLOC_003366	0	10:10234609-10259021	Uninfected	Chronic	OK	0.604622	0.333666	-0.857628	-2.69468	5e-05	0.000341425	yes
XLOC_003368	XLOC_003368	Adgb	10:10335702-10472326	Uninfected	Chronic	OK	0.0805495	0.165548	1.03931	1.87744	0.00275	0.0122528	yes
XLOC_003373	XLOC_003373	Fbxo30	10:11281316-11306338	Uninfected	Chronic	OK	2.83774	3.77475	0.411639	1.86577	0.00245	0.0111378	yes
XLOC_003383	XLOC_003383	Fuca2	10:13499539-13519035	Uninfected	Chronic	OK	19.0769	26.8763	0.49451	2.0947	0.0002	0.00122049	yes
XLOC_003385	XLOC_003385	Hivep2	10:13966378-14151598	Uninfected	Chronic	OK	34.1182	27.0802	-0.3333	-1.87527	0.00085	0.00443779	yes
XLOC_003392	XLOC_003392	0	10:15303321-15313314	Uninfected	Chronic	OK	0.226255	0.135147	-0.743416	-2.1866	0.0001	0.000649316	yes
XLOC_003400	XLOC_003400	Nhsl1	10:18318691-18535195	Uninfected	Chronic	OK	5.79261	8.05802	0.476212	1.78387	0.0021	0.00976489	yes
XLOC_003407	XLOC_003407	0	10:19494668-19507313	Uninfected	Chronic	OK	0.0172717	0.729659	5.40074	2.27169	5e-05	0.000341425	yes
XLOC_003408	XLOC_003408	Ifngr1	10:19591948-19610229	Uninfected	Chronic	OK	6.70539	29.7251	2.14829	11.2086	5e-05	0.000341425	yes
XLOC_003416	XLOC_003416	Mtfr2	10:20347076-20366369	Uninfected	Chronic	OK	0.261728	0.761689	1.54113	3.86235	5e-05	0.000341425	yes
XLOC_003419	XLOC_003419	Ahi1	10:20952546-21080655	Uninfected	Chronic	OK	64.2415	48.6328	-0.401578	-1.87904	0.0011	0.00555513	yes
XLOC_003424	XLOC_003424	1700021A07Rik	10:21419481-21425817	Uninfected	Chronic	OK	0	0.331964	inf	-nan	5e-05	0.000341425	yes
XLOC_003428	XLOC_003428	Sgk1	10:21882183-21999903	Uninfected	Chronic	OK	17.6994	36.4526	1.04232	5.24415	5e-05	0.000341425	yes
XLOC_003436	XLOC_003436	RP24-547D11.3	10:22158568-22394900	Uninfected	Chronic	OK	0.02491	2.05762	6.36811	0.786673	0.00155	0.00749549	yes
XLOC_003442	XLOC_003442	Vnn3	10:23851461-23869843	Uninfected	Chronic	OK	0.0245623	0.344585	3.81034	4.82424	0.0027	0.0120523	yes
XLOC_003443	XLOC_003443	Vnn1	10:23894687-23905343	Uninfected	Chronic	OK	0.0542148	0.170097	1.6496	2.99912	0.00035	0.00201573	yes
XLOC_003458	XLOC_003458	Stx7	10:24149316-24188959	Uninfected	Chronic	OK	44.9009	55.0812	0.294818	1.67675	0.00325	0.0141467	yes
XLOC_003466	XLOC_003466	Epb4.1l2	10:25359797-25523519	Uninfected	Chronic	OK	18.0168	35.8748	0.993627	5.52138	5e-05	0.000341425	yes
XLOC_003472	XLOC_003472	Samd3	10:26229637-26272920	Uninfected	Chronic	OK	1.15291	1.50443	0.383939	1.41165	0.01415	0.0484172	yes
XLOC_003475	XLOC_003475	Arhgap18	10:26695230-26918796	Uninfected	Chronic	OK	3.92414	5.7532	0.551987	2.5533	5e-05	0.000341425	yes
XLOC_003479	XLOC_003479	Themis	10:28668359-28923507	Uninfected	Chronic	OK	0.018866	3.02261	7.32386	3.46004	5e-05	0.000341425	yes
XLOC_003488	XLOC_003488	Trdn	10:33083290-33477563	Uninfected	Chronic	OK	0.786586	0.459097	-0.776804	-2.22568	0.0003	0.00175617	yes
XLOC_003492	XLOC_003492	Zufsp	10:33918651-33951414	Uninfected	Chronic	OK	0.233529	0.682016	1.5462	3.25011	5e-05	0.000341425	yes
XLOC_003495	XLOC_003495	Tspyl4	10:34288287-34418552	Uninfected	Chronic	OK	110.85	89.7003	-0.305421	-1.7999	0.0032	0.0139484	yes
XLOC_003499	XLOC_003499	Hs3st5	10:36506805-36835498	Uninfected	Chronic	OK	3.44658	2.19491	-0.651007	-3.15616	5e-05	0.000341425	yes
XLOC_003508	XLOC_003508	Lama4	10:38965495-39112191	Uninfected	Chronic	OK	2.16621	4.97386	1.1992	3.73058	5e-05	0.000341425	yes
XLOC_003526	XLOC_003526	0	10:40811186-40823780	Uninfected	Chronic	OK	0.419813	0.31698	-0.405354	-1.7452	0.0029	0.0128082	yes
XLOC_003527	XLOC_003527	Wasf1	10:40883474-40938570	Uninfected	Chronic	OK	85.1887	63.2072	-0.430573	-2.4611	5e-05	0.000341425	yes
XLOC_003533	XLOC_003533	Mical1,Ppil6	10:41474106-41518082	Uninfected	Chronic	OK	6.5297	12.2868	0.912023	2.0825	0.00035	0.00201573	yes
XLOC_003534	XLOC_003534	Cd164	10:41519499-41531042	Uninfected	Chronic	OK	21.8496	38.5589	0.819459	4.99341	5e-05	0.000341425	yes
XLOC_003544	XLOC_003544	Ostm1	10:42583821-42702459	Uninfected	Chronic	OK	16.7406	22.3831	0.419061	2.01594	0.00035	0.00201573	yes
XLOC_003546	XLOC_003546	Scml4	10:42860369-42963664	Uninfected	Chronic	OK	0.768687	1.34032	0.802109	2.50824	5e-05	0.000341425	yes
XLOC_003547	XLOC_003547	9030612E09Rik	10:43174678-43180299	Uninfected	Chronic	OK	0.757938	0.509015	-0.574373	-1.68672	0.0035	0.0150427	yes
XLOC_003552	XLOC_003552	Cd24a	10:43578688-43584348	Uninfected	Chronic	OK	5.84376	8.81827	0.593599	2.8979	5e-05	0.000341425	yes
XLOC_003556	XLOC_003556	Aim1	10:43949936-44148866	Uninfected	Chronic	OK	0.266024	0.51714	0.958999	2.15966	0.0003	0.00175617	yes
XLOC_003559	XLOC_003559	Atg5	10:44268357-44364291	Uninfected	Chronic	OK	6.79666	10.8692	0.677348	3.52151	5e-05	0.000341425	yes
XLOC_003561	XLOC_003561	0	10:44597936-44689468	Uninfected	Chronic	OK	0.00538227	0.375822	6.12569	1.55528	0.0012	0.00600211	yes
XLOC_003566	XLOC_003566	Bves	10:45335761-45372898	Uninfected	Chronic	OK	0.67496	0.379465	-0.830835	-2.17084	0.0002	0.00122049	yes
XLOC_003567	XLOC_003567	Hace1	10:45577828-45712345	Uninfected	Chronic	OK	15.5809	11.7804	-0.40339	-1.81623	0.0019	0.00897203	yes
XLOC_003570	XLOC_003570	Ascc3	10:50592668-50851202	Uninfected	Chronic	OK	3.97356	6.39883	0.687375	3.63443	5e-05	0.000341425	yes
XLOC_003571	XLOC_003571	Sim1	10:50894975-50989152	Uninfected	Chronic	OK	0.147878	0.0742067	-0.994781	-2.60601	0.0001	0.000649316	yes
XLOC_003573	XLOC_003573	Gp49a,Lilrb4	10:51451537-51520921	Uninfected	Chronic	OK	0.263617	34.6752	7.03932	17.5726	5e-05	0.000341425	yes
XLOC_003591	XLOC_003591	Gm26177	10:54270065-54657880	Uninfected	Chronic	OK	0.0390647	0.849566	4.44279	2.7416	5e-05	0.000341425	yes
XLOC_003601	XLOC_003601	Fabp7,Smpdl3a	10:57784861-57811830	Uninfected	Chronic	OK	106.635	150.3	0.495159	3.29898	5e-05	0.000341425	yes
XLOC_003603	XLOC_003603	Lims1	10:58323465-58424691	Uninfected	Chronic	OK	6.80088	13.9093	1.03225	5.45795	5e-05	0.000341425	yes
XLOC_003604	XLOC_003604	Ranbp2	10:58446361-58494893	Uninfected	Chronic	OK	14.3259	17.4098	0.281271	1.6005	0.0053	0.0213115	yes
XLOC_003609	XLOC_003609	SOWAHC	10:59164112-59226600	Uninfected	Chronic	OK	1.72766	4.22563	1.38623	4.57698	5e-05	0.000341425	yes
XLOC_003610	XLOC_003610	0	10:59267282-59316181	Uninfected	Chronic	OK	0.073132	0.441952	2.59532	3.54483	5e-05	0.000341425	yes
XLOC_003611	XLOC_003611	P4ha1	10:59323295-59373304	Uninfected	Chronic	OK	12.8422	21.8143	0.764378	4.14466	5e-05	0.000341425	yes
XLOC_003622	XLOC_003622	Spock2	10:60106218-60135198	Uninfected	Chronic	OK	179.77	135.481	-0.408066	-2.18834	0.00015	0.000940456	yes
XLOC_003624	XLOC_003624	Psap	10:60277626-60302597	Uninfected	Chronic	OK	525.342	1022.33	1.01585	4.73623	5e-05	0.000341425	yes
XLOC_003625	XLOC_003625	4632428N05Rik	10:60302747-60696490	Uninfected	Chronic	OK	8.55862	29.9045	1.80491	5.28107	5e-05	0.000341425	yes
XLOC_003627	XLOC_003627	RP24-189K8.2	10:60928225-60941077	Uninfected	Chronic	OK	0.155619	0.253375	0.703257	1.9024	0.00095	0.00489303	yes
XLOC_003631	XLOC_003631	Tbata	10:61171776-61189197	Uninfected	Chronic	OK	1.2132	0.720103	-0.75254	-2.07406	5e-05	0.000341425	yes
XLOC_003634	XLOC_003634	Prf1	10:61296527-61304737	Uninfected	Chronic	OK	0.0374173	4.61223	6.94562	8.29097	5e-05	0.000341425	yes
XLOC_003637	XLOC_003637	Lrrc20	10:61475078-61582976	Uninfected	Chronic	OK	7.48242	6.13413	-0.286645	-1.47548	0.0096	0.0351022	yes
XLOC_003639	XLOC_003639	Ppa1	10:61648551-61674168	Uninfected	Chronic	OK	42.7812	61.6592	0.527341	2.94822	5e-05	0.000341425	yes
XLOC_003640	XLOC_003640	Sar1a	10:61680309-61693299	Uninfected	Chronic	OK	40.391	49.2887	0.287223	1.64728	0.0042	0.0175341	yes
XLOC_003642	XLOC_003642	Aifm2	10:61715262-61784147	Uninfected	Chronic	OK	4.64673	9.36034	1.01035	3.18765	5e-05	0.000341425	yes
XLOC_003644	XLOC_003644	Gm5424	10:62071014-62072609	Uninfected	Chronic	OK	24.6568	60.9354	1.30529	8.34432	5e-05	0.000341425	yes
XLOC_003646	XLOC_003646	Tacr2	10:62252437-62266788	Uninfected	Chronic	OK	0.121802	0.24073	0.982881	2.18002	0.0003	0.00175617	yes
XLOC_003654	XLOC_003654	Dna2	10:62947025-62974339	Uninfected	Chronic	OK	0.639959	2.34496	1.87351	5.50944	5e-05	0.000341425	yes
XLOC_003660	XLOC_003660	Herc4	10:63243073-63318043	Uninfected	Chronic	OK	6.47582	8.67197	0.421297	1.85853	0.0024	0.0109439	yes
XLOC_003671	XLOC_003671	Egr2	10:67535474-67542188	Uninfected	Chronic	OK	2.26144	3.12398	0.466146	1.6877	0.00275	0.0122528	yes
XLOC_003674	XLOC_003674	Rtkn2	10:67979569-68059740	Uninfected	Chronic	OK	1.07991	4.11922	1.93146	7.48498	5e-05	0.000341425	yes
XLOC_003677	XLOC_003677	Rhobtb1	10:69151433-69291791	Uninfected	Chronic	OK	1.23974	1.86785	0.591338	1.79597	0.0004	0.00227526	yes
XLOC_003681	XLOC_003681	Slc16a9	10:70245099-70288176	Uninfected	Chronic	OK	1.1386	2.242	0.977522	3.88632	5e-05	0.000341425	yes
XLOC_003696	XLOC_003696	Gnaz	10:74957476-75032586	Uninfected	Chronic	OK	21.2594	16.4892	-0.366578	-2.17124	0.00045	0.0025271	yes
XLOC_003700	XLOC_003700	Adora2a	10:75316942-75334973	Uninfected	Chronic	OK	33.0632	25.2934	-0.386467	-2.17957	0.0003	0.00175617	yes
XLOC_003704	XLOC_003704	Ggt1	10:75561205-75586386	Uninfected	Chronic	OK	0.748732	1.17264	0.647238	1.40825	0.00125	0.00621943	yes
XLOC_003705	XLOC_003705	Ggt5	10:75589377-75618759	Uninfected	Chronic	OK	0.537249	1.88466	1.81064	7.67657	5e-05	0.000341425	yes
XLOC_003708	XLOC_003708	Chchd10	10:75935572-75940672	Uninfected	Chronic	OK	105.522	81.4777	-0.373064	-2.65519	0.0004	0.00227526	yes
XLOC_003709	XLOC_003709	Vpreb3	10:75943056-75950882	Uninfected	Chronic	OK	0.0673041	0.895647	3.73416	2.19505	0.0066	0.0256598	yes
XLOC_003711	XLOC_003711	Gm5134	10:75954513-76009731	Uninfected	Chronic	OK	0.0788039	0.239337	1.60271	2.49732	0.00035	0.00201573	yes
XLOC_003716	XLOC_003716	S100b	10:76253852-76345291	Uninfected	Chronic	OK	73.5071	54.2587	-0.43803	-1.9325	0.00325	0.0141467	yes
XLOC_003726	XLOC_003726	Pofut2	10:77259299-77269586	Uninfected	Chronic	OK	9.72228	11.8189	0.281735	1.63695	0.00875	0.0325255	yes
XLOC_003729	XLOC_003729	Itgb2	10:77530251-77565708	Uninfected	Chronic	OK	1.23502	91.1503	6.20564	23.1642	5e-05	0.000341425	yes
XLOC_003730	XLOC_003730	Pttg1ip	10:77572837-77599767	Uninfected	Chronic	OK	28.2775	42.3983	0.584351	2.52739	5e-05	0.000341425	yes
XLOC_003743	XLOC_003743	Dnmt3l	10:78022529-78063622	Uninfected	Chronic	OK	0.113654	0.521235	2.19729	1.32485	0.00365	0.0155784	yes
XLOC_003744	XLOC_003744	Icosl	10:78069343-78079525	Uninfected	Chronic	OK	1.16298	11.5858	3.31646	14.4269	5e-05	0.000341425	yes
XLOC_003747	XLOC_003747	Cstb	10:78425669-78427619	Uninfected	Chronic	OK	27.6989	104.266	1.91236	14.9488	5e-05	0.000341425	yes
XLOC_003750	XLOC_003750	Ccdc105	10:78746833-78780022	Uninfected	Chronic	OK	0.152969	0.10082	-0.601449	-1.67387	0.0034	0.0146773	yes
XLOC_003764	XLOC_003764	Madcam1	10:79664573-79668536	Uninfected	Chronic	OK	0.0457135	0.909885	4.31499	5.92814	5e-05	0.000341425	yes
XLOC_003772	XLOC_003772	Palm	10:79793571-79830452	Uninfected	Chronic	OK	72.2866	51.209	-0.497332	-2.57198	5e-05	0.000341425	yes
XLOC_003774	XLOC_003774	Ptbp1	10:79851380-79883174	Uninfected	Chronic	OK	20.4366	48.2926	1.24065	3.32697	5e-05	0.000341425	yes
XLOC_003781	XLOC_003781	Arid3a	10:79924186-79955083	Uninfected	Chronic	OK	1.49712	2.71199	0.857161	4.00654	5e-05	0.000341425	yes
XLOC_003785	XLOC_003785	Cnn2	10:79988583-79996062	Uninfected	Chronic	OK	3.12308	18.8974	2.59715	11.1433	5e-05	0.000341425	yes
XLOC_003786	XLOC_003786	Abca7	10:79996452-80015754	Uninfected	Chronic	OK	4.48806	6.45071	0.523365	2.71833	5e-05	0.000341425	yes
XLOC_003787	XLOC_003787	Hmha1	10:80016652-80031472	Uninfected	Chronic	OK	1.54111	28.402	4.20395	20.4416	5e-05	0.000341425	yes
XLOC_003793	XLOC_003793	Efna2	10:80179481-80190010	Uninfected	Chronic	OK	2.37426	1.62756	-0.544767	-2.47774	0.00015	0.000940456	yes
XLOC_003799	XLOC_003799	Reep6	10:80321282-80336441	Uninfected	Chronic	OK	5.87489	3.16547	-0.89214	-3.45024	5e-05	0.000341425	yes
XLOC_003800	XLOC_003800	Plk5	10:80356458-80365490	Uninfected	Chronic	OK	8.08909	5.00088	-0.693796	-3.33309	5e-05	0.000341425	yes
XLOC_003809	XLOC_003809	AC152410.1	10:80681837-80701820	Uninfected	Chronic	OK	0.440158	0.901082	1.03363	1.65754	0.0042	0.0175341	yes
XLOC_003818	XLOC_003818	Gadd45b	10:80929836-80932205	Uninfected	Chronic	OK	5.89444	18.2807	1.63289	7.8945	5e-05	0.000341425	yes
XLOC_003824	XLOC_003824	Eef2	10:81176630-81182507	Uninfected	Chronic	OK	336.812	432.396	0.36041	1.88394	0.0012	0.00600211	yes
XLOC_003828	XLOC_003828	Zfr2	10:81233154-81252123	Uninfected	Chronic	OK	24.4403	17.1534	-0.510768	-2.43468	5e-05	0.000341425	yes
XLOC_003829	XLOC_003829	Matk	10:81252934-81263365	Uninfected	Chronic	OK	92.9904	66.671	-0.480022	-2.65373	5e-05	0.000341425	yes
XLOC_003830	XLOC_003830	Apba3,Mir3057	10:81268171-81291267	Uninfected	Chronic	OK	6.06905	7.69424	0.342308	1.79113	0.00395	0.0166278	yes
XLOC_003833	XLOC_003833	Tbxa2r	10:81328731-81335178	Uninfected	Chronic	OK	0.42229	0.882745	1.06376	3.1494	5e-05	0.000341425	yes
XLOC_003834	XLOC_003834	Mfsd12	10:81357490-81378516	Uninfected	Chronic	OK	8.48964	11.3711	0.421591	1.56534	0.00995	0.0361499	yes
XLOC_003836	XLOC_003836	2210404O07Rik	10:81393050-81395618	Uninfected	Chronic	OK	1.04078	5.22611	2.32807	7.64326	5e-05	0.000341425	yes
XLOC_003838	XLOC_003838	Gm16105	10:81457870-81482709	Uninfected	Chronic	OK	3.98608	2.5042	-0.670622	-1.76106	0.0019	0.00897203	yes
XLOC_003840	XLOC_003840	Gm16106	10:81500646-81524331	Uninfected	Chronic	OK	0.139941	0.639321	2.19173	2.45503	5e-05	0.000341425	yes
XLOC_003842	XLOC_003842	Tle2	10:81572611-81590845	Uninfected	Chronic	OK	22.4566	15.5157	-0.533414	-1.7085	0.0026	0.0116691	yes
XLOC_003857	XLOC_003857	Txnrd1	10:82859169-82897727	Uninfected	Chronic	OK	19.193	32.3759	0.754338	4.30455	5e-05	0.000341425	yes
XLOC_003858	XLOC_003858	Gm4799	10:82954343-82955000	Uninfected	Chronic	OK	16.7208	22.5413	0.430924	2.9504	0.00025	0.00149077	yes
XLOC_003862	XLOC_003862	Aldh1l2	10:83375493-83534140	Uninfected	Chronic	OK	0.467297	0.272143	-0.779977	-2.75581	5e-05	0.000341425	yes
XLOC_003864	XLOC_003864	A230046K03Rik	10:83543940-83596492	Uninfected	Chronic	OK	6.43271	9.80256	0.607732	3.38033	5e-05	0.000341425	yes
XLOC_003870	XLOC_003870	Polr3b	10:84618530-84727179	Uninfected	Chronic	OK	4.71959	5.99637	0.345428	1.80334	0.0014	0.00686978	yes
XLOC_003872	XLOC_003872	Ric8b	10:84917615-85016446	Uninfected	Chronic	OK	20.5938	16.925	-0.283048	-1.58309	0.0061	0.0240168	yes
XLOC_003875	XLOC_003875	Gm8394	10:85313487-85314439	Uninfected	Chronic	OK	18.9308	31.2426	0.72278	4.7574	5e-05	0.000341425	yes
XLOC_003877	XLOC_003877	Btbd11	10:85386744-85660295	Uninfected	Chronic	OK	7.25066	5.68883	-0.349979	-1.57459	0.00595	0.0235208	yes
XLOC_003878	XLOC_003878	0	10:85809145-85822737	Uninfected	Chronic	OK	0.392135	0.217081	-0.853115	-3.17415	5e-05	0.000341425	yes
XLOC_003887	XLOC_003887	Gm5174	10:86654517-86671160	Uninfected	Chronic	OK	0.483148	0.293875	-0.717263	-2.05373	0.00015	0.000940456	yes
XLOC_003901	XLOC_003901	Pmch	10:88089890-88146941	Uninfected	Chronic	OK	2.62072	0.702745	-1.89889	-3.84226	5e-05	0.000341425	yes
XLOC_003902	XLOC_003902	Nup37	10:88146991-88178388	Uninfected	Chronic	OK	2.49138	3.38341	0.44153	1.47737	0.0103	0.0372574	yes
XLOC_003903	XLOC_003903	Ccdc53	10:88201092-88246158	Uninfected	Chronic	OK	9.80503	15.0315	0.616397	2.93685	5e-05	0.000341425	yes
XLOC_003905	XLOC_003905	Gnptab	10:88379131-88449887	Uninfected	Chronic	OK	14.813	18.9883	0.358244	1.71497	0.00405	0.0170008	yes
XLOC_003911	XLOC_003911	AC130216.1	10:89686352-89701637	Uninfected	Chronic	OK	0.954043	0.675115	-0.498922	-1.88299	0.0011	0.00555513	yes
XLOC_003918	XLOC_003918	AC140410.1	10:91147002-91180903	Uninfected	Chronic	OK	0.86479	1.78293	1.04383	3.51492	5e-05	0.000341425	yes
XLOC_003926	XLOC_003926	Lta4h	10:93453395-93484896	Uninfected	Chronic	OK	13.7127	17.8278	0.378623	2.27726	0.0002	0.00122049	yes
XLOC_003927	XLOC_003927	Hal	10:93486463-93519304	Uninfected	Chronic	OK	0.086911	12.3427	7.14991	8.56058	5e-05	0.000341425	yes
XLOC_003939	XLOC_003939	Gm16155,Tmcc3	10:94311948-94612084	Uninfected	Chronic	OK	8.6333	11.5396	0.418604	1.56297	0.0099	0.0360142	yes
XLOC_003948	XLOC_003948	Eea1	10:95940662-96045822	Uninfected	Chronic	OK	8.09226	9.73575	0.266749	1.47261	0.00995	0.0361499	yes
XLOC_003951	XLOC_003951	0	10:96280508-96293144	Uninfected	Chronic	OK	0	0.862554	inf	-nan	5e-05	0.000341425	yes
XLOC_003954	XLOC_003954	Btg1	10:96617000-96632579	Uninfected	Chronic	OK	5.52696	25.7696	2.22111	12.2503	5e-05	0.000341425	yes
XLOC_003955	XLOC_003955	Dcn	10:97477485-97518162	Uninfected	Chronic	OK	7.8381	30.8449	1.97645	10.2172	5e-05	0.000341425	yes
XLOC_003956	XLOC_003956	Lum	10:97565500-97572703	Uninfected	Chronic	OK	1.24566	2.09134	0.747526	3.25044	5e-05	0.000341425	yes
XLOC_003960	XLOC_003960	0	10:98807141-98814770	Uninfected	Chronic	OK	0.147042	0.101809	-0.530362	-1.45728	0.0125	0.0436824	yes
XLOC_003962	XLOC_003962	Poc1b	10:99098035-99198146	Uninfected	Chronic	OK	2.17558	3.3476	0.621729	1.78446	0.0015	0.00728518	yes
XLOC_003963	XLOC_003963	Galnt4	10:99098035-99198146	Uninfected	Chronic	OK	0.773772	1.62995	1.07485	3.0688	5e-05	0.000341425	yes
XLOC_003964	XLOC_003964	Dusp6	10:99250904-99267488	Uninfected	Chronic	OK	17.7381	26.3934	0.573331	3.10681	5e-05	0.000341425	yes
XLOC_003985	XLOC_003985	Rassf9	10:102511862-102550359	Uninfected	Chronic	OK	0.647633	1.03203	0.67224	2.18651	5e-05	0.000341425	yes
XLOC_004001	XLOC_004001	Ppfia2	10:106466938-106933467	Uninfected	Chronic	OK	16.3325	13.2883	-0.297587	-1.50662	0.0097	0.03541	yes
XLOC_004003	XLOC_004003	Lin7a	10:107271842-107425143	Uninfected	Chronic	OK	13.6308	10.9451	-0.316582	-1.80325	0.0016	0.00770992	yes
XLOC_004004	XLOC_004004	Ppp1r12a	10:108160573-108279673	Uninfected	Chronic	OK	21.0528	27.5195	0.386441	2.18989	0.0002	0.00122049	yes
XLOC_004006	XLOC_004006	Pawr	10:108332103-108414794	Uninfected	Chronic	OK	1.11245	2.22418	0.999527	3.3952	5e-05	0.000341425	yes
XLOC_004013	XLOC_004013	E2f7	10:110745438-110787384	Uninfected	Chronic	OK	0.0902044	0.430116	2.25346	2.06004	5e-05	0.000341425	yes
XLOC_004015	XLOC_004015	Csrp2	10:110920141-110939621	Uninfected	Chronic	OK	4.58813	6.54342	0.512138	2.11916	0.0004	0.00227526	yes
XLOC_004016	XLOC_004016	Gm5428	10:111125850-111126738	Uninfected	Chronic	OK	38.5583	74.2359	0.945075	6.70578	5e-05	0.000341425	yes
XLOC_004027	XLOC_004027	Kcnc2	10:112269875-112466446	Uninfected	Chronic	OK	19.219	15.4015	-0.319457	-1.78148	0.00195	0.00916807	yes
XLOC_004037	XLOC_004037	Ptprr	10:116007376-116274987	Uninfected	Chronic	OK	5.98849	4.57797	-0.387486	-1.90004	0.0006	0.00327212	yes
XLOC_004038	XLOC_004038	Ptprb	10:116301373-116389579	Uninfected	Chronic	OK	4.6993	6.60817	0.491805	2.74963	5e-05	0.000341425	yes
XLOC_004047	XLOC_004047	Gm10271	10:116950532-116972609	Uninfected	Chronic	OK	1.38126	7.57602	2.45546	11.4591	5e-05	0.000341425	yes
XLOC_004048	XLOC_004048	D630029K05Rik	10:116950532-116972609	Uninfected	Chronic	OK	0.059755	0.233159	1.96418	1.06357	0.01085	0.0389323	yes
XLOC_004055	XLOC_004055	0	10:117894968-117902458	Uninfected	Chronic	OK	0.212628	0.583485	1.45636	2.24132	0.00055	0.00302737	yes
XLOC_004056	XLOC_004056	0	10:117902628-117906112	Uninfected	Chronic	OK	0.172149	0.434269	1.33493	3.35831	5e-05	0.000341425	yes
XLOC_004059	XLOC_004059	Ifng	10:118441046-118445892	Uninfected	Chronic	OK	0	13.133	inf	-nan	5e-05	0.000341425	yes
XLOC_004064	XLOC_004064	Tmbim4	10:120141647-120225127	Uninfected	Chronic	OK	31.4632	53.0316	0.753186	3.38034	5e-05	0.000341425	yes
XLOC_004073	XLOC_004073	Wif1	10:121033959-121100650	Uninfected	Chronic	OK	0.547702	0.281853	-0.958446	-2.50514	5e-05	0.000341425	yes
XLOC_004074	XLOC_004074	Gns	10:121365089-121397253	Uninfected	Chronic	OK	26.15	83.6647	1.67781	9.59104	5e-05	0.000341425	yes
XLOC_004075	XLOC_004075	Tbk1	10:121546364-121586870	Uninfected	Chronic	OK	1.72393	2.69152	0.642719	2.09024	0.00035	0.00201573	yes
XLOC_004082	XLOC_004082	Fam19a2	10:123264032-123742207	Uninfected	Chronic	OK	11.0207	8.79462	-0.325528	-1.79341	0.00165	0.00791919	yes
XLOC_004090	XLOC_004090	Avil	10:127000708-127030840	Uninfected	Chronic	OK	0.0927201	0.331566	1.83834	1.32247	0.0044	0.0182042	yes
XLOC_004092	XLOC_004092	Cdk4	10:127060300-127070261	Uninfected	Chronic	OK	29.4623	40.2734	0.450955	1.93746	0.0055	0.0219944	yes
XLOC_004094	XLOC_004094	Agap2	10:127078906-127093169	Uninfected	Chronic	OK	181.446	128.124	-0.502001	-2.6398	5e-05	0.000341425	yes
XLOC_004101	XLOC_004101	Arhgap9	10:127321367-127341620	Uninfected	Chronic	OK	0.255307	9.73643	5.25309	10.3035	5e-05	0.000341425	yes
XLOC_004107	XLOC_004107	Stat6	10:127642985-127701049	Uninfected	Chronic	OK	3.73545	18.0009	2.26871	6.17531	5e-05	0.000341425	yes
XLOC_004125	XLOC_004125	Baz2a	10:128092782-128180297	Uninfected	Chronic	OK	10.1223	13.8065	0.447809	2.20279	0.0001	0.000649316	yes
XLOC_004126	XLOC_004126	Gls2	10:128194456-128211794	Uninfected	Chronic	OK	14.0164	9.82109	-0.513156	-2.41258	0.00015	0.000940456	yes
XLOC_004128	XLOC_004128	Timeless	10:128225837-128252941	Uninfected	Chronic	OK	2.5524	4.96994	0.961374	2.97701	5e-05	0.000341425	yes
XLOC_004130	XLOC_004130	Apof	10:128267996-128270151	Uninfected	Chronic	OK	0.0369397	0.242406	2.71418	3.78782	0.00055	0.00302737	yes
XLOC_004131	XLOC_004131	Stat2	10:128270507-128292958	Uninfected	Chronic	OK	7.28401	54.4206	2.90135	15.6483	5e-05	0.000341425	yes
XLOC_004133	XLOC_004133	Cnpy2	10:128322273-128327719	Uninfected	Chronic	OK	18.2769	23.1276	0.339592	1.74099	0.00235	0.0107597	yes
XLOC_004141	XLOC_004141	AC170752.1	10:128499363-128504242	Uninfected	Chronic	OK	4.4898	3.5736	-0.329271	-1.68854	0.0077	0.0292434	yes
XLOC_004147	XLOC_004147	Mmp19	10:128790952-128805500	Uninfected	Chronic	OK	0.221149	3.1071	3.81248	4.4855	5e-05	0.000341425	yes
XLOC_004148	XLOC_004148	Dnajc14	10:128805563-128821631	Uninfected	Chronic	OK	10.7367	13.5507	0.33582	1.80305	0.00155	0.00749549	yes
XLOC_004149	XLOC_004149	Sarnp	10:128821770-128877638	Uninfected	Chronic	OK	1.99991	3.27188	0.710182	1.97459	0.0044	0.0182042	yes
XLOC_004150	XLOC_004150	Cd63	10:128908918-128925585	Uninfected	Chronic	OK	9.57895	29.0258	1.5994	6.2426	5e-05	0.000341425	yes
XLOC_004184	XLOC_004184	Tespa1	10:130322851-130364086	Uninfected	Chronic	OK	0.0691052	1.04385	3.91698	1.9181	5e-05	0.000341425	yes
XLOC_004188	XLOC_004188	Gm9770	10:130407288-130542252	Uninfected	Chronic	OK	21.7891	33.3434	0.613795	2.99036	0.0001	0.000649316	yes
XLOC_004197	XLOC_004197	Zbtb2	10:4366181-4388133	Uninfected	Chronic	OK	2.83682	3.86229	0.445184	2.1006	0.00025	0.00149077	yes
XLOC_004201	XLOC_004201	Syne1	10:4611592-5550750	Uninfected	Chronic	OK	69.3538	50.1329	-0.468217	-2.0793	0.0005	0.00277408	yes
XLOC_004203	XLOC_004203	Fbxo5	10:5799159-5805880	Uninfected	Chronic	OK	0.765347	2.13397	1.47935	4.02857	5e-05	0.000341425	yes
XLOC_004208	XLOC_004208	Cnksr3	10:7119029-7212237	Uninfected	Chronic	OK	1.1902	1.78673	0.586109	2.46636	5e-05	0.000341425	yes
XLOC_004209	XLOC_004209	Ulbp1	10:7444872-7473477	Uninfected	Chronic	OK	0.0810604	0.497759	2.61838	4.21472	5e-05	0.000341425	yes
XLOC_004213	XLOC_004213	6530403G13Rik,Ginm1	10:7763519-7792822	Uninfected	Chronic	OK	8.8797	13.052	0.555691	1.89333	0.0044	0.0182042	yes
XLOC_004216	XLOC_004216	Tab2	10:7905652-7956230	Uninfected	Chronic	OK	20.4075	32.7013	0.68025	3.48154	5e-05	0.000341425	yes
XLOC_004218	XLOC_004218	Sash1	10:8722154-8886880	Uninfected	Chronic	OK	13.2467	17.7932	0.425691	2.44231	5e-05	0.000341425	yes
XLOC_004225	XLOC_004225	Adgb	10:10335702-10472326	Uninfected	Chronic	OK	0.167824	0.318862	0.925981	2.21925	5e-05	0.000341425	yes
XLOC_004226	XLOC_004226	Rab32	10:10544844-10558233	Uninfected	Chronic	OK	0.553631	9.8581	4.15431	15.5233	5e-05	0.000341425	yes
XLOC_004227	XLOC_004227	Grm1	10:10686058-11082356	Uninfected	Chronic	OK	11.6913	8.24214	-0.504346	-2.77978	5e-05	0.000341425	yes
XLOC_004239	XLOC_004239	Stx11	10:12939378-12964469	Uninfected	Chronic	OK	0.099359	3.78262	5.25059	11.3065	5e-05	0.000341425	yes
XLOC_004241	XLOC_004241	Ltv1	10:13178141-13193137	Uninfected	Chronic	OK	7.05155	9.25335	0.392035	1.95488	0.0007	0.00374768	yes
XLOC_004244	XLOC_004244	Aig1	10:13647053-13868980	Uninfected	Chronic	OK	33.4439	42.6354	0.350309	1.64419	0.0044	0.0182042	yes
XLOC_004249	XLOC_004249	Gpr126	10:14402338-14545441	Uninfected	Chronic	OK	0.638764	1.76077	1.46285	5.10352	5e-05	0.000341425	yes
XLOC_004256	XLOC_004256	Heca	10:17865892-17950288	Uninfected	Chronic	OK	10.9894	13.9856	0.347835	1.93671	0.0009	0.0046685	yes
XLOC_004257	XLOC_004257	Abracl	10:18011262-18023254	Uninfected	Chronic	OK	5.85996	20.9234	1.83615	7.62103	5e-05	0.000341425	yes
XLOC_004260	XLOC_004260	Hebp2	10:18540068-18546076	Uninfected	Chronic	OK	0.890432	1.73422	0.961712	3.52005	5e-05	0.000341425	yes
XLOC_004263	XLOC_004263	Tnfaip3	10:19000837-19015657	Uninfected	Chronic	OK	1.42546	12.8931	3.1771	14.4645	5e-05	0.000341425	yes
XLOC_004265	XLOC_004265	Slc35d3	10:19847916-19851459	Uninfected	Chronic	OK	6.38449	4.53982	-0.491935	-2.65785	5e-05	0.000341425	yes
XLOC_004272	XLOC_004272	Pde7b	10:20394549-20725236	Uninfected	Chronic	OK	21.4859	15.5744	-0.464213	-2.44575	5e-05	0.000341425	yes
XLOC_004275	XLOC_004275	Myb	10:21124929-21160984	Uninfected	Chronic	OK	0.208023	0.476387	1.19539	2.71169	0.0003	0.00175617	yes
XLOC_004281	XLOC_004281	E030030I06Rik,RP23-58L22.2	10:22110620-22149270	Uninfected	Chronic	OK	0.0276437	0.781356	4.82096	1.06167	5e-05	0.000341425	yes
XLOC_004283	XLOC_004283	RP24-547D11.2,RP24-547D11.4	10:22158568-22394900	Uninfected	Chronic	OK	0.204886	5.27482	4.68623	1.42903	0.0045	0.0185567	yes
XLOC_004288	XLOC_004288	Eya4	10:23102695-23350707	Uninfected	Chronic	OK	0.866253	1.47331	0.766198	3.28814	5e-05	0.000341425	yes
XLOC_004301	XLOC_004301	Enpp1	10:24637913-24712159	Uninfected	Chronic	OK	1.2974	1.92311	0.567819	2.43227	5e-05	0.000341425	yes
XLOC_004303	XLOC_004303	Arg1	10:24914658-24930753	Uninfected	Chronic	OK	0.0530121	26.2579	8.95222	13.9104	5e-05	0.000341425	yes
XLOC_004316	XLOC_004316	Gm10145	10:27936363-27936881	Uninfected	Chronic	OK	11.0749	17.7692	0.68209	2.41485	0.0001	0.000649316	yes
XLOC_004324	XLOC_004324	Rspo3	10:29446983-29536384	Uninfected	Chronic	OK	3.28858	5.56718	0.759482	3.40578	5e-05	0.000341425	yes
XLOC_004325	XLOC_004325	Gm10275	10:29698745-29699379	Uninfected	Chronic	OK	191.929	311.299	0.697724	5.82137	5e-05	0.000341425	yes
XLOC_004339	XLOC_004339	0	10:31689303-32030180	Uninfected	Chronic	OK	13.156	9.90102	-0.410073	-2.34555	0.0001	0.000649316	yes
XLOC_004341	XLOC_004341	0	10:32559081-32688945	Uninfected	Chronic	OK	0.468807	0.342555	-0.452659	-2.53853	5e-05	0.000341425	yes
XLOC_004346	XLOC_004346	Zufsp	10:33918651-33951414	Uninfected	Chronic	OK	2.3136	5.83612	1.33487	4.60865	5e-05	0.000341425	yes
XLOC_004349	XLOC_004349	Fam26e	10:34037596-34109813	Uninfected	Chronic	OK	2.06663	3.1184	0.593525	2.33291	5e-05	0.000341425	yes
XLOC_004350	XLOC_004350	Fam26f	10:34126068-34128488	Uninfected	Chronic	OK	0.130577	32.3637	7.95333	10.5651	5e-05	0.000341425	yes
XLOC_004351	XLOC_004351	Dse	10:34151393-34207703	Uninfected	Chronic	OK	1.54427	4.83016	1.64514	7.84856	5e-05	0.000341425	yes
XLOC_004352	XLOC_004352	0	10:34230225-34234936	Uninfected	Chronic	OK	0.251432	0.12441	-1.01507	-1.65535	0.0118	0.0416636	yes
XLOC_004358	XLOC_004358	Marcks	10:37133107-37141679	Uninfected	Chronic	OK	34.8032	44.1548	0.343353	2.0184	0.00065	0.0035124	yes
XLOC_004372	XLOC_004372	BC021785,G630090E17Rik	10:39946355-39986646	Uninfected	Chronic	OK	0.0412536	0.174238	2.07847	1.03115	0.00065	0.0035124	yes
XLOC_004374	XLOC_004374	Slc16a10	10:40033493-40142254	Uninfected	Chronic	OK	0.527203	1.91105	1.85793	8.09394	5e-05	0.000341425	yes
XLOC_004381	XLOC_004381	Gpr6	10:41069988-41072285	Uninfected	Chronic	OK	12.0577	7.23786	-0.73632	-4.18123	5e-05	0.000341425	yes
XLOC_004384	XLOC_004384	Ccdc162	10:41538837-41710583	Uninfected	Chronic	OK	0.408026	0.703591	0.786076	2.08863	0.00065	0.0035124	yes
XLOC_004387	XLOC_004387	Armc2	10:41914989-42018442	Uninfected	Chronic	OK	4.82355	3.35348	-0.524436	-1.65368	0.0116	0.0411103	yes
XLOC_004407	XLOC_004407	Aim1	10:43949936-44148866	Uninfected	Chronic	OK	0.428728	3.38478	2.98093	9.95461	5e-05	0.000341425	yes
XLOC_004410	XLOC_004410	0	10:44424526-44427576	Uninfected	Chronic	OK	0.0138438	0.343475	4.6329	2.33822	0.00245	0.0111378	yes
XLOC_004411	XLOC_004411	Prdm1	10:44436947-44528501	Uninfected	Chronic	OK	0.514091	2.87538	2.48366	9.80574	5e-05	0.000341425	yes
XLOC_004419	XLOC_004419	Lin28b	10:45376501-45486304	Uninfected	Chronic	OK	2.3418	1.71315	-0.450967	-2.17247	0.0002	0.00122049	yes
XLOC_004428	XLOC_004428	Gp49a	10:51451537-51520921	Uninfected	Chronic	OK	0.033867	5.62563	7.37599	11.8644	5e-05	0.000341425	yes
XLOC_004429	XLOC_004429	Lilrb4	10:51451537-51520921	Uninfected	Chronic	OK	0.0439581	7.79408	7.47011	7.93008	5e-05	0.000341425	yes
XLOC_004436	XLOC_004436	Rps19-ps10	10:52383624-52385240	Uninfected	Chronic	OK	0.160051	0.0679255	-1.23651	-1.13668	0.012	0.0422413	yes
XLOC_004441	XLOC_004441	Mcm9	10:53536328-53630439	Uninfected	Chronic	OK	1.3086	2.00573	0.616103	1.69379	0.006	0.0236796	yes
XLOC_004442	XLOC_004442	Fam184a	10:53633144-53751004	Uninfected	Chronic	OK	12.3611	9.7221	-0.346464	-1.46853	0.01345	0.0464327	yes
XLOC_004443	XLOC_004443	Man1a	10:53904784-54075796	Uninfected	Chronic	OK	9.97729	12.9732	0.37882	2.0328	0.0005	0.00277408	yes
XLOC_004462	XLOC_004462	Sept10	10:59164112-59226600	Uninfected	Chronic	OK	1.86931	3.5654	0.932958	3.01864	5e-05	0.000341425	yes
XLOC_004467	XLOC_004467	Ddit4	10:59949674-59952725	Uninfected	Chronic	OK	13.2232	16.9657	0.359552	1.8427	0.0013	0.00644264	yes
XLOC_004469	XLOC_004469	Chst3	10:60181531-60221027	Uninfected	Chronic	OK	0.681863	0.866577	0.345846	1.44201	0.0121	0.0425264	yes
XLOC_004472	XLOC_004472	Slc29a3	10:60712071-60752794	Uninfected	Chronic	OK	3.29328	14.7251	2.16068	11.5724	5e-05	0.000341425	yes
XLOC_004473	XLOC_004473	Unc5b	10:60762586-60831599	Uninfected	Chronic	OK	5.43958	4.29181	-0.341909	-1.83981	0.0016	0.00770992	yes
XLOC_004477	XLOC_004477	Sgpl1	10:61098635-61147703	Uninfected	Chronic	OK	10.9681	33.7575	1.59429	8.0594	5e-05	0.000341425	yes
XLOC_004478	XLOC_004478	Adamts14	10:61195312-61273438	Uninfected	Chronic	OK	0.0991237	0.765732	2.94954	8.19308	5e-05	0.000341425	yes
XLOC_004480	XLOC_004480	Pald1	10:61319656-61383644	Uninfected	Chronic	OK	2.52977	6.03022	1.25321	6.32038	5e-05	0.000341425	yes
XLOC_004481	XLOC_004481	Eif4ebp2	10:61431639-61458114	Uninfected	Chronic	OK	12.5963	18.1419	0.526327	2.76645	5e-05	0.000341425	yes
XLOC_004485	XLOC_004485	Col13a1	10:61838008-61979138	Uninfected	Chronic	OK	0.308213	0.515654	0.742474	1.89237	0.0004	0.00227526	yes
XLOC_004490	XLOC_004490	Vps26a	10:62454842-62486805	Uninfected	Chronic	OK	13.7426	18.0072	0.389921	2.1768	0.0004	0.00227526	yes
XLOC_004491	XLOC_004491	Srgn	10:62493832-62527451	Uninfected	Chronic	OK	5.03436	86.5369	4.10344	22.5595	5e-05	0.000341425	yes
XLOC_004493	XLOC_004493	Ddx21,Ddx50	10:62580239-62651494	Uninfected	Chronic	OK	18.9041	26.6859	0.497384	2.66903	5e-05	0.000341425	yes
XLOC_004494	XLOC_004494	0	10:62651799-62656634	Uninfected	Chronic	OK	0.174815	0.0859091	-1.02495	-2.39423	0.00035	0.00201573	yes
XLOC_004495	XLOC_004495	Stox1	10:62656853-62726128	Uninfected	Chronic	OK	1.43059	0.827541	-0.789706	-1.94848	0.0008	0.00420759	yes
XLOC_004509	XLOC_004509	Lrrtm3	10:63430097-65003667	Uninfected	Chronic	OK	16.3772	9.80722	-0.73977	-2.65166	5e-05	0.000341425	yes
XLOC_004513	XLOC_004513	Reep3	10:67005107-67256326	Uninfected	Chronic	OK	6.80249	10.0965	0.569717	1.79069	0.00305	0.0133708	yes
XLOC_004519	XLOC_004519	Zfp365	10:67885960-67912662	Uninfected	Chronic	OK	101.972	72.0675	-0.500758	-2.80796	5e-05	0.000341425	yes
XLOC_004521	XLOC_004521	Arid5b	10:68092341-68279273	Uninfected	Chronic	OK	4.47478	8.71946	0.962422	5.29177	5e-05	0.000341425	yes
XLOC_004524	XLOC_004524	Cdk1	10:69336634-69352938	Uninfected	Chronic	OK	0.499309	5.78807	3.53508	6.2206	5e-05	0.000341425	yes
XLOC_004529	XLOC_004529	Bicc1	10:70868668-71159700	Uninfected	Chronic	OK	2.37367	3.24332	0.450352	2.02732	0.00085	0.00443779	yes
XLOC_004544	XLOC_004544	Fam211b	10:75550121-75560385	Uninfected	Chronic	OK	4.01023	2.78614	-0.525414	-2.65756	5e-05	0.000341425	yes
XLOC_004551	XLOC_004551	Gstt1	10:75783812-75798587	Uninfected	Chronic	OK	9.48059	15.5514	0.713998	3.17512	5e-05	0.000341425	yes
XLOC_004553	XLOC_004553	Gstt2	10:75831393-75835874	Uninfected	Chronic	OK	1.67493	3.22442	0.944941	4.02368	5e-05	0.000341425	yes
XLOC_004563	XLOC_004563	Mir678,Prmt2	10:76207164-76237865	Uninfected	Chronic	OK	35.3055	29.3612	-0.265981	-1.47127	0.011	0.0393713	yes
XLOC_004565	XLOC_004565	Pcnt	10:76351153-76444010	Uninfected	Chronic	OK	5.0786	6.07875	0.259345	1.43863	0.0119	0.041927	yes
XLOC_004570	XLOC_004570	Col6a1	10:76708791-76726168	Uninfected	Chronic	OK	38.3397	27.3655	-0.486482	-2.55364	5e-05	0.000341425	yes
XLOC_004571	XLOC_004571	Pcbp3	10:76761856-76961955	Uninfected	Chronic	OK	45.3745	33.5186	-0.436921	-2.37449	5e-05	0.000341425	yes
XLOC_004573	XLOC_004573	Col18a1	10:77032240-77166548	Uninfected	Chronic	OK	2.00645	5.46419	1.44536	4.98526	5e-05	0.000341425	yes
XLOC_004575	XLOC_004575	Adarb1	10:77290725-77418270	Uninfected	Chronic	OK	41.9269	31.3495	-0.419433	-1.94884	0.00095	0.00489303	yes
XLOC_004588	XLOC_004588	Gm22394,Gm22871,Trpm2	10:77904262-77970563	Uninfected	Chronic	OK	11.7219	24.8328	1.08304	5.15536	5e-05	0.000341425	yes
XLOC_004589	XLOC_004589	Pfkl	10:77986946-78010083	Uninfected	Chronic	OK	53.9906	69.5952	0.366278	1.86575	0.00245	0.0111378	yes
XLOC_004590	XLOC_004590	Aire	10:78022529-78063622	Uninfected	Chronic	OK	0.0671014	0.247516	1.88311	1.64961	5e-05	0.000341425	yes
XLOC_004591	XLOC_004591	0	10:78065465-78067955	Uninfected	Chronic	OK	0.035231	0.282385	3.00275	3.66102	5e-05	0.000341425	yes
XLOC_004599	XLOC_004599	Pdxk	10:78436743-78464975	Uninfected	Chronic	OK	41.2782	33.9715	-0.281057	-1.60243	0.0056	0.0223373	yes
XLOC_004601	XLOC_004601	Syde1	10:78574458-78591964	Uninfected	Chronic	OK	2.66084	5.4799	1.04227	3.3798	5e-05	0.000341425	yes
XLOC_004608	XLOC_004608	0	10:79412416-79418072	Uninfected	Chronic	OK	0.0852863	3.01032	5.14146	12.4641	5e-05	0.000341425	yes
XLOC_004610	XLOC_004610	Ppap2c	10:79526429-79533787	Uninfected	Chronic	OK	1.70233	3.44761	1.01809	3.37399	5e-05	0.000341425	yes
XLOC_004613	XLOC_004613	C2cd4c,Odf3l2,Shc2	10:79606623-79655753	Uninfected	Chronic	OK	15.2903	10.8483	-0.495147	-2.40659	5e-05	0.000341425	yes
XLOC_004621	XLOC_004621	BC005764	10:79851380-79883174	Uninfected	Chronic	OK	29.5331	19.277	-0.615451	-2.05416	0.00095	0.00489303	yes
XLOC_004624	XLOC_004624	R3hdm4	10:79910052-79922273	Uninfected	Chronic	OK	103.717	84.544	-0.294878	-1.86597	0.0042	0.0175341	yes
XLOC_004628	XLOC_004628	Sbno2	10:80047165-80103588	Uninfected	Chronic	OK	4.45239	23.1652	2.37931	9.70556	5e-05	0.000341425	yes
XLOC_004629	XLOC_004629	Dos	10:80115802-80145818	Uninfected	Chronic	OK	109.654	69.9876	-0.647789	-1.83514	0.0013	0.00644264	yes
XLOC_004637	XLOC_004637	Uqcr11	10:80402996-80406830	Uninfected	Chronic	OK	102.368	79.4875	-0.36496	-1.92627	0.00095	0.00489303	yes
XLOC_004638	XLOC_004638	Tcf3	10:80409104-80433962	Uninfected	Chronic	OK	10.3794	13.7382	0.404466	1.82778	0.00255	0.0115372	yes
XLOC_004642	XLOC_004642	Klf16	10:80567040-80577841	Uninfected	Chronic	OK	17.4639	13.0783	-0.417206	-2.45009	0.00015	0.000940456	yes
XLOC_004643	XLOC_004643	Abhd17a	10:80583648-80590341	Uninfected	Chronic	OK	63.4599	52.6096	-0.270519	-1.77039	0.00775	0.0294012	yes
XLOC_004645	XLOC_004645	Mknk2	10:80665290-80676174	Uninfected	Chronic	OK	10.8469	22.5516	1.05595	5.84431	5e-05	0.000341425	yes
XLOC_004646	XLOC_004646	Mob3a	10:80681837-80701820	Uninfected	Chronic	OK	3.87126	13.5061	1.80273	8.58314	5e-05	0.000341425	yes
XLOC_004650	XLOC_004650	Jsrp1	10:80807743-80813498	Uninfected	Chronic	OK	1.91029	1.07609	-0.827995	-2.1655	0.00015	0.000940456	yes
XLOC_004651	XLOC_004651	Lingo3	10:80832799-80844039	Uninfected	Chronic	OK	14.2761	8.95253	-0.673237	-3.55019	5e-05	0.000341425	yes
XLOC_004654	XLOC_004654	Gng7	10:80948623-81014945	Uninfected	Chronic	OK	126.972	84.3709	-0.589688	-3.31925	5e-05	0.000341425	yes
XLOC_004656	XLOC_004656	Diras1	10:81019586-81026567	Uninfected	Chronic	OK	38.8758	31.6826	-0.295183	-1.7533	0.00535	0.021496	yes
XLOC_004664	XLOC_004664	Atcay	10:81194608-81230833	Uninfected	Chronic	OK	59.6917	41.5052	-0.524238	-2.81895	5e-05	0.000341425	yes
XLOC_004666	XLOC_004666	Mrpl54	10:81264712-81266934	Uninfected	Chronic	OK	25.293	32.7645	0.373394	1.82749	0.00155	0.00749549	yes
XLOC_004669	XLOC_004669	Gipc3	10:81335898-81343338	Uninfected	Chronic	OK	0.661137	0.462211	-0.516396	-1.6789	0.0025	0.0113405	yes
XLOC_004670	XLOC_004670	Hmg20b	10:81346047-81350480	Uninfected	Chronic	OK	9.03283	14.6487	0.69752	3.23085	5e-05	0.000341425	yes
XLOC_004674	XLOC_004674	Celf5	10:81457870-81482709	Uninfected	Chronic	OK	97.2552	62.2837	-0.64292	-1.81942	0.00135	0.00666303	yes
XLOC_004676	XLOC_004676	S1pr4	10:81496906-81500132	Uninfected	Chronic	OK	0.250802	2.77651	3.46865	10.8708	5e-05	0.000341425	yes
XLOC_004677	XLOC_004677	Gna15	10:81500646-81524331	Uninfected	Chronic	OK	0.714619	7.88027	3.463	9.25989	5e-05	0.000341425	yes
XLOC_004694	XLOC_004694	Glt8d2	10:82629188-82691174	Uninfected	Chronic	OK	5.7435	4.19804	-0.452214	-1.72854	0.0063	0.0246864	yes
XLOC_004696	XLOC_004696	0	10:82845220-82859102	Uninfected	Chronic	OK	0.260282	0.570811	1.13294	2.16031	0.00035	0.00201573	yes
XLOC_004700	XLOC_004700	Aldh1l2	10:83375493-83534140	Uninfected	Chronic	OK	1.31991	2.11771	0.682065	1.41843	0.0122	0.0428203	yes
XLOC_004702	XLOC_004702	0	10:84104276-84106064	Uninfected	Chronic	OK	0	0.184968	inf	-nan	5e-05	0.000341425	yes
XLOC_004704	XLOC_004704	Ckap4	10:84526304-84534036	Uninfected	Chronic	OK	5.97871	7.85205	0.393233	2.05525	0.00045	0.0025271	yes
XLOC_004713	XLOC_004713	Cry1	10:85131697-85185054	Uninfected	Chronic	OK	7.54319	5.63992	-0.419499	-2.07761	0.0004	0.00227526	yes
XLOC_004715	XLOC_004715	0	10:85691731-85709423	Uninfected	Chronic	OK	0.929634	0.598131	-0.636202	-2.61444	5e-05	0.000341425	yes
XLOC_004717	XLOC_004717	D10Wsu52e	10:85928490-85957823	Uninfected	Chronic	OK	52.0031	77.6422	0.578243	3.26846	5e-05	0.000341425	yes
XLOC_004723	XLOC_004723	Gm15344,Gm25745,Hsp90b1	10:86685600-86705532	Uninfected	Chronic	OK	113.488	158.077	0.478092	1.54561	0.001	0.00511692	yes
XLOC_004724	XLOC_004724	Fabp3-ps1	10:86705810-86776843	Uninfected	Chronic	OK	62.1039	46.952	-0.403497	-2.06446	0.00035	0.00201573	yes
XLOC_004730	XLOC_004730	Parpbp	10:88089890-88146941	Uninfected	Chronic	OK	0.185933	0.740117	1.99297	1.50026	0.0041	0.017183	yes
XLOC_004733	XLOC_004733	Dram1	10:88322803-88379122	Uninfected	Chronic	OK	2.38368	14.7771	2.6321	12.0358	5e-05	0.000341425	yes
XLOC_004737	XLOC_004737	Mybpc1	10:88518278-88605305	Uninfected	Chronic	OK	2.00572	1.20845	-0.730966	-1.97956	0.0006	0.00327212	yes
XLOC_004743	XLOC_004743	Gas2l3	10:89408822-89443967	Uninfected	Chronic	OK	0.491464	1.46516	1.5759	6.8532	5e-05	0.000341425	yes
XLOC_004745	XLOC_004745	Slc17a8	10:89573847-89621361	Uninfected	Chronic	OK	1.60117	1.11653	-0.520109	-2.26165	5e-05	0.000341425	yes
XLOC_004750	XLOC_004750	Apaf1	10:90989310-91082770	Uninfected	Chronic	OK	2.73907	5.74387	1.06834	4.9903	5e-05	0.000341425	yes
XLOC_004753	XLOC_004753	Tmpo	10:91147002-91180903	Uninfected	Chronic	OK	7.63414	14.7695	0.952082	3.9996	5e-05	0.000341425	yes
XLOC_004758	XLOC_004758	Nedd1	10:92684745-92722420	Uninfected	Chronic	OK	1.01332	2.15632	1.08948	4.68232	5e-05	0.000341425	yes
XLOC_004761	XLOC_004761	Elk3	10:93247413-93349335	Uninfected	Chronic	OK	2.99452	15.0125	2.32577	10.683	5e-05	0.000341425	yes
XLOC_004766	XLOC_004766	Metap2	10:93858488-93897093	Uninfected	Chronic	OK	33.3865	42.7282	0.355926	1.87601	0.0081	0.0305441	yes
XLOC_004776	XLOC_004776	0	10:95134994-95136887	Uninfected	Chronic	OK	0.0762326	0.424226	2.47635	2.17227	5e-05	0.000341425	yes
XLOC_004777	XLOC_004777	Cradd	10:95174736-95324097	Uninfected	Chronic	OK	3.11042	4.17134	0.423399	1.85388	0.00155	0.00749549	yes
XLOC_004793	XLOC_004793	0	10:99451890-99469271	Uninfected	Chronic	OK	0.0681236	0.507605	2.89748	5.62598	5e-05	0.000341425	yes
XLOC_004799	XLOC_004799	Tmtc3	10:100443171-100487350	Uninfected	Chronic	OK	2.12949	2.71077	0.348193	1.60013	0.00415	0.0173624	yes
XLOC_004802	XLOC_004802	Nts	10:102481759-102490418	Uninfected	Chronic	OK	6.90097	5.21173	-0.405037	-2.15775	0.0022	0.010171	yes
XLOC_004824	XLOC_004824	Otogl	10:107760539-107912134	Uninfected	Chronic	OK	0.142146	0.0949503	-0.582127	-1.50927	0.00945	0.0346386	yes
XLOC_004826	XLOC_004826	Syt1	10:108497643-109011091	Uninfected	Chronic	OK	362.448	275.245	-0.397055	-2.03462	0.00025	0.00149077	yes
XLOC_004837	XLOC_004837	Glipr1	10:111972663-112002631	Uninfected	Chronic	OK	0.679321	12.2887	4.17709	6.2241	5e-05	0.000341425	yes
XLOC_004841	XLOC_004841	Trhde	10:114396135-114816831	Uninfected	Chronic	OK	5.51641	3.90082	-0.499952	-2.57207	5e-05	0.000341425	yes
XLOC_004843	XLOC_004843	Tph2	10:115078640-115185022	Uninfected	Chronic	OK	0.291998	0.504141	0.78787	1.59815	0.002	0.00936102	yes
XLOC_004846	XLOC_004846	Rab21	10:115283283-115319587	Uninfected	Chronic	OK	23.9754	36.2425	0.59613	2.9825	5e-05	0.000341425	yes
XLOC_004849	XLOC_004849	Lgr5	10:115450310-115587791	Uninfected	Chronic	OK	4.00359	2.93201	-0.449404	-1.93769	0.00105	0.0053379	yes
XLOC_004852	XLOC_004852	Kcnmb4	10:116417860-116475319	Uninfected	Chronic	OK	38.9364	25.4555	-0.613144	-3.61784	5e-05	0.000341425	yes
XLOC_004858	XLOC_004858	Cct2	10:117050997-117063814	Uninfected	Chronic	OK	54.2239	69.594	0.360033	2.04751	0.00045	0.0025271	yes
XLOC_004863	XLOC_004863	Lyz1,Lyz2	10:117277333-117292868	Uninfected	Chronic	OK	4.20613	854.849	7.66703	42.3605	5e-05	0.000341425	yes
XLOC_004866	XLOC_004866	Mdm2	10:117688886-117710758	Uninfected	Chronic	OK	19.8396	31.298	0.657692	3.20275	5e-05	0.000341425	yes
XLOC_004869	XLOC_004869	Rap1b	10:117813829-117845946	Uninfected	Chronic	OK	26.5061	71.9032	1.43973	8.05395	5e-05	0.000341425	yes
XLOC_004877	XLOC_004877	0	10:118501799-118556602	Uninfected	Chronic	OK	0.0148136	1.1601	6.29118	1.93683	0.00315	0.0137573	yes
XLOC_004879	XLOC_004879	0	10:119016969-119026112	Uninfected	Chronic	OK	0.161523	0.0973129	-0.731035	-1.58258	0.0121	0.0425264	yes
XLOC_004886	XLOC_004886	Helb	10:119413116-120112987	Uninfected	Chronic	OK	1.93367	3.81293	0.979559	1.71698	0.00485	0.0197736	yes
XLOC_004887	XLOC_004887	Irak3	10:120141647-120225127	Uninfected	Chronic	OK	0.439112	3.59686	3.03408	3.88546	5e-05	0.000341425	yes
XLOC_004894	XLOC_004894	Tbc1d30	10:121263823-121347211	Uninfected	Chronic	OK	18.9973	14.2287	-0.416992	-2.2992	5e-05	0.000341425	yes
XLOC_004895	XLOC_004895	Rassf3	10:121410335-121476250	Uninfected	Chronic	OK	10.3338	13.7289	0.40984	2.24658	0.00015	0.000940456	yes
XLOC_004896	XLOC_004896	Tbk1	10:121546364-121586870	Uninfected	Chronic	OK	13.6339	20.0524	0.556577	2.36607	5e-05	0.000341425	yes
XLOC_004901	XLOC_004901	0	10:122565204-122570076	Uninfected	Chronic	OK	0.0817622	0.417422	2.352	4.83774	5e-05	0.000341425	yes
XLOC_004905	XLOC_004905	Slc16a7	10:125219028-125390120	Uninfected	Chronic	OK	4.58805	3.64194	-0.333172	-1.68167	0.00515	0.0207884	yes
XLOC_004912	XLOC_004912	Tspan31	10:127060300-127070261	Uninfected	Chronic	OK	21.6232	30.8631	0.513306	1.95009	0.00065	0.0035124	yes
XLOC_004913	XLOC_004913	Os9	10:127094258-127121160	Uninfected	Chronic	OK	32.5178	40.7619	0.32599	1.86635	0.00125	0.00621943	yes
XLOC_004917	XLOC_004917	Arhgef25	10:127182520-127190054	Uninfected	Chronic	OK	39.8439	33.3578	-0.256334	-1.45455	0.0117	0.0413852	yes
XLOC_004920	XLOC_004920	Kif5a	10:127225695-127263363	Uninfected	Chronic	OK	433.104	303.5	-0.513015	-2.53682	5e-05	0.000341425	yes
XLOC_004924	XLOC_004924	Gli1	10:127321367-127341620	Uninfected	Chronic	OK	1.03785	0.415915	-1.31924	-2.64483	0.0001	0.000649316	yes
XLOC_004929	XLOC_004929	Shmt2	10:127514938-127523181	Uninfected	Chronic	OK	7.62702	9.4115	0.303306	1.46023	0.01145	0.0407123	yes
XLOC_004930	XLOC_004930	Nxph4	10:127525472-127534559	Uninfected	Chronic	OK	3.83528	2.74966	-0.480077	-1.66359	0.0038	0.0160915	yes
XLOC_004934	XLOC_004934	Gpr182	10:127739537-127752187	Uninfected	Chronic	OK	0.783304	1.36012	0.796088	2.01245	0.00085	0.00443779	yes
XLOC_004940	XLOC_004940	Rbms2	10:128092782-128180297	Uninfected	Chronic	OK	2.77847	5.47232	0.977862	2.50403	5e-05	0.000341425	yes
XLOC_004952	XLOC_004952	Esyt1	10:128509081-128525859	Uninfected	Chronic	OK	3.53652	22.5162	2.67056	13.4012	5e-05	0.000341425	yes
XLOC_004954	XLOC_004954	Rpl41	10:128548113-128549305	Uninfected	Chronic	OK	522.829	781.791	0.580445	5.97331	5e-05	0.000341425	yes
XLOC_004955	XLOC_004955	Pa2g4	10:128557765-128566117	Uninfected	Chronic	OK	20.4502	24.7552	0.275614	1.49868	0.0089	0.0329775	yes
XLOC_004956	XLOC_004956	Erbb3	10:128567457-128589652	Uninfected	Chronic	OK	1.84391	2.57544	0.48205	2.19831	0.0001	0.000649316	yes
XLOC_004957	XLOC_004957	Rps26	10:128624529-128626506	Uninfected	Chronic	OK	18.5759	29.6582	0.674999	5.41723	5e-05	0.000341425	yes
XLOC_004959	XLOC_004959	Suox	10:128669886-128673918	Uninfected	Chronic	OK	4.63616	6.00197	0.372505	1.82878	0.00105	0.0053379	yes
XLOC_004961	XLOC_004961	Cdk2	10:128697938-128705051	Uninfected	Chronic	OK	0.95015	3.20673	1.75488	7.08248	5e-05	0.000341425	yes
XLOC_004962	XLOC_004962	Dgka	10:128706257-128744056	Uninfected	Chronic	OK	3.90248	9.88071	1.34023	6.72353	5e-05	0.000341425	yes
XLOC_004964	XLOC_004964	Tmem198b	10:128790952-128805500	Uninfected	Chronic	OK	4.08937	6.31659	0.627266	2.50581	5e-05	0.000341425	yes
XLOC_004965	XLOC_004965	Ormdl2	10:128805563-128821631	Uninfected	Chronic	OK	1.1671	3.37598	1.53238	2.05884	0.00085	0.00443779	yes
XLOC_004967	XLOC_004967	Bloc1s1,Rdh5	10:128908918-128925585	Uninfected	Chronic	OK	32.6028	45.9588	0.495347	1.63735	0.0052	0.0209659	yes
XLOC_005024	XLOC_005024	0	10:8158566-8160436	Uninfected	Chronic	OK	0.0734143	0.169025	1.2031	2.11842	0.0026	0.0116691	yes
XLOC_005027	XLOC_005027	0	10:8547665-8551268	Uninfected	Chronic	OK	0.271253	2.66587	3.2969	12.4995	5e-05	0.000341425	yes
XLOC_005042	XLOC_005042	0	10:8966176-8978449	Uninfected	Chronic	OK	0.136617	0.100847	-0.437971	-1.475	0.01105	0.0395232	yes
XLOC_005043	XLOC_005043	0	10:8978532-8994219	Uninfected	Chronic	OK	0.139627	0.0918527	-0.604183	-2.13426	0.0002	0.00122049	yes
XLOC_005050	XLOC_005050	0	10:9042107-9052684	Uninfected	Chronic	OK	0.140043	0.0937669	-0.578722	-1.87014	0.00145	0.00707414	yes
XLOC_005055	XLOC_005055	0	10:9081200-9084846	Uninfected	Chronic	OK	0.289767	0.201079	-0.527129	-1.60126	0.0103	0.0372574	yes
XLOC_005059	XLOC_005059	0	10:9090961-9091694	Uninfected	Chronic	OK	0.344323	0.153686	-1.16378	-2.11745	0.01445	0.0492287	yes
XLOC_005066	XLOC_005066	0	10:9113506-9117859	Uninfected	Chronic	OK	0.179503	0.0961387	-0.900817	-2.33647	0.00025	0.00149077	yes
XLOC_005073	XLOC_005073	0	10:9144208-9150824	Uninfected	Chronic	OK	0.329287	0.247677	-0.410883	-1.50493	0.0121	0.0425264	yes
XLOC_005075	XLOC_005075	0	10:9153773-9158553	Uninfected	Chronic	OK	0.232082	0.152946	-0.601612	-1.82011	0.0038	0.0160915	yes
XLOC_005080	XLOC_005080	0	10:9180617-9183632	Uninfected	Chronic	OK	0.426296	0.29317	-0.540118	-1.7435	0.0056	0.0223373	yes
XLOC_005084	XLOC_005084	0	10:9199369-9222244	Uninfected	Chronic	OK	0.222578	0.172942	-0.36402	-1.56041	0.0068	0.0263328	yes
XLOC_005095	XLOC_005095	0	10:9251574-9256352	Uninfected	Chronic	OK	0.140929	0.0927041	-0.604262	-1.5479	0.01155	0.0409748	yes
XLOC_005104	XLOC_005104	0	10:9358001-9360108	Uninfected	Chronic	OK	0.148422	0.0683847	-1.11796	-1.97942	0.00395	0.0166278	yes
XLOC_005111	XLOC_005111	0	10:9375935-9389029	Uninfected	Chronic	OK	0.227564	0.163458	-0.477351	-1.83584	0.00205	0.00956077	yes
XLOC_005116	XLOC_005116	0	10:9395812-9401461	Uninfected	Chronic	OK	0.368911	0.244248	-0.594925	-2.11653	0.0006	0.00327212	yes
XLOC_005122	XLOC_005122	0	10:9438226-9440900	Uninfected	Chronic	OK	0.360624	0.198232	-0.863307	-2.45534	0.00035	0.00201573	yes
XLOC_005123	XLOC_005123	0	10:9443299-9446036	Uninfected	Chronic	OK	0.254113	0.142685	-0.832642	-2.1272	0.0015	0.00728518	yes
XLOC_005125	XLOC_005125	0	10:9450230-9453042	Uninfected	Chronic	OK	0.158504	0.0969662	-0.708965	-1.55724	0.01425	0.0486743	yes
XLOC_005139	XLOC_005139	0	10:9481789-9483745	Uninfected	Chronic	OK	0.208608	0.119971	-0.798107	-1.70416	0.01045	0.0377173	yes
XLOC_005143	XLOC_005143	0	10:9493711-9506090	Uninfected	Chronic	OK	0.151251	0.111863	-0.435219	-1.50036	0.0106	0.0381488	yes
XLOC_005153	XLOC_005153	0	10:9539710-9542550	Uninfected	Chronic	OK	0.15494	0.0880656	-0.815063	-1.75869	0.00715	0.0274305	yes
XLOC_005161	XLOC_005161	0	10:9555267-9562923	Uninfected	Chronic	OK	0.170959	0.122442	-0.48156	-1.52846	0.0109	0.0390938	yes
XLOC_005162	XLOC_005162	0	10:9563005-9582582	Uninfected	Chronic	OK	0.405051	0.301075	-0.427977	-1.97143	0.0009	0.0046685	yes
XLOC_005163	XLOC_005163	0	10:9582697-9606279	Uninfected	Chronic	OK	0.58683	0.423842	-0.469417	-2.33253	5e-05	0.000341425	yes
XLOC_005164	XLOC_005164	0	10:9606570-9609903	Uninfected	Chronic	OK	0.405723	0.27758	-0.547593	-1.78716	0.0043	0.0178565	yes
XLOC_005167	XLOC_005167	0	10:9614167-9622125	Uninfected	Chronic	OK	0.360666	0.263966	-0.450312	-1.73658	0.00355	0.0152137	yes
XLOC_005175	XLOC_005175	0	10:9976641-10172042	Uninfected	Chronic	OK	0.182711	0.0991181	-0.882345	-1.69824	0.0035	0.0150427	yes
XLOC_005206	XLOC_005206	0	10:10178729-10179916	Uninfected	Chronic	OK	0.174962	0.0642149	-1.44606	-2.14489	0.00875	0.0325255	yes
XLOC_005292	XLOC_005292	0	10:22447522-22449555	Uninfected	Chronic	OK	0.0370777	0.640953	4.11159	6.12112	5e-05	0.000341425	yes
XLOC_005295	XLOC_005295	0	10:23423299-23424498	Uninfected	Chronic	OK	0.235708	0.0986089	-1.25721	-2.14384	0.00555	0.0221632	yes
XLOC_005298	XLOC_005298	0	10:24306888-24310168	Uninfected	Chronic	OK	0.164185	0.09688	-0.761051	-1.77696	0.0056	0.0223373	yes
XLOC_005337	XLOC_005337	0	10:26107743-26108689	Uninfected	Chronic	OK	1.55032	13.0826	3.07702	14.6753	5e-05	0.000341425	yes
XLOC_005382	XLOC_005382	0	10:32069219-32086248	Uninfected	Chronic	OK	0.166969	0.105754	-0.658874	-2.46727	5e-05	0.000341425	yes
XLOC_005385	XLOC_005385	0	10:32095686-32102796	Uninfected	Chronic	OK	0.161967	0.0965497	-0.746355	-2.22073	0.00035	0.00201573	yes
XLOC_005386	XLOC_005386	0	10:32102927-32131463	Uninfected	Chronic	OK	0.330442	0.235794	-0.48687	-2.28689	0.0001	0.000649316	yes
XLOC_005390	XLOC_005390	0	10:32148851-32161620	Uninfected	Chronic	OK	0.217044	0.154484	-0.490531	-1.86046	0.00135	0.00666303	yes
XLOC_005392	XLOC_005392	0	10:32163612-32176067	Uninfected	Chronic	OK	0.291358	0.221197	-0.397461	-1.60348	0.0061	0.0240168	yes
XLOC_005396	XLOC_005396	0	10:32420556-32434927	Uninfected	Chronic	OK	0.187957	0.135501	-0.4721	-1.77941	0.00285	0.0126158	yes
XLOC_005400	XLOC_005400	0	10:32455145-32467416	Uninfected	Chronic	OK	0.199839	0.120753	-0.72678	-2.6199	5e-05	0.000341425	yes
XLOC_005401	XLOC_005401	0	10:32468190-32478703	Uninfected	Chronic	OK	0.228101	0.146625	-0.63754	-2.3143	0.00015	0.000940456	yes
XLOC_005402	XLOC_005402	0	10:32478807-32481000	Uninfected	Chronic	OK	0.197247	0.102926	-0.93839	-1.99838	0.00375	0.0159292	yes
XLOC_005404	XLOC_005404	0	10:32487963-32499651	Uninfected	Chronic	OK	0.379289	0.264647	-0.519228	-2.16457	0.00045	0.0025271	yes
XLOC_005408	XLOC_005408	0	10:32532184-32550443	Uninfected	Chronic	OK	0.273798	0.207236	-0.401835	-1.71384	0.00325	0.0141467	yes
XLOC_005409	XLOC_005409	0	10:32550509-32558956	Uninfected	Chronic	OK	0.353595	0.27332	-0.371508	-1.45626	0.0138	0.0474579	yes
XLOC_005415	XLOC_005415	0	10:34898539-34898818	Uninfected	Chronic	OK	131.729	80.3078	-0.713961	-11.8793	5e-05	0.000341425	yes
XLOC_005419	XLOC_005419	0	10:38060815-38063360	Uninfected	Chronic	OK	0.0196806	0.240535	3.6114	3.95335	0.00065	0.0035124	yes
XLOC_005421	XLOC_005421	0	10:39198477-39199049	Uninfected	Chronic	OK	20.3211	27.0269	0.411413	3.00705	0.0004	0.00227526	yes
XLOC_005490	XLOC_005490	0	10:51526363-51536172	Uninfected	Chronic	OK	0.0144773	0.898543	5.95573	12.1347	5e-05	0.000341425	yes
XLOC_005495	XLOC_005495	0	10:54658819-54661197	Uninfected	Chronic	OK	0.0179944	0.153339	3.09111	3.68975	0.00645	0.0251703	yes
XLOC_005500	XLOC_005500	0	10:56497264-56497849	Uninfected	Chronic	OK	40.6058	65.4123	0.687875	5.49329	5e-05	0.000341425	yes
XLOC_005501	XLOC_005501	0	10:56497938-56498258	Uninfected	Chronic	OK	0.456744	4.06256	3.15293	9.99616	0.0008	0.00420759	yes
XLOC_005513	XLOC_005513	0	10:59256477-59257745	Uninfected	Chronic	OK	0.0995069	0.201998	1.02147	1.78688	0.0146	0.0496749	yes
XLOC_005526	XLOC_005526	0	10:59636956-59639360	Uninfected	Chronic	OK	0.0172909	0.156425	3.17739	3.52232	0.00595	0.0235208	yes
XLOC_005538	XLOC_005538	0	10:60238549-60240780	Uninfected	Chronic	OK	0.167003	0.0783702	-1.0915	-2.13213	0.0027	0.0120523	yes
XLOC_005541	XLOC_005541	0	10:61191990-61194037	Uninfected	Chronic	OK	0.0373786	0.169226	2.17867	3.01839	0.00045	0.0025271	yes
XLOC_005559	XLOC_005559	0	10:67581706-67586208	Uninfected	Chronic	OK	0.0910366	0.162717	0.837844	2.13856	0.0008	0.00420759	yes
XLOC_005578	XLOC_005578	0	10:71617750-71617965	Uninfected	Chronic	OK	14.6984	7.05207	-1.05954	-19.1122	0.0053	0.0213115	yes
XLOC_005579	XLOC_005579	0	10:71704288-71705750	Uninfected	Chronic	OK	8.59426	5.92323	-0.536988	-2.9365	5e-05	0.000341425	yes
XLOC_005608	XLOC_005608	0	10:77527163-77528310	Uninfected	Chronic	OK	0	0.185579	inf	-nan	5e-05	0.000341425	yes
XLOC_005609	XLOC_005609	0	10:77528363-77529066	Uninfected	Chronic	OK	0	0.341688	inf	-nan	5e-05	0.000341425	yes
XLOC_005611	XLOC_005611	0	10:77568192-77568926	Uninfected	Chronic	OK	0	0.192529	inf	-nan	5e-05	0.000341425	yes
XLOC_005622	XLOC_005622	0	10:77903088-77904128	Uninfected	Chronic	OK	0.257724	0.107835	-1.257	-2.16047	0.00575	0.0228252	yes
XLOC_005624	XLOC_005624	0	10:78083019-78083902	Uninfected	Chronic	OK	0.0630464	0.338804	2.42596	2.98817	0.00415	0.0173624	yes
XLOC_005632	XLOC_005632	0	10:78391412-78392983	Uninfected	Chronic	OK	0.162386	0.0594543	-1.44958	-2.24958	0.0033	0.0143364	yes
XLOC_005633	XLOC_005633	0	10:78414209-78420132	Uninfected	Chronic	OK	0.301294	0.191157	-0.656413	-2.24113	0.0002	0.00122049	yes
XLOC_005653	XLOC_005653	0	10:80944550-80945855	Uninfected	Chronic	OK	0.2285	0.107298	-1.09057	-2.03269	0.006	0.0236796	yes
XLOC_005662	XLOC_005662	0	10:81553234-81559370	Uninfected	Chronic	OK	0.347068	0.202156	-0.779752	-2.74081	5e-05	0.000341425	yes
XLOC_005715	XLOC_005715	0	10:82626323-82628266	Uninfected	Chronic	OK	0.171684	0.0797944	-1.1054	-2.06032	0.00375	0.0159292	yes
XLOC_005718	XLOC_005718	0	10:83372910-83375325	Uninfected	Chronic	OK	0.486199	0.32315	-0.589343	-1.8706	0.003	0.0131793	yes
XLOC_005719	XLOC_005719	0	10:84308534-84309465	Uninfected	Chronic	OK	1.8294	2.69391	0.558326	2.44066	0.001	0.00511692	yes
XLOC_005728	XLOC_005728	0	10:85227925-85231227	Uninfected	Chronic	OK	0.312287	0.157845	-0.984366	-2.73757	0.0001	0.000649316	yes
XLOC_005746	XLOC_005746	0	10:87493835-87496096	Uninfected	Chronic	OK	0.230527	0.121959	-0.918542	-2.08872	0.00205	0.00956077	yes
XLOC_005747	XLOC_005747	0	10:87966992-87967348	Uninfected	Chronic	OK	0.201169	0.924052	2.19957	4.04273	0.0145	0.0493775	yes
XLOC_005757	XLOC_005757	0	10:89844994-89845890	Uninfected	Chronic	OK	0.436658	0.697881	0.676477	1.91916	0.011	0.0393713	yes
XLOC_005763	XLOC_005763	0	10:89868288-89872916	Uninfected	Chronic	OK	0.479828	0.272084	-0.818463	-2.90803	5e-05	0.000341425	yes
XLOC_005764	XLOC_005764	0	10:91104804-91105446	Uninfected	Chronic	OK	1.14711	0.65607	-0.806077	-2.53389	0.0039	0.0164505	yes
XLOC_005768	XLOC_005768	0	10:93159257-93160574	Uninfected	Chronic	OK	0.357011	0.602223	0.75433	2.18013	0.0024	0.0109439	yes
XLOC_005780	XLOC_005780	0	10:96280508-96293144	Uninfected	Chronic	OK	0	0.140741	inf	-nan	5e-05	0.000341425	yes
XLOC_005817	XLOC_005817	0	10:107266625-107270183	Uninfected	Chronic	OK	0.734493	0.50536	-0.539436	-2.07291	0.0012	0.00600211	yes
XLOC_005833	XLOC_005833	0	10:110013926-110136011	Uninfected	Chronic	OK	0.331689	0.257544	-0.365013	-2.00845	0.00075	0.003978	yes
XLOC_005858	XLOC_005858	0	10:114388697-114391716	Uninfected	Chronic	OK	0.271637	0.18384	-0.563232	-1.58749	0.0113	0.0402749	yes
XLOC_005861	XLOC_005861	0	10:114819559-114824671	Uninfected	Chronic	OK	0.526391	0.379336	-0.472659	-1.8198	0.0023	0.0105679	yes
XLOC_005862	XLOC_005862	0	10:115269942-115270182	Uninfected	Chronic	OK	122.276	203.63	0.735811	19.599	5e-05	0.000341425	yes
XLOC_005872	XLOC_005872	0	10:116289280-116292495	Uninfected	Chronic	OK	0.0505423	0.157859	1.64307	3.14431	5e-05	0.000341425	yes
XLOC_005878	XLOC_005878	0	10:116972802-116972979	Uninfected	Chronic	OK	43.3314	76.2144	0.81465	54.373	0.0115	0.040853	yes
XLOC_005892	XLOC_005892	0	10:117890093-117890672	Uninfected	Chronic	OK	0.0357861	0.20768	2.53689	1.8392	0.01235	0.0432547	yes
XLOC_005894	XLOC_005894	0	10:117892096-117894727	Uninfected	Chronic	OK	0.069856	0.207959	1.57384	3.24386	5e-05	0.000341425	yes
XLOC_005914	XLOC_005914	0	10:120979603-120981206	Uninfected	Chronic	OK	0.58609	0.403976	-0.536854	-1.66039	0.0145	0.0493775	yes
XLOC_005934	XLOC_005934	0	10:122968605-122973574	Uninfected	Chronic	OK	0.184755	0.126915	-0.541751	-1.55917	0.0107	0.0384645	yes
XLOC_005953	XLOC_005953	0	10:126816543-126818125	Uninfected	Chronic	OK	0.182125	0.0525496	-1.79318	-2.49754	0.0029	0.0128082	yes
XLOC_005958	XLOC_005958	0	10:126846181-126847294	Uninfected	Chronic	OK	0.363882	0.185091	-0.975238	-2.1001	0.004	0.0168157	yes
XLOC_005959	XLOC_005959	0	10:126847696-126850023	Uninfected	Chronic	OK	0.448727	0.254178	-0.819999	-2.43704	0.0002	0.00122049	yes
XLOC_005977	XLOC_005977	0	10:127078112-127078822	Uninfected	Chronic	OK	0.705917	1.38131	0.968467	3.2319	5e-05	0.000341425	yes
XLOC_005978	XLOC_005978	0	10:127140251-127151419	Uninfected	Chronic	OK	0.0523166	0.387203	2.88775	2.72271	0.00995	0.0361499	yes
XLOC_005990	XLOC_005990	0	10:128011741-128012221	Uninfected	Chronic	OK	13.9191	17.9184	0.364381	2.65954	0.0082	0.0308174	yes
XLOC_005998	XLOC_005998	0	10:128445460-128445682	Uninfected	Chronic	OK	50.3708	25.3992	-0.987806	-26.3035	5e-05	0.000341425	yes
XLOC_006018	XLOC_006018	Pik3ip1	11:3288873-3342971	Uninfected	Chronic	OK	13.9975	26.2732	0.908421	2.60031	5e-05	0.000341425	yes
XLOC_006028	XLOC_006028	Dusp18	11:3895239-3901296	Uninfected	Chronic	OK	7.28071	5.52095	-0.399162	-2.16088	0.0001	0.000649316	yes
XLOC_006033	XLOC_006033	Sec14l3,Sec14l4	11:4031461-4078993	Uninfected	Chronic	OK	0.94179	0.542932	-0.794634	-2.06118	0.00015	0.000940456	yes
XLOC_006038	XLOC_006038	Gatsl3,Tbc1d10a	11:4186336-4222420	Uninfected	Chronic	OK	11.9936	18.4809	0.623774	3.31477	5e-05	0.000341425	yes
XLOC_006040	XLOC_006040	Lif	11:4257556-4272592	Uninfected	Chronic	OK	0.193457	2.01508	3.38075	6.95305	5e-05	0.000341425	yes
XLOC_006043	XLOC_006043	0	11:4298096-4306457	Uninfected	Chronic	OK	0	0.358282	inf	-nan	5e-05	0.000341425	yes
XLOC_006047	XLOC_006047	Ascc2	11:4637746-4685888	Uninfected	Chronic	OK	7.55781	11.9209	0.657448	3.44732	5e-05	0.000341425	yes
XLOC_006049	XLOC_006049	0	11:4747225-4751471	Uninfected	Chronic	OK	0.177557	0.107643	-0.722028	-1.78753	0.0022	0.010171	yes
XLOC_006062	XLOC_006062	Xbp1	11:5520593-5542297	Uninfected	Chronic	OK	31.1998	41.7843	0.421423	2.18887	0.0007	0.00374768	yes
XLOC_006064	XLOC_006064	Gm11964	11:5569683-5689337	Uninfected	Chronic	OK	16.8407	24.3796	0.533717	2.29076	5e-05	0.000341425	yes
XLOC_006066	XLOC_006066	Dbnl	11:5788487-5800962	Uninfected	Chronic	OK	24.3519	48.3141	0.988408	5.50134	5e-05	0.000341425	yes
XLOC_006081	XLOC_006081	Ramp3	11:6650147-6677475	Uninfected	Chronic	OK	7.52612	5.20443	-0.532165	-2.39846	0.0001	0.000649316	yes
XLOC_006083	XLOC_006083	Adcy1	11:7063488-7182145	Uninfected	Chronic	OK	45.518	29.8092	-0.610678	-2.70065	5e-05	0.000341425	yes
XLOC_006086	XLOC_006086	Gm11992	11:9016053-9069356	Uninfected	Chronic	OK	0.464188	0.717971	0.629218	1.98244	0.00035	0.00201573	yes
XLOC_006087	XLOC_006087	Upp1	11:9117912-9136298	Uninfected	Chronic	OK	1.82961	39.2981	4.42485	17.4901	5e-05	0.000341425	yes
XLOC_006091	XLOC_006091	Vwc2	11:11113989-11278522	Uninfected	Chronic	OK	3.50018	2.22495	-0.653661	-2.2071	0.00115	0.0057797	yes
XLOC_006097	XLOC_006097	Ikzf1	11:11642202-11773041	Uninfected	Chronic	OK	0.869359	15.0654	4.11515	14.1744	5e-05	0.000341425	yes
XLOC_006108	XLOC_006108	Gm12009	11:15049157-15050257	Uninfected	Chronic	OK	0.857907	1.32504	0.627137	2.29107	0.00125	0.00621943	yes
XLOC_006113	XLOC_006113	Vstm2a	11:16257371-16427310	Uninfected	Chronic	OK	32.1674	26.78	-0.264443	-1.45665	0.0105	0.0378672	yes
XLOC_006115	XLOC_006115	Akt2-ps	11:16514451-16516040	Uninfected	Chronic	OK	22.8871	28.7184	0.327444	1.78982	0.00135	0.00666303	yes
XLOC_006116	XLOC_006116	Egfr	11:16752202-16918158	Uninfected	Chronic	OK	2.26445	2.98967	0.40083	1.48442	0.0127	0.0442628	yes
XLOC_006117	XLOC_006117	Fbxo48	11:16951338-16958900	Uninfected	Chronic	OK	0.483244	0.799227	0.725854	2.25701	0.0001	0.000649316	yes
XLOC_006120	XLOC_006120	Ppp3r1,Wdr92	11:17159262-17233796	Uninfected	Chronic	OK	246.993	202.633	-0.285602	-1.6544	0.00735	0.0280741	yes
XLOC_006130	XLOC_006130	Glns-ps1	11:19720354-19721472	Uninfected	Chronic	OK	49.0048	35.5026	-0.464996	-3.12928	5e-05	0.000341425	yes
XLOC_006132	XLOC_006132	Spred2	11:19924069-20036626	Uninfected	Chronic	OK	17.133	13.7901	-0.313149	-1.69298	0.00525	0.0211349	yes
XLOC_006140	XLOC_006140	Peli1	11:21091290-21150323	Uninfected	Chronic	OK	10.7739	15.4157	0.516865	2.70877	5e-05	0.000341425	yes
XLOC_006143	XLOC_006143	Vps54	11:21239266-21321136	Uninfected	Chronic	OK	11.8022	21.8994	0.891831	4.22344	5e-05	0.000341425	yes
XLOC_006159	XLOC_006159	Cct4	11:22990518-23003780	Uninfected	Chronic	OK	38.5845	48.2083	0.321257	1.6977	0.0034	0.0146773	yes
XLOC_006163	XLOC_006163	Xpo1	11:23255922-23298249	Uninfected	Chronic	OK	19.8944	26.3697	0.406516	2.22529	0.0001	0.000649316	yes
XLOC_006168	XLOC_006168	Bcl11a	11:24078055-24177357	Uninfected	Chronic	OK	32.0553	23.9215	-0.422254	-1.54091	0.0146	0.0496749	yes
XLOC_006179	XLOC_006179	Gm12070	11:26785107-26787814	Uninfected	Chronic	OK	0.416587	0.720315	0.790008	1.75641	0.00235	0.0107597	yes
XLOC_006192	XLOC_006192	Efemp1	11:28853203-28926743	Uninfected	Chronic	OK	6.38268	8.96916	0.49081	2.47257	0.0001	0.000649316	yes
XLOC_006194	XLOC_006194	Pnpt1	11:29130743-29161828	Uninfected	Chronic	OK	6.27746	10.9203	0.798765	4.08825	5e-05	0.000341425	yes
XLOC_006195	XLOC_006195	Smek2	11:29170908-29220797	Uninfected	Chronic	OK	10.2068	13.0487	0.354369	1.81065	0.00245	0.0111378	yes
XLOC_006212	XLOC_006212	Psme4	11:30771725-30880361	Uninfected	Chronic	OK	12.2503	15.5114	0.340506	1.53517	0.0097	0.03541	yes
XLOC_006213	XLOC_006213	Gpr75	11:30884867-30895345	Uninfected	Chronic	OK	4.18772	3.21826	-0.379883	-1.79237	0.0021	0.00976489	yes
XLOC_006215	XLOC_006215	Stc2	11:31356746-31375510	Uninfected	Chronic	OK	0.0479704	0.321231	2.7434	3.55384	5e-05	0.000341425	yes
XLOC_006219	XLOC_006219	Nsg2	11:31999756-32059202	Uninfected	Chronic	OK	245.144	191.197	-0.358574	-1.98152	0.00065	0.0035124	yes
XLOC_006224	XLOC_006224	Hba-a1	11:32283510-32284465	Uninfected	Chronic	OK	58.3385	101.276	0.795778	2.75764	5e-05	0.000341425	yes
XLOC_006227	XLOC_006227	Sh3pxd2b	11:32347819-32428173	Uninfected	Chronic	OK	3.5856	8.1188	1.17905	6.36545	5e-05	0.000341425	yes
XLOC_006229	XLOC_006229	Stk10	11:32533304-32624588	Uninfected	Chronic	OK	1.99151	8.99978	2.17603	10.7722	5e-05	0.000341425	yes
XLOC_006242	XLOC_006242	Lcp2	11:33625716-34098554	Uninfected	Chronic	OK	0.565132	21.2048	5.22966	6.09394	5e-05	0.000341425	yes
XLOC_006274	XLOC_006274	Gabrb2	11:42419561-42636426	Uninfected	Chronic	OK	44.0265	32.8214	-0.423734	-1.65755	0.0057	0.0226583	yes
XLOC_006278	XLOC_006278	Gm12148	11:43370297-43396677	Uninfected	Chronic	OK	0.0167967	0.983407	5.87154	5.2165	5e-05	0.000341425	yes
XLOC_006279	XLOC_006279	Gm12148	11:43370297-43396677	Uninfected	Chronic	OK	0.0445599	0.804281	4.17388	2.66208	5e-05	0.000341425	yes
XLOC_006282	XLOC_006282	4933415A04Rik,Ccnjl	11:43528501-43589370	Uninfected	Chronic	OK	1.27928	0.919522	-0.476371	-1.83028	0.00205	0.00956077	yes
XLOC_006300	XLOC_006300	Clint1	11:45851725-45910625	Uninfected	Chronic	OK	16.3407	26.9544	0.722054	4.02826	5e-05	0.000341425	yes
XLOC_006303	XLOC_006303	Adam19	11:46055991-46147343	Uninfected	Chronic	OK	4.99844	8.35566	0.741276	3.94493	5e-05	0.000341425	yes
XLOC_006306	XLOC_006306	Fam71b	11:46396410-46408967	Uninfected	Chronic	OK	0.0717125	0.672372	3.22896	4.09928	5e-05	0.000341425	yes
XLOC_006307	XLOC_006307	Med7	11:46436924-46448603	Uninfected	Chronic	OK	9.91211	15.1415	0.611242	2.15996	0.00015	0.000940456	yes
XLOC_006308	XLOC_006308	Havcr2	11:46454934-46484993	Uninfected	Chronic	OK	0.95562	10.0596	3.396	13.9125	5e-05	0.000341425	yes
XLOC_006313	XLOC_006313	Gm12174	11:46727804-46728667	Uninfected	Chronic	OK	33.1517	52.5346	0.664185	3.33802	5e-05	0.000341425	yes
XLOC_006314	XLOC_006314	Havcr1	11:46735079-46779578	Uninfected	Chronic	OK	0	0.167601	inf	-nan	5e-05	0.000341425	yes
XLOC_006322	XLOC_006322	Gm25296,Gnb2l1,Snord95,Snord96a	11:48800331-48817388	Uninfected	Chronic	OK	134.541	288.688	1.10146	6.18447	5e-05	0.000341425	yes
XLOC_006323	XLOC_006323	Trim7	11:48825345-48853493	Uninfected	Chronic	OK	1.09307	1.96099	0.843187	1.65247	0.007	0.026954	yes
XLOC_006325	XLOC_006325	Ifi47,Olfr56	11:48872150-49135387	Uninfected	Chronic	OK	0.373751	137.251	8.52053	11.2618	5e-05	0.000341425	yes
XLOC_006329	XLOC_006329	Mgat1	11:49244190-49263030	Uninfected	Chronic	OK	19.3939	29.0547	0.583171	2.84158	5e-05	0.000341425	yes
XLOC_006346	XLOC_006346	Flt4	11:49609262-49652739	Uninfected	Chronic	OK	0.692217	1.84339	1.41306	6.33415	5e-05	0.000341425	yes
XLOC_006356	XLOC_006356	Rasgef1c	11:49901834-49980994	Uninfected	Chronic	OK	14.3367	10.6654	-0.426768	-2.26098	5e-05	0.000341425	yes
XLOC_006357	XLOC_006357	Rnf130	11:50025345-50125766	Uninfected	Chronic	OK	31.4451	46.319	0.558767	2.1501	0.0002	0.00122049	yes
XLOC_006369	XLOC_006369	Adamts2	11:50591028-50807647	Uninfected	Chronic	OK	2.76326	2.03772	-0.439417	-1.74436	0.00165	0.00791919	yes
XLOC_006380	XLOC_006380	Zfp354a	11:51059256-51072956	Uninfected	Chronic	OK	3.94432	2.67523	-0.560111	-2.22479	0.0002	0.00122049	yes
XLOC_006381	XLOC_006381	9230009I02Rik	11:51085086-51091833	Uninfected	Chronic	OK	0.512031	0.258683	-0.985048	-2.0309	0.0009	0.0046685	yes
XLOC_006386	XLOC_006386	Col23a1	11:51289919-51584520	Uninfected	Chronic	OK	3.95439	5.44122	0.460477	2.11345	0.0007	0.00374768	yes
XLOC_006391	XLOC_006391	0	11:51897685-51909604	Uninfected	Chronic	OK	1.51603	0.900916	-0.750837	-2.55822	5e-05	0.000341425	yes
XLOC_006402	XLOC_006402	9530068E07Rik	11:52396427-52408728	Uninfected	Chronic	OK	30.4372	43.3515	0.510244	2.98897	5e-05	0.000341425	yes
XLOC_006405	XLOC_006405	Fstl4	11:52762100-53194855	Uninfected	Chronic	OK	8.94377	5.82055	-0.619726	-3.07344	5e-05	0.000341425	yes
XLOC_006412	XLOC_006412	Sowaha	11:53476578-53481097	Uninfected	Chronic	OK	13.9034	10.4568	-0.410992	-1.71089	0.00575	0.0228252	yes
XLOC_006420	XLOC_006420	Il5	11:53720793-53725106	Uninfected	Chronic	OK	0.143581	0.323625	1.17246	2.14245	0.0015	0.00728518	yes
XLOC_006422	XLOC_006422	Irf1	11:53769888-53782981	Uninfected	Chronic	OK	3.06837	152.206	5.63241	21.4907	5e-05	0.000341425	yes
XLOC_006442	XLOC_006442	Gm12230	11:54910784-54962917	Uninfected	Chronic	OK	0.246411	0.73454	1.57578	1.55404	0.0073	0.0279035	yes
XLOC_006443	XLOC_006443	Gm2a	11:55098114-55113029	Uninfected	Chronic	OK	13.3033	38.4667	1.53183	9.10486	5e-05	0.000341425	yes
XLOC_006445	XLOC_006445	Gm12233	11:55124814-55151708	Uninfected	Chronic	OK	0	0.385262	inf	-nan	5e-05	0.000341425	yes
XLOC_006447	XLOC_006447	G3bp1	11:55463350-55608577	Uninfected	Chronic	OK	7.49613	10.0387	0.421347	1.5316	0.0118	0.0416636	yes
XLOC_006454	XLOC_006454	Gria1	11:57011386-57330244	Uninfected	Chronic	OK	75.8694	61.4707	-0.303618	-1.70221	0.00325	0.0141467	yes
XLOC_006456	XLOC_006456	Mfap3	11:57518663-57533815	Uninfected	Chronic	OK	5.38981	7.16954	0.411646	1.92587	0.001	0.00511692	yes
XLOC_006465	XLOC_006465	Larp1	11:58009063-58062034	Uninfected	Chronic	OK	21.5037	27.0343	0.33021	1.57353	0.007	0.026954	yes
XLOC_006466	XLOC_006466	Gm12247	11:58092185-58098026	Uninfected	Chronic	OK	0.231879	1.06287	2.19652	3.62126	5e-05	0.000341425	yes
XLOC_006470	XLOC_006470	Gm12250	11:58183811-58192759	Uninfected	Chronic	OK	0.234302	77.943	8.3779	21.1385	5e-05	0.000341425	yes
XLOC_006471	XLOC_006471	Igtp,Irgm2	11:58199255-58222782	Uninfected	Chronic	OK	1.63578	381.662	7.86617	36.8395	5e-05	0.000341425	yes
XLOC_006512	XLOC_006512	4933439C10Rik	11:59485390-59526751	Uninfected	Chronic	OK	6.36034	4.07461	-0.642443	-2.11194	0.0016	0.00770992	yes
XLOC_006513	XLOC_006513	Nlrp3	11:59541567-59566956	Uninfected	Chronic	OK	0.268048	4.3302	4.01387	12.637	5e-05	0.000341425	yes
XLOC_006526	XLOC_006526	Gid4	11:60400625-60453026	Uninfected	Chronic	OK	14.1176	11.1208	-0.344233	-1.80103	0.003	0.0131793	yes
XLOC_006531	XLOC_006531	Alkbh5	11:60536079-60558514	Uninfected	Chronic	OK	12.0486	18.3357	0.605785	3.32141	5e-05	0.000341425	yes
XLOC_006537	XLOC_006537	Smcr8	11:60740057-60811718	Uninfected	Chronic	OK	6.60501	8.44847	0.355129	1.76789	0.00165	0.00791919	yes
XLOC_006542	XLOC_006542	Map2k3	11:60932032-60952811	Uninfected	Chronic	OK	5.67147	11.9843	1.07935	4.46856	5e-05	0.000341425	yes
XLOC_006543	XLOC_006543	Kcnj12	11:61021970-61073431	Uninfected	Chronic	OK	5.81051	3.2888	-0.821102	-3.68357	5e-05	0.000341425	yes
XLOC_006544	XLOC_006544	Tnfrsf13b	11:61126754-61149592	Uninfected	Chronic	OK	0.742218	3.15898	2.08955	4.97038	5e-05	0.000341425	yes
XLOC_006551	XLOC_006551	Grap	11:61653264-61720826	Uninfected	Chronic	OK	1.88361	8.28015	2.13616	9.78575	5e-05	0.000341425	yes
XLOC_006552	XLOC_006552	Fam83g	11:61653264-61720826	Uninfected	Chronic	OK	0.0557175	0.227482	2.02955	2.30038	0.0004	0.00227526	yes
XLOC_006563	XLOC_006563	Trpv2	11:62574485-62600515	Uninfected	Chronic	OK	5.67166	10.617	0.904539	4.51768	5e-05	0.000341425	yes
XLOC_006564	XLOC_006564	2410006H16Rik	11:62600605-62648523	Uninfected	Chronic	OK	23.4852	40.0497	0.77004	3.69011	0.00095	0.00489303	yes
XLOC_006579	XLOC_006579	0	11:63053910-63055346	Uninfected	Chronic	OK	0.059095	0.249277	2.07664	3.07683	0.0006	0.00327212	yes
XLOC_006584	XLOC_006584	0	11:63619179-63659415	Uninfected	Chronic	OK	0.0489529	2.55161	5.70387	6.45276	5e-05	0.000341425	yes
XLOC_006603	XLOC_006603	Sco1,Tmem220	11:67025153-67068150	Uninfected	Chronic	OK	3.51677	5.18992	0.561462	1.69251	0.00355	0.0152137	yes
XLOC_006604	XLOC_006604	Myh3	11:67078299-67102291	Uninfected	Chronic	OK	0.455741	0.26864	-0.762541	-2.69237	5e-05	0.000341425	yes
XLOC_006605	XLOC_006605	Myh2	11:67171026-67199234	Uninfected	Chronic	OK	0.225059	0.0780941	-1.52702	-3.675	5e-05	0.000341425	yes
XLOC_006606	XLOC_006606	Myh1	11:67200051-67237573	Uninfected	Chronic	OK	0.162689	0.0912451	-0.834299	-1.49876	0.00255	0.0115372	yes
XLOC_006607	XLOC_006607	Myh4	11:67238028-67260446	Uninfected	Chronic	OK	0.133926	0.0880799	-0.604553	-1.5892	0.0061	0.0240168	yes
XLOC_006616	XLOC_006616	Stx8	11:67966192-68400823	Uninfected	Chronic	OK	18.9712	27.8197	0.552296	2.1555	0.006	0.0236796	yes
XLOC_006619	XLOC_006619	Pik3r5	11:68432120-68497849	Uninfected	Chronic	OK	1.04072	8.67147	3.0587	11.7639	5e-05	0.000341425	yes
XLOC_006620	XLOC_006620	Pik3r6	11:68503018-68554369	Uninfected	Chronic	OK	1.10847	4.2126	1.92614	6.88428	5e-05	0.000341425	yes
XLOC_006621	XLOC_006621	Mfsd6l	11:68555388-68558244	Uninfected	Chronic	OK	0.0416449	0.169587	2.02581	2.73067	0.00045	0.0025271	yes
XLOC_006622	XLOC_006622	Ccdc42	11:68562234-68597966	Uninfected	Chronic	OK	0.517098	0.324391	-0.672703	-1.3517	0.01165	0.0412409	yes
XLOC_006630	XLOC_006630	Aurkb	11:69045646-69051875	Uninfected	Chronic	OK	0.25302	2.21748	3.1316	4.46434	5e-05	0.000341425	yes
XLOC_006636	XLOC_006636	Vamp2	11:69088489-69092384	Uninfected	Chronic	OK	374.042	286.483	-0.384749	-1.9074	0.00085	0.00443779	yes
XLOC_006639	XLOC_006639	Aloxe3	11:69125555-69149256	Uninfected	Chronic	OK	4.16122	2.93701	-0.50266	-1.70662	0.01195	0.0420937	yes
XLOC_006640	XLOC_006640	Alox12b	11:69151537-69169792	Uninfected	Chronic	OK	1.56715	0.849691	-0.88313	-3.34483	5e-05	0.000341425	yes
XLOC_006645	XLOC_006645	A030009H04Rik	11:69340460-69342641	Uninfected	Chronic	OK	46.0458	37.0349	-0.314186	-1.76546	0.00195	0.00916807	yes
XLOC_006651	XLOC_006651	Trp53	11:69554086-69591873	Uninfected	Chronic	OK	8.2311	16.5909	1.01124	1.83229	0.00385	0.016268	yes
XLOC_006657	XLOC_006657	Plscr3	11:69846375-69858730	Uninfected	Chronic	OK	9.15664	19.4289	1.08532	6.13643	5e-05	0.000341425	yes
XLOC_006660	XLOC_006660	Ybx2	11:69935795-69941605	Uninfected	Chronic	OK	1.97202	1.10087	-0.841026	-2.85817	5e-05	0.000341425	yes
XLOC_006663	XLOC_006663	Ctdnep1	11:69968221-69990601	Uninfected	Chronic	OK	38.3978	49.7024	0.372292	1.51566	0.00895	0.0331079	yes
XLOC_006664	XLOC_006664	Gabarap	11:69991142-69994951	Uninfected	Chronic	OK	80.558	130.41	0.694957	4.60078	5e-05	0.000341425	yes
XLOC_006665	XLOC_006665	Phf23	11:69995776-70000009	Uninfected	Chronic	OK	16.0297	19.635	0.29268	1.44295	0.0098	0.0357043	yes
XLOC_006667	XLOC_006667	Dlg4	11:70017084-70049949	Uninfected	Chronic	OK	229.9	161.766	-0.507097	-1.76482	0.0026	0.0116691	yes
XLOC_006669	XLOC_006669	Asgr2	11:70089592-70106267	Uninfected	Chronic	OK	0.0465886	0.941424	4.3368	2.54329	5e-05	0.000341425	yes
XLOC_006671	XLOC_006671	Slc16a11	11:70211748-70221042	Uninfected	Chronic	OK	7.6909	4.59083	-0.744396	-2.63419	0.00035	0.00201573	yes
XLOC_006676	XLOC_006676	Arrb2	11:70432634-70440828	Uninfected	Chronic	OK	25.4153	47.971	0.916464	4.18924	5e-05	0.000341425	yes
XLOC_006678	XLOC_006678	Zmynd15	11:70451891-70466202	Uninfected	Chronic	OK	0.0919933	3.82637	5.37831	2.97457	5e-05	0.000341425	yes
XLOC_006681	XLOC_006681	Psmb6	11:70525366-70527858	Uninfected	Chronic	OK	88.2664	105.738	0.260555	1.8258	0.01265	0.0441082	yes
XLOC_006688	XLOC_006688	Kif1c	11:70700547-70731964	Uninfected	Chronic	OK	16.6255	23.4733	0.497619	2.70582	5e-05	0.000341425	yes
XLOC_006700	XLOC_006700	Fam64a	11:72042031-72047370	Uninfected	Chronic	OK	0.301851	1.4336	2.24774	4.04881	5e-05	0.000341425	yes
XLOC_006701	XLOC_006701	Txndc17	11:72207546-72210015	Uninfected	Chronic	OK	21.492	36.9006	0.779845	4.10949	5e-05	0.000341425	yes
XLOC_006703	XLOC_006703	Slc13a5	11:72238921-72268575	Uninfected	Chronic	OK	0.524744	0.296968	-0.821306	-2.28835	0.0001	0.000649316	yes
XLOC_006706	XLOC_006706	Xaf1	11:72301406-72313750	Uninfected	Chronic	OK	3.25127	82.8103	4.67074	14.215	5e-05	0.000341425	yes
XLOC_006710	XLOC_006710	Mybbp1a	11:72441354-72489904	Uninfected	Chronic	OK	18.1559	24.6358	0.440316	1.78027	0.00585	0.0231722	yes
XLOC_006713	XLOC_006713	Ankfy1	11:72690005-72772146	Uninfected	Chronic	OK	12.1387	20.5784	0.761521	2.87539	5e-05	0.000341425	yes
XLOC_006717	XLOC_006717	Atp2a3	11:72961168-72993044	Uninfected	Chronic	OK	2.40218	10.5494	2.13474	8.49023	5e-05	0.000341425	yes
XLOC_006718	XLOC_006718	P2rx1	11:72999052-73015200	Uninfected	Chronic	OK	0.213704	0.617066	1.52981	3.55696	5e-05	0.000341425	yes
XLOC_006719	XLOC_006719	Camkk1	11:73015560-73042397	Uninfected	Chronic	OK	25.989	19.8488	-0.388845	-1.91079	0.0007	0.00374768	yes
XLOC_006720	XLOC_006720	1200014J11Rik,RP23-263M10.13	11:73045329-73089554	Uninfected	Chronic	OK	5.83346	7.74728	0.409338	1.52707	0.01355	0.0467213	yes
XLOC_006721	XLOC_006721	Itgae	11:73090539-73147592	Uninfected	Chronic	OK	0.0637749	2.34374	5.19968	10.7926	5e-05	0.000341425	yes
XLOC_006722	XLOC_006722	P2rx5	11:73160076-73173108	Uninfected	Chronic	OK	0.297094	0.575832	0.954731	2.6583	5e-05	0.000341425	yes
XLOC_006723	XLOC_006723	Tax1bp3	11:73177082-73183162	Uninfected	Chronic	OK	1.40191	2.95316	1.07486	4.02418	5e-05	0.000341425	yes
XLOC_006725	XLOC_006725	Shpk	11:73199437-73224905	Uninfected	Chronic	OK	1.49018	1.94481	0.384146	1.62705	0.00425	0.0177004	yes
XLOC_006752	XLOC_006752	Gm22993	11:74612969-74619516	Uninfected	Chronic	OK	0.205989	0.105662	-0.963116	-2.72806	5e-05	0.000341425	yes
XLOC_006753	XLOC_006753	E130309D14Rik	11:74619604-74641516	Uninfected	Chronic	OK	9.47426	7.2801	-0.380054	-2.18431	0.00025	0.00149077	yes
XLOC_006759	XLOC_006759	1700016P03Rik	11:75172559-75191241	Uninfected	Chronic	OK	3.79746	1.56898	-1.27521	-1.83126	0.00855	0.0319374	yes
XLOC_006762	XLOC_006762	Rtn4rl1	11:75193782-75267769	Uninfected	Chronic	OK	16.9532	11.7741	-0.525935	-2.90167	5e-05	0.000341425	yes
XLOC_006773	XLOC_006773	Scarf1	11:75513539-75527742	Uninfected	Chronic	OK	1.08635	6.2121	2.5156	10.4127	5e-05	0.000341425	yes
XLOC_006774	XLOC_006774	Slc43a2	11:75527974-75577575	Uninfected	Chronic	OK	13.5756	24.8167	0.870293	3.32931	5e-05	0.000341425	yes
XLOC_006778	XLOC_006778	Myo1c	11:75650503-75673910	Uninfected	Chronic	OK	4.75614	11.8763	1.32022	5.44243	5e-05	0.000341425	yes
XLOC_006782	XLOC_006782	Gm16075	11:75830998-75938429	Uninfected	Chronic	OK	0.998227	0.434286	-1.20072	-2.65936	0.00025	0.00149077	yes
XLOC_006783	XLOC_006783	1700016K19Rik	11:75999904-76004234	Uninfected	Chronic	OK	1.58269	0.903109	-0.809411	-2.32097	0.0001	0.000649316	yes
XLOC_006793	XLOC_006793	Bhlha9,Tusc5	11:76659661-76698664	Uninfected	Chronic	OK	0.926944	0.653994	-0.503205	-1.664	0.00885	0.0328116	yes
XLOC_006799	XLOC_006799	Gm12345	11:77089914-77216056	Uninfected	Chronic	OK	5.75214	8.76374	0.607447	2.37688	0.002	0.00936102	yes
XLOC_006802	XLOC_006802	Coro6	11:77462410-77470484	Uninfected	Chronic	OK	25.3395	17.9199	-0.49982	-2.56285	5e-05	0.000341425	yes
XLOC_006804	XLOC_006804	Git1	11:77493561-77507786	Uninfected	Chronic	OK	102.649	72.4892	-0.501883	-2.68406	5e-05	0.000341425	yes
XLOC_006808	XLOC_006808	Nufip2	11:77684947-77741921	Uninfected	Chronic	OK	9.55548	12.7591	0.417132	2.01049	0.0006	0.00327212	yes
XLOC_006813	XLOC_006813	Sez6	11:77930799-77979048	Uninfected	Chronic	OK	100.09	69.452	-0.527215	-1.94696	0.00125	0.00621943	yes
XLOC_006820	XLOC_006820	Tlcd1	11:78176710-78184619	Uninfected	Chronic	OK	12.0447	8.64906	-0.477778	-2.12198	0.0036	0.0153964	yes
XLOC_006824	XLOC_006824	2610507B11Rik	11:78261751-78290623	Uninfected	Chronic	OK	56.9396	82.5488	0.535814	2.08464	0.00105	0.0053379	yes
XLOC_006825	XLOC_006825	BC030499	11:78290840-78296805	Uninfected	Chronic	OK	6.99493	4.08675	-0.775358	-3.62453	5e-05	0.000341425	yes
XLOC_006826	XLOC_006826	Spag5	11:78298667-78322457	Uninfected	Chronic	OK	6.55831	4.58253	-0.517181	-1.69331	0.004	0.0168157	yes
XLOC_006833	XLOC_006833	Vtn	11:78498892-78502324	Uninfected	Chronic	OK	44.6063	57.4408	0.364828	2.02022	0.0005	0.00277408	yes
XLOC_006834	XLOC_006834	Sebox	11:78503448-78505081	Uninfected	Chronic	OK	0.910118	1.24112	0.447517	1.41995	0.01355	0.0467213	yes
XLOC_006842	XLOC_006842	Nos2	11:78920786-78961815	Uninfected	Chronic	OK	0.162775	29.7006	7.51147	25.5262	5e-05	0.000341425	yes
XLOC_006846	XLOC_006846	Rab11fip4	11:79591211-79698023	Uninfected	Chronic	OK	56.172	45.4311	-0.306173	-1.73301	0.00375	0.0159292	yes
XLOC_006854	XLOC_006854	Suz12	11:79993105-80034123	Uninfected	Chronic	OK	9.4075	12.7608	0.439833	2.3017	0.0002	0.00122049	yes
XLOC_006855	XLOC_006855	Atad5	11:80089399-80135794	Uninfected	Chronic	OK	1.06666	1.43672	0.429681	1.82604	0.00115	0.0057797	yes
XLOC_006856	XLOC_006856	Adap2	11:80154078-80180814	Uninfected	Chronic	OK	2.33434	16.0155	2.77839	11.2927	5e-05	0.000341425	yes
XLOC_006857	XLOC_006857	Rnf135	11:80183823-80199757	Uninfected	Chronic	OK	1.6948	7.5092	2.14754	9.08297	5e-05	0.000341425	yes
XLOC_006861	XLOC_006861	Psmd11	11:80428614-80476631	Uninfected	Chronic	OK	12.6933	15.4301	0.281682	1.47667	0.01085	0.0389323	yes
XLOC_006862	XLOC_006862	Cdk5r1	11:80477045-80481179	Uninfected	Chronic	OK	61.364	42.3013	-0.536691	-2.91788	5e-05	0.000341425	yes
XLOC_006863	XLOC_006863	Tmem98	11:80809732-80822033	Uninfected	Chronic	OK	5.69049	8.7738	0.62465	2.94905	5e-05	0.000341425	yes
XLOC_006871	XLOC_006871	Ccl2	11:82028223-82038562	Uninfected	Chronic	OK	0.139525	61.4264	8.78219	13.6775	5e-05	0.000341425	yes
XLOC_006872	XLOC_006872	Ccl7	11:82045711-82047525	Uninfected	Chronic	OK	0.107179	17.1682	7.32357	13.0967	5e-05	0.000341425	yes
XLOC_006873	XLOC_006873	Ccl11	11:82057822-82062955	Uninfected	Chronic	OK	0.059274	1.09382	4.20584	6.49034	0.0001	0.000649316	yes
XLOC_006874	XLOC_006874	Ccl12	11:82101844-82103400	Uninfected	Chronic	OK	0.498579	20.4503	5.35816	10.7676	5e-05	0.000341425	yes
XLOC_006875	XLOC_006875	Ccl8	11:82115184-82116799	Uninfected	Chronic	OK	0.475135	57.3291	6.91479	9.79662	5e-05	0.000341425	yes
XLOC_006887	XLOC_006887	Slfn5	11:82910549-82965133	Uninfected	Chronic	OK	1.19151	11.478	3.26801	14.2687	5e-05	0.000341425	yes
XLOC_006890	XLOC_006890	Slfn4	11:82977066-83218410	Uninfected	Chronic	OK	0.0337719	1.35625	5.32766	2.3654	0.0105	0.0378672	yes
XLOC_006892	XLOC_006892	Slfn2	11:82977066-83218410	Uninfected	Chronic	OK	0.494889	43.6621	6.46313	14.123	5e-05	0.000341425	yes
XLOC_006894	XLOC_006894	Slfn4	11:82977066-83218410	Uninfected	Chronic	OK	0.0120448	0.918416	6.25266	3.40545	0.0051	0.0206291	yes
XLOC_006895	XLOC_006895	Slfn3	11:82977066-83218410	Uninfected	Chronic	OK	0.186019	0.916721	2.30103	2.88881	0.0002	0.00122049	yes
XLOC_006896	XLOC_006896	AI662270	11:83223575-83226987	Uninfected	Chronic	OK	0.0775294	8.34151	6.74942	5.77504	5e-05	0.000341425	yes
XLOC_006897	XLOC_006897	Gm11427	11:83254195-83260534	Uninfected	Chronic	OK	0.0240962	0.835698	5.1161	5.06389	0.0026	0.0116691	yes
XLOC_006899	XLOC_006899	AA465934	11:83291698-83294632	Uninfected	Chronic	OK	67.0411	52.6709	-0.348042	-1.67839	0.0044	0.0182042	yes
XLOC_006902	XLOC_006902	Rasl10b	11:83409136-83421039	Uninfected	Chronic	OK	103.454	68.065	-0.604011	-3.44034	5e-05	0.000341425	yes
XLOC_006904	XLOC_006904	Taf15	11:83473085-83506743	Uninfected	Chronic	OK	26.1322	35.3482	0.435807	2.35405	5e-05	0.000341425	yes
XLOC_006905	XLOC_006905	Gm11435	11:83511735-83522175	Uninfected	Chronic	OK	0.0400698	0.234945	2.55173	3.12766	5e-05	0.000341425	yes
XLOC_006908	XLOC_006908	Ccl4	11:83662120-83664683	Uninfected	Chronic	OK	0.0465549	12.3488	8.05122	5.56896	0.0084	0.0314634	yes
XLOC_006913	XLOC_006913	Wfdc17	11:83703990-83706268	Uninfected	Chronic	OK	0.390763	3.55661	3.18614	9.46805	5e-05	0.000341425	yes
XLOC_006920	XLOC_006920	Ddx52	11:83942061-83963088	Uninfected	Chronic	OK	5.83547	8.51199	0.544647	2.6239	5e-05	0.000341425	yes
XLOC_006929	XLOC_006929	Car4	11:84957245-84966045	Uninfected	Chronic	OK	17.7563	7.64459	-1.21582	-5.18735	5e-05	0.000341425	yes
XLOC_006939	XLOC_006939	Tbx2	11:85832550-85841949	Uninfected	Chronic	OK	0.644425	0.976777	0.600018	2.29859	5e-05	0.000341425	yes
XLOC_006945	XLOC_006945	4632419I22Rik	11:86201369-86357602	Uninfected	Chronic	OK	1.89446	6.56368	1.79272	3.14336	5e-05	0.000341425	yes
XLOC_006957	XLOC_006957	Trim37	11:87127076-87220683	Uninfected	Chronic	OK	70.8431	53.4052	-0.407647	-2.17585	5e-05	0.000341425	yes
XLOC_006970	XLOC_006970	Rnf43	11:87662341-87735668	Uninfected	Chronic	OK	0.936717	1.80452	0.945932	2.37318	0.0002	0.00122049	yes
XLOC_006975	XLOC_006975	Bzrap1	11:87760382-87786856	Uninfected	Chronic	OK	51.1963	35.1439	-0.542764	-2.23223	0.0001	0.000649316	yes
XLOC_006976	XLOC_006976	Mpo	11:87793580-87804413	Uninfected	Chronic	OK	0.0528623	0.630814	3.5769	1.55384	0.0001	0.000649316	yes
XLOC_006977	XLOC_006977	Mks1	11:87852720-87875536	Uninfected	Chronic	OK	2.08656	3.16202	0.599721	2.43421	0.00015	0.000940456	yes
XLOC_006988	XLOC_006988	C030037D09Rik	11:88718587-88731635	Uninfected	Chronic	OK	2.88068	2.21764	-0.377384	-1.70687	0.0047	0.0192371	yes
XLOC_006994	XLOC_006994	Trim25	11:88999375-89020293	Uninfected	Chronic	OK	1.62557	10.1617	2.64413	13.4429	5e-05	0.000341425	yes
XLOC_006998	XLOC_006998	Tmem100	11:90029779-90037051	Uninfected	Chronic	OK	3.38646	2.69091	-0.331681	-1.41191	0.01355	0.0467213	yes
XLOC_006999	XLOC_006999	Mmd	11:90187683-90278589	Uninfected	Chronic	OK	65.1974	52.8534	-0.302818	-1.72585	0.0031	0.0135616	yes
XLOC_007003	XLOC_007003	Car10	11:93098027-93601749	Uninfected	Chronic	OK	41.1873	26.7286	-0.623816	-2.71964	0.00045	0.0025271	yes
XLOC_007011	XLOC_007011	Cacna1g	11:94405830-94474198	Uninfected	Chronic	OK	2.34746	1.55589	-0.593363	-1.58787	0.006	0.0236796	yes
XLOC_007016	XLOC_007016	Lrrc59	11:94629766-94660089	Uninfected	Chronic	OK	30.275	37.9509	0.326006	1.93189	0.0016	0.00770992	yes
XLOC_007021	XLOC_007021	Col1a1	11:94936223-94953042	Uninfected	Chronic	OK	2.71074	5.07541	0.90484	4.01688	5e-05	0.000341425	yes
XLOC_007025	XLOC_007025	Ppp1r9b	11:94984854-95006899	Uninfected	Chronic	OK	200.184	160.936	-0.314835	-1.60555	0.0049	0.0199463	yes
XLOC_007035	XLOC_007035	Fam117a	11:95336010-95381916	Uninfected	Chronic	OK	2.80382	4.64724	0.728978	2.90701	5e-05	0.000341425	yes
XLOC_007044	XLOC_007044	Gngt2	11:95700105-95845734	Uninfected	Chronic	OK	2.44274	29.8463	3.61098	2.59238	0.00115	0.0057797	yes
XLOC_007054	XLOC_007054	Gm11539	11:96248632-96249189	Uninfected	Chronic	OK	9.86839	14.7323	0.5781	3.82076	5e-05	0.000341425	yes
XLOC_007067	XLOC_007067	Skap1	11:96464592-96759130	Uninfected	Chronic	OK	0.442047	7.93461	4.16589	11.467	5e-05	0.000341425	yes
XLOC_007070	XLOC_007070	Copz2	11:96849865-96861203	Uninfected	Chronic	OK	2.58125	4.06896	0.656592	2.19133	0.0002	0.00122049	yes
XLOC_007089	XLOC_007089	2410003L11Rik	11:97598510-97622893	Uninfected	Chronic	OK	0.0333264	0.210572	2.65958	1.34968	0.00875	0.0325255	yes
XLOC_007093	XLOC_007093	Psmb3	11:97703398-97713500	Uninfected	Chronic	OK	16.5543	22.2402	0.425963	2.02187	0.00055	0.00302737	yes
XLOC_007096	XLOC_007096	Lasp1	11:97798999-97838845	Uninfected	Chronic	OK	38.3172	49.1419	0.358961	1.82685	0.0016	0.00770992	yes
XLOC_007097	XLOC_007097	B230217C12Rik	11:97840689-97846824	Uninfected	Chronic	OK	20.0075	13.8006	-0.535809	-2.4739	5e-05	0.000341425	yes
XLOC_007105	XLOC_007105	Cdk12,Mir5119	11:98202746-98284091	Uninfected	Chronic	OK	6.13507	8.71967	0.507193	1.71158	0.00375	0.0159292	yes
XLOC_007108	XLOC_007108	0	11:98341249-98347969	Uninfected	Chronic	OK	0.340385	0.229292	-0.569977	-2.06639	0.0008	0.00420759	yes
XLOC_007109	XLOC_007109	Ppp1r1b	11:98348403-98358283	Uninfected	Chronic	OK	237.582	156.437	-0.602848	-3.10746	5e-05	0.000341425	yes
XLOC_007111	XLOC_007111	Tcap	11:98382742-98385083	Uninfected	Chronic	OK	2.06163	1.20101	-0.779539	-2.40721	5e-05	0.000341425	yes
XLOC_007126	XLOC_007126	Rapgefl1	11:98836770-98857582	Uninfected	Chronic	OK	49.8709	37.0333	-0.429374	-2.04824	0.0004	0.00227526	yes
XLOC_007128	XLOC_007128	Cdc6	11:98907347-98923940	Uninfected	Chronic	OK	0.118227	0.576791	2.28649	2.88955	5e-05	0.000341425	yes
XLOC_007129	XLOC_007129	Rara	11:98927775-98975007	Uninfected	Chronic	OK	3.59449	5.71156	0.668098	3.16296	5e-05	0.000341425	yes
XLOC_007132	XLOC_007132	Igfbp4	11:99040028-99054392	Uninfected	Chronic	OK	17.7392	23.63	0.41368	1.41522	0.0143	0.0488238	yes
XLOC_007135	XLOC_007135	A830036E02Rik,Gm11940	11:99385251-99458113	Uninfected	Chronic	OK	21.7725	14.6335	-0.573229	-2.21675	0.00045	0.0025271	yes
XLOC_007147	XLOC_007147	Gm11560	11:99932161-99933109	Uninfected	Chronic	OK	2.93878	6.10397	1.05453	4.15572	5e-05	0.000341425	yes
XLOC_007153	XLOC_007153	Gm11598	11:100243272-100243629	Uninfected	Chronic	OK	10.4849	6.05013	-0.793272	-5.7824	0.0001	0.000649316	yes
XLOC_007161	XLOC_007161	Cnp	11:100574903-100704271	Uninfected	Chronic	OK	80.631	119.653	0.569445	2.22264	0.00075	0.003978	yes
XLOC_007167	XLOC_007167	Stat5a	11:100859350-100939540	Uninfected	Chronic	OK	0.856283	4.42874	2.37074	2.35053	5e-05	0.000341425	yes
XLOC_007168	XLOC_007168	Atp6v0a1	11:100990984-101063720	Uninfected	Chronic	OK	142.522	113.835	-0.324235	-1.68432	0.00305	0.0133708	yes
XLOC_007169	XLOC_007169	Naglu	11:101070011-101077672	Uninfected	Chronic	OK	3.35458	11.7289	1.80586	8.64169	5e-05	0.000341425	yes
XLOC_007173	XLOC_007173	Tubg2	11:101155906-101161787	Uninfected	Chronic	OK	17.7129	13.3002	-0.413357	-2.49407	5e-05	0.000341425	yes
XLOC_007174	XLOC_007174	Cntnap1	11:101162678-101190724	Uninfected	Chronic	OK	57.509	40.2375	-0.51525	-2.8602	5e-05	0.000341425	yes
XLOC_007175	XLOC_007175	Ramp2,Vps25	11:101246027-101259549	Uninfected	Chronic	OK	46.1253	63.93	0.470934	2.68899	5e-05	0.000341425	yes
XLOC_007186	XLOC_007186	Ifi35	11:101448406-101458698	Uninfected	Chronic	OK	1.59994	29.7908	4.21878	16.6709	5e-05	0.000341425	yes
XLOC_007187	XLOC_007187	Rnd2	11:101458744-101471853	Uninfected	Chronic	OK	49.582	29.3967	-0.754163	-2.60541	5e-05	0.000341425	yes
XLOC_007190	XLOC_007190	Tmem106a	11:101582241-101591788	Uninfected	Chronic	OK	0.928383	22.1322	4.57528	15.7869	5e-05	0.000341425	yes
XLOC_007193	XLOC_007193	Rdm1	11:101627194-101636100	Uninfected	Chronic	OK	3.00534	4.99651	0.733389	2.5644	5e-05	0.000341425	yes
XLOC_007197	XLOC_007197	Arl4d	11:101665540-101667832	Uninfected	Chronic	OK	10.501	6.31938	-0.73267	-4.08522	5e-05	0.000341425	yes
XLOC_007199	XLOC_007199	0	11:101785470-101789049	Uninfected	Chronic	OK	0.14619	0.0366636	-1.99542	-2.76661	0.00025	0.00149077	yes
XLOC_007205	XLOC_007205	Mpp3	11:101993527-102028461	Uninfected	Chronic	OK	1.41399	0.9128	-0.631399	-2.06624	0.0004	0.00227526	yes
XLOC_007206	XLOC_007206	Cd300lg	11:102041508-102088649	Uninfected	Chronic	OK	1.23439	0.761004	-0.697821	-1.75039	0.00255	0.0115372	yes
XLOC_007207	XLOC_007207	0	11:102097231-102098166	Uninfected	Chronic	OK	0.557993	0.26109	-1.0957	-1.6929	0.005	0.0203006	yes
XLOC_007212	XLOC_007212	Asb16	11:102268742-102280167	Uninfected	Chronic	OK	1.18715	0.85412	-0.474993	-1.80376	0.0019	0.00897203	yes
XLOC_007215	XLOC_007215	Grn	11:102428810-102447682	Uninfected	Chronic	OK	21.83	163.927	2.90867	11.8712	5e-05	0.000341425	yes
XLOC_007218	XLOC_007218	Fzd2	11:102604430-102608058	Uninfected	Chronic	OK	3.50386	1.94948	-0.845858	-4.24023	5e-05	0.000341425	yes
XLOC_007223	XLOC_007223	Higd1b	11:102835848-102838040	Uninfected	Chronic	OK	3.59874	5.29839	0.558062	1.87845	0.00085	0.00443779	yes
XLOC_007231	XLOC_007231	Gm11648	11:103331496-103412664	Uninfected	Chronic	OK	0.141381	2.16616	3.93748	2.56809	0.0065	0.0253307	yes
XLOC_007237	XLOC_007237	Rprml	11:103649508-103650580	Uninfected	Chronic	OK	25.5206	19.9844	-0.352792	-2.24924	0.00125	0.00621943	yes
XLOC_007239	XLOC_007239	Wnt3	11:103774149-103817970	Uninfected	Chronic	OK	0.786329	0.441208	-0.833675	-2.86385	5e-05	0.000341425	yes
XLOC_007241	XLOC_007241	Crhr1	11:104129175-104175668	Uninfected	Chronic	OK	10.6257	6.1303	-0.793531	-3.87235	5e-05	0.000341425	yes
XLOC_007246	XLOC_007246	Myl4	11:104550662-104595753	Uninfected	Chronic	OK	16.4915	12.0263	-0.45553	-2.46065	0.0011	0.00555513	yes
XLOC_007247	XLOC_007247	Itgb3	11:104607999-104676509	Uninfected	Chronic	OK	1.07466	1.6217	0.593628	2.5746	5e-05	0.000341425	yes
XLOC_007275	XLOC_007275	Kcnh6	11:106008123-106036008	Uninfected	Chronic	OK	1.66545	1.27554	-0.384803	-1.55503	0.0062	0.0243585	yes
XLOC_007278	XLOC_007278	Map3k3	11:106084475-106161257	Uninfected	Chronic	OK	7.13671	12.5216	0.811082	2.6221	5e-05	0.000341425	yes
XLOC_007283	XLOC_007283	Tcam1	11:106276664-106288745	Uninfected	Chronic	OK	0.0659435	0.205345	1.63875	2.9568	5e-05	0.000341425	yes
XLOC_007289	XLOC_007289	Milr1	11:106750930-106779537	Uninfected	Chronic	OK	0.292846	6.61762	4.4981	11.1121	5e-05	0.000341425	yes
XLOC_007316	XLOC_007316	Gna13	11:109353811-109401521	Uninfected	Chronic	OK	11.9577	31.6247	1.40311	7.00503	5e-05	0.000341425	yes
XLOC_007326	XLOC_007326	0	11:110173984-110176190	Uninfected	Chronic	OK	0.377506	0.229218	-0.719777	-1.97947	0.00325	0.0141467	yes
XLOC_007329	XLOC_007329	Kcnj16	11:110968032-111027968	Uninfected	Chronic	OK	6.39691	9.4547	0.563656	3.0304	5e-05	0.000341425	yes
XLOC_007331	XLOC_007331	Gm11675	11:111276099-111276931	Uninfected	Chronic	OK	5.78488	8.53641	0.561341	3.14604	0.0001	0.000649316	yes
XLOC_007333	XLOC_007333	Sox9	11:112782223-112787760	Uninfected	Chronic	OK	7.91888	11.6871	0.561554	3.0774	5e-05	0.000341425	yes
XLOC_007344	XLOC_007344	Gm11736	11:113756389-113757319	Uninfected	Chronic	OK	0.1227	0.460904	1.90934	1.90518	0.00215	0.00996338	yes
XLOC_007351	XLOC_007351	Ttyh2	11:114675430-114720977	Uninfected	Chronic	OK	12.1524	15.0495	0.308472	1.67537	0.003	0.0131793	yes
XLOC_007352	XLOC_007352	Dnaic2	11:114727347-114757889	Uninfected	Chronic	OK	1.00529	1.93808	0.947012	3.08609	5e-05	0.000341425	yes
XLOC_007356	XLOC_007356	Cd300a	11:114889838-114906477	Uninfected	Chronic	OK	0.186964	2.01075	3.4269	8.13969	5e-05	0.000341425	yes
XLOC_007359	XLOC_007359	Gm11709	11:115008615-115042088	Uninfected	Chronic	OK	0.192183	2.21615	3.5275	8.57023	5e-05	0.000341425	yes
XLOC_007361	XLOC_007361	Slc9a3r1	11:115163340-115181181	Uninfected	Chronic	OK	18.805	30.3272	0.689497	4.25761	5e-05	0.000341425	yes
XLOC_007363	XLOC_007363	Tmem104	11:115182622-115247026	Uninfected	Chronic	OK	4.64049	7.21767	0.637256	2.69244	5e-05	0.000341425	yes
XLOC_007366	XLOC_007366	Otop2	11:115307162-115332303	Uninfected	Chronic	OK	1.44471	0.825563	-0.807334	-2.01696	0.0004	0.00227526	yes
XLOC_007373	XLOC_007373	Armc7	11:115475654-115492310	Uninfected	Chronic	OK	4.3926	8.093	0.8816	3.05774	5e-05	0.000341425	yes
XLOC_007390	XLOC_007390	Itgb4	11:115974708-116008412	Uninfected	Chronic	OK	7.11688	9.36963	0.396747	1.65641	0.01045	0.0377173	yes
XLOC_007400	XLOC_007400	Ubald2	11:116434093-116439077	Uninfected	Chronic	OK	2.31837	3.72224	0.683057	2.85595	5e-05	0.000341425	yes
XLOC_007411	XLOC_007411	Mgat5b	11:116918620-116986949	Uninfected	Chronic	OK	32.4596	22.2081	-0.547562	-1.76967	0.00215	0.00996338	yes
XLOC_007418	XLOC_007418	Sept9	11:117199660-117362325	Uninfected	Chronic	OK	19.4464	38.5587	0.987554	5.20899	5e-05	0.000341425	yes
XLOC_007420	XLOC_007420	Gm11732	11:117426177-117438866	Uninfected	Chronic	OK	0.235578	0.0918731	-1.35849	-2.38943	0.00035	0.00201573	yes
XLOC_007426	XLOC_007426	Tmc8	11:117765987-117793110	Uninfected	Chronic	OK	0.375252	2.99856	2.99834	3.13798	5e-05	0.000341425	yes
XLOC_007427	XLOC_007427	6030468B19Rik	11:117797659-117807327	Uninfected	Chronic	OK	0.17016	0.364823	1.1003	2.29184	0.0002	0.00122049	yes
XLOC_007428	XLOC_007428	Afmid,Gm20708,Syngr2	11:117809667-117839908	Uninfected	Chronic	OK	7.67595	51.0899	2.73462	12.5382	5e-05	0.000341425	yes
XLOC_007429	XLOC_007429	Birc5	11:117849250-117855743	Uninfected	Chronic	OK	0.807325	3.88361	2.26618	6.715	5e-05	0.000341425	yes
XLOC_007433	XLOC_007433	0	11:117976079-117984935	Uninfected	Chronic	OK	0.0430172	0.47138	3.45391	8.59599	5e-05	0.000341425	yes
XLOC_007434	XLOC_007434	Pgs1	11:117986291-118129219	Uninfected	Chronic	OK	30.0773	39.4424	0.391072	1.76473	0.0069	0.0266476	yes
XLOC_007436	XLOC_007436	C1qtnf1	11:118424205-118454995	Uninfected	Chronic	OK	1.29118	2.79983	1.11665	4.53009	5e-05	0.000341425	yes
XLOC_007438	XLOC_007438	Gm11750	11:118489717-118911597	Uninfected	Chronic	OK	1.65383	1.13969	-0.537177	-2.22756	5e-05	0.000341425	yes
XLOC_007449	XLOC_007449	Mir1932,Rnf213	11:119390087-119487470	Uninfected	Chronic	OK	1.6744	53.613	5.00086	16.9684	5e-05	0.000341425	yes
XLOC_007456	XLOC_007456	Baiap2,Gm11766	11:119927595-120006782	Uninfected	Chronic	OK	107.686	73.8299	-0.544559	-2.79633	5e-05	0.000341425	yes
XLOC_007457	XLOC_007457	0	11:120047245-120053380	Uninfected	Chronic	OK	0.359158	0.237096	-0.599149	-2.14622	0.00035	0.00201573	yes
XLOC_007460	XLOC_007460	Bahcc1	11:120232946-120292296	Uninfected	Chronic	OK	4.64901	3.45857	-0.426747	-1.44924	0.0114	0.0405529	yes
XLOC_007467	XLOC_007467	Slc25a10	11:120489405-120500895	Uninfected	Chronic	OK	8.74597	10.9624	0.325872	1.5514	0.0094	0.0344795	yes
XLOC_007474	XLOC_007474	4732444A12Rik	11:120646030-120661815	Uninfected	Chronic	OK	0.232655	0.0426307	-2.44823	-2.13171	0.0082	0.0308174	yes
XLOC_007478	XLOC_007478	Hmga1-rs1	11:120762793-120764392	Uninfected	Chronic	OK	14.6941	24.973	0.765135	4.69856	5e-05	0.000341425	yes
XLOC_007482	XLOC_007482	Slc16a3	11:120948479-120991330	Uninfected	Chronic	OK	1.59219	16.7995	3.19699	4.06495	5e-05	0.000341425	yes
XLOC_007491	XLOC_007491	Fn3krp	11:121421400-121433140	Uninfected	Chronic	OK	11.954	9.94844	-0.264951	-1.42025	0.01325	0.0458837	yes
XLOC_007493	XLOC_007493	Metrnl	11:121701543-121716306	Uninfected	Chronic	OK	3.9852	6.02277	0.595773	2.49041	5e-05	0.000341425	yes
XLOC_007506	XLOC_007506	Inpp5j	11:3488283-3504821	Uninfected	Chronic	OK	31.1468	23.7479	-0.391282	-2.07227	0.00045	0.0025271	yes
XLOC_007507	XLOC_007507	Smtn	11:3517522-3540612	Uninfected	Chronic	OK	2.33226	4.07301	0.804363	3.3909	5e-05	0.000341425	yes
XLOC_007512	XLOC_007512	Gm16518,Osbp2	11:3691127-3863903	Uninfected	Chronic	OK	31.8437	23.4757	-0.439843	-1.72727	0.01255	0.0438278	yes
XLOC_007515	XLOC_007515	Tcn2	11:3917191-3932159	Uninfected	Chronic	OK	9.09615	25.3152	1.47668	7.82417	5e-05	0.000341425	yes
XLOC_007517	XLOC_007517	Mtfp1	11:4091458-4123415	Uninfected	Chronic	OK	30.9005	20.44	-0.596233	-2.54481	0.0001	0.000649316	yes
XLOC_007527	XLOC_007527	Cabp7	11:4704658-4746778	Uninfected	Chronic	OK	8.10146	5.58639	-0.536265	-2.10717	0.00035	0.00201573	yes
XLOC_007540	XLOC_007540	Pgam2	11:5801639-5803733	Uninfected	Chronic	OK	5.88923	4.56245	-0.368271	-1.93805	0.0098	0.0357043	yes
XLOC_007542	XLOC_007542	Polm	11:5827530-5838512	Uninfected	Chronic	OK	3.2407	4.56044	0.492869	1.78773	0.00405	0.0170008	yes
XLOC_007551	XLOC_007551	Npc1l1	11:6211012-6230940	Uninfected	Chronic	OK	0.57721	0.328062	-0.815126	-2.19633	5e-05	0.000341425	yes
XLOC_007557	XLOC_007557	Purb	11:6467598-6493535	Uninfected	Chronic	OK	66.8641	51.0884	-0.388236	-2.15686	0.00015	0.000940456	yes
XLOC_007558	XLOC_007558	Myo1g	11:6506547-6520965	Uninfected	Chronic	OK	0.182789	12.6851	6.11681	9.27954	5e-05	0.000341425	yes
XLOC_007576	XLOC_007576	Igfbp3	11:7206085-7213923	Uninfected	Chronic	OK	3.48249	9.57879	1.45972	7.15527	5e-05	0.000341425	yes
XLOC_007582	XLOC_007582	Tns3	11:8431349-8664535	Uninfected	Chronic	OK	11.4847	24.9998	1.1222	6.32364	5e-05	0.000341425	yes
XLOC_007586	XLOC_007586	Hus1	11:8993105-9011564	Uninfected	Chronic	OK	3.17137	4.21799	0.411447	1.68266	0.005	0.0203006	yes
XLOC_007597	XLOC_007597	Fignl1	11:11787430-11808962	Uninfected	Chronic	OK	0.26188	1.05633	2.01208	4.09213	5e-05	0.000341425	yes
XLOC_007598	XLOC_007598	Ddc	11:11814100-11898144	Uninfected	Chronic	OK	3.1418	1.6763	-0.906306	-3.58642	5e-05	0.000341425	yes
XLOC_007613	XLOC_007613	2810442I21Rik	11:16935153-16951282	Uninfected	Chronic	OK	0.182279	0.377507	1.05035	1.23946	0.0097	0.03541	yes
XLOC_007615	XLOC_007615	Plek	11:16971205-17079371	Uninfected	Chronic	OK	3.07798	27.2816	3.14787	10.0274	5e-05	0.000341425	yes
XLOC_007638	XLOC_007638	Actr2	11:20062303-20112913	Uninfected	Chronic	OK	69.9732	93.3248	0.415458	2.49406	0.0001	0.000649316	yes
XLOC_007644	XLOC_007644	Slc1a4	11:20299542-20332851	Uninfected	Chronic	OK	14.785	18.62	0.332716	1.84878	0.0009	0.0046685	yes
XLOC_007647	XLOC_007647	0	11:20517803-20535446	Uninfected	Chronic	OK	0.611075	0.424349	-0.526098	-2.47881	5e-05	0.000341425	yes
XLOC_007651	XLOC_007651	Lgalsl	11:20823575-20831056	Uninfected	Chronic	OK	19.292	15.8024	-0.28786	-1.43948	0.01285	0.0447408	yes
XLOC_007659	XLOC_007659	Gm23582	11:21239266-21321136	Uninfected	Chronic	OK	0.163651	0.485478	1.56878	1.44963	0.0022	0.010171	yes
XLOC_007691	XLOC_007691	Gm20645,Rel	11:23736583-23771000	Uninfected	Chronic	OK	1.09865	3.74695	1.76998	7.4822	5e-05	0.000341425	yes
XLOC_007696	XLOC_007696	4930538E20Rik,Gm12064	11:24078055-24177357	Uninfected	Chronic	OK	1.25319	0.97034	-0.369049	-1.32071	0.01295	0.045039	yes
XLOC_007705	XLOC_007705	Gm23514	11:25602517-26210763	Uninfected	Chronic	OK	1.3189	0.777802	-0.761863	-1.69841	0.0119	0.041927	yes
XLOC_007707	XLOC_007707	Vrk2	11:26386134-26593999	Uninfected	Chronic	OK	1.37152	5.02897	1.87448	4.49307	5e-05	0.000341425	yes
XLOC_007743	XLOC_007743	Stc2	11:31356746-31375510	Uninfected	Chronic	OK	0.360907	2.23324	2.62944	3.90744	5e-05	0.000341425	yes
XLOC_007747	XLOC_007747	Il9r	11:32187540-32200484	Uninfected	Chronic	OK	0.00798622	0.208172	4.70412	0.927635	5e-05	0.000341425	yes
XLOC_007748	XLOC_007748	Rhbdf1	11:32209392-32222300	Uninfected	Chronic	OK	4.48048	8.7238	0.961302	4.0824	5e-05	0.000341425	yes
XLOC_007758	XLOC_007758	Npm1	11:33150174-33163262	Uninfected	Chronic	OK	25.961	42.684	0.717349	4.11706	5e-05	0.000341425	yes
XLOC_007767	XLOC_007767	Dock2	11:34226814-34783892	Uninfected	Chronic	OK	0.741509	15.8609	4.41887	10.6976	5e-05	0.000341425	yes
XLOC_007768	XLOC_007768	Spdl1	11:34809189-34833644	Uninfected	Chronic	OK	0.253107	0.761998	1.59004	3.26771	5e-05	0.000341425	yes
XLOC_007774	XLOC_007774	Fbll1	11:35797380-35798884	Uninfected	Chronic	OK	16.6677	11.5029	-0.535058	-3.1909	5e-05	0.000341425	yes
XLOC_007775	XLOC_007775	Rars	11:35808380-35834586	Uninfected	Chronic	OK	23.0073	30.3322	0.398759	2.15823	0.00075	0.003978	yes
XLOC_007785	XLOC_007785	Gm12138	11:40672905-40673856	Uninfected	Chronic	OK	1.80076	2.43147	0.433222	1.87151	0.0136	0.0468576	yes
XLOC_007788	XLOC_007788	Hmmr	11:40701287-40733546	Uninfected	Chronic	OK	0.224499	1.02596	2.19219	5.86705	5e-05	0.000341425	yes
XLOC_007789	XLOC_007789	Ccng1	11:40748551-40755311	Uninfected	Chronic	OK	22.2454	42.3992	0.930533	5.28302	5e-05	0.000341425	yes
XLOC_007792	XLOC_007792	Gabrg2	11:41710341-42000871	Uninfected	Chronic	OK	70.5591	55.9916	-0.333622	-1.54652	0.0091	0.0335598	yes
XLOC_007799	XLOC_007799	Mir146	11:43370297-43396677	Uninfected	Chronic	OK	0.161486	4.40322	4.76908	2.5608	5e-05	0.000341425	yes
XLOC_007800	XLOC_007800	Pttg1	11:43420249-43426251	Uninfected	Chronic	OK	0.611601	5.2123	3.09126	7.04186	5e-05	0.000341425	yes
XLOC_007807	XLOC_007807	Adra1b	11:43774605-43901210	Uninfected	Chronic	OK	7.37729	4.82366	-0.612962	-2.88799	5e-05	0.000341425	yes
XLOC_007816	XLOC_007816	Lsm11	11:45928268-45944935	Uninfected	Chronic	OK	4.84411	2.57463	-0.911868	-4.81852	5e-05	0.000341425	yes
XLOC_007818	XLOC_007818	Gm12166	11:46051353-46052349	Uninfected	Chronic	OK	10.8544	15.5444	0.518125	2.48034	5e-05	0.000341425	yes
XLOC_007821	XLOC_007821	Cyfip2	11:46193849-46312859	Uninfected	Chronic	OK	157.556	130.299	-0.274036	-1.50768	0.00965	0.0352521	yes
XLOC_007823	XLOC_007823	Itk	11:46325149-46389515	Uninfected	Chronic	OK	0.258462	8.2479	4.996	16.6856	5e-05	0.000341425	yes
XLOC_007837	XLOC_007837	Gm12183	11:48751759-48753770	Uninfected	Chronic	OK	158.818	202.179	0.348259	1.95264	0.0007	0.00374768	yes
XLOC_007842	XLOC_007842	Irgm1	11:48860128-48871981	Uninfected	Chronic	OK	3.29765	268.467	6.34716	28.6889	5e-05	0.000341425	yes
XLOC_007843	XLOC_007843	Gm5431	11:48872150-49135387	Uninfected	Chronic	OK	0.0496707	1.65913	5.06189	2.5344	0.00025	0.00149077	yes
XLOC_007844	XLOC_007844	Gm12185,Tgtp1	11:48872150-49135387	Uninfected	Chronic	OK	0.189795	49.5758	8.02905	6.89552	5e-05	0.000341425	yes
XLOC_007845	XLOC_007845	9930111J21Rik1,Psme2b-ps	11:48872150-49135387	Uninfected	Chronic	OK	15.3644	144.539	3.2338	7.94454	5e-05	0.000341425	yes
XLOC_007847	XLOC_007847	9930111J21Rik2	11:48872150-49135387	Uninfected	Chronic	OK	0.263124	6.9322	4.7195	6.46828	5e-05	0.000341425	yes
XLOC_007848	XLOC_007848	Tgtp2	11:48872150-49135387	Uninfected	Chronic	OK	0.519257	201.464	8.59986	4.76545	5e-05	0.000341425	yes
XLOC_007850	XLOC_007850	Gm12188	11:48872150-49135387	Uninfected	Chronic	OK	0.0122412	3.3746	8.10682	1.26152	5e-05	0.000341425	yes
XLOC_007855	XLOC_007855	Cnot6	11:49670476-49712723	Uninfected	Chronic	OK	11.8162	15.0726	0.351158	1.61448	0.0067	0.0260066	yes
XLOC_007861	XLOC_007861	Maml1	11:50236468-50292311	Uninfected	Chronic	OK	2.9112	4.44449	0.610406	3.1533	5e-05	0.000341425	yes
XLOC_007881	XLOC_007881	Hnrnpab	11:51584756-51606891	Uninfected	Chronic	OK	36.2136	50.025	0.466118	2.31624	5e-05	0.000341425	yes
XLOC_007885	XLOC_007885	Sec24a	11:51692263-51763634	Uninfected	Chronic	OK	4.50218	5.94301	0.400571	2.06906	0.00035	0.00201573	yes
XLOC_007887	XLOC_007887	Phf15	11:51813445-51857653	Uninfected	Chronic	OK	13.0642	16.9017	0.371554	2.11094	0.00025	0.00149077	yes
XLOC_007909	XLOC_007909	Sowaha	11:53476578-53481097	Uninfected	Chronic	OK	9.79717	6.66556	-0.555641	-2.00803	0.0009	0.0046685	yes
XLOC_007910	XLOC_007910	0	11:53483088-53488028	Uninfected	Chronic	OK	0.526031	0.323931	-0.699461	-1.72524	0.0112	0.0399548	yes
XLOC_007915	XLOC_007915	Rad50	11:53646491-53707319	Uninfected	Chronic	OK	3.83951	5.8658	0.611406	2.85128	5e-05	0.000341425	yes
XLOC_007917	XLOC_007917	0	11:53734364-53739340	Uninfected	Chronic	OK	0.214592	0.618827	1.52794	4.10632	5e-05	0.000341425	yes
XLOC_007918	XLOC_007918	Gm17334	11:53769888-53782981	Uninfected	Chronic	OK	0.590409	4.44063	2.91098	3.61447	5e-05	0.000341425	yes
XLOC_007919	XLOC_007919	Gm12216	11:53783417-53859256	Uninfected	Chronic	OK	1.36489	10.9093	2.9987	8.76077	5e-05	0.000341425	yes
XLOC_007925	XLOC_007925	Slc22a4	11:53983122-54028090	Uninfected	Chronic	OK	3.23336	5.55767	0.781448	2.70229	5e-05	0.000341425	yes
XLOC_007926	XLOC_007926	Pdlim4	11:54054927-54069014	Uninfected	Chronic	OK	5.85472	19.9376	1.76782	9.03298	5e-05	0.000341425	yes
XLOC_007928	XLOC_007928	Csf2	11:54247270-54254495	Uninfected	Chronic	OK	0	0.53338	inf	-nan	5e-05	0.000341425	yes
XLOC_007937	XLOC_007937	Tnip1	11:54910784-54962917	Uninfected	Chronic	OK	12.2026	28.646	1.23115	6.46554	5e-05	0.000341425	yes
XLOC_007938	XLOC_007938	Anxa6	11:54979107-55033445	Uninfected	Chronic	OK	31.6109	63.4294	1.00473	5.70198	5e-05	0.000341425	yes
XLOC_007939	XLOC_007939	Ccdc69	11:55049730-55078198	Uninfected	Chronic	OK	0.327606	1.89982	2.53583	6.05869	5e-05	0.000341425	yes
XLOC_007946	XLOC_007946	Sparc	11:55394498-55420080	Uninfected	Chronic	OK	103.879	164.843	0.66618	4.12217	5e-05	0.000341425	yes
XLOC_007947	XLOC_007947	Atox1	11:55446640-55461705	Uninfected	Chronic	OK	55.9651	93.3856	0.738672	3.8986	5e-05	0.000341425	yes
XLOC_007961	XLOC_007961	Gm12248	11:58062236-58072937	Uninfected	Chronic	OK	0.35969	0.52654	0.549787	1.54553	0.00715	0.0274305	yes
XLOC_007963	XLOC_007963	0	11:58092185-58098026	Uninfected	Chronic	OK	0.0651723	0.425891	2.70815	3.30701	0.0006	0.00327212	yes
XLOC_007964	XLOC_007964	Gm12247	11:58092185-58098026	Uninfected	Chronic	OK	0.0659485	0.501936	2.92809	3.3141	5e-05	0.000341425	yes
XLOC_007967	XLOC_007967	Irgm2	11:58199255-58222782	Uninfected	Chronic	OK	0.0381693	8.95131	7.87354	10.4639	5e-05	0.000341425	yes
XLOC_007978	XLOC_007978	Gm12254	11:58508790-58509261	Uninfected	Chronic	OK	44.6805	94.866	1.08625	9.71037	5e-05	0.000341425	yes
XLOC_007991	XLOC_007991	Rnf187	11:58932286-58950244	Uninfected	Chronic	OK	186.224	155.274	-0.262228	-1.66029	0.0115	0.040853	yes
XLOC_007994	XLOC_007994	Obscn	11:58993786-59136402	Uninfected	Chronic	OK	1.72855	1.0279	-0.749863	-2.30198	5e-05	0.000341425	yes
XLOC_008004	XLOC_008004	Snap47	11:59407133-59460332	Uninfected	Chronic	OK	143.836	115.59	-0.315416	-1.80807	0.00565	0.0224966	yes
XLOC_008007	XLOC_008007	Zkscan17	11:59485390-59526751	Uninfected	Chronic	OK	3.28293	5.02115	0.613035	1.95627	0.00245	0.0111378	yes
XLOC_008022	XLOC_008022	Tom1l2	11:60226713-60352905	Uninfected	Chronic	OK	61.5888	48.7672	-0.336757	-1.88558	0.00195	0.00916807	yes
XLOC_008049	XLOC_008049	Tnfrsf13b	11:61126754-61149592	Uninfected	Chronic	OK	0.049323	0.304451	2.62588	4.57588	5e-05	0.000341425	yes
XLOC_008052	XLOC_008052	Aldh3a2	11:61223416-61267464	Uninfected	Chronic	OK	14.5255	19.21	0.403274	2.24164	0.0001	0.000649316	yes
XLOC_008055	XLOC_008055	0	11:61406293-61416836	Uninfected	Chronic	OK	0.819128	0.554776	-0.562185	-2.01652	0.0012	0.00600211	yes
XLOC_008058	XLOC_008058	Rnf112	11:61446171-61455258	Uninfected	Chronic	OK	83.2447	66.3011	-0.328326	-1.50365	0.008	0.0302252	yes
XLOC_008076	XLOC_008076	Gm12281	11:62692489-62699581	Uninfected	Chronic	OK	0.195671	0.360386	0.88111	1.77635	0.011	0.0393713	yes
XLOC_008087	XLOC_008087	0	11:63614464-63618606	Uninfected	Chronic	OK	0	0.253832	inf	-nan	5e-05	0.000341425	yes
XLOC_008090	XLOC_008090	Hs3st3b1	11:63885791-63922290	Uninfected	Chronic	OK	0.591391	2.76426	2.22471	9.30003	5e-05	0.000341425	yes
XLOC_008097	XLOC_008097	Arhgap44	11:64979037-65164066	Uninfected	Chronic	OK	36.6079	27.7844	-0.397879	-2.07894	0.0004	0.00227526	yes
XLOC_008109	XLOC_008109	Adprm	11:67025153-67068150	Uninfected	Chronic	OK	7.60869	10.6431	0.484196	1.70694	0.01035	0.0374037	yes
XLOC_008115	XLOC_008115	Usp43	11:67854522-67965651	Uninfected	Chronic	OK	1.26413	0.886824	-0.511425	-1.66765	0.00675	0.0261747	yes
XLOC_008120	XLOC_008120	Ntn1	11:67966192-68400823	Uninfected	Chronic	OK	3.93294	5.66769	0.527151	1.97635	0.0008	0.00420759	yes
XLOC_008128	XLOC_008128	Mir3062,Pfas	11:68985696-69008460	Uninfected	Chronic	OK	6.44266	92.5803	3.84498	24.5904	5e-05	0.000341425	yes
XLOC_008129	XLOC_008129	0	11:69010836-69012506	Uninfected	Chronic	OK	3.11599	2.11174	-0.561259	-2.16137	0.00015	0.000940456	yes
XLOC_008136	XLOC_008136	Gucy2e	11:69218008-69237246	Uninfected	Chronic	OK	0.649958	0.443761	-0.550565	-2.21521	0.00025	0.00149077	yes
XLOC_008137	XLOC_008137	0	11:69249805-69270282	Uninfected	Chronic	OK	0.175396	1.09107	2.63706	6.47999	5e-05	0.000341425	yes
XLOC_008146	XLOC_008146	Efnb3,Wrap53	11:69554086-69591873	Uninfected	Chronic	OK	42.4297	32.9037	-0.366825	-1.81027	0.0048	0.0195901	yes
XLOC_008154	XLOC_008154	Cd68,Eif4a1,Gm22988,Gm24029,Gm25835,Senp3	11:69655246-69696098	Uninfected	Chronic	OK	46.9571	121.793	1.37502	2.19462	5e-05	0.000341425	yes
XLOC_008157	XLOC_008157	Polr2a	11:69733996-69758637	Uninfected	Chronic	OK	21.4527	27.8997	0.379094	1.77503	0.00335	0.0145255	yes
XLOC_008159	XLOC_008159	Chrnb1	11:69784035-69795943	Uninfected	Chronic	OK	0.728546	1.65735	1.18579	3.51413	5e-05	0.000341425	yes
XLOC_008160	XLOC_008160	Fgf11	11:69796065-69802948	Uninfected	Chronic	OK	8.79759	6.19934	-0.504994	-2.57257	5e-05	0.000341425	yes
XLOC_008164	XLOC_008164	Nlgn2	11:69822724-69839618	Uninfected	Chronic	OK	60.0594	45.9573	-0.386095	-1.87204	0.00185	0.00875704	yes
XLOC_008166	XLOC_008166	Kctd11,Tmem95	11:69876510-69881158	Uninfected	Chronic	OK	0.649366	1.68275	1.37371	5.04772	5e-05	0.000341425	yes
XLOC_008167	XLOC_008167	Acap1	11:69881398-69895543	Uninfected	Chronic	OK	0.120828	9.38163	6.27881	12.6799	5e-05	0.000341425	yes
XLOC_008169	XLOC_008169	Eif5a	11:69916713-69921958	Uninfected	Chronic	OK	112.563	134.56	0.257515	1.45867	0.011	0.0393713	yes
XLOC_008172	XLOC_008172	Acadvl	11:70000557-70015411	Uninfected	Chronic	OK	18.9582	27.2127	0.521455	2.10173	0.001	0.00511692	yes
XLOC_008176	XLOC_008176	Bcl6b	11:70223783-70229798	Uninfected	Chronic	OK	0.433028	1.47549	1.76866	4.43901	5e-05	0.000341425	yes
XLOC_008180	XLOC_008180	Alox15	11:70344151-70352031	Uninfected	Chronic	OK	0.0369467	0.190976	2.36987	1.53957	0.00045	0.0025271	yes
XLOC_008183	XLOC_008183	Cxcl16	11:70451891-70466202	Uninfected	Chronic	OK	0.742654	65.1057	6.45395	15.6034	5e-05	0.000341425	yes
XLOC_008192	XLOC_008192	Pfn1	11:70651849-70654644	Uninfected	Chronic	OK	99.4003	315.774	1.66757	9.29937	5e-05	0.000341425	yes
XLOC_008195	XLOC_008195	Inca1	11:70688360-70700155	Uninfected	Chronic	OK	1.39394	1.92384	0.464821	1.55479	0.00585	0.0231722	yes
XLOC_008204	XLOC_008204	Derl2	11:71005490-71028897	Uninfected	Chronic	OK	6.15161	10.1798	0.726672	2.57188	5e-05	0.000341425	yes
XLOC_008205	XLOC_008205	6330403K07Rik	11:71031940-71033513	Uninfected	Chronic	OK	106.113	87.4437	-0.279172	-1.83757	0.0055	0.0219944	yes
XLOC_008208	XLOC_008208	Nlrp1b,Nlrp1c-ps	11:71152899-71285232	Uninfected	Chronic	OK	0.072857	2.85736	5.29347	6.47356	5e-05	0.000341425	yes
XLOC_008219	XLOC_008219	Pitpnm3	11:72047527-72135778	Uninfected	Chronic	OK	27.2691	17.5428	-0.636392	-2.70948	5e-05	0.000341425	yes
XLOC_008222	XLOC_008222	Slc13a5	11:72238921-72268575	Uninfected	Chronic	OK	4.13611	2.29152	-0.85197	-2.6417	5e-05	0.000341425	yes
XLOC_008226	XLOC_008226	Spns3	11:72494813-72550506	Uninfected	Chronic	OK	0.153598	1.03003	2.74545	6.37485	5e-05	0.000341425	yes
XLOC_008234	XLOC_008234	Gsg2	11:73090539-73147592	Uninfected	Chronic	OK	0.065977	1.01078	3.93737	6.2148	5e-05	0.000341425	yes
XLOC_008269	XLOC_008269	Rap1gap2	11:74381995-74596903	Uninfected	Chronic	OK	33.5858	27.4846	-0.289228	-1.64918	0.00685	0.0264838	yes
XLOC_008279	XLOC_008279	Hic1	11:75164483-75169519	Uninfected	Chronic	OK	0.747276	1.61832	1.11479	4.18817	5e-05	0.000341425	yes
XLOC_008281	XLOC_008281	Rpa1	11:75298165-75348352	Uninfected	Chronic	OK	15.2704	21.2827	0.478945	1.86141	0.00225	0.0103655	yes
XLOC_008282	XLOC_008282	Gm12336,Serpinf1	11:75407778-75431297	Uninfected	Chronic	OK	13.2133	17.9036	0.43826	1.77342	0.00215	0.00996338	yes
XLOC_008283	XLOC_008283	Serpinf2	11:75431586-75439591	Uninfected	Chronic	OK	0.0582885	0.262764	2.17248	2.41297	5e-05	0.000341425	yes
XLOC_008284	XLOC_008284	Wdr81	11:75440742-75455068	Uninfected	Chronic	OK	5.94985	8.99675	0.596551	2.84821	5e-05	0.000341425	yes
XLOC_008285	XLOC_008285	Mir22hg	11:75461538-75470899	Uninfected	Chronic	OK	1.55489	2.44	0.650067	2.08977	0.00105	0.0053379	yes
XLOC_008292	XLOC_008292	Doc2b	11:75768965-75825241	Uninfected	Chronic	OK	10.3583	6.04695	-0.776514	-4.27433	5e-05	0.000341425	yes
XLOC_008294	XLOC_008294	Fam101b	11:76019186-76027782	Uninfected	Chronic	OK	3.48169	2.6009	-0.420777	-1.55623	0.0127	0.0442628	yes
XLOC_008296	XLOC_008296	Nxn	11:76257197-76399140	Uninfected	Chronic	OK	4.51587	8.06746	0.837111	4.35841	5e-05	0.000341425	yes
XLOC_008299	XLOC_008299	Cpd	11:76778423-76847018	Uninfected	Chronic	OK	14.1843	25.1386	0.825613	4.2974	5e-05	0.000341425	yes
XLOC_008302	XLOC_008302	Ccdc55,Mir423	11:77044291-77078435	Uninfected	Chronic	OK	6.05036	7.7601	0.359055	1.57568	0.005	0.0203006	yes
XLOC_008307	XLOC_008307	Ankrd13b	11:77470484-77489678	Uninfected	Chronic	OK	33.9418	24.6359	-0.462299	-2.44435	5e-05	0.000341425	yes
XLOC_008317	XLOC_008317	Gm11190	11:77909158-77929288	Uninfected	Chronic	OK	0.246761	0.144715	-0.769898	-2.18831	5e-05	0.000341425	yes
XLOC_008321	XLOC_008321	Nek8	11:78166103-78176675	Uninfected	Chronic	OK	1.42082	2.31985	0.707312	2.50943	5e-05	0.000341425	yes
XLOC_008329	XLOC_008329	Sarm1	11:78465518-78497754	Uninfected	Chronic	OK	10.5448	8.25301	-0.353536	-1.5783	0.0083	0.0311633	yes
XLOC_008331	XLOC_008331	Tnfaip1	11:78522849-78536332	Uninfected	Chronic	OK	13.2636	17.8	0.424408	2.37813	5e-05	0.000341425	yes
XLOC_008335	XLOC_008335	Nlk	11:78567167-78697867	Uninfected	Chronic	OK	23.4598	17.1857	-0.448985	-2.13767	0.00035	0.00201573	yes
XLOC_008341	XLOC_008341	Lgals9	11:78962973-78984946	Uninfected	Chronic	OK	3.11015	44.4668	3.83767	18.1181	5e-05	0.000341425	yes
XLOC_008344	XLOC_008344	Wsb1	11:79239371-79254835	Uninfected	Chronic	OK	34.5004	43.6064	0.337928	1.72009	0.0024	0.0109439	yes
XLOC_008351	XLOC_008351	Evi2a,Evi2b	11:79329749-79581612	Uninfected	Chronic	OK	13.6886	37.7599	1.46388	2.48071	0.00035	0.00201573	yes
XLOC_008362	XLOC_008362	Crlf3	11:80046492-80080991	Uninfected	Chronic	OK	6.06559	17.5843	1.53557	7.57602	5e-05	0.000341425	yes
XLOC_008364	XLOC_008364	Gm11206	11:80154078-80180814	Uninfected	Chronic	OK	0.325016	2.06298	2.66615	7.21792	5e-05	0.000341425	yes
XLOC_008368	XLOC_008368	Myo1d	11:80482125-80780025	Uninfected	Chronic	OK	3.89373	4.80098	0.302175	1.43964	0.01205	0.042384	yes
XLOC_008375	XLOC_008375	Ccl1	11:82176656-82305690	Uninfected	Chronic	OK	0	0.991952	inf	-nan	5e-05	0.000341425	yes
XLOC_008381	XLOC_008381	Rffl	11:82781107-82871210	Uninfected	Chronic	OK	3.96474	6.64404	0.744836	1.99005	0.0012	0.00600211	yes
XLOC_008386	XLOC_008386	Slfn10-ps,Slfn8,Slfn9	11:82977066-83218410	Uninfected	Chronic	OK	0.255232	11.001	5.42969	13.3857	5e-05	0.000341425	yes
XLOC_008394	XLOC_008394	Ccl5	11:83525777-83530518	Uninfected	Chronic	OK	0.604215	413.626	9.41905	21.7237	5e-05	0.000341425	yes
XLOC_008395	XLOC_008395	Ccl6,Ccl9	11:83572918-83623693	Uninfected	Chronic	OK	1.04898	6.59737	2.65291	8.95319	5e-05	0.000341425	yes
XLOC_008397	XLOC_008397	Ccl3	11:83647843-83649355	Uninfected	Chronic	OK	0.10634	5.37715	5.66008	9.25353	5e-05	0.000341425	yes
XLOC_008402	XLOC_008402	Dusp14	11:84048040-84069261	Uninfected	Chronic	OK	30.1171	18.4131	-0.70985	-3.69339	5e-05	0.000341425	yes
XLOC_008406	XLOC_008406	Aatf	11:84422854-84513547	Uninfected	Chronic	OK	6.73943	9.12686	0.437492	2.1315	0.00025	0.00149077	yes
XLOC_008407	XLOC_008407	Lhx1	11:84517976-84535831	Uninfected	Chronic	OK	0.220336	0.103338	-1.09234	-1.41994	0.00445	0.0183698	yes
XLOC_008416	XLOC_008416	Car4	11:84957245-84966045	Uninfected	Chronic	OK	0.981429	0.520446	-0.915136	-2.12489	0.0003	0.00175617	yes
XLOC_008428	XLOC_008428	Brip1	11:86058137-86201193	Uninfected	Chronic	OK	0.0321022	0.590963	4.20232	2.23423	5e-05	0.000341425	yes
XLOC_008435	XLOC_008435	Gm11478	11:86583864-86683836	Uninfected	Chronic	OK	233.89	355.783	0.605167	3.75606	5e-05	0.000341425	yes
XLOC_008438	XLOC_008438	Ypel2	11:86924079-86993707	Uninfected	Chronic	OK	13.422	10.6235	-0.337341	-1.48533	0.0102	0.0369511	yes
XLOC_008440	XLOC_008440	Gdpd1	11:87033866-87074116	Uninfected	Chronic	OK	16.5903	13.6842	-0.277836	-1.52085	0.0065	0.0253307	yes
XLOC_008443	XLOC_008443	Prr11	11:87089152-87108708	Uninfected	Chronic	OK	0.21817	0.948952	2.12088	7.38518	5e-05	0.000341425	yes
XLOC_008452	XLOC_008452	Rnf43	11:87662341-87735668	Uninfected	Chronic	OK	0.119352	0.268035	1.1672	1.46458	0.01255	0.0438278	yes
XLOC_008455	XLOC_008455	Lpo	11:87806426-87828289	Uninfected	Chronic	OK	0.218781	0.755617	1.78817	3.08734	5e-05	0.000341425	yes
XLOC_008459	XLOC_008459	Olfr464	11:87913272-87919283	Uninfected	Chronic	OK	0.327428	0.123308	-1.40892	-1.50451	0.001	0.00511692	yes
XLOC_008468	XLOC_008468	Scpep1	11:88905927-88955465	Uninfected	Chronic	OK	5.99279	21.8417	1.86579	9.29483	5e-05	0.000341425	yes
XLOC_008470	XLOC_008470	Gm15698	11:88964657-88966931	Uninfected	Chronic	OK	0.157767	0.825734	2.38788	2.42952	0.00095	0.00489303	yes
XLOC_008477	XLOC_008477	Nog	11:89300635-89309428	Uninfected	Chronic	OK	3.07807	1.59656	-0.947053	-4.31384	5e-05	0.000341425	yes
XLOC_008478	XLOC_008478	4932411E22Rik,Ankfn1	11:89386204-89777988	Uninfected	Chronic	OK	1.62489	1.16336	-0.482043	-1.71948	0.0028	0.012449	yes
XLOC_008479	XLOC_008479	Pctp	11:89982485-90002987	Uninfected	Chronic	OK	0.442959	1.45225	1.71305	6.02986	5e-05	0.000341425	yes
XLOC_008482	XLOC_008482	Hlf	11:90336535-90390895	Uninfected	Chronic	OK	34.3655	25.9734	-0.403929	-1.78035	0.00385	0.016268	yes
XLOC_008503	XLOC_008503	Abcc3	11:94343078-94392997	Uninfected	Chronic	OK	0.452167	3.58199	2.98583	7.76406	5e-05	0.000341425	yes
XLOC_008504	XLOC_008504	Cacna1g	11:94405830-94474198	Uninfected	Chronic	OK	31.7225	18.3174	-0.792291	-2.57564	0.00025	0.00149077	yes
XLOC_008519	XLOC_008519	Sgca	11:94962452-94976327	Uninfected	Chronic	OK	0.312281	1.94442	2.63842	2.927	5e-05	0.000341425	yes
XLOC_008520	XLOC_008520	Pdk2	11:95026257-95041354	Uninfected	Chronic	OK	44.9598	34.7825	-0.370273	-2.24627	0.00035	0.00201573	yes
XLOC_008531	XLOC_008531	Abi3	11:95700105-95845734	Uninfected	Chronic	OK	1.77038	12.3995	2.80815	2.22524	0.00035	0.00201573	yes
XLOC_008543	XLOC_008543	AL607127.1	11:96464592-96759130	Uninfected	Chronic	OK	0.0591822	0.295847	2.32162	2.34293	0.0001	0.000649316	yes
XLOC_008555	XLOC_008555	Tbx21	11:97098070-97115331	Uninfected	Chronic	OK	1.13312	5.61801	2.30976	10.6257	5e-05	0.000341425	yes
XLOC_008557	XLOC_008557	Tbkbp1	11:97135933-97151495	Uninfected	Chronic	OK	16.2355	21.5974	0.411707	1.52113	0.0072	0.0275886	yes
XLOC_008558	XLOC_008558	Kpnb1	11:97159713-97187881	Uninfected	Chronic	OK	38.6241	48.2756	0.321791	1.4518	0.0139	0.0477337	yes
XLOC_008564	XLOC_008564	Srcin1	11:97509167-97576186	Uninfected	Chronic	OK	55.3332	42.5512	-0.378946	-2.13359	0.0002	0.00122049	yes
XLOC_008566	XLOC_008566	E130012A19Rik	11:97627392-97629716	Uninfected	Chronic	OK	15.6105	10.5472	-0.565654	-3.30733	5e-05	0.000341425	yes
XLOC_008570	XLOC_008570	1700001P01Rik,Rpl23	11:97770683-97782437	Uninfected	Chronic	OK	6.45806	11.051	0.77501	3.40895	5e-05	0.000341425	yes
XLOC_008573	XLOC_008573	Plxdc1	11:97923237-97987659	Uninfected	Chronic	OK	12.2646	9.84976	-0.316334	-1.5426	0.00715	0.0274305	yes
XLOC_008575	XLOC_008575	Arl5c	11:97989573-97996193	Uninfected	Chronic	OK	1.3462	9.08141	2.75402	10.96	5e-05	0.000341425	yes
XLOC_008576	XLOC_008576	Cacnb1	11:97997283-98030603	Uninfected	Chronic	OK	47.6781	33.4866	-0.509743	-2.28545	0.0002	0.00122049	yes
XLOC_008577	XLOC_008577	Stac2	11:98036622-98053462	Uninfected	Chronic	OK	28.3861	20.7411	-0.452689	-2.43837	0.0001	0.000649316	yes
XLOC_008579	XLOC_008579	Med1	11:98152153-98193293	Uninfected	Chronic	OK	8.46164	10.977	0.375473	1.72285	0.0043	0.0178565	yes
XLOC_008587	XLOC_008587	Ikzf3	11:98460900-98546031	Uninfected	Chronic	OK	0.483173	10.9832	4.50661	12.7773	5e-05	0.000341425	yes
XLOC_008590	XLOC_008590	Gm12355	11:98624350-98625661	Uninfected	Chronic	OK	4.01146	5.80567	0.533334	2.7646	5e-05	0.000341425	yes
XLOC_008596	XLOC_008596	Gm23640	11:98863637-98905040	Uninfected	Chronic	OK	201.739	1.05634	-7.57727	-6.37276	0.00045	0.0025271	yes
XLOC_008598	XLOC_008598	Gm23451,Top2a	11:98992894-99024189	Uninfected	Chronic	OK	0.503367	7.9427	3.97995	8.23547	5e-05	0.000341425	yes
XLOC_008599	XLOC_008599	Tns4	11:99056075-99089306	Uninfected	Chronic	OK	0.077033	0.774748	3.33018	2.92584	5e-05	0.000341425	yes
XLOC_008600	XLOC_008600	Ccr7	11:99144195-99155077	Uninfected	Chronic	OK	0.110621	3.79816	5.1016	12.8181	5e-05	0.000341425	yes
XLOC_008606	XLOC_008606	Krt25	11:99315515-99322951	Uninfected	Chronic	OK	0.445906	0.232414	-0.940045	-1.98225	0.0019	0.00897203	yes
XLOC_008694	XLOC_008694	Dhx58	11:100574903-100704271	Uninfected	Chronic	OK	0.715421	15.2362	4.41257	1.80641	0.0096	0.0351022	yes
XLOC_008696	XLOC_008696	Rab5c	11:100713849-100738215	Uninfected	Chronic	OK	47.5951	89.6526	0.913534	4.43364	5e-05	0.000341425	yes
XLOC_008697	XLOC_008697	Kcnh4	11:100738449-100759942	Uninfected	Chronic	OK	6.46437	4.39275	-0.557383	-2.45352	0.0001	0.000649316	yes
XLOC_008698	XLOC_008698	Hcrt	11:100761068-100762931	Uninfected	Chronic	OK	0.602197	0.137624	-2.12951	-2.38507	5e-05	0.000341425	yes
XLOC_008699	XLOC_008699	Ghdc	11:100765849-100770957	Uninfected	Chronic	OK	3.82769	6.01573	0.652266	1.7438	0.0037	0.0157574	yes
XLOC_008701	XLOC_008701	Stat5b	11:100780730-100850724	Uninfected	Chronic	OK	10.0097	14.7689	0.561168	2.37863	5e-05	0.000341425	yes
XLOC_008702	XLOC_008702	Stat3	11:100859350-100939540	Uninfected	Chronic	OK	14.1552	85.6454	2.59705	8.2627	5e-05	0.000341425	yes
XLOC_008703	XLOC_008703	Ptrf	11:100956655-100970887	Uninfected	Chronic	OK	6.02333	9.42519	0.64596	3.41119	5e-05	0.000341425	yes
XLOC_008717	XLOC_008717	Brca1	11:101488520-101551955	Uninfected	Chronic	OK	0.802002	1.28927	0.684882	2.33577	0.0003	0.00175617	yes
XLOC_008718	XLOC_008718	Gm11634	11:101592249-101599256	Uninfected	Chronic	OK	0.0311443	0.192568	2.62832	1.90797	0.00095	0.00489303	yes
XLOC_008720	XLOC_008720	Etv4	11:101769581-101785371	Uninfected	Chronic	OK	4.06761	2.72904	-0.575787	-1.73811	0.00395	0.0166278	yes
XLOC_008721	XLOC_008721	Meox1	11:101877508-101894374	Uninfected	Chronic	OK	0.211669	1.49208	2.81744	5.98412	5e-05	0.000341425	yes
XLOC_008725	XLOC_008725	Mpp3	11:101993527-102028461	Uninfected	Chronic	OK	17.7461	11.7872	-0.59028	-2.43751	5e-05	0.000341425	yes
XLOC_008727	XLOC_008727	Mpp2	11:102041508-102088649	Uninfected	Chronic	OK	40.9453	26.7152	-0.616036	-1.94661	0.00295	0.0130034	yes
XLOC_008735	XLOC_008735	Atxn7l3	11:102289299-102296631	Uninfected	Chronic	OK	60.7596	47.9019	-0.343028	-1.94469	0.00105	0.0053379	yes
XLOC_008737	XLOC_008737	Slc4a1	11:102348823-102366203	Uninfected	Chronic	OK	0.0989331	0.527992	2.41599	1.64113	5e-05	0.000341425	yes
XLOC_008746	XLOC_008746	Gm11627	11:102576396-102579580	Uninfected	Chronic	OK	2.13088	0.622292	-1.77579	-4.09882	5e-05	0.000341425	yes
XLOC_008756	XLOC_008756	Gjc1	11:102798277-102819700	Uninfected	Chronic	OK	1.72409	2.7765	0.687427	2.59151	5e-05	0.000341425	yes
XLOC_008758	XLOC_008758	Gfap	11:102838472-103101658	Uninfected	Chronic	OK	45.0432	582.581	3.69308	12.8049	5e-05	0.000341425	yes
XLOC_008768	XLOC_008768	1700028N14Rik,Map3k14	11:103219737-103267745	Uninfected	Chronic	OK	1.73495	5.0269	1.53478	6.32326	5e-05	0.000341425	yes
XLOC_008769	XLOC_008769	Arhgap27	11:103331496-103412664	Uninfected	Chronic	OK	5.51703	11.6664	1.0804	3.18522	5e-05	0.000341425	yes
XLOC_008770	XLOC_008770	Plekhm1	11:103331496-103412664	Uninfected	Chronic	OK	5.62902	8.4334	0.583232	2.17971	0.00015	0.000940456	yes
XLOC_008775	XLOC_008775	Gosr2	11:103672086-103725569	Uninfected	Chronic	OK	31.3342	41.0324	0.389026	1.89854	0.0039	0.0164505	yes
XLOC_008777	XLOC_008777	Nsf	11:103821781-103954056	Uninfected	Chronic	OK	236.412	185.357	-0.350995	-1.72552	0.0038	0.0160915	yes
XLOC_008781	XLOC_008781	Crhr1	11:104129175-104175668	Uninfected	Chronic	OK	2.00092	1.1312	-0.822807	-1.86704	0.00185	0.00875704	yes
XLOC_008797	XLOC_008797	Cyb561	11:105933699-105953336	Uninfected	Chronic	OK	25.0549	19.5538	-0.357639	-1.99336	0.0006	0.00327212	yes
XLOC_008803	XLOC_008803	Limd2	11:106084475-106161257	Uninfected	Chronic	OK	33.9224	73.0492	1.10663	4.55216	5e-05	0.000341425	yes
XLOC_008805	XLOC_008805	Ftsj3	11:106249141-106256079	Uninfected	Chronic	OK	10.2555	13.0775	0.350689	1.58662	0.0101	0.0366397	yes
XLOC_008806	XLOC_008806	Smarcd2	11:106263178-106272972	Uninfected	Chronic	OK	7.95147	17.3553	1.12609	5.4141	5e-05	0.000341425	yes
XLOC_008808	XLOC_008808	Cd79b	11:106311340-106314762	Uninfected	Chronic	OK	0.115733	2.25384	4.28352	7.40545	5e-05	0.000341425	yes
XLOC_008811	XLOC_008811	Icam2	11:106377477-106388076	Uninfected	Chronic	OK	1.92854	6.96079	1.85174	7.47538	5e-05	0.000341425	yes
XLOC_008813	XLOC_008813	Pecam1	11:106654216-106750628	Uninfected	Chronic	OK	5.67886	17.8039	1.64852	8.76963	5e-05	0.000341425	yes
XLOC_008818	XLOC_008818	Smurf2	11:106820065-106920715	Uninfected	Chronic	OK	8.46168	10.4314	0.301914	1.41026	0.0142	0.0485353	yes
XLOC_008829	XLOC_008829	Cacng4	11:107730453-107795982	Uninfected	Chronic	OK	17.7326	12.9079	-0.45815	-2.6354	5e-05	0.000341425	yes
XLOC_008831	XLOC_008831	Prkca	11:107933296-108414396	Uninfected	Chronic	OK	23.5481	18.1135	-0.378549	-1.82956	0.0022	0.010171	yes
XLOC_008840	XLOC_008840	Rgs9	11:109225354-109298129	Uninfected	Chronic	OK	76.2531	50.3909	-0.597634	-3.05011	5e-05	0.000341425	yes
XLOC_008843	XLOC_008843	Gm25540,Slc16a6	11:109425945-109611967	Uninfected	Chronic	OK	6.23874	11.1647	0.83962	1.75888	0.00255	0.0115372	yes
XLOC_008846	XLOC_008846	Fam20a	11:109669748-109722279	Uninfected	Chronic	OK	5.22366	3.93271	-0.409536	-1.63005	0.00485	0.0197736	yes
XLOC_008850	XLOC_008850	Abca9	11:110100090-110169067	Uninfected	Chronic	OK	1.68813	2.61527	0.631534	3.11122	5e-05	0.000341425	yes
XLOC_008851	XLOC_008851	Abca6	11:110176819-110251776	Uninfected	Chronic	OK	0.359789	0.249246	-0.529576	-1.69087	0.0038	0.0160915	yes
XLOC_008852	XLOC_008852	Abca5	11:110269368-110337716	Uninfected	Chronic	OK	7.37372	6.08032	-0.278245	-1.54209	0.0062	0.0243585	yes
XLOC_008853	XLOC_008853	0	11:111509158-111512512	Uninfected	Chronic	OK	0.608889	0.364093	-0.74187	-2.57729	5e-05	0.000341425	yes
XLOC_008860	XLOC_008860	Gm11681	11:112792730-112799204	Uninfected	Chronic	OK	0.135392	0.294345	1.12036	1.40942	0.00895	0.0331079	yes
XLOC_008866	XLOC_008866	Cdc42ep4	11:113726849-113751881	Uninfected	Chronic	OK	9.72689	15.9007	0.709036	3.83781	5e-05	0.000341425	yes
XLOC_008867	XLOC_008867	Sdk2	11:113776237-114067046	Uninfected	Chronic	OK	5.92745	4.25135	-0.479491	-2.02865	0.001	0.00511692	yes
XLOC_008875	XLOC_008875	Btbd17	11:114765372-114798042	Uninfected	Chronic	OK	10.9374	3.83503	-1.51197	-4.33721	5e-05	0.000341425	yes
XLOC_008876	XLOC_008876	Cd300lb	11:114922780-114934386	Uninfected	Chronic	OK	0.0557982	0.671704	3.58953	3.36334	5e-05	0.000341425	yes
XLOC_008878	XLOC_008878	Cd300ld	11:114982273-114989922	Uninfected	Chronic	OK	0.0189072	0.840153	5.47365	6.10775	0.0001	0.000649316	yes
XLOC_008879	XLOC_008879	AF251705	11:114996720-115004231	Uninfected	Chronic	OK	1.74925	17.4132	3.31538	13.7067	5e-05	0.000341425	yes
XLOC_008885	XLOC_008885	Cd300e	11:115051916-115062177	Uninfected	Chronic	OK	0.0365242	0.462561	3.66272	3.80563	5e-05	0.000341425	yes
XLOC_008886	XLOC_008886	Cd300lf	11:115091430-115162236	Uninfected	Chronic	OK	0.716009	28.9774	5.33881	11.818	5e-05	0.000341425	yes
XLOC_008888	XLOC_008888	Grin2c	11:115249077-115267476	Uninfected	Chronic	OK	11.7945	5.38592	-1.13085	-5.95157	5e-05	0.000341425	yes
XLOC_008891	XLOC_008891	Hid1	11:115347706-115367756	Uninfected	Chronic	OK	37.5521	30.4514	-0.302382	-1.4914	0.0104	0.0375498	yes
XLOC_008899	XLOC_008899	Hn1	11:115497352-115514387	Uninfected	Chronic	OK	43.2856	55.0004	0.345555	1.90996	0.00085	0.00443779	yes
XLOC_008902	XLOC_008902	Mif4gd	11:115584254-115612969	Uninfected	Chronic	OK	9.94026	22.8475	1.20068	1.9934	0.0014	0.00686978	yes
XLOC_008911	XLOC_008911	Galk1	11:116008456-116012719	Uninfected	Chronic	OK	6.257	8.49398	0.440969	2.44236	0.0003	0.00175617	yes
XLOC_008912	XLOC_008912	H3f3b	11:116021911-116027962	Uninfected	Chronic	OK	52.6143	80.0383	0.605235	3.35531	5e-05	0.000341425	yes
XLOC_008913	XLOC_008913	Unc13d	11:116062094-116077975	Uninfected	Chronic	OK	0.335274	6.54069	4.28603	8.49035	5e-05	0.000341425	yes
XLOC_008915	XLOC_008915	Trim47,Trim65	11:116105751-116131128	Uninfected	Chronic	OK	4.03361	9.78237	1.27811	6.23559	5e-05	0.000341425	yes
XLOC_008923	XLOC_008923	Foxj1	11:116330703-116335549	Uninfected	Chronic	OK	1.89302	4.25824	1.16957	5.28078	5e-05	0.000341425	yes
XLOC_008924	XLOC_008924	Rnf157	11:116336352-116413032	Uninfected	Chronic	OK	71.3769	52.1796	-0.451973	-2.52419	5e-05	0.000341425	yes
XLOC_008928	XLOC_008928	Rhbdf2	11:116582561-116627019	Uninfected	Chronic	OK	0.510016	9.59446	4.23359	11.0351	5e-05	0.000341425	yes
XLOC_008929	XLOC_008929	Cygb	11:116645346-116668389	Uninfected	Chronic	OK	20.4434	14.6198	-0.483718	-2.88564	5e-05	0.000341425	yes
XLOC_008937	XLOC_008937	Mgat5b	11:116918620-116986949	Uninfected	Chronic	OK	1.25924	0.831822	-0.598203	-2.01877	0.0004	0.00227526	yes
XLOC_008940	XLOC_008940	Gm11730	11:117094587-117097538	Uninfected	Chronic	OK	0.401957	0.179166	-1.16575	-1.48855	0.00095	0.00489303	yes
XLOC_008945	XLOC_008945	Tmc6	11:117765987-117793110	Uninfected	Chronic	OK	1.78799	8.23751	2.20387	8.46885	5e-05	0.000341425	yes
XLOC_008948	XLOC_008948	Tk1	11:117809667-117839908	Uninfected	Chronic	OK	0.850309	5.16753	2.60341	4.2673	5e-05	0.000341425	yes
XLOC_008949	XLOC_008949	Tha1	11:117867947-117887416	Uninfected	Chronic	OK	2.20027	3.16849	0.526112	2.09507	0.0003	0.00175617	yes
XLOC_008950	XLOC_008950	Socs3	11:117966078-117970047	Uninfected	Chronic	OK	0.964907	20.973	4.442	7.64924	5e-05	0.000341425	yes
XLOC_008951	XLOC_008951	Dnahc17	11:117986291-118129219	Uninfected	Chronic	OK	1.0797	1.93178	0.839301	2.3222	0.00105	0.0053379	yes
XLOC_008952	XLOC_008952	Cyth1	11:118132018-118248592	Uninfected	Chronic	OK	21.5471	26.5251	0.299867	1.58919	0.00855	0.0319374	yes
XLOC_008958	XLOC_008958	Lgals3bp	11:118392750-118402092	Uninfected	Chronic	OK	7.83596	202.614	4.69248	24.29	5e-05	0.000341425	yes
XLOC_008959	XLOC_008959	Cant1	11:118406288-118419086	Uninfected	Chronic	OK	15.6235	21.4882	0.459829	2.32058	5e-05	0.000341425	yes
XLOC_008970	XLOC_008970	Tbc1d16	11:119142776-119265236	Uninfected	Chronic	OK	8.83967	7.1726	-0.301496	-1.48007	0.0086	0.0320936	yes
XLOC_008974	XLOC_008974	Sgsh	11:119307767-119355536	Uninfected	Chronic	OK	2.38364	6.23938	1.38824	5.36612	5e-05	0.000341425	yes
XLOC_008979	XLOC_008979	Aatk	11:120007312-120047167	Uninfected	Chronic	OK	52.9035	42.3545	-0.320847	-1.64768	0.00515	0.0207884	yes
XLOC_008989	XLOC_008989	Nploc4	11:120380369-120437708	Uninfected	Chronic	OK	20.8503	26.2055	0.329806	1.49476	0.01205	0.042384	yes
XLOC_008998	XLOC_008998	P4hb	11:120560296-120573253	Uninfected	Chronic	OK	34.8607	79.2192	1.18425	5.58621	5e-05	0.000341425	yes
XLOC_008999	XLOC_008999	Arhgdia	11:120578103-120581624	Uninfected	Chronic	OK	128.06	183.963	0.522602	2.96062	5e-05	0.000341425	yes
XLOC_009000	XLOC_009000	Alyref	11:120587152-120608198	Uninfected	Chronic	OK	14.5097	21.782	0.586118	1.79984	0.0138	0.0474579	yes
XLOC_009005	XLOC_009005	Notum	11:120646030-120661815	Uninfected	Chronic	OK	1.76135	0.381462	-2.20707	-4.39937	5e-05	0.000341425	yes
XLOC_009008	XLOC_009008	Dcxr	11:120724467-120727327	Uninfected	Chronic	OK	5.19114	13.4686	1.37548	5.86291	5e-05	0.000341425	yes
XLOC_009009	XLOC_009009	Cbr2	11:120729488-120732114	Uninfected	Chronic	OK	1.18884	0.16041	-2.88972	-3.44248	5e-05	0.000341425	yes
XLOC_009010	XLOC_009010	Rfng	11:120780745-120784207	Uninfected	Chronic	OK	22.6029	18.2472	-0.308834	-1.69866	0.00315	0.0137573	yes
XLOC_009017	XLOC_009017	Cd7	11:121029401-121052357	Uninfected	Chronic	OK	0.623913	5.58698	3.16265	8.47672	5e-05	0.000341425	yes
XLOC_009026	XLOC_009026	BC017643	11:121177590-121229417	Uninfected	Chronic	OK	6.40707	15.4491	1.26978	3.86915	5e-05	0.000341425	yes
XLOC_009028	XLOC_009028	Rab40b	11:121356124-121388296	Uninfected	Chronic	OK	16.7321	12.118	-0.465474	-2.47423	5e-05	0.000341425	yes
XLOC_009038	XLOC_009038	0	11:3101052-3102510	Uninfected	Chronic	OK	0.0675721	0.176825	1.38782	2.22708	0.00395	0.0166278	yes
XLOC_009079	XLOC_009079	0	11:10437070-10437539	Uninfected	Chronic	OK	0	0.232296	inf	-nan	5e-05	0.000341425	yes
XLOC_009117	XLOC_009117	0	11:20297011-20299369	Uninfected	Chronic	OK	0.880634	0.649506	-0.439201	-1.65153	0.00885	0.0328116	yes
XLOC_009121	XLOC_009121	0	11:20508943-20517703	Uninfected	Chronic	OK	0.884128	0.542866	-0.703659	-3.21114	5e-05	0.000341425	yes
XLOC_009135	XLOC_009135	0	11:22590842-22591305	Uninfected	Chronic	OK	0	0.901889	inf	-nan	5e-05	0.000341425	yes
XLOC_009142	XLOC_009142	0	11:23301511-23306238	Uninfected	Chronic	OK	0.238103	0.165655	-0.523405	-1.60485	0.0075	0.0285739	yes
XLOC_009169	XLOC_009169	0	11:30282599-30283664	Uninfected	Chronic	OK	0.831386	0.481399	-0.788285	-2.40508	0.00125	0.00621943	yes
XLOC_009171	XLOC_009171	0	11:30284361-30292019	Uninfected	Chronic	OK	0.505923	0.308701	-0.712708	-2.86844	5e-05	0.000341425	yes
XLOC_009174	XLOC_009174	0	11:30296108-30298393	Uninfected	Chronic	OK	0.411193	0.278331	-0.563014	-1.68644	0.0092	0.0338807	yes
XLOC_009175	XLOC_009175	0	11:30298453-30302152	Uninfected	Chronic	OK	0.40736	0.273153	-0.576594	-1.92578	0.0016	0.00770992	yes
XLOC_009181	XLOC_009181	0	11:30308495-30322321	Uninfected	Chronic	OK	0.894999	0.584451	-0.614805	-3.00708	5e-05	0.000341425	yes
XLOC_009221	XLOC_009221	0	11:31418722-31419997	Uninfected	Chronic	OK	0.0450927	0.182195	2.01452	2.38953	0.0113	0.0402749	yes
XLOC_009230	XLOC_009230	0	11:31712020-31713528	Uninfected	Chronic	OK	0.150917	0.273819	0.859466	1.86267	0.00925	0.0340289	yes
XLOC_009257	XLOC_009257	0	11:34788829-34797543	Uninfected	Chronic	OK	0.00357255	0.162182	5.50451	4.59436	0.0026	0.0116691	yes
XLOC_009258	XLOC_009258	0	11:35088901-35092610	Uninfected	Chronic	OK	0.309725	0.189784	-0.706629	-2.15331	0.0006	0.00327212	yes
XLOC_009264	XLOC_009264	0	11:35116135-35117643	Uninfected	Chronic	OK	0.181462	0.0823696	-1.13948	-1.98767	0.0069	0.0266476	yes
XLOC_009275	XLOC_009275	0	11:43677335-43681862	Uninfected	Chronic	OK	0.548564	0.414834	-0.403128	-1.54117	0.01075	0.0386265	yes
XLOC_009311	XLOC_009311	0	11:49987177-49994963	Uninfected	Chronic	OK	0.00739521	0.157315	4.41092	5.28894	5e-05	0.000341425	yes
XLOC_009312	XLOC_009312	0	11:49995577-49999111	Uninfected	Chronic	OK	0.00999706	0.192734	4.26896	3.82061	0.0026	0.0116691	yes
XLOC_009345	XLOC_009345	0	11:53516724-53518808	Uninfected	Chronic	OK	0.22106	0.130418	-0.761298	-1.70273	0.0096	0.0351022	yes
XLOC_009350	XLOC_009350	0	11:53713285-53718197	Uninfected	Chronic	OK	0.0720616	0.156173	1.11584	2.76364	5e-05	0.000341425	yes
XLOC_009352	XLOC_009352	0	11:53731392-53733071	Uninfected	Chronic	OK	0.0831008	0.19011	1.1939	2.14443	0.00355	0.0152137	yes
XLOC_009354	XLOC_009354	0	11:53742395-53744725	Uninfected	Chronic	OK	0.0371129	0.151401	2.02839	3.04376	0.00055	0.00302737	yes
XLOC_009355	XLOC_009355	0	11:53744860-53749336	Uninfected	Chronic	OK	0.043137	0.141679	1.71563	3.52316	5e-05	0.000341425	yes
XLOC_009360	XLOC_009360	0	11:53761534-53765192	Uninfected	Chronic	OK	0.0584563	0.14712	1.33157	2.78534	5e-05	0.000341425	yes
XLOC_009386	XLOC_009386	0	11:57546204-57548730	Uninfected	Chronic	OK	0.464964	0.324255	-0.519989	-1.66467	0.0078	0.029573	yes
XLOC_009410	XLOC_009410	0	11:61494821-61496806	Uninfected	Chronic	OK	0.24963	0.149307	-0.741513	-1.73386	0.00955	0.0349561	yes
XLOC_009421	XLOC_009421	0	11:63612443-63613586	Uninfected	Chronic	OK	0.0306463	0.319975	3.38418	3.19544	0.00385	0.016268	yes
XLOC_009426	XLOC_009426	0	11:63619179-63659415	Uninfected	Chronic	OK	0.0485628	1.46302	4.91295	5.54175	0.00155	0.00749549	yes
XLOC_009432	XLOC_009432	0	11:64430884-64432996	Uninfected	Chronic	OK	0.320716	0.182522	-0.813225	-2.09962	0.0024	0.0109439	yes
XLOC_009442	XLOC_009442	0	11:68958123-68962735	Uninfected	Chronic	OK	0.48471	0.648779	0.420607	1.67133	0.00645	0.0251703	yes
XLOC_009450	XLOC_009450	0	11:69209128-69214530	Uninfected	Chronic	OK	0.149509	0.0774051	-0.949733	-2.4554	0.00015	0.000940456	yes
XLOC_009480	XLOC_009480	0	11:72605571-72607206	Uninfected	Chronic	OK	0.141742	0.244576	0.78701	1.68916	0.01245	0.0435514	yes
XLOC_009486	XLOC_009486	0	11:75277506-75279471	Uninfected	Chronic	OK	0.379773	0.245544	-0.629154	-1.73761	0.0085	0.0317847	yes
XLOC_009512	XLOC_009512	0	11:79325502-79329674	Uninfected	Chronic	OK	0.345905	0.240783	-0.522643	-1.72895	0.00515	0.0207884	yes
XLOC_009514	XLOC_009514	0	11:79584116-79590065	Uninfected	Chronic	OK	0.141238	0.095715	-0.561308	-1.55562	0.00895	0.0331079	yes
XLOC_009524	XLOC_009524	0	11:82974892-82975380	Uninfected	Chronic	OK	0	0.480293	inf	-nan	5e-05	0.000341425	yes
XLOC_009549	XLOC_009549	0	11:86811838-86813449	Uninfected	Chronic	OK	0.390841	0.646198	0.725395	2.25839	0.001	0.00511692	yes
XLOC_009555	XLOC_009555	0	11:87759620-87760329	Uninfected	Chronic	OK	0.177865	0.409942	1.20463	2.30538	0.0087	0.032405	yes
XLOC_009561	XLOC_009561	0	11:87969528-87971182	Uninfected	Chronic	OK	0.076065	0.238639	1.64953	2.91139	0.00025	0.00149077	yes
XLOC_009577	XLOC_009577	0	11:93096882-93097601	Uninfected	Chronic	OK	0.824232	0.474146	-0.797719	-2.25879	0.0073	0.0279035	yes
XLOC_009616	XLOC_009616	0	11:97847007-97849487	Uninfected	Chronic	OK	3.1824	2.0041	-0.66716	-3.22141	5e-05	0.000341425	yes
XLOC_009622	XLOC_009622	0	11:98441311-98445591	Uninfected	Chronic	OK	0.0609612	0.271195	2.15336	5.12426	5e-05	0.000341425	yes
XLOC_009633	XLOC_009633	0	11:101789196-101790838	Uninfected	Chronic	OK	0.334265	0.162674	-1.03901	-2.40411	0.00075	0.003978	yes
XLOC_009634	XLOC_009634	0	11:101791397-101794518	Uninfected	Chronic	OK	0.189216	0.101514	-0.898347	-2.11655	0.00145	0.00707414	yes
XLOC_009645	XLOC_009645	0	11:102414118-102420192	Uninfected	Chronic	OK	0.0769189	0.223649	1.53982	4.29047	5e-05	0.000341425	yes
XLOC_009646	XLOC_009646	0	11:102420296-102428460	Uninfected	Chronic	OK	0.0758534	0.179192	1.24022	3.68792	5e-05	0.000341425	yes
XLOC_009665	XLOC_009665	0	11:104127877-104129008	Uninfected	Chronic	OK	0.203921	0.0627126	-1.70118	-2.22505	0.0103	0.0372574	yes
XLOC_009698	XLOC_009698	0	11:109219022-109220433	Uninfected	Chronic	OK	0.170888	0.0617689	-1.4681	-2.16291	0.0061	0.0240168	yes
XLOC_009708	XLOC_009708	0	11:111953326-111953740	Uninfected	Chronic	OK	1.09776	0.518787	-1.08135	-3.1305	0.0076	0.0288986	yes
XLOC_009719	XLOC_009719	0	11:113752872-113753485	Uninfected	Chronic	OK	0.108483	0.423267	1.9641	2.77594	0.0112	0.0399548	yes
XLOC_009720	XLOC_009720	0	11:113754187-113756325	Uninfected	Chronic	OK	0.067381	0.324795	2.26911	4.34815	5e-05	0.000341425	yes
XLOC_009724	XLOC_009724	0	11:114907398-114908349	Uninfected	Chronic	OK	0.131084	0.502756	1.93936	3.83547	5e-05	0.000341425	yes
XLOC_009761	XLOC_009761	0	11:117583482-117586023	Uninfected	Chronic	OK	1.52798	1.03272	-0.565176	-2.40922	0.00015	0.000940456	yes
XLOC_009777	XLOC_009777	0	11:119386856-119388379	Uninfected	Chronic	OK	0.0571397	0.291413	2.3505	3.86267	0.0004	0.00227526	yes
XLOC_009780	XLOC_009780	0	11:119902222-119906603	Uninfected	Chronic	OK	0.568832	0.424723	-0.421481	-1.61082	0.00775	0.0294012	yes
XLOC_009781	XLOC_009781	0	11:119924586-119927472	Uninfected	Chronic	OK	0.443611	0.285231	-0.637166	-2.05034	0.00115	0.0057797	yes
XLOC_009803	XLOC_009803	Kif3c	12:3365021-3506852	Uninfected	Chronic	OK	37.885	29.7548	-0.348501	-1.82771	0.0024	0.0109439	yes
XLOC_009810	XLOC_009810	Dnajc27	12:4082573-4110612	Uninfected	Chronic	OK	30.4804	21.9031	-0.476747	-2.72354	5e-05	0.000341425	yes
XLOC_009816	XLOC_009816	Itsn2	12:4593007-4738383	Uninfected	Chronic	OK	12.6293	16.5672	0.391557	2.20933	0.00015	0.000940456	yes
XLOC_009820	XLOC_009820	Gm6682	12:4782214-4782511	Uninfected	Chronic	OK	44.5296	68.0329	0.611467	8.09072	5e-05	0.000341425	yes
XLOC_009824	XLOC_009824	Atad2b	12:4916077-5047542	Uninfected	Chronic	OK	3.74092	4.70923	0.332099	1.73308	0.00285	0.0126158	yes
XLOC_009825	XLOC_009825	2810032G03Rik	12:5375869-5416642	Uninfected	Chronic	OK	5.74106	4.12935	-0.475404	-2.24816	0.00015	0.000940456	yes
XLOC_009826	XLOC_009826	0	12:5423553-5449621	Uninfected	Chronic	OK	0.276213	0.220609	-0.324291	-1.44932	0.01145	0.0407123	yes
XLOC_009838	XLOC_009838	Sdc1	12:8771322-8793715	Uninfected	Chronic	OK	0.669211	4.15002	2.63259	6.17545	5e-05	0.000341425	yes
XLOC_009839	XLOC_009839	Laptm4a	12:8921663-8938742	Uninfected	Chronic	OK	106.294	208.068	0.968991	5.2357	5e-05	0.000341425	yes
XLOC_009843	XLOC_009843	Gm7099	12:9429545-9430099	Uninfected	Chronic	OK	6.30131	10.3464	0.715401	4.3773	5e-05	0.000341425	yes
XLOC_009848	XLOC_009848	Smc6	12:11265885-11319785	Uninfected	Chronic	OK	6.58553	8.04878	0.289472	1.59658	0.0051	0.0206291	yes
XLOC_009850	XLOC_009850	Rad51ap2	12:11455711-11517149	Uninfected	Chronic	OK	0.557821	0.279652	-0.99617	-2.58567	0.00015	0.000940456	yes
XLOC_009860	XLOC_009860	Rpl36-ps3	12:12911985-12912369	Uninfected	Chronic	OK	3.69986	5.37586	0.539027	3.16888	0.0094	0.0344795	yes
XLOC_009861	XLOC_009861	Nbas	12:13268834-13583882	Uninfected	Chronic	OK	7.41597	8.98218	0.276429	1.53331	0.01	0.0363232	yes
XLOC_009870	XLOC_009870	Ntsr2	12:16653469-16660250	Uninfected	Chronic	OK	86.7132	49.4245	-0.811026	-4.08119	5e-05	0.000341425	yes
XLOC_009876	XLOC_009876	Pdia6	12:17266544-17329359	Uninfected	Chronic	OK	39.1906	54.7268	0.481739	2.92929	5e-05	0.000341425	yes
XLOC_009879	XLOC_009879	Odc1	12:17544801-17551502	Uninfected	Chronic	OK	3.76058	7.6214	1.0191	4.93	5e-05	0.000341425	yes
XLOC_009883	XLOC_009883	B430203G13Rik	12:17881838-18063842	Uninfected	Chronic	OK	1.40764	1.12246	-0.326616	-1.63665	0.00465	0.0190598	yes
XLOC_009887	XLOC_009887	0	12:19246322-19247169	Uninfected	Chronic	OK	0.632919	6.44732	3.34861	12.2103	5e-05	0.000341425	yes
XLOC_009891	XLOC_009891	0	12:19309351-19311063	Uninfected	Chronic	OK	0.35106	0.175014	-1.00425	-2.41219	0.0007	0.00374768	yes
XLOC_009900	XLOC_009900	0	12:20238033-20277052	Uninfected	Chronic	OK	1.79311	1.17764	-0.606571	-1.92547	0.00105	0.0053379	yes
XLOC_009919	XLOC_009919	Rrm2	12:24708240-24738135	Uninfected	Chronic	OK	0.544824	4.98329	3.19324	10.0297	5e-05	0.000341425	yes
XLOC_009925	XLOC_009925	0	12:25187081-25209424	Uninfected	Chronic	OK	0.0402528	0.269541	2.74334	3.78894	5e-05	0.000341425	yes
XLOC_009927	XLOC_009927	0	12:25318062-25471933	Uninfected	Chronic	OK	0.0373684	1.39816	5.22557	4.07096	5e-05	0.000341425	yes
XLOC_009929	XLOC_009929	Cmpk2	12:26469203-26479835	Uninfected	Chronic	OK	7.58141	22.2418	1.55274	8.28747	5e-05	0.000341425	yes
XLOC_009932	XLOC_009932	Rnaseh1	12:28649601-28659691	Uninfected	Chronic	OK	5.83649	8.74037	0.582593	2.14511	0.0002	0.00122049	yes
XLOC_009936	XLOC_009936	Myt1l	12:29528383-29923209	Uninfected	Chronic	OK	41.4734	32.9466	-0.332056	-1.88434	0.0017	0.00812928	yes
XLOC_009937	XLOC_009937	Pxdn	12:29937522-30017727	Uninfected	Chronic	OK	9.72489	7.69767	-0.337261	-1.5382	0.00755	0.0287469	yes
XLOC_009946	XLOC_009946	Lamb1	12:31265233-31329644	Uninfected	Chronic	OK	4.01066	6.91777	0.786469	2.44465	0.00015	0.000940456	yes
XLOC_009952	XLOC_009952	Ccdc71l	12:32376457-32382943	Uninfected	Chronic	OK	3.78726	6.18621	0.7079	3.66335	5e-05	0.000341425	yes
XLOC_009953	XLOC_009953	Nampt	12:32820334-32853369	Uninfected	Chronic	OK	11.56	51.2594	2.14868	11.5598	5e-05	0.000341425	yes
XLOC_009954	XLOC_009954	CT572998.1	12:32820334-32853369	Uninfected	Chronic	OK	0.679049	3.73548	2.45971	3.60297	5e-05	0.000341425	yes
XLOC_009956	XLOC_009956	Sypl	12:32953890-32979050	Uninfected	Chronic	OK	17.1681	25.4307	0.566843	2.82323	5e-05	0.000341425	yes
XLOC_009960	XLOC_009960	Atxn7l1	12:33147692-33394760	Uninfected	Chronic	OK	13.9412	19.5145	0.485187	2.43969	0.0001	0.000649316	yes
XLOC_009961	XLOC_009961	Efcab10	12:33394853-33401269	Uninfected	Chronic	OK	1.77396	1.07254	-0.725932	-2.72638	0.00145	0.00707414	yes
XLOC_009962	XLOC_009962	Twistnb	12:33429266-33443297	Uninfected	Chronic	OK	3.78251	5.38019	0.508311	2.20778	0.00015	0.000940456	yes
XLOC_009964	XLOC_009964	Twist1	12:33957670-33959817	Uninfected	Chronic	OK	0.213693	0.425875	0.994891	2.57112	0.0004	0.00227526	yes
XLOC_009975	XLOC_009975	Sostdc1	12:36314168-36318452	Uninfected	Chronic	OK	3.60072	2.58782	-0.476549	-2.11242	0.0017	0.00812928	yes
XLOC_009979	XLOC_009979	Agmo	12:37241640-37582202	Uninfected	Chronic	OK	2.5104	1.91569	-0.390047	-1.61549	0.00505	0.0204718	yes
XLOC_009980	XLOC_009980	Dgkb	12:37879830-38634069	Uninfected	Chronic	OK	37.0642	24.2492	-0.612088	-3.47496	5e-05	0.000341425	yes
XLOC_009981	XLOC_009981	Etv1	12:38779379-38871403	Uninfected	Chronic	OK	11.7512	9.32381	-0.33382	-1.77794	0.00145	0.00707414	yes
XLOC_010002	XLOC_010002	3110039M20Rik,Foxg1	12:49361889-49417268	Uninfected	Chronic	OK	32.6961	25.2879	-0.370669	-1.71398	0.00655	0.0254907	yes
XLOC_010005	XLOC_010005	0	12:50651717-50663756	Uninfected	Chronic	OK	0.530614	0.359266	-0.562611	-1.8624	0.0025	0.0113405	yes
XLOC_010007	XLOC_010007	0	12:51242788-51262669	Uninfected	Chronic	OK	0.252276	0.13101	-0.945328	-2.62238	0.00015	0.000940456	yes
XLOC_010010	XLOC_010010	Scfd1	12:51377579-51450096	Uninfected	Chronic	OK	12.5289	19.2036	0.616121	3.16898	5e-05	0.000341425	yes
XLOC_010017	XLOC_010017	Arhgap5	12:52503817-52578517	Uninfected	Chronic	OK	22.3048	18.5934	-0.262565	-1.37531	0.0147	0.0499446	yes
XLOC_010019	XLOC_010019	Akap6	12:52698814-53160680	Uninfected	Chronic	OK	25.5788	20.9751	-0.286272	-1.5773	0.0062	0.0243585	yes
XLOC_010036	XLOC_010036	Psma6	12:55384221-55418454	Uninfected	Chronic	OK	58.6743	82.8024	0.496944	2.75861	5e-05	0.000341425	yes
XLOC_010050	XLOC_010050	Sstr1	12:58211584-58214464	Uninfected	Chronic	OK	6.97487	4.93066	-0.500384	-2.37145	5e-05	0.000341425	yes
XLOC_010053	XLOC_010053	0	12:58678033-58683123	Uninfected	Chronic	OK	0.199078	0.126448	-0.654786	-1.65716	0.00875	0.0325255	yes
XLOC_010065	XLOC_010065	Gm23213,Lrfn5	12:61522777-61871701	Uninfected	Chronic	OK	24.9505	18.519	-0.430063	-2.30191	0.0008	0.00420759	yes
XLOC_010081	XLOC_010081	0	12:69122970-69123845	Uninfected	Chronic	OK	10.962	13.5305	0.303698	1.86713	0.0144	0.0490957	yes
XLOC_010084	XLOC_010084	Mgat2	12:69184157-69186772	Uninfected	Chronic	OK	8.25162	13.2881	0.687381	3.99331	5e-05	0.000341425	yes
XLOC_010085	XLOC_010085	AC099934.1	12:69188165-69201728	Uninfected	Chronic	OK	8.27767	6.38368	-0.374837	-1.61215	0.0053	0.0213115	yes
XLOC_010086	XLOC_010086	Klhdc1	12:69241175-69284632	Uninfected	Chronic	OK	15.8051	9.13582	-0.79078	-4.59591	5e-05	0.000341425	yes
XLOC_010095	XLOC_010095	Abhd12b	12:70154141-70187877	Uninfected	Chronic	OK	0.156336	0.0460304	-1.76399	-1.28573	0.00145	0.00707414	yes
XLOC_010097	XLOC_010097	Trim9	12:70241498-70347614	Uninfected	Chronic	OK	3.85382	2.82771	-0.446655	-1.42455	0.0132	0.045746	yes
XLOC_010104	XLOC_010104	0	12:70969210-70974171	Uninfected	Chronic	OK	0.174569	0.281966	0.691725	1.46153	0.01165	0.0412409	yes
XLOC_010105	XLOC_010105	Psma3	12:70974620-71015832	Uninfected	Chronic	OK	11.7703	17.3382	0.558798	2.24628	0.00135	0.00666303	yes
XLOC_010106	XLOC_010106	Arid4a	12:71015989-71100745	Uninfected	Chronic	OK	10.0043	12.7906	0.354474	1.69501	0.0034	0.0146773	yes
XLOC_010118	XLOC_010118	Slc38a6	12:73286778-73356319	Uninfected	Chronic	OK	4.15405	7.50197	0.85275	2.91142	5e-05	0.000341425	yes
XLOC_010119	XLOC_010119	Prkch	12:73584796-73778185	Uninfected	Chronic	OK	5.19893	9.83214	0.919291	4.89446	5e-05	0.000341425	yes
XLOC_010120	XLOC_010120	Hif1a	12:73901305-73949785	Uninfected	Chronic	OK	17.5749	48.5707	1.46657	8.07746	5e-05	0.000341425	yes
XLOC_010122	XLOC_010122	Snapc1,Syt16	12:73964457-74267916	Uninfected	Chronic	OK	25.6395	20.3379	-0.334196	-1.67493	0.0043	0.0178565	yes
XLOC_010123	XLOC_010123	1700086L19Rik,Dbpht2	12:74283485-74302120	Uninfected	Chronic	OK	18.056	14.1992	-0.346673	-1.66329	0.0047	0.0192371	yes
XLOC_010124	XLOC_010124	Rhoj	12:75308321-75401456	Uninfected	Chronic	OK	1.59131	4.43104	1.47743	5.12512	5e-05	0.000341425	yes
XLOC_010127	XLOC_010127	Akap5	12:76324890-76343937	Uninfected	Chronic	OK	26.724	17.8469	-0.582461	-2.68904	5e-05	0.000341425	yes
XLOC_010131	XLOC_010131	Plekhg3	12:76533559-76579039	Uninfected	Chronic	OK	2.7473	3.47758	0.340068	1.7987	0.00265	0.0118561	yes
XLOC_010134	XLOC_010134	Max	12:76931180-76962319	Uninfected	Chronic	OK	0.784167	1.12457	0.520143	1.81902	0.0016	0.00770992	yes
XLOC_010143	XLOC_010143	Eif2s1	12:78861818-78887010	Uninfected	Chronic	OK	5.75146	8.02764	0.481048	2.70812	5e-05	0.000341425	yes
XLOC_010144	XLOC_010144	Plekhh1	12:79029162-79089698	Uninfected	Chronic	OK	4.84978	3.77681	-0.360751	-1.60968	0.0052	0.0209659	yes
XLOC_010147	XLOC_010147	Rdh12	12:79208913-79222665	Uninfected	Chronic	OK	0.876155	1.31452	0.585281	1.93419	0.00075	0.003978	yes
XLOC_010149	XLOC_010149	0	12:79663040-79814624	Uninfected	Chronic	OK	0.112263	1.9638	4.12869	4.62233	5e-05	0.000341425	yes
XLOC_010150	XLOC_010150	0	12:79842325-79848194	Uninfected	Chronic	OK	0.0218249	0.147768	2.75928	4.47777	5e-05	0.000341425	yes
XLOC_010153	XLOC_010153	Exd2	12:80462880-80498135	Uninfected	Chronic	OK	25.9085	19.3884	-0.418236	-2.31092	5e-05	0.000341425	yes
XLOC_010155	XLOC_010155	Galnt16	12:80518989-80603896	Uninfected	Chronic	OK	34.7973	28.9902	-0.263412	-1.45985	0.01125	0.0401195	yes
XLOC_010159	XLOC_010159	4933426M11Rik	12:80790531-80880836	Uninfected	Chronic	OK	7.9011	24.1876	1.61414	9.03513	5e-05	0.000341425	yes
XLOC_010172	XLOC_010172	0	12:82069967-82104023	Uninfected	Chronic	OK	0.577415	0.282283	-1.03247	-3.1176	5e-05	0.000341425	yes
XLOC_010174	XLOC_010174	Sipa1l1	12:82169425-82451786	Uninfected	Chronic	OK	62.41	49.1572	-0.344375	-1.90682	0.0008	0.00420759	yes
XLOC_010182	XLOC_010182	Psen1	12:83688157-83739098	Uninfected	Chronic	OK	18.4114	27.3916	0.573131	2.90589	5e-05	0.000341425	yes
XLOC_010188	XLOC_010188	Acot2	12:83987860-83993873	Uninfected	Chronic	OK	1.90827	2.40784	0.335479	1.56067	0.01315	0.045603	yes
XLOC_010189	XLOC_010189	Acot1	12:84009501-84017670	Uninfected	Chronic	OK	4.02216	7.81067	0.957477	5.08713	5e-05	0.000341425	yes
XLOC_010192	XLOC_010192	Acot5	12:84069324-84076020	Uninfected	Chronic	OK	0.777348	1.41763	0.866845	2.84576	5e-05	0.000341425	yes
XLOC_010194	XLOC_010194	Dnalc1	12:84114365-84148489	Uninfected	Chronic	OK	21.3442	17.0788	-0.321638	-1.65329	0.006	0.0236796	yes
XLOC_010216	XLOC_010216	Batf	12:85686668-85709087	Uninfected	Chronic	OK	0.110372	5.35583	5.60066	11.1882	5e-05	0.000341425	yes
XLOC_010217	XLOC_010217	Mfsd7c	12:85746538-85824550	Uninfected	Chronic	OK	0.924539	1.52976	0.7265	2.12939	0.00035	0.00201573	yes
XLOC_010222	XLOC_010222	Esrrb	12:86361116-86521628	Uninfected	Chronic	OK	0.595511	0.439589	-0.437974	-1.43837	0.00655	0.0254907	yes
XLOC_010232	XLOC_010232	Tmem63c	12:87021339-87091819	Uninfected	Chronic	OK	13.9588	10.6058	-0.396328	-2.17124	0.00015	0.000940456	yes
XLOC_010260	XLOC_010260	AC157278.1,n-R5s65	12:90750819-90969768	Uninfected	Chronic	OK	0.261642	0.111539	-1.23004	-2.32198	0.0004	0.00227526	yes
XLOC_010265	XLOC_010265	Tshr	12:91400332-91549731	Uninfected	Chronic	OK	0.27248	0.734659	1.43092	4.22151	5e-05	0.000341425	yes
XLOC_010270	XLOC_010270	Flrt2	12:95692225-95786752	Uninfected	Chronic	OK	11.7235	9.05361	-0.372838	-2.01205	0.00055	0.00302737	yes
XLOC_010271	XLOC_010271	Gpr65	12:98268634-98276624	Uninfected	Chronic	OK	0.0671291	6.68699	6.63828	13.8009	5e-05	0.000341425	yes
XLOC_010281	XLOC_010281	Kcnk13	12:99961536-100062682	Uninfected	Chronic	OK	2.26708	3.00405	0.406073	1.83437	0.0014	0.00686978	yes
XLOC_010286	XLOC_010286	9030617O03Rik	12:100779056-100908247	Uninfected	Chronic	OK	5.18872	7.85539	0.598304	1.92917	0.0038	0.0160915	yes
XLOC_010302	XLOC_010302	Rin3	12:102283047-102393957	Uninfected	Chronic	OK	0.89296	5.21286	2.54541	9.6805	5e-05	0.000341425	yes
XLOC_010303	XLOC_010303	Golga5	12:102469133-102497902	Uninfected	Chronic	OK	10.8714	13.845	0.348825	1.85474	0.0011	0.00555513	yes
XLOC_010309	XLOC_010309	Unc79	12:102948858-103184065	Uninfected	Chronic	OK	13.4838	9.61794	-0.487431	-2.03238	0.00295	0.0130034	yes
XLOC_010312	XLOC_010312	Otub2	12:103388681-103406350	Uninfected	Chronic	OK	8.49042	6.27005	-0.43736	-2.27221	0.00015	0.000940456	yes
XLOC_010314	XLOC_010314	Ifi27l1	12:103434210-103440239	Uninfected	Chronic	OK	29.0384	167.592	2.52892	12.9182	5e-05	0.000341425	yes
XLOC_010315	XLOC_010315	Ppp4r4	12:103532564-103631444	Uninfected	Chronic	OK	11.3923	8.52113	-0.418947	-2.27231	0.0001	0.000649316	yes
XLOC_010322	XLOC_010322	Serpina3f,Serpina3g,Serpina3h	12:104112723-104414330	Uninfected	Chronic	OK	0.531662	100.801	7.56679	9.77191	5e-05	0.000341425	yes
XLOC_010325	XLOC_010325	Serpina3k,Serpina3m,Serpina3n	12:104112723-104414330	Uninfected	Chronic	OK	10.087	69.4481	2.78343	10.4584	5e-05	0.000341425	yes
XLOC_010336	XLOC_010336	AC122013.1	12:105336593-105384154	Uninfected	Chronic	OK	4.51247	2.98546	-0.595967	-2.89131	5e-05	0.000341425	yes
XLOC_010338	XLOC_010338	D430019H16Rik	12:105453855-105493391	Uninfected	Chronic	OK	27.7645	22	-0.335734	-1.93035	0.0008	0.00420759	yes
XLOC_010339	XLOC_010339	Bdkrb2	12:105563139-105595238	Uninfected	Chronic	OK	0.306672	0.439253	0.518359	1.66744	0.0034	0.0146773	yes
XLOC_010340	XLOC_010340	Bdkrb1	12:105602942-105605782	Uninfected	Chronic	OK	0.0723229	0.254341	1.81424	1.51918	0.00215	0.00996338	yes
XLOC_010343	XLOC_010343	Ak7	12:105705981-105782447	Uninfected	Chronic	OK	0.813753	1.08253	0.411741	1.43625	0.01065	0.0383067	yes
XLOC_010355	XLOC_010355	0	12:106656015-106670753	Uninfected	Chronic	OK	0.186783	0.0897718	-1.05703	-1.94781	0.0069	0.0266476	yes
XLOC_010364	XLOC_010364	Hhipl1	12:108306036-108329439	Uninfected	Chronic	OK	5.12566	3.91263	-0.3896	-1.92888	0.0009	0.0046685	yes
XLOC_010365	XLOC_010365	Cyp46a1	12:108334336-108362231	Uninfected	Chronic	OK	85.9043	55.9019	-0.619833	-3.52777	5e-05	0.000341425	yes
XLOC_010374	XLOC_010374	Dlk1	12:109452822-109463336	Uninfected	Chronic	OK	9.08777	6.66696	-0.446898	-2.08593	0.0003	0.00175617	yes
XLOC_010434	XLOC_010434	Dio3	12:110279067-110281097	Uninfected	Chronic	OK	0.622327	0.337648	-0.882151	-2.76289	5e-05	0.000341425	yes
XLOC_010441	XLOC_010441	Rps19-ps6	12:110889263-110972521	Uninfected	Chronic	OK	65.0507	111.289	0.77468	3.36488	0.0034	0.0146773	yes
XLOC_010442	XLOC_010442	Rcor1	12:111039350-111116097	Uninfected	Chronic	OK	6.94168	8.46396	0.286049	1.44333	0.0115	0.040853	yes
XLOC_010443	XLOC_010443	Traf3	12:111159849-111267157	Uninfected	Chronic	OK	9.64047	12.5034	0.375143	1.80793	0.00245	0.0111378	yes
XLOC_010444	XLOC_010444	Amn	12:111271110-111276426	Uninfected	Chronic	OK	1.37034	0.646161	-1.08456	-3.48628	5e-05	0.000341425	yes
XLOC_010447	XLOC_010447	Exoc3l4	12:111415704-111431678	Uninfected	Chronic	OK	0.763174	5.1642	2.75846	10.4003	5e-05	0.000341425	yes
XLOC_010448	XLOC_010448	Tnfaip2	12:111442468-111501103	Uninfected	Chronic	OK	0.560115	52.3686	6.54684	7.44045	5e-05	0.000341425	yes
XLOC_010453	XLOC_010453	0	12:111697492-111702670	Uninfected	Chronic	OK	0.729787	0.531771	-0.456671	-1.65854	0.0038	0.0160915	yes
XLOC_010455	XLOC_010455	Klc1	12:111758848-111813873	Uninfected	Chronic	OK	251.852	206.161	-0.288803	-1.71409	0.00775	0.0294012	yes
XLOC_010458	XLOC_010458	Aspg	12:112106539-112127575	Uninfected	Chronic	OK	2.04851	17.5195	3.09632	15.1139	5e-05	0.000341425	yes
XLOC_010461	XLOC_010461	Kif26a	12:112144149-112181746	Uninfected	Chronic	OK	2.05287	1.63698	-0.326608	-1.60017	0.00565	0.0224966	yes
XLOC_010463	XLOC_010463	Inf2	12:112588783-112615798	Uninfected	Chronic	OK	48.1477	39.7353	-0.277047	-1.57795	0.0062	0.0243585	yes
XLOC_010464	XLOC_010464	Adssl1	12:112620044-112641354	Uninfected	Chronic	OK	8.92409	11.4814	0.363525	1.82888	0.0014	0.00686978	yes
XLOC_010466	XLOC_010466	Zbtb42	12:112678827-112682864	Uninfected	Chronic	OK	0.459805	1.45611	1.66302	2.85496	5e-05	0.000341425	yes
XLOC_010467	XLOC_010467	Cep170b	12:112722173-112746603	Uninfected	Chronic	OK	47.7954	35.0413	-0.447816	-2.4391	5e-05	0.000341425	yes
XLOC_010468	XLOC_010468	Pld4	12:112760654-112768989	Uninfected	Chronic	OK	2.30676	51.5602	4.48232	21.422	5e-05	0.000341425	yes
XLOC_010472	XLOC_010472	Pacs2	12:113006396-113088917	Uninfected	Chronic	OK	22.9524	29.2054	0.347592	1.98254	0.00065	0.0035124	yes
XLOC_010476	XLOC_010476	Crip1	12:113152011-113153877	Uninfected	Chronic	OK	12.5614	45.8546	1.86806	14.9032	5e-05	0.000341425	yes
XLOC_010477	XLOC_010477	4930427A07Rik	12:113156420-113166003	Uninfected	Chronic	OK	0.411117	0.832054	1.01713	3.55919	5e-05	0.000341425	yes
XLOC_010478	XLOC_010478	Tmem121	12:113185902-113189520	Uninfected	Chronic	OK	7.0504	5.01598	-0.491173	-2.63507	5e-05	0.000341425	yes
XLOC_010485	XLOC_010485	0	12:114253614-114254087	Uninfected	Chronic	OK	0	1.84236	inf	-nan	5e-05	0.000341425	yes
XLOC_010488	XLOC_010488	Ighv1-53	12:115145483-115158835	Uninfected	Chronic	OK	0	4.7763	inf	-nan	5e-05	0.000341425	yes
XLOC_010490	XLOC_010490	Vipr2	12:116077725-116146261	Uninfected	Chronic	OK	2.98465	1.71446	-0.799804	-2.74591	5e-05	0.000341425	yes
XLOC_010494	XLOC_010494	Ncapg2	12:116405397-116463750	Uninfected	Chronic	OK	0.721803	1.67153	1.21149	5.46574	5e-05	0.000341425	yes
XLOC_010495	XLOC_010495	Ptprn2	12:116485719-117278167	Uninfected	Chronic	OK	90.1225	71.2181	-0.339644	-1.8528	0.00105	0.0053379	yes
XLOC_010499	XLOC_010499	Cdca7l	12:117804288-118199043	Uninfected	Chronic	OK	1.06198	2.67297	1.33169	2.98131	0.0001	0.000649316	yes
XLOC_010503	XLOC_010503	Sp8	12:118846270-118853657	Uninfected	Chronic	OK	2.92423	1.94276	-0.589946	-2.79287	5e-05	0.000341425	yes
XLOC_010506	XLOC_010506	Tmem196	12:119945703-120021448	Uninfected	Chronic	OK	6.05246	4.39728	-0.46091	-2.29915	0.0001	0.000649316	yes
XLOC_010507	XLOC_010507	Rab10	12:3235503-3309969	Uninfected	Chronic	OK	38.1611	50.7109	0.410193	1.94279	0.0007	0.00374768	yes
XLOC_010508	XLOC_010508	AC160138.1	12:3337740-3357156	Uninfected	Chronic	OK	0.100041	0.445202	2.15387	3.12875	5e-05	0.000341425	yes
XLOC_010516	XLOC_010516	0	12:4477328-4536215	Uninfected	Chronic	OK	0.901888	0.627585	-0.523138	-2.12905	0.00035	0.00201573	yes
XLOC_010517	XLOC_010517	Gm3625	12:4585825-4592952	Uninfected	Chronic	OK	623.843	0.254364	-11.2601	-14.6486	5e-05	0.000341425	yes
XLOC_010528	XLOC_010528	Klhl29	12:5077147-5375777	Uninfected	Chronic	OK	11.0342	9.0109	-0.292244	-1.61082	0.0051	0.0206291	yes
XLOC_010540	XLOC_010540	Pgk1-rs7	12:10898565-10900296	Uninfected	Chronic	OK	1.25827	0.675973	-0.896402	-3.27616	5e-05	0.000341425	yes
XLOC_010544	XLOC_010544	Gen1	12:11240843-11265787	Uninfected	Chronic	OK	0.316852	0.503936	0.669429	2.13642	0.00025	0.00149077	yes
XLOC_010545	XLOC_010545	Vsnl1	12:11325246-11436649	Uninfected	Chronic	OK	278.694	209.87	-0.409183	-2.28585	5e-05	0.000341425	yes
XLOC_010547	XLOC_010547	0	12:11881606-11884499	Uninfected	Chronic	OK	8.49034	23.8548	1.49038	8.98027	5e-05	0.000341425	yes
XLOC_010548	XLOC_010548	Mycn	12:12936095-12941914	Uninfected	Chronic	OK	2.58895	1.36181	-0.926838	-3.8343	5e-05	0.000341425	yes
XLOC_010556	XLOC_010556	Fam84a	12:14127358-14152101	Uninfected	Chronic	OK	17.3818	13.3233	-0.383624	-1.69589	0.003	0.0131793	yes
XLOC_010557	XLOC_010557	Trib2	12:15791626-15816900	Uninfected	Chronic	OK	11.932	7.66524	-0.638429	-3.4913	5e-05	0.000341425	yes
XLOC_010560	XLOC_010560	0	12:16844861-16850764	Uninfected	Chronic	OK	0.0640038	0.383715	2.58381	2.89122	0.00855	0.0319374	yes
XLOC_010561	XLOC_010561	Pqlc3	12:16988647-17000408	Uninfected	Chronic	OK	3.01599	9.67875	1.68219	8.14311	5e-05	0.000341425	yes
XLOC_010563	XLOC_010563	Kcnf1	12:17172101-17176888	Uninfected	Chronic	OK	22.0856	13.377	-0.723355	-4.26238	5e-05	0.000341425	yes
XLOC_010571	XLOC_010571	3110053B16Rik	12:20873392-20921276	Uninfected	Chronic	OK	0.393632	0.158958	-1.3082	-2.25269	5e-05	0.000341425	yes
XLOC_010577	XLOC_010577	Adam17	12:21316368-21373632	Uninfected	Chronic	OK	6.71652	23.0461	1.77874	6.97649	5e-05	0.000341425	yes
XLOC_010603	XLOC_010603	Id2	12:25093800-25096092	Uninfected	Chronic	OK	76.8011	114.314	0.573809	3.88431	5e-05	0.000341425	yes
XLOC_010604	XLOC_010604	0	12:25187081-25209424	Uninfected	Chronic	OK	0.020676	1.13204	5.77482	4.00421	0.00225	0.0103655	yes
XLOC_010605	XLOC_010605	Rnf144a	12:26306671-26415256	Uninfected	Chronic	OK	8.26783	6.42556	-0.363686	-1.99621	0.00055	0.00302737	yes
XLOC_010606	XLOC_010606	Rsad2	12:26442748-26456452	Uninfected	Chronic	OK	0.45665	6.21323	3.76618	12.1672	5e-05	0.000341425	yes
XLOC_010608	XLOC_010608	Gm9866	12:27135559-27160656	Uninfected	Chronic	OK	5.00203	3.73093	-0.422982	-1.59525	0.0052	0.0209659	yes
XLOC_010612	XLOC_010612	Allc	12:28553754-28591468	Uninfected	Chronic	OK	0.462082	0.217653	-1.08612	-2.24625	0.0002	0.00122049	yes
XLOC_010635	XLOC_010635	Prkar2b	12:31958475-32061619	Uninfected	Chronic	OK	31.0928	25.0801	-0.310036	-1.68793	0.0038	0.0160915	yes
XLOC_010636	XLOC_010636	Pik3cg	12:32173278-32208686	Uninfected	Chronic	OK	0.575567	5.93339	3.3658	10.4175	5e-05	0.000341425	yes
XLOC_010645	XLOC_010645	Hdac9	12:34045571-34906936	Uninfected	Chronic	OK	9.56883	7.08439	-0.433698	-1.96197	0.0009	0.0046685	yes
XLOC_010650	XLOC_010650	Ahr	12:35497972-35535038	Uninfected	Chronic	OK	1.97126	2.74142	0.475804	2.04819	0.0003	0.00175617	yes
XLOC_010658	XLOC_010658	Scin	12:40059768-40134228	Uninfected	Chronic	OK	0.0601175	0.717563	3.57725	7.17024	5e-05	0.000341425	yes
XLOC_010663	XLOC_010663	Zfp277	12:40315045-40445790	Uninfected	Chronic	OK	4.40203	6.11257	0.473612	2.27761	5e-05	0.000341425	yes
XLOC_010669	XLOC_010669	Stxbp6	12:44852483-45075089	Uninfected	Chronic	OK	24.4388	17.8052	-0.456871	-2.15	0.0002	0.00122049	yes
XLOC_010671	XLOC_010671	Nova1	12:46694516-46819172	Uninfected	Chronic	OK	11.3619	9.12468	-0.316364	-1.78246	0.00135	0.00666303	yes
XLOC_010685	XLOC_010685	Heatr5a	12:51875872-51971321	Uninfected	Chronic	OK	1.93281	4.31302	1.158	5.41595	5e-05	0.000341425	yes
XLOC_010687	XLOC_010687	Gpr33	12:52023002-52028063	Uninfected	Chronic	OK	0	0.31996	inf	-nan	5e-05	0.000341425	yes
XLOC_010691	XLOC_010691	Egln3	12:54178979-54203860	Uninfected	Chronic	OK	4.94959	9.43692	0.931007	4.73885	5e-05	0.000341425	yes
XLOC_010693	XLOC_010693	Sptssa	12:54645373-54656572	Uninfected	Chronic	OK	14.9083	19.8849	0.415554	2.17899	0.00025	0.00149077	yes
XLOC_010700	XLOC_010700	Snx6	12:54745412-54795735	Uninfected	Chronic	OK	12.612	24.0711	0.93251	5.00622	5e-05	0.000341425	yes
XLOC_010702	XLOC_010702	Baz1a,Gm20403	12:54892972-55014348	Uninfected	Chronic	OK	0.858697	4.19219	2.28748	5.66197	5e-05	0.000341425	yes
XLOC_010707	XLOC_010707	Nfkbia	12:55489410-55492647	Uninfected	Chronic	OK	8.15446	44.6259	2.45222	14.6797	5e-05	0.000341425	yes
XLOC_010714	XLOC_010714	Gm6265	12:56373592-56373823	Uninfected	Chronic	OK	746.964	298.47	-1.32345	-49.2223	5e-05	0.000341425	yes
XLOC_010717	XLOC_010717	Nkx2-9	12:56609716-56613305	Uninfected	Chronic	OK	0.0744269	0.161815	1.12045	1.50634	0.00595	0.0235208	yes
XLOC_010719	XLOC_010719	Slc25a21	12:56689917-57197472	Uninfected	Chronic	OK	0.171858	0.607363	1.82134	2.05769	5e-05	0.000341425	yes
XLOC_010726	XLOC_010726	Clec14a	12:58263705-58269258	Uninfected	Chronic	OK	0.977793	4.62742	2.24261	10.4179	5e-05	0.000341425	yes
XLOC_010735	XLOC_010735	0	12:61497027-61522276	Uninfected	Chronic	OK	1.35574	0.699889	-0.95388	-2.82455	5e-05	0.000341425	yes
XLOC_010753	XLOC_010753	Rpl36al	12:69182730-69184083	Uninfected	Chronic	OK	28.0065	45.9338	0.713797	3.47368	5e-05	0.000341425	yes
XLOC_010755	XLOC_010755	Pole2	12:69201778-69228190	Uninfected	Chronic	OK	0.266305	1.03075	1.95255	5.19654	5e-05	0.000341425	yes
XLOC_010760	XLOC_010760	Arf6	12:69371834-69376173	Uninfected	Chronic	OK	8.10146	15.9224	0.974803	3.42057	5e-05	0.000341425	yes
XLOC_010761	XLOC_010761	0	12:69464820-69475533	Uninfected	Chronic	OK	0.0135918	0.673878	5.63168	6.62367	5e-05	0.000341425	yes
XLOC_010763	XLOC_010763	Mettl21d	12:69576014-69583028	Uninfected	Chronic	OK	6.2029	9.6345	0.635268	2.62385	5e-05	0.000341425	yes
XLOC_010766	XLOC_010766	L2hgdh	12:69690435-69724874	Uninfected	Chronic	OK	5.50392	4.45747	-0.304234	-1.50786	0.0087	0.032405	yes
XLOC_010771	XLOC_010771	Sav1	12:69803749-69987002	Uninfected	Chronic	OK	7.98596	14.2292	0.833312	1.72883	0.0049	0.0199463	yes
XLOC_010774	XLOC_010774	Pygl	12:70190810-70234165	Uninfected	Chronic	OK	1.41573	7.49688	2.40474	11.0194	5e-05	0.000341425	yes
XLOC_010775	XLOC_010775	Trim9	12:70241498-70347614	Uninfected	Chronic	OK	64.7507	44.4846	-0.541589	-2.38082	5e-05	0.000341425	yes
XLOC_010776	XLOC_010776	0	12:70360752-70375732	Uninfected	Chronic	OK	0.319357	0.227077	-0.491984	-1.77168	0.00145	0.00707414	yes
XLOC_010786	XLOC_010786	Rtn1	12:72211751-72409054	Uninfected	Chronic	OK	578.852	427.835	-0.39133	-2.23464	0.0005	0.00277408	yes
XLOC_010787	XLOC_010787	0	12:72424441-72439907	Uninfected	Chronic	OK	0.129221	0.198528	0.619505	2.25614	0.00015	0.000940456	yes
XLOC_010789	XLOC_010789	Dhrs7	12:72650355-72664828	Uninfected	Chronic	OK	14.8092	23.4763	0.66471	4.13501	5e-05	0.000341425	yes
XLOC_010792	XLOC_010792	Six1	12:73036928-73053887	Uninfected	Chronic	OK	0.063337	0.250978	1.98644	1.24045	0.0013	0.00644264	yes
XLOC_010801	XLOC_010801	Kcnh5	12:74885522-75177782	Uninfected	Chronic	OK	5.85135	4.85162	-0.270303	-1.53548	0.0067	0.0260066	yes
XLOC_010804	XLOC_010804	Wdr89	12:75630593-75669537	Uninfected	Chronic	OK	24.4007	50.4714	1.04854	6.37125	5e-05	0.000341425	yes
XLOC_010805	XLOC_010805	Sgpp1	12:75714247-75735729	Uninfected	Chronic	OK	10.576	14.8943	0.493971	2.9097	5e-05	0.000341425	yes
XLOC_010808	XLOC_010808	Gm7862	12:76116425-76177259	Uninfected	Chronic	OK	8.93927	15.7002	0.812554	1.75507	0.00445	0.0183698	yes
XLOC_010816	XLOC_010816	Sptb	12:76580487-76710547	Uninfected	Chronic	OK	25.8485	18.9616	-0.446998	-2.19614	0.00105	0.0053379	yes
XLOC_010819	XLOC_010819	Rab15	12:76765537-76921412	Uninfected	Chronic	OK	62.3241	48.0909	-0.374027	-1.6211	0.0047	0.0192371	yes
XLOC_010820	XLOC_010820	Max	12:76931180-76962319	Uninfected	Chronic	OK	18.1064	29.3635	0.697523	2.97397	5e-05	0.000341425	yes
XLOC_010826	XLOC_010826	Plek2	12:78888427-78908433	Uninfected	Chronic	OK	0.194461	0.698948	1.8457	4.2449	5e-05	0.000341425	yes
XLOC_010828	XLOC_010828	Tmem229b	12:78961794-79007627	Uninfected	Chronic	OK	8.87134	13.1311	0.565762	2.40124	5e-05	0.000341425	yes
XLOC_010833	XLOC_010833	Zfyve26	12:79232346-79296282	Uninfected	Chronic	OK	4.23831	5.34756	0.335392	1.4377	0.0123	0.0431278	yes
XLOC_010834	XLOC_010834	0	12:79663040-79814624	Uninfected	Chronic	OK	0.0100356	0.272218	4.76156	2.96736	0.01215	0.0426782	yes
XLOC_010835	XLOC_010835	Zfp36l1	12:80107759-80113013	Uninfected	Chronic	OK	8.02288	20.0572	1.32193	7.18003	5e-05	0.000341425	yes
XLOC_010841	XLOC_010841	0	12:80500035-80509483	Uninfected	Chronic	OK	0.183286	0.127319	-0.525653	-1.76793	0.0039	0.0164505	yes
XLOC_010847	XLOC_010847	Ccdc177	12:80748884-80761427	Uninfected	Chronic	OK	2.89928	2.18943	-0.405138	-1.96738	0.00065	0.0035124	yes
XLOC_010851	XLOC_010851	Slc8a3	12:81197914-81333180	Uninfected	Chronic	OK	8.09109	6.26146	-0.369835	-1.57888	0.00815	0.0306994	yes
XLOC_010860	XLOC_010860	Map3k9	12:81714728-81781170	Uninfected	Chronic	OK	9.33648	7.21254	-0.372373	-2.11189	0.00035	0.00201573	yes
XLOC_010861	XLOC_010861	0	12:82069967-82104023	Uninfected	Chronic	OK	0.291683	0.169992	-0.778937	-1.49495	0.0102	0.0369511	yes
XLOC_010866	XLOC_010866	Rgs6	12:82616924-83163259	Uninfected	Chronic	OK	1.78545	1.21273	-0.558033	-2.74051	5e-05	0.000341425	yes
XLOC_010875	XLOC_010875	Elmsan1	12:84149175-84218881	Uninfected	Chronic	OK	3.87035	6.26624	0.695137	3.01639	5e-05	0.000341425	yes
XLOC_010881	XLOC_010881	Syndig1l	12:84677277-84698899	Uninfected	Chronic	OK	27.7043	18.7871	-0.560367	-2.94554	5e-05	0.000341425	yes
XLOC_010882	XLOC_010882	Npc2	12:84754559-84773112	Uninfected	Chronic	OK	11.6533	66.5564	2.51384	14.0326	5e-05	0.000341425	yes
XLOC_010883	XLOC_010883	Ltbp2	12:84783190-84878132	Uninfected	Chronic	OK	0.446534	1.09629	1.29578	2.5668	5e-05	0.000341425	yes
XLOC_010887	XLOC_010887	Rps6kl1	12:85135595-85151264	Uninfected	Chronic	OK	12.9245	9.48456	-0.446452	-2.60783	5e-05	0.000341425	yes
XLOC_010888	XLOC_010888	Pgf	12:85166638-85177296	Uninfected	Chronic	OK	1.34754	2.2054	0.710716	2.50111	5e-05	0.000341425	yes
XLOC_010891	XLOC_010891	Nek9	12:85288590-85339374	Uninfected	Chronic	OK	12.399	19.4651	0.650669	3.37197	5e-05	0.000341425	yes
XLOC_010892	XLOC_010892	Tmed10	12:85340613-85374717	Uninfected	Chronic	OK	27.7471	38.1997	0.461223	2.79167	5e-05	0.000341425	yes
XLOC_010907	XLOC_010907	Ngb	12:87097524-87102539	Uninfected	Chronic	OK	4.78133	2.65826	-0.84693	-3.49369	5e-05	0.000341425	yes
XLOC_010909	XLOC_010909	Noxred1	12:87221254-87233556	Uninfected	Chronic	OK	0.667745	1.11844	0.744125	2.53742	0.00075	0.003978	yes
XLOC_010912	XLOC_010912	Sptlc2	12:87305057-87388355	Uninfected	Chronic	OK	9.48685	25.5854	1.43132	5.09785	5e-05	0.000341425	yes
XLOC_010926	XLOC_010926	Dio2	12:90724372-90750693	Uninfected	Chronic	OK	9.66612	2.96068	-1.70701	-9.01949	5e-05	0.000341425	yes
XLOC_010937	XLOC_010937	0	12:92882651-92892441	Uninfected	Chronic	OK	0.185174	2.94884	3.99319	12.0397	5e-05	0.000341425	yes
XLOC_010943	XLOC_010943	Gm6863	12:96922285-96923096	Uninfected	Chronic	OK	200.119	278.987	0.479341	2.72404	5e-05	0.000341425	yes
XLOC_010950	XLOC_010950	Ptpn21	12:98676740-98737405	Uninfected	Chronic	OK	2.23893	2.87985	0.363181	1.81021	0.00165	0.00791919	yes
XLOC_010951	XLOC_010951	Eml5	12:98746967-98901484	Uninfected	Chronic	OK	14.2069	10.3693	-0.45428	-1.66671	0.0051	0.0206291	yes
XLOC_010955	XLOC_010955	Efcab11	12:99717530-99884387	Uninfected	Chronic	OK	0.0951007	0.339922	1.83768	3.41675	5e-05	0.000341425	yes
XLOC_010960	XLOC_010960	Ttc7b	12:100275753-100520822	Uninfected	Chronic	OK	55.7931	43.3237	-0.36493	-1.58745	0.00445	0.0183698	yes
XLOC_010963	XLOC_010963	Gm8482,Gpr68	12:100779056-100908247	Uninfected	Chronic	OK	3.34599	5.93963	0.827941	2.04881	0.0011	0.00555513	yes
XLOC_010964	XLOC_010964	Ccdc88c	12:100911103-101029170	Uninfected	Chronic	OK	7.28576	9.41353	0.369656	2.04901	0.0005	0.00277408	yes
XLOC_010966	XLOC_010966	Smek1	12:101039066-101088927	Uninfected	Chronic	OK	10.5543	13.8275	0.389711	2.05141	0.00065	0.0035124	yes
XLOC_010970	XLOC_010970	Trip11	12:101833745-101915335	Uninfected	Chronic	OK	8.14418	10.1803	0.321938	1.48043	0.0133	0.0460264	yes
XLOC_010975	XLOC_010975	Slc24a4	12:102127805-102273408	Uninfected	Chronic	OK	7.27429	5.53737	-0.393606	-1.90925	0.0007	0.00374768	yes
XLOC_010976	XLOC_010976	Lgmn	12:102394083-102439813	Uninfected	Chronic	OK	55.7122	173.948	1.64259	9.31758	5e-05	0.000341425	yes
XLOC_010979	XLOC_010979	Btbd7	12:102780535-102878470	Uninfected	Chronic	OK	4.90428	6.6401	0.437163	2.40149	5e-05	0.000341425	yes
XLOC_010982	XLOC_010982	Asb2	12:103321137-103356001	Uninfected	Chronic	OK	1.48417	5.72913	1.94866	9.13371	5e-05	0.000341425	yes
XLOC_010985	XLOC_010985	Ifi27l2a	12:103442043-103443707	Uninfected	Chronic	OK	0.894485	61.6751	6.10749	12.0072	5e-05	0.000341425	yes
XLOC_010987	XLOC_010987	Serpina10	12:103532564-103631444	Uninfected	Chronic	OK	0.550164	1.4154	1.36328	2.13908	0.0001	0.000649316	yes
XLOC_010993	XLOC_010993	Gm8893,Serpina1b,Serpina1e	12:103728155-103958975	Uninfected	Chronic	OK	0.46482	2.56895	2.46644	8.16427	5e-05	0.000341425	yes
XLOC_010998	XLOC_010998	Serpina1a	12:103728155-103958975	Uninfected	Chronic	OK	0.0190915	0.201819	3.40205	1.40069	0.0073	0.0279035	yes
XLOC_011002	XLOC_011002	Serpina11,Serpina9	12:103980242-104013955	Uninfected	Chronic	OK	6.63494	4.41377	-0.58807	-1.90852	0.0006	0.00327212	yes
XLOC_011004	XLOC_011004	Serpina3c	12:104112723-104414330	Uninfected	Chronic	OK	6.45765	36.4614	2.49729	4.32557	5e-05	0.000341425	yes
XLOC_011010	XLOC_011010	Clmn	12:104763113-104865076	Uninfected	Chronic	OK	5.52338	4.15242	-0.411597	-2.17429	0.0003	0.00175617	yes
XLOC_011011	XLOC_011011	Syne3	12:104925506-105010071	Uninfected	Chronic	OK	0.63914	1.59352	1.31802	6.14227	5e-05	0.000341425	yes
XLOC_011042	XLOC_011042	Wars	12:108860029-108894174	Uninfected	Chronic	OK	26.8437	73.8959	1.46091	7.7739	5e-05	0.000341425	yes
XLOC_011044	XLOC_011044	Begain	12:109032164-109068217	Uninfected	Chronic	OK	41.5871	25.6426	-0.697591	-3.91507	5e-05	0.000341425	yes
XLOC_011049	XLOC_011049	Rtl1	12:109589193-109600330	Uninfected	Chronic	OK	4.26324	3.44838	-0.306034	-1.63158	0.0054	0.0216636	yes
XLOC_011059	XLOC_011059	Hsp90aa1	12:110690604-110702728	Uninfected	Chronic	OK	165.903	116.276	-0.512781	-2.35258	0.0034	0.0146773	yes
XLOC_011063	XLOC_011063	Cinp	12:110872609-110889145	Uninfected	Chronic	OK	14.7162	11.2439	-0.388264	-2.29994	0.0003	0.00175617	yes
XLOC_011064	XLOC_011064	Ankrd9	12:110972634-110979040	Uninfected	Chronic	OK	6.45744	5.01745	-0.364007	-1.59744	0.00585	0.0231722	yes
XLOC_011067	XLOC_011067	AC122190.1	12:111415704-111431678	Uninfected	Chronic	OK	0.0779421	0.679907	3.12486	4.56643	5e-05	0.000341425	yes
XLOC_011069	XLOC_011069	AC163357.1	12:111570905-111574450	Uninfected	Chronic	OK	2.46021	1.89658	-0.375386	-1.5257	0.0081	0.0305441	yes
XLOC_011070	XLOC_011070	Ckb	12:111669354-111672338	Uninfected	Chronic	OK	479.559	373.913	-0.359006	-2.29278	0.00015	0.000940456	yes
XLOC_011079	XLOC_011079	Tmem179	12:112500183-112511160	Uninfected	Chronic	OK	37.6415	29.4962	-0.351794	-2.17486	0.00045	0.0025271	yes
XLOC_011081	XLOC_011081	Ahnak2	12:112772193-112802657	Uninfected	Chronic	OK	0.241065	0.779381	1.69291	6.27191	5e-05	0.000341425	yes
XLOC_011082	XLOC_011082	Cdca4	12:112820233-112829476	Uninfected	Chronic	OK	2.92854	6.92021	1.24064	5.77629	5e-05	0.000341425	yes
XLOC_011083	XLOC_011083	Gpr132	12:112850825-112860916	Uninfected	Chronic	OK	0.0208773	6.1562	8.20396	7.7756	0.00015	0.000940456	yes
XLOC_011084	XLOC_011084	Jag2	12:112907756-112929501	Uninfected	Chronic	OK	13.7969	10.5706	-0.384285	-2.10772	0.0002	0.00122049	yes
XLOC_011085	XLOC_011085	Nudt14	12:112933173-112942132	Uninfected	Chronic	OK	5.68951	7.8496	0.464315	1.82499	0.00155	0.00749549	yes
XLOC_011089	XLOC_011089	Igha,Ighd4-1,Ighg2c,Ighj1,Ighj3,Ighj4,Ighm	12:113258705-113430575	Uninfected	Chronic	OK	4.25632	163.837	5.26651	10.4483	5e-05	0.000341425	yes
XLOC_011092	XLOC_011092	Ighg1	12:113258705-113430575	Uninfected	Chronic	OK	0.124289	6.76546	5.76642	2.92278	0.003	0.0131793	yes
XLOC_011119	XLOC_011119	Ighv5-16,Ighv5-9	12:113572991-114153713	Uninfected	Chronic	OK	0	6.58496	inf	-nan	0.01315	0.045603	yes
XLOC_011135	XLOC_011135	Ighv5-17,Ighv7-2,Ighv7-3	12:113572991-114153713	Uninfected	Chronic	OK	0.0313221	20.3818	9.34588	2.29494	0.00525	0.0211349	yes
XLOC_011148	XLOC_011148	Ighv14-4	12:114176443-114176899	Uninfected	Chronic	OK	0	6.69419	inf	-nan	5e-05	0.000341425	yes
XLOC_011149	XLOC_011149	Ighv3-3	12:114196436-114196917	Uninfected	Chronic	OK	0	1.11643	inf	-nan	5e-05	0.000341425	yes
XLOC_011150	XLOC_011150	Ighv7-4	12:114222787-114223254	Uninfected	Chronic	OK	0	0.445145	inf	-nan	5e-05	0.000341425	yes
XLOC_011154	XLOC_011154	Ighv9-4	12:114299960-114300254	Uninfected	Chronic	OK	0	1.67106	inf	-nan	5e-05	0.000341425	yes
XLOC_011155	XLOC_011155	Ighv3-8	12:114322373-114322801	Uninfected	Chronic	OK	0	0.898643	inf	-nan	5e-05	0.000341425	yes
XLOC_011156	XLOC_011156	Ighv13-2	12:114357760-114358218	Uninfected	Chronic	OK	0	2.78395	inf	-nan	5e-05	0.000341425	yes
XLOC_011158	XLOC_011158	Ighv6-3	12:114391655-114417182	Uninfected	Chronic	OK	0	1.42771	inf	-nan	5e-05	0.000341425	yes
XLOC_011161	XLOC_011161	Ighv6-6	12:114434787-114435244	Uninfected	Chronic	OK	0	2.26307	inf	-nan	5e-05	0.000341425	yes
XLOC_011166	XLOC_011166	Ighv1-7	12:114538494-114538928	Uninfected	Chronic	OK	0	2.01775	inf	-nan	5e-05	0.000341425	yes
XLOC_011169	XLOC_011169	Ighv1-12	12:114615848-114616313	Uninfected	Chronic	OK	0	2.29715	inf	-nan	5e-05	0.000341425	yes
XLOC_011185	XLOC_011185	Ighv1-43	12:114945949-114946243	Uninfected	Chronic	OK	0	1.15941	inf	-nan	5e-05	0.000341425	yes
XLOC_011192	XLOC_011192	Ighv1-53	12:115145483-115158835	Uninfected	Chronic	OK	0	6.34336	inf	-nan	5e-05	0.000341425	yes
XLOC_011197	XLOC_011197	Ighv8-8	12:115294077-115294498	Uninfected	Chronic	OK	0	1.29496	inf	-nan	5e-05	0.000341425	yes
XLOC_011200	XLOC_011200	Ighv1-61	12:115359139-115359572	Uninfected	Chronic	OK	0	2.07865	inf	-nan	5e-05	0.000341425	yes
XLOC_011205	XLOC_011205	Ighv1-63	12:115495624-115496058	Uninfected	Chronic	OK	0	4.48074	inf	-nan	5e-05	0.000341425	yes
XLOC_011206	XLOC_011206	Ighv1-64	12:115507544-115507977	Uninfected	Chronic	OK	0	3.82941	inf	-nan	5e-05	0.000341425	yes
XLOC_011208	XLOC_011208	Ighv1-66	12:115593109-115593543	Uninfected	Chronic	OK	0	0.530011	inf	-nan	5e-05	0.000341425	yes
XLOC_011210	XLOC_011210	Ighv1-69	12:115623160-115623595	Uninfected	Chronic	OK	0	1.86099	inf	-nan	5e-05	0.000341425	yes
XLOC_011211	XLOC_011211	Ighv8-12	12:115647960-115648361	Uninfected	Chronic	OK	0	1.82136	inf	-nan	5e-05	0.000341425	yes
XLOC_011212	XLOC_011212	0	12:115691889-115692514	Uninfected	Chronic	OK	0	1.98054	inf	-nan	5e-05	0.000341425	yes
XLOC_011214	XLOC_011214	Ighv1-72	12:115757983-115758416	Uninfected	Chronic	OK	0	3.33129	inf	-nan	5e-05	0.000341425	yes
XLOC_011217	XLOC_011217	Gm16710	12:115802647-115803080	Uninfected	Chronic	OK	0	0.804814	inf	-nan	5e-05	0.000341425	yes
XLOC_011221	XLOC_011221	Ighv1-77	12:115861866-115862160	Uninfected	Chronic	OK	0	3.29263	inf	-nan	5e-05	0.000341425	yes
XLOC_011223	XLOC_011223	Ighv1-80	12:115912343-115912776	Uninfected	Chronic	OK	0	1.84378	inf	-nan	5e-05	0.000341425	yes
XLOC_011224	XLOC_011224	Ighv1-81	12:115920278-115920712	Uninfected	Chronic	OK	0	6.87989	inf	-nan	5e-05	0.000341425	yes
XLOC_011226	XLOC_011226	Ighv1-83	12:115963792-115964196	Uninfected	Chronic	OK	0	0.694008	inf	-nan	5e-05	0.000341425	yes
XLOC_011227	XLOC_011227	Ighv1-84	12:115980701-115981134	Uninfected	Chronic	OK	0	5.74613	inf	-nan	5e-05	0.000341425	yes
XLOC_011229	XLOC_011229	0	12:116009664-116010131	Uninfected	Chronic	OK	0	0.378437	inf	-nan	5e-05	0.000341425	yes
XLOC_011234	XLOC_011234	0	12:116398816-116405203	Uninfected	Chronic	OK	0.437497	0.565254	0.369626	1.45216	0.0111	0.0396703	yes
XLOC_011245	XLOC_011245	0	12:3311994-3313674	Uninfected	Chronic	OK	0.0520748	0.280456	2.42912	3.77705	0.0001	0.000649316	yes
XLOC_011246	XLOC_011246	0	12:3313784-3317892	Uninfected	Chronic	OK	0.0298763	0.196084	2.7144	4.93093	5e-05	0.000341425	yes
XLOC_011248	XLOC_011248	0	12:3319098-3322321	Uninfected	Chronic	OK	0.0350404	0.253019	2.85216	5.06989	5e-05	0.000341425	yes
XLOC_011251	XLOC_011251	0	12:3328060-3330813	Uninfected	Chronic	OK	0.103112	0.440637	2.09538	5.19542	5e-05	0.000341425	yes
XLOC_011256	XLOC_011256	0	12:3521961-3523694	Uninfected	Chronic	OK	0.319402	0.615134	0.945526	2.84127	5e-05	0.000341425	yes
XLOC_011258	XLOC_011258	0	12:4113134-4116080	Uninfected	Chronic	OK	1.36484	0.839881	-0.700475	-2.91551	5e-05	0.000341425	yes
XLOC_011260	XLOC_011260	0	12:4118185-4118588	Uninfected	Chronic	OK	2.49927	1.19683	-1.06229	-4.30947	0.00085	0.00443779	yes
XLOC_011261	XLOC_011261	0	12:4118731-4119636	Uninfected	Chronic	OK	1.01593	0.605813	-0.745863	-2.36929	0.0021	0.00976489	yes
XLOC_011322	XLOC_011322	0	12:9615375-9616188	Uninfected	Chronic	OK	0	0.299776	inf	-nan	5e-05	0.000341425	yes
XLOC_011327	XLOC_011327	0	12:10724223-10724555	Uninfected	Chronic	OK	25.5919	33.7284	0.398278	4.17852	0.00475	0.0194139	yes
XLOC_011349	XLOC_011349	0	12:11549084-11550454	Uninfected	Chronic	OK	0.17781	0.0851375	-1.06247	-1.7618	0.013	0.0451728	yes
XLOC_011351	XLOC_011351	0	12:11555075-11555878	Uninfected	Chronic	OK	0.198002	0.0676135	-1.55013	-1.88673	0.0145	0.0493775	yes
XLOC_011374	XLOC_011374	0	12:11909297-11910053	Uninfected	Chronic	OK	0.306078	0.127238	-1.26637	-2.14176	0.01325	0.0458837	yes
XLOC_011404	XLOC_011404	0	12:14097612-14102748	Uninfected	Chronic	OK	0.167594	0.10604	-0.660364	-1.81064	0.0032	0.0139484	yes
XLOC_011408	XLOC_011408	0	12:14110739-14121322	Uninfected	Chronic	OK	0.15636	0.109929	-0.508307	-1.70337	0.00485	0.0197736	yes
XLOC_011422	XLOC_011422	0	12:17166146-17167126	Uninfected	Chronic	OK	0.169823	0.0523993	-1.69641	-1.95717	0.00965	0.0352521	yes
XLOC_011427	XLOC_011427	0	12:18063987-18065989	Uninfected	Chronic	OK	0.843524	0.580605	-0.538871	-1.93646	0.00285	0.0126158	yes
XLOC_011428	XLOC_011428	0	12:18066063-18085288	Uninfected	Chronic	OK	0.279421	0.191943	-0.541767	-2.32238	5e-05	0.000341425	yes
XLOC_011441	XLOC_011441	0	12:18648510-18651689	Uninfected	Chronic	OK	0.15948	0.076496	-1.05992	-2.28674	0.0009	0.0046685	yes
XLOC_011476	XLOC_011476	0	12:19757718-19757856	Uninfected	Chronic	OK	0	78.7868	inf	-nan	5e-05	0.000341425	yes
XLOC_011507	XLOC_011507	0	12:20062020-20062370	Uninfected	Chronic	OK	0	0.974443	inf	-nan	5e-05	0.000341425	yes
XLOC_011508	XLOC_011508	0	12:20139184-20139829	Uninfected	Chronic	OK	0.48435	0.22272	-1.12082	-2.3043	0.0095	0.0347934	yes
XLOC_011528	XLOC_011528	0	12:20277862-20278927	Uninfected	Chronic	OK	3.37047	1.96225	-0.780439	-3.53169	5e-05	0.000341425	yes
XLOC_011530	XLOC_011530	0	12:20291729-20293198	Uninfected	Chronic	OK	0.116422	0.238666	1.03563	2.04241	0.00415	0.0173624	yes
XLOC_011533	XLOC_011533	0	12:20296844-20299630	Uninfected	Chronic	OK	0.083669	0.209264	1.32256	2.87153	0.0001	0.000649316	yes
XLOC_011545	XLOC_011545	0	12:20643711-20662060	Uninfected	Chronic	OK	0.230253	0.135553	-0.76436	-3.07952	5e-05	0.000341425	yes
XLOC_011596	XLOC_011596	0	12:22100088-22100332	Uninfected	Chronic	OK	7.68819	3.21611	-1.25733	-11.8464	0.00025	0.00149077	yes
XLOC_011609	XLOC_011609	0	12:22694846-22695405	Uninfected	Chronic	OK	0.252339	0.0375961	-2.74671	-2.03371	0.00905	0.0334147	yes
XLOC_011611	XLOC_011611	0	12:23024228-23024969	Uninfected	Chronic	OK	0.0711802	1.22547	4.10572	5.89495	0.0026	0.0116691	yes
XLOC_011628	XLOC_011628	0	12:23903155-23903438	Uninfected	Chronic	OK	149.795	119.794	-0.322437	-5.40777	0.00645	0.0251703	yes
XLOC_011646	XLOC_011646	0	12:24799399-24800901	Uninfected	Chronic	OK	0.200216	0.104616	-0.936446	-1.76532	0.013	0.0451728	yes
XLOC_011706	XLOC_011706	0	12:28871009-28876622	Uninfected	Chronic	OK	0.286719	0.18344	-0.644331	-2.14815	0.00065	0.0035124	yes
XLOC_011707	XLOC_011707	0	12:28877383-28879956	Uninfected	Chronic	OK	0.34593	0.205296	-0.752776	-2.13779	0.0012	0.00600211	yes
XLOC_011708	XLOC_011708	0	12:28880142-28881116	Uninfected	Chronic	OK	0.345677	0.185381	-0.89893	-1.86705	0.01435	0.0489572	yes
XLOC_011709	XLOC_011709	0	12:28881292-28882961	Uninfected	Chronic	OK	0.331283	0.188477	-0.81368	-1.97431	0.0045	0.0185567	yes
XLOC_011712	XLOC_011712	0	12:28887360-28889815	Uninfected	Chronic	OK	0.340739	0.213578	-0.673903	-1.8932	0.0038	0.0160915	yes
XLOC_011742	XLOC_011742	0	12:29367748-29369965	Uninfected	Chronic	OK	0.312944	0.206282	-0.601289	-1.60847	0.0144	0.0490957	yes
XLOC_011758	XLOC_011758	0	12:30995973-30996490	Uninfected	Chronic	OK	0.0428567	0.230875	2.42952	1.88396	0.01385	0.0475829	yes
XLOC_011759	XLOC_011759	0	12:31018663-31018812	Uninfected	Chronic	OK	1358.38	1008.65	-0.429465	-125.834	0.00595	0.0235208	yes
XLOC_011773	XLOC_011773	0	12:33425604-33429161	Uninfected	Chronic	OK	0.243758	0.162717	-0.583088	-1.6542	0.00925	0.0340289	yes
XLOC_011776	XLOC_011776	0	12:33858181-33858299	Uninfected	Chronic	OK	0	118.132	inf	-nan	5e-05	0.000341425	yes
[truncated: 57,198 more rows]

## Sheet: Significant
test_id	gene_id	gene	locus	sample_1	sample_2	status	value_1	value_2	log2(fold_change)	test_stat	p_value	q_value	significant	Fold change (Chronic/Uninfected)	Fold Change (Uninfected/Chronic)
XLOC_010517	XLOC_010517	Gm3625	12:4585825-4592952	Uninfected	Chronic	OK	623.843	0.254364	-11.2601	-14.6486	5e-05	0.000341425	yes	0.000407737	2452.56
XLOC_008596	XLOC_008596	Gm23640	11:98863637-98905040	Uninfected	Chronic	OK	201.739	1.05634	-7.57727	-6.37276	0.00045	0.0025271	yes	0.00523617	190.979
XLOC_033176	XLOC_033176	Fcrls	3:87250757-87263738	Uninfected	Chronic	OK	1.96893	0.0580532	-5.08389	-5.84316	5e-05	0.000341425	yes	0.0294846	33.916
XLOC_050066	XLOC_050066	Cd209b	8:3917656-3926847	Uninfected	Chronic	OK	0.329498	0.0113752	-4.8563	-1.66593	0.0006	0.00327212	yes	0.0345228	28.9663
XLOC_015706	XLOC_015706	0	14:114865282-114867847	Uninfected	Chronic	OK	0.648012	0.0324003	-4.32194	-6.47439	5e-05	0.000341425	yes	0.0499995	20.0002
XLOC_015569	XLOC_015569	Gm24258	14:66959681-66972083	Uninfected	Chronic	OK	3.55578	0.231353	-3.942	-6.05157	5e-05	0.000341425	yes	0.0650639	15.3695
XLOC_031942	XLOC_031942	Mir124a-2	3:17780814-17813017	Uninfected	Chronic	OK	35.5356	2.33933	-3.92509	-23.9548	5e-05	0.000341425	yes	0.0658306	15.1905
XLOC_054874	XLOC_054874	0	9:82669233-82669813	Uninfected	Chronic	OK	0.270415	0.0342293	-2.98187	-2.88078	0.0084	0.0314634	yes	0.126581	7.9001
XLOC_009009	XLOC_009009	Cbr2	11:120729488-120732114	Uninfected	Chronic	OK	1.18884	0.16041	-2.88972	-3.44248	5e-05	0.000341425	yes	0.13493	7.41126
XLOC_003310	XLOC_003310	0	1:192189717-192190414	Uninfected	Chronic	OK	0.192358	0.0272741	-2.81819	-1.89473	0.00655	0.0254907	yes	0.141788	7.05277
XLOC_048349	XLOC_048349	0	7:46959373-46960074	Uninfected	Chronic	OK	0.189266	0.0270828	-2.80497	-1.88208	0.00905	0.0334147	yes	0.143094	6.98842
XLOC_054916	XLOC_054916	0	9:83382200-83382497	Uninfected	Chronic	OK	0.910842	0.133601	-2.76927	-3.89542	0.00905	0.0334147	yes	0.146679	6.81763
XLOC_011777	XLOC_011777	0	12:34039900-34041210	Uninfected	Chronic	OK	0.163272	0.0242006	-2.75417	-2.47454	0.001	0.00511692	yes	0.148223	6.74661
XLOC_011609	XLOC_011609	0	12:22694846-22695405	Uninfected	Chronic	OK	0.252339	0.0375961	-2.74671	-2.03371	0.00905	0.0334147	yes	0.14899	6.71184
XLOC_043339	XLOC_043339	Gkn3	6:87383267-87388935	Uninfected	Chronic	OK	2.98241	0.450481	-2.72694	-8.73	5e-05	0.000341425	yes	0.151046	6.6205
XLOC_058450	XLOC_058450	0	X:76867527-76867756	Uninfected	Chronic	OK	2.21566	0.339246	-2.70733	-7.51457	0.00935	0.0343363	yes	0.153113	6.53113
XLOC_050061	XLOC_050061	Cd209a	8:3743394-3748984	Uninfected	Chronic	OK	0.596215	0.0931641	-2.67799	-5.26145	5e-05	0.000341425	yes	0.156259	6.39962
XLOC_046625	XLOC_046625	Kirrel2	7:30445701-30457845	Uninfected	Chronic	OK	2.36201	0.377554	-2.64526	-5.41727	5e-05	0.000341425	yes	0.159844	6.25609
XLOC_014633	XLOC_014633	0	13:84213595-84214099	Uninfected	Chronic	OK	0.271553	0.0443922	-2.61286	-2.0551	0.00925	0.0340289	yes	0.163475	6.11713
XLOC_015208	XLOC_015208	0	14:48524135-48529906	Uninfected	Chronic	OK	0.138695	0.024676	-2.49073	-2.04029	0.0126	0.0439681	yes	0.177916	5.62064
XLOC_007474	XLOC_007474	4732444A12Rik	11:120646030-120661815	Uninfected	Chronic	OK	0.232655	0.0426307	-2.44823	-2.13171	0.0082	0.0308174	yes	0.183236	5.45745
XLOC_036291	XLOC_036291	0	4:31825506-31827073	Uninfected	Chronic	OK	0.265307	0.0487465	-2.44429	-1.94416	0.00425	0.0177004	yes	0.183736	5.44259
XLOC_052492	XLOC_052492	0	9:41215732-41217691	Uninfected	Chronic	OK	0.271878	0.0514799	-2.40088	-3.6548	0.0003	0.00175617	yes	0.189349	5.28125
XLOC_041367	XLOC_041367	0	5:112626839-112627530	Uninfected	Chronic	OK	0.28627	0.0542067	-2.40083	-2.52741	0.00235	0.0107597	yes	0.189355	5.28108
XLOC_052712	XLOC_052712	0	9:64771682-64779354	Uninfected	Chronic	OK	0.91897	0.17403	-2.40068	-4.91344	5e-05	0.000341425	yes	0.189375	5.28053
XLOC_038648	XLOC_038648	Cct8l1,Gm22656	5:25508844-25520497	Uninfected	Chronic	OK	0.539065	0.106233	-2.34323	-2.08027	5e-05	0.000341425	yes	0.197069	5.07436
XLOC_038850	XLOC_038850	0	5:64476837-64503574	Uninfected	Chronic	OK	2.23892	0.444198	-2.33353	-8.33537	5e-05	0.000341425	yes	0.198398	5.04036
XLOC_033085	XLOC_033085	Gm22073	3:68064801-68634961	Uninfected	Chronic	OK	0.943767	0.189764	-2.31422	-2.13796	0.0038	0.0160915	yes	0.201071	4.97337
XLOC_047683	XLOC_047683	0	7:122233430-122244259	Uninfected	Chronic	OK	0.308391	0.0631288	-2.28839	-4.03125	5e-05	0.000341425	yes	0.204704	4.88511
XLOC_032821	XLOC_032821	Rpe65	3:159599158-159624799	Uninfected	Chronic	OK	0.691788	0.144601	-2.25825	-3.62944	5e-05	0.000341425	yes	0.209025	4.78412
XLOC_015127	XLOC_015127	0	14:42134727-42136618	Uninfected	Chronic	OK	0.267291	0.0565809	-2.24003	-2.36511	0.00325	0.0141467	yes	0.211683	4.72405
XLOC_017421	XLOC_017421	0	14:120753922-120754771	Uninfected	Chronic	OK	0.191968	0.0411394	-2.22227	-2.15801	0.00395	0.0166278	yes	0.214303	4.66628
XLOC_034410	XLOC_034410	0	3:121895882-121900526	Uninfected	Chronic	OK	0.236955	0.0512382	-2.20932	-5.05168	5e-05	0.000341425	yes	0.216236	4.62458
XLOC_009005	XLOC_009005	Notum	11:120646030-120661815	Uninfected	Chronic	OK	1.76135	0.381462	-2.20707	-4.39937	5e-05	0.000341425	yes	0.216574	4.61737
XLOC_031537	XLOC_031537	0	2:129590801-129591023	Uninfected	Chronic	OK	4.53506	1.01675	-2.15716	-13.9487	0.0051	0.0206291	yes	0.224198	4.46035
XLOC_043884	XLOC_043884	0	6:25652943-25653785	Uninfected	Chronic	OK	0.184742	0.041539	-2.15297	-2.0935	0.0046	0.018887	yes	0.224849	4.44743
XLOC_043881	XLOC_043881	0	6:25644536-25645550	Uninfected	Chronic	OK	0.243582	0.055524	-2.13323	-2.51437	0.00995	0.0361499	yes	0.227948	4.38697
XLOC_008698	XLOC_008698	Hcrt	11:100761068-100762931	Uninfected	Chronic	OK	0.602197	0.137624	-2.12951	-2.38507	5e-05	0.000341425	yes	0.228537	4.37567
XLOC_013633	XLOC_013633	Zfp712	13:67038593-67114028	Uninfected	Chronic	OK	1.54734	0.354765	-2.12486	-3.26427	5e-05	0.000341425	yes	0.229274	4.36159
XLOC_055690	XLOC_055690	Gpr34	X:13516858-13851367	Uninfected	Chronic	OK	4.22686	0.990371	-2.09355	-1.96996	0.0039	0.0164505	yes	0.234304	4.26796
XLOC_040318	XLOC_040318	Gm13841	5:115801558-115802194	Uninfected	Chronic	OK	1.64083	0.392137	-2.065	-5.68996	5e-05	0.000341425	yes	0.238987	4.18433
XLOC_012406	XLOC_012406	Gpx6	13:21312216-21319624	Uninfected	Chronic	OK	0.424656	0.101921	-2.05884	-2.68218	5e-05	0.000341425	yes	0.240008	4.16652
XLOC_055036	XLOC_055036	0	9:95518008-95518367	Uninfected	Chronic	OK	0.678313	0.163911	-2.04904	-3.34262	0.0056	0.0223373	yes	0.241645	4.1383
XLOC_042466	XLOC_042466	Gm9946	6:117559696-117573704	Uninfected	Chronic	OK	0.89044	0.216278	-2.04163	-4.07017	5e-05	0.000341425	yes	0.242889	4.11711
XLOC_037943	XLOC_037943	0	4:78267812-78269514	Uninfected	Chronic	OK	0.163835	0.0400618	-2.03194	-2.84289	0.00105	0.0053379	yes	0.244525	4.08956
XLOC_045187	XLOC_045187	Gm7224	7:42011791-42058981	Uninfected	Chronic	OK	8.00787	1.96195	-2.02913	-11.0942	0.0035	0.0150427	yes	0.245003	4.08159
XLOC_021293	XLOC_021293	0	16:41071970-41075104	Uninfected	Chronic	OK	0.185864	0.045906	-2.01749	-3.79583	5e-05	0.000341425	yes	0.246987	4.0488
XLOC_007199	XLOC_007199	0	11:101785470-101789049	Uninfected	Chronic	OK	0.14619	0.0366636	-1.99542	-2.76661	0.00025	0.00149077	yes	0.250794	3.98733
XLOC_015109	XLOC_015109	0	14:39492363-39497248	Uninfected	Chronic	OK	0.193911	0.0490789	-1.98222	-2.494	0.0055	0.0219944	yes	0.2531	3.95101
XLOC_031305	XLOC_031305	0	2:75369808-75372040	Uninfected	Chronic	OK	0.167249	0.0423872	-1.9803	-3.20687	0.0002	0.00122049	yes	0.253438	3.94574
XLOC_037946	XLOC_037946	0	4:78351823-78354040	Uninfected	Chronic	OK	0.160094	0.040634	-1.97817	-3.07062	0.00015	0.000940456	yes	0.253813	3.9399
XLOC_034433	XLOC_034433	0	3:125860694-125861268	Uninfected	Chronic	OK	0.531672	0.13555	-1.97171	-3.34665	0.01215	0.0426782	yes	0.25495	3.92233
XLOC_038244	XLOC_038244	0	4:137247437-137248878	Uninfected	Chronic	OK	0.206381	0.0538968	-1.93704	-2.82115	0.0011	0.00555513	yes	0.261152	3.82919
XLOC_044033	XLOC_044033	0	6:55405828-55406043	Uninfected	Chronic	OK	10.4862	2.75123	-1.93035	-21.795	0.0055	0.0219944	yes	0.262367	3.81146
XLOC_023970	XLOC_023970	0	17:48060189-48061351	Uninfected	Chronic	OK	0.190789	0.050468	-1.91854	-2.57084	0.0038	0.0160915	yes	0.264523	3.7804
XLOC_012104	XLOC_012104	0	12:87003465-87004592	Uninfected	Chronic	OK	0.164536	0.0436877	-1.9131	-2.15168	0.0047	0.0192371	yes	0.265521	3.76619
XLOC_040901	XLOC_040901	0	5:30632095-30633219	Uninfected	Chronic	OK	0.261154	0.0694864	-1.9101	-2.87718	0.00425	0.0177004	yes	0.266074	3.75835
XLOC_003901	XLOC_003901	Pmch	10:88089890-88146941	Uninfected	Chronic	OK	2.62072	0.702745	-1.89889	-3.84226	5e-05	0.000341425	yes	0.26815	3.72926
XLOC_041047	XLOC_041047	0	5:64476837-64503574	Uninfected	Chronic	OK	0.40867	0.110992	-1.88048	-2.15413	0.0021	0.00976489	yes	0.271593	3.68198
XLOC_034202	XLOC_034202	0	3:88040424-88042200	Uninfected	Chronic	OK	0.71936	0.196598	-1.87147	-5.105	5e-05	0.000341425	yes	0.273296	3.65904
XLOC_020033	XLOC_020033	0	16:87834259-87839291	Uninfected	Chronic	OK	0.533125	0.149295	-1.83631	-3.60366	5e-05	0.000341425	yes	0.280038	3.57095
XLOC_054319	XLOC_054319	0	9:21760559-21761626	Uninfected	Chronic	OK	0.170884	0.0482783	-1.82357	-2.06499	0.0104	0.0375498	yes	0.282521	3.53956
XLOC_002813	XLOC_002813	0	1:121087404-121147936	Uninfected	Chronic	OK	0.174699	0.0494666	-1.82035	-2.29806	0.00065	0.0035124	yes	0.283153	3.53166
XLOC_021056	XLOC_021056	0	16:21401341-21403259	Uninfected	Chronic	OK	0.179198	0.0508001	-1.81865	-2.98137	0.00045	0.0025271	yes	0.283486	3.52751
XLOC_049452	XLOC_049452	0	8:34480615-34488622	Uninfected	Chronic	OK	0.311885	0.0887644	-1.81296	-2.583	0.00045	0.0025271	yes	0.284606	3.51363
XLOC_005953	XLOC_005953	0	10:126816543-126818125	Uninfected	Chronic	OK	0.182125	0.0525496	-1.79318	-2.49754	0.0029	0.0128082	yes	0.288536	3.46577
XLOC_021494	XLOC_021494	0	16:72197385-72198197	Uninfected	Chronic	OK	0.350226	0.101331	-1.78921	-2.96623	0.0021	0.00976489	yes	0.28933	3.45626
XLOC_022121	XLOC_022121	Umodl1	17:30945860-31010708	Uninfected	Chronic	OK	0.149077	0.0432531	-1.78518	-3.19226	5e-05	0.000341425	yes	0.290139	3.44662
XLOC_051267	XLOC_051267	0	8:32810615-32810793	Uninfected	Chronic	OK	22.8866	6.66031	-1.78084	-49.1436	0.0095	0.0347934	yes	0.291014	3.43627
XLOC_008746	XLOC_008746	Gm11627	11:102576396-102579580	Uninfected	Chronic	OK	2.13088	0.622292	-1.77579	-4.09882	5e-05	0.000341425	yes	0.292035	3.42424
XLOC_003188	XLOC_003188	0	1:178517533-178518077	Uninfected	Chronic	OK	0.261163	0.0768205	-1.76538	-1.99858	0.01335	0.0461484	yes	0.294148	3.39965
XLOC_010095	XLOC_010095	Abhd12b	12:70154141-70187877	Uninfected	Chronic	OK	0.156336	0.0460304	-1.76399	-1.28573	0.00145	0.00707414	yes	0.294433	3.39636
XLOC_048872	XLOC_048872	0	7:101797580-101797987	Uninfected	Chronic	OK	0.435198	0.129385	-1.75	-2.49079	0.01405	0.0481591	yes	0.297301	3.36359
XLOC_019443	XLOC_019443	0	15:95743633-95744627	Uninfected	Chronic	OK	0.168573	0.0502297	-1.74676	-2.01214	0.00515	0.0207884	yes	0.29797	3.35604
XLOC_036074	XLOC_036074	0	4:153768645-153772016	Uninfected	Chronic	OK	0.303555	0.0910222	-1.73767	-1.74552	0.00225	0.0103655	yes	0.299854	3.33496
XLOC_049122	XLOC_049122	0	7:136321547-136322729	Uninfected	Chronic	OK	0.196063	0.0590426	-1.73149	-2.44239	0.0038	0.0160915	yes	0.301141	3.3207
XLOC_031740	XLOC_031740	0	2:158555322-158556235	Uninfected	Chronic	OK	0.243838	0.0734676	-1.73074	-2.37893	0.0057	0.0226583	yes	0.301297	3.31899
XLOC_017054	XLOC_017054	0	14:55687130-55687772	Uninfected	Chronic	OK	0.301035	0.0907456	-1.73003	-2.29189	0.0073	0.0279035	yes	0.301445	3.31735
XLOC_027114	XLOC_027114	0	19:41827645-41828694	Uninfected	Chronic	OK	0.213817	0.0647753	-1.72286	-2.27721	0.00605	0.0238499	yes	0.302947	3.3009
XLOC_010926	XLOC_010926	Dio2	12:90724372-90750693	Uninfected	Chronic	OK	9.66612	2.96068	-1.70701	-9.01949	5e-05	0.000341425	yes	0.306295	3.26483
XLOC_009665	XLOC_009665	0	11:104127877-104129008	Uninfected	Chronic	OK	0.203921	0.0627126	-1.70118	-2.22505	0.0103	0.0372574	yes	0.307534	3.25168
XLOC_054456	XLOC_054456	0	9:41214555-41215659	Uninfected	Chronic	OK	0.273977	0.0843079	-1.70031	-2.70528	0.00195	0.00916807	yes	0.307719	3.24972
XLOC_042497	XLOC_042497	Cecr6	6:120488651-120502868	Uninfected	Chronic	OK	2.55317	0.787664	-1.69664	-2.08368	0.00805	0.0303775	yes	0.308504	3.24145
XLOC_011422	XLOC_011422	0	12:17166146-17167126	Uninfected	Chronic	OK	0.169823	0.0523993	-1.69641	-1.95717	0.00965	0.0352521	yes	0.308552	3.24094
XLOC_032004	XLOC_032004	Zmat3	3:32334368-32365678	Uninfected	Chronic	OK	1.88515	0.582867	-1.69344	-1.72897	0.0105	0.0378672	yes	0.309189	3.23427
XLOC_038239	XLOC_038239	0	4:137235355-137239695	Uninfected	Chronic	OK	0.158884	0.0491922	-1.69148	-3.54908	5e-05	0.000341425	yes	0.309611	3.22986
XLOC_046177	XLOC_046177	Gm16307	7:6383300-6441691	Uninfected	Chronic	OK	0.784219	0.24586	-1.67342	-2.67969	0.00665	0.0258285	yes	0.313509	3.1897
XLOC_043886	XLOC_043886	0	6:25657603-25661463	Uninfected	Chronic	OK	0.454616	0.143541	-1.66318	-4.98164	5e-05	0.000341425	yes	0.315741	3.16715
XLOC_000842	XLOC_000842	Myoc	1:162639149-162658173	Uninfected	Chronic	OK	0.319463	0.101274	-1.65738	-3.2409	5e-05	0.000341425	yes	0.317013	3.15444
XLOC_016760	XLOC_016760	0	14:18043787-18044047	Uninfected	Chronic	OK	2.58834	0.820969	-1.65663	-7.33018	0.00405	0.0170008	yes	0.31718	3.15279
XLOC_049123	XLOC_049123	0	7:136322867-136324375	Uninfected	Chronic	OK	0.186627	0.0601398	-1.63377	-2.50332	0.00255	0.0115372	yes	0.322246	3.10322
XLOC_034201	XLOC_034201	0	3:88034409-88040325	Uninfected	Chronic	OK	0.498766	0.161611	-1.62584	-5.61587	5e-05	0.000341425	yes	0.324022	3.08621
XLOC_051212	XLOC_051212	0	8:32604364-32604752	Uninfected	Chronic	OK	0.851684	0.2774	-1.61835	-3.5225	0.00425	0.0177004	yes	0.325708	3.07024
XLOC_001447	XLOC_001447	0	1:73841995-73845502	Uninfected	Chronic	OK	0.271875	0.0886259	-1.61714	-2.30841	0.0009	0.0046685	yes	0.32598	3.06767
XLOC_030387	XLOC_030387	Avp	2:130576172-130582739	Uninfected	Chronic	OK	31.2834	10.2104	-1.61536	-2.59911	0.0001	0.000649316	yes	0.326384	3.06388
XLOC_021024	XLOC_021024	0	16:17812104-17813250	Uninfected	Chronic	OK	0.176356	0.0576742	-1.61249	-2.09087	0.00645	0.0251703	yes	0.327033	3.0578
XLOC_019739	XLOC_019739	Rtp1	16:23429132-23433960	Uninfected	Chronic	OK	0.148808	0.0490296	-1.60173	-2.98871	0.00015	0.000940456	yes	0.329482	3.03506
XLOC_044093	XLOC_044093	0	6:59296901-59297614	Uninfected	Chronic	OK	0.234391	0.077335	-1.59973	-2.03471	0.00755	0.0287469	yes	0.32994	3.03085
XLOC_054366	XLOC_054366	0	9:26728606-26730072	Uninfected	Chronic	OK	0.226122	0.0751414	-1.58942	-2.72297	0.00065	0.0035124	yes	0.332305	3.00929
XLOC_040966	XLOC_040966	0	5:40743097-40743251	Uninfected	Chronic	OK	83.9724	27.9285	-1.58818	-129.414	0.00275	0.0122528	yes	0.332591	3.00669
XLOC_036519	XLOC_036519	Gm12468	4:53873279-53896480	Uninfected	Chronic	OK	0.197448	0.0656836	-1.58787	-2.83124	0.0001	0.000649316	yes	0.332663	3.00605
XLOC_038151	XLOC_038151	0	4:130283464-130284194	Uninfected	Chronic	OK	0.397923	0.132609	-1.58531	-2.78606	0.00435	0.0180402	yes	0.333253	3.00072
XLOC_045546	XLOC_045546	Gm23884	7:94706218-95548766	Uninfected	Chronic	OK	0.990676	0.330944	-1.58183	-1.94974	0.0099	0.0360142	yes	0.334059	2.99349
XLOC_038565	XLOC_038565	Gm17091	5:10537284-10582816	Uninfected	Chronic	OK	0.667379	0.223238	-1.57993	-2.95869	5e-05	0.000341425	yes	0.3345	2.98954
XLOC_049124	XLOC_049124	0	7:136324460-136331678	Uninfected	Chronic	OK	0.313308	0.105074	-1.57618	-5.038	5e-05	0.000341425	yes	0.33537	2.98178
XLOC_035802	XLOC_035802	Gm13002	4:137222640-137231088	Uninfected	Chronic	OK	0.262846	0.0883603	-1.57275	-2.93124	5e-05	0.000341425	yes	0.336168	2.97471
XLOC_044383	XLOC_044383	0	6:117575145-117582316	Uninfected	Chronic	OK	0.173014	0.0581857	-1.57215	-4.18357	5e-05	0.000341425	yes	0.336306	2.97348
XLOC_031665	XLOC_031665	0	2:149822025-149824324	Uninfected	Chronic	OK	0.253558	0.0855316	-1.56779	-3.27763	5e-05	0.000341425	yes	0.337326	2.96449
XLOC_016761	XLOC_016761	0	14:18044141-18044874	Uninfected	Chronic	OK	0.295767	0.0999722	-1.56486	-2.29924	0.00575	0.0228252	yes	0.33801	2.95849
XLOC_054479	XLOC_054479	0	9:41734785-41735285	Uninfected	Chronic	OK	0.397189	0.134687	-1.56022	-2.36336	0.01415	0.0484172	yes	0.339101	2.94898
XLOC_041365	XLOC_041365	0	5:112111994-112113967	Uninfected	Chronic	OK	0.240903	0.0819923	-1.55489	-3.05735	0.00015	0.000940456	yes	0.340354	2.93812
XLOC_017213	XLOC_017213	0	14:88455158-88455701	Uninfected	Chronic	OK	0.729691	0.248523	-1.5539	-3.48963	0.0015	0.00728518	yes	0.340587	2.93611
XLOC_016668	XLOC_016668	0	14:16747100-16748179	Uninfected	Chronic	OK	0.288536	0.098525	-1.55019	-2.72429	0.00115	0.0057797	yes	0.341465	2.92856
XLOC_011351	XLOC_011351	0	12:11555075-11555878	Uninfected	Chronic	OK	0.198002	0.0676135	-1.55013	-1.88673	0.0145	0.0493775	yes	0.341479	2.92844
XLOC_021452	XLOC_021452	0	16:59644525-59644677	Uninfected	Chronic	OK	698.28	238.459	-1.55006	-305.303	5e-05	0.000341425	yes	0.341495	2.9283
XLOC_037555	XLOC_037555	0	4:153518662-153547972	Uninfected	Chronic	OK	0.167	0.0570835	-1.5487	-2.55781	0.0009	0.0046685	yes	0.341817	2.92554
XLOC_047964	XLOC_047964	0	7:6974218-6975433	Uninfected	Chronic	OK	0.181239	0.0620394	-1.54664	-2.1466	0.00755	0.0287469	yes	0.342307	2.92135
XLOC_049044	XLOC_049044	0	7:123575222-123576517	Uninfected	Chronic	OK	0.192971	0.0663522	-1.54017	-2.38187	0.0032	0.0139484	yes	0.343845	2.90828
XLOC_028144	XLOC_028144	Gm13731	2:87333801-87333997	Uninfected	Chronic	OK	13.2236	4.57006	-1.53283	-28.3948	0.00925	0.0340289	yes	0.345599	2.89353
XLOC_006605	XLOC_006605	Myh2	11:67171026-67199234	Uninfected	Chronic	OK	0.225059	0.0780941	-1.52702	-3.675	5e-05	0.000341425	yes	0.346994	2.8819
XLOC_051671	XLOC_051671	0	8:58355116-58355586	Uninfected	Chronic	OK	0.617219	0.214444	-1.52518	-3.06609	0.0088	0.0326687	yes	0.347436	2.87823
XLOC_003191	XLOC_003191	0	1:179648626-179648843	Uninfected	Chronic	OK	14.3591	5.03038	-1.51322	-24.2446	0.00025	0.00149077	yes	0.350327	2.85448
XLOC_008875	XLOC_008875	Btbd17	11:114765372-114798042	Uninfected	Chronic	OK	10.9374	3.83503	-1.51197	-4.33721	5e-05	0.000341425	yes	0.350635	2.85197
XLOC_002935	XLOC_002935	0	1:141356867-141357096	Uninfected	Chronic	OK	16.2622	5.70664	-1.51081	-21.6391	5e-05	0.000341425	yes	0.350914	2.8497
XLOC_038247	XLOC_038247	0	4:137251627-137253276	Uninfected	Chronic	OK	0.186006	0.0653701	-1.50865	-2.51437	0.00135	0.00666303	yes	0.351441	2.84543
XLOC_041171	XLOC_041171	0	5:93056309-93063781	Uninfected	Chronic	OK	0.541553	0.190855	-1.50463	-5.64277	5e-05	0.000341425	yes	0.352422	2.83751
XLOC_015867	XLOC_015867	0	14:17004180-17012218	Uninfected	Chronic	OK	0.202604	0.0714693	-1.50327	-2.69662	0.0008	0.00420759	yes	0.352754	2.83484
XLOC_035654	XLOC_035654	1700080G11Rik	4:127509961-127533158	Uninfected	Chronic	OK	0.411701	0.145235	-1.50321	-1.49356	0.00365	0.0155784	yes	0.352768	2.83472
XLOC_029408	XLOC_029408	Gm13420	2:29744918-29747250	Uninfected	Chronic	OK	0.445759	0.157506	-1.50085	-2.62508	0.00775	0.0294012	yes	0.353343	2.83011
XLOC_029555	XLOC_029555	0	2:43710216-43721259	Uninfected	Chronic	OK	0.308823	0.109552	-1.49517	-2.5122	0.0003	0.00175617	yes	0.35474	2.81896
XLOC_039007	XLOC_039007	9330159N05Rik	5:93041122-93048430	Uninfected	Chronic	OK	0.5526	0.19706	-1.4876	-2.02172	0.0006	0.00327212	yes	0.356605	2.80422
XLOC_056935	XLOC_056935	Gm14448	X:5881700-5972418	Uninfected	Chronic	OK	0.954739	0.341063	-1.48507	-3.44078	0.00295	0.0130034	yes	0.357232	2.7993
XLOC_040347	XLOC_040347	Lhx5	5:120419007-120441455	Uninfected	Chronic	OK	0.244516	0.0878421	-1.47694	-2.34635	0.0001	0.000649316	yes	0.359249	2.78359
XLOC_058324	XLOC_058324	0	X:19241944-19242441	Uninfected	Chronic	OK	0.508683	0.183054	-1.47449	-2.59768	0.01235	0.0432547	yes	0.359859	2.77887
XLOC_027199	XLOC_027199	0	19:59403415-59405981	Uninfected	Chronic	OK	0.178577	0.0643167	-1.47328	-2.83242	0.0003	0.00175617	yes	0.360162	2.77653
XLOC_034321	XLOC_034321	0	3:103278141-103279217	Uninfected	Chronic	OK	0.273829	0.0987081	-1.47204	-2.57056	0.0026	0.0116691	yes	0.360474	2.77413
XLOC_014521	XLOC_014521	0	13:69041897-69045974	Uninfected	Chronic	OK	0.14568	0.0525759	-1.47033	-3.06426	5e-05	0.000341425	yes	0.3609	2.77085
XLOC_051137	XLOC_051137	0	8:32368953-32369735	Uninfected	Chronic	OK	0.424414	0.153405	-1.46813	-2.74727	0.0029	0.0128082	yes	0.361451	2.76662
XLOC_009698	XLOC_009698	0	11:109219022-109220433	Uninfected	Chronic	OK	0.170888	0.0617689	-1.4681	-2.16291	0.0061	0.0240168	yes	0.361458	2.76657
XLOC_050069	XLOC_050069	Cd209f	8:4102786-4105835	Uninfected	Chronic	OK	0.518653	0.187619	-1.46696	-3.07427	5e-05	0.000341425	yes	0.361743	2.76439
XLOC_044209	XLOC_044209	0	6:87961657-87961968	Uninfected	Chronic	OK	10.6248	3.85334	-1.46325	-10.763	5e-05	0.000341425	yes	0.362674	2.7573
XLOC_041292	XLOC_041292	0	5:108237357-108240478	Uninfected	Chronic	OK	0.162032	0.0591967	-1.45269	-2.90837	5e-05	0.000341425	yes	0.36534	2.73718
XLOC_030149	XLOC_030149	0	2:109650027-109653899	Uninfected	Chronic	OK	0.142034	0.0519714	-1.45045	-2.38787	0.00035	0.00201573	yes	0.365908	2.73293
XLOC_043890	XLOC_043890	0	6:25740879-25741018	Uninfected	Chronic	OK	169.555	62.0501	-1.45025	-207.194	0.0024	0.0109439	yes	0.365959	2.73255
XLOC_005632	XLOC_005632	0	10:78391412-78392983	Uninfected	Chronic	OK	0.162386	0.0594543	-1.44958	-2.24958	0.0033	0.0143364	yes	0.366129	2.73127
XLOC_054887	XLOC_054887	0	9:82749885-82751811	Uninfected	Chronic	OK	0.149695	0.0548803	-1.44766	-2.36317	0.002	0.00936102	yes	0.366614	2.72766
XLOC_005206	XLOC_005206	0	10:10178729-10179916	Uninfected	Chronic	OK	0.174962	0.0642149	-1.44606	-2.14489	0.00875	0.0325255	yes	0.367022	2.72463
XLOC_045070	XLOC_045070	Nphs1	7:30457847-30487223	Uninfected	Chronic	OK	0.414156	0.152171	-1.44449	-1.9503	0.00015	0.000940456	yes	0.367424	2.72165
XLOC_053515	XLOC_053515	Apoa1	9:46228579-46230466	Uninfected	Chronic	OK	1.07929	0.398107	-1.43885	-2.39887	0.0016	0.00770992	yes	0.36886	2.71106
XLOC_032093	XLOC_032093	Stoml3	3:53488600-53508656	Uninfected	Chronic	OK	1.95102	0.721639	-1.43488	-4.71675	5e-05	0.000341425	yes	0.369878	2.7036
XLOC_052978	XLOC_052978	0	9:106580411-106583296	Uninfected	Chronic	OK	0.204777	0.0759324	-1.43126	-1.78748	0.0032	0.0139484	yes	0.370805	2.69683
XLOC_038246	XLOC_038246	0	4:137250031-137251494	Uninfected	Chronic	OK	0.184142	0.0683777	-1.42922	-2.33354	0.00275	0.0122528	yes	0.371331	2.69301
XLOC_042588	XLOC_042588	Fgf23	6:127072901-127081408	Uninfected	Chronic	OK	0.173225	0.0643602	-1.42841	-2.42016	0.002	0.00936102	yes	0.371541	2.69149
XLOC_016677	XLOC_016677	0	14:16793390-16794636	Uninfected	Chronic	OK	0.188045	0.069942	-1.42685	-2.22137	0.00595	0.0235208	yes	0.371943	2.68858
XLOC_055080	XLOC_055080	0	9:103102041-103104665	Uninfected	Chronic	OK	0.153104	0.0570176	-1.42503	-2.57656	0.00045	0.0025271	yes	0.372411	2.68521
XLOC_041333	XLOC_041333	0	5:109950667-109952250	Uninfected	Chronic	OK	0.240225	0.0896611	-1.42183	-2.64805	0.00085	0.00443779	yes	0.373238	2.67926
XLOC_038294	XLOC_038294	0	4:138497539-138498162	Uninfected	Chronic	OK	0.339099	0.126756	-1.41965	-2.17538	0.01155	0.0409748	yes	0.373802	2.67521
XLOC_026899	XLOC_026899	0	19:10040738-10041284	Uninfected	Chronic	OK	0.566427	0.211742	-1.41958	-2.92756	0.0062	0.0243585	yes	0.37382	2.67508
XLOC_051828	XLOC_051828	0	8:82852538-82853940	Uninfected	Chronic	OK	0.160205	0.0599458	-1.41819	-2.1255	0.00585	0.0231722	yes	0.374182	2.6725
XLOC_038249	XLOC_038249	0	4:137255792-137256758	Uninfected	Chronic	OK	0.280577	0.105249	-1.41459	-2.38738	0.0049	0.0199463	yes	0.375116	2.66584
XLOC_032447	XLOC_032447	Hfe2	3:96525184-96529216	Uninfected	Chronic	OK	0.671007	0.252277	-1.41132	-3.65644	5e-05	0.000341425	yes	0.375968	2.6598
XLOC_025621	XLOC_025621	0	18:61486598-61490237	Uninfected	Chronic	OK	0.178857	0.0673477	-1.40911	-3.15359	5e-05	0.000341425	yes	0.376545	2.65573
XLOC_008459	XLOC_008459	Olfr464	11:87913272-87919283	Uninfected	Chronic	OK	0.327428	0.123308	-1.40892	-1.50451	0.001	0.00511692	yes	0.376596	2.65537
XLOC_000732	XLOC_000732	Lad1	1:135818597-135833341	Uninfected	Chronic	OK	0.471868	0.178142	-1.40536	-4.17446	5e-05	0.000341425	yes	0.377525	2.64883
XLOC_043885	XLOC_043885	0	6:25656259-25657352	Uninfected	Chronic	OK	0.186173	0.0703397	-1.40423	-2.10291	0.0102	0.0369511	yes	0.377819	2.64677
XLOC_011963	XLOC_011963	0	12:70238427-70238988	Uninfected	Chronic	OK	0.543707	0.205432	-1.40417	-2.723	0.00645	0.0251703	yes	0.377836	2.64665
XLOC_015973	XLOC_015973	0	14:31998306-32001695	Uninfected	Chronic	OK	0.243114	0.0919262	-1.40309	-2.22211	0.00775	0.0294012	yes	0.37812	2.64466
XLOC_014522	XLOC_014522	0	13:69046459-69048319	Uninfected	Chronic	OK	0.206918	0.0788422	-1.39202	-2.56013	0.00035	0.00201573	yes	0.381031	2.62446
XLOC_054808	XLOC_054808	0	9:81544611-81549063	Uninfected	Chronic	OK	0.141298	0.0538797	-1.39092	-3.04786	5e-05	0.000341425	yes	0.38132	2.62247
XLOC_021228	XLOC_021228	0	16:40670666-40671241	Uninfected	Chronic	OK	0.592559	0.227711	-1.37976	-2.95879	0.00315	0.0137573	yes	0.384284	2.60224
XLOC_013134	XLOC_013134	Ucn3	13:3940687-3945349	Uninfected	Chronic	OK	0.301984	0.116061	-1.37959	-2.73593	0.00035	0.00201573	yes	0.384328	2.60194
XLOC_051927	XLOC_051927	0	8:93701736-93712631	Uninfected	Chronic	OK	0.135495	0.0521066	-1.3787	-1.74332	0.007	0.026954	yes	0.384565	2.60034
XLOC_031502	XLOC_031502	0	2:122651095-122651313	Uninfected	Chronic	OK	13.7795	5.30141	-1.37807	-20.7084	0.0006	0.00327212	yes	0.384732	2.59921
XLOC_023763	XLOC_023763	0	17:26546844-26548047	Uninfected	Chronic	OK	0.17666	0.0681089	-1.37506	-2.02611	0.01025	0.0371022	yes	0.385537	2.59379
XLOC_027595	XLOC_027595	0	2:27588515-27591330	Uninfected	Chronic	OK	0.226248	0.0874177	-1.37191	-2.79255	5e-05	0.000341425	yes	0.38638	2.58813
XLOC_031058	XLOC_031058	0	2:28182641-28184058	Uninfected	Chronic	OK	0.192857	0.0747728	-1.36695	-2.24201	0.0035	0.0150427	yes	0.387711	2.57924
XLOC_038248	XLOC_038248	0	4:137253924-137255687	Uninfected	Chronic	OK	0.192433	0.0746365	-1.3664	-2.45669	0.00115	0.0057797	yes	0.387857	2.57827
XLOC_012831	XLOC_012831	0	13:65443993-65448973	Uninfected	Chronic	OK	0.606868	0.235589	-1.36511	-1.84874	0.0051	0.0206291	yes	0.388205	2.57596
XLOC_002873	XLOC_002873	0	1:132188241-132190086	Uninfected	Chronic	OK	0.164421	0.0638363	-1.36495	-2.32814	0.0022	0.010171	yes	0.388249	2.57567
XLOC_018340	XLOC_018340	Arc	15:74669082-74672570	Uninfected	Chronic	OK	50.6617	19.7067	-1.36221	-7.42912	5e-05	0.000341425	yes	0.388986	2.57079
XLOC_007420	XLOC_007420	Gm11732	11:117426177-117438866	Uninfected	Chronic	OK	0.235578	0.0918731	-1.35849	-2.38943	0.00035	0.00201573	yes	0.38999	2.56417
XLOC_051672	XLOC_051672	0	8:58355922-58357068	Uninfected	Chronic	OK	0.265921	0.103789	-1.35735	-2.35652	0.00245	0.0111378	yes	0.3903	2.56213
XLOC_016984	XLOC_016984	0	14:48117626-48120397	Uninfected	Chronic	OK	0.20057	0.0785904	-1.35168	-2.88318	5e-05	0.000341425	yes	0.391835	2.55209
XLOC_021078	XLOC_021078	0	16:23891218-23892825	Uninfected	Chronic	OK	0.253592	0.0994355	-1.35068	-2.64606	0.0005	0.00277408	yes	0.392108	2.55032
XLOC_001333	XLOC_001333	0	1:54442572-54447202	Uninfected	Chronic	OK	0.627924	0.246625	-1.34827	-2.76006	5e-05	0.000341425	yes	0.392762	2.54607
XLOC_037336	XLOC_037336	Alpl	4:137741732-137796723	Uninfected	Chronic	OK	4.96155	1.95218	-1.34571	-4.88708	5e-05	0.000341425	yes	0.393462	2.54154
XLOC_012324	XLOC_012324	0	12:119352623-119352791	Uninfected	Chronic	OK	402.738	159.214	-1.33887	-166.004	5e-05	0.000341425	yes	0.395329	2.52954
XLOC_052755	XLOC_052755	AC158992.1	9:69757709-69831100	Uninfected	Chronic	OK	0.205155	0.0811807	-1.33751	-2.07646	0.0004	0.00227526	yes	0.395704	2.52714
XLOC_023723	XLOC_023723	0	17:22874319-22876283	Uninfected	Chronic	OK	0.156921	0.0623157	-1.33237	-2.24588	0.0019	0.00897203	yes	0.397115	2.51816
XLOC_048040	XLOC_048040	0	7:16991093-16992182	Uninfected	Chronic	OK	0.268369	0.106732	-1.33023	-2.35916	0.0034	0.0146773	yes	0.397706	2.51442
XLOC_014525	XLOC_014525	0	13:69052496-69054466	Uninfected	Chronic	OK	0.377576	0.150172	-1.33015	-3.27454	5e-05	0.000341425	yes	0.397727	2.51429
XLOC_016870	XLOC_016870	0	14:29962654-29965774	Uninfected	Chronic	OK	0.179081	0.0712318	-1.33002	-2.83318	0.00015	0.000940456	yes	0.397763	2.51406
XLOC_029556	XLOC_029556	Arhgap15	2:43725821-44395953	Uninfected	Chronic	OK	0.492791	0.196261	-1.3282	-1.79675	0.00885	0.0328116	yes	0.398264	2.5109
XLOC_051166	XLOC_051166	0	8:32452599-32452775	Uninfected	Chronic	OK	43.0341	17.1893	-1.32397	-65.1748	0.00355	0.0152137	yes	0.399434	2.50354
XLOC_010714	XLOC_010714	Gm6265	12:56373592-56373823	Uninfected	Chronic	OK	746.964	298.47	-1.32345	-49.2223	5e-05	0.000341425	yes	0.399577	2.50264
XLOC_041114	XLOC_041114	0	5:77513032-77514801	Uninfected	Chronic	OK	0.213913	0.0854966	-1.32308	-2.47231	0.0005	0.00277408	yes	0.399679	2.50201
XLOC_047182	XLOC_047182	Mfge8	7:79133768-79149060	Uninfected	Chronic	OK	91.0002	36.4031	-1.32181	-7.54757	5e-05	0.000341425	yes	0.400033	2.49979
XLOC_021052	XLOC_021052	0	16:21148536-21150360	Uninfected	Chronic	OK	0.1527	0.0611158	-1.32108	-2.13893	0.0033	0.0143364	yes	0.400234	2.49854
XLOC_016142	XLOC_016142	0	14:47959839-48059416	Uninfected	Chronic	OK	0.394775	0.158059	-1.32057	-2.78335	5e-05	0.000341425	yes	0.400377	2.49764
XLOC_004924	XLOC_004924	Gli1	10:127321367-127341620	Uninfected	Chronic	OK	1.03785	0.415915	-1.31924	-2.64483	0.0001	0.000649316	yes	0.400747	2.49534
XLOC_017210	XLOC_017210	0	14:88444842-88446156	Uninfected	Chronic	OK	0.548397	0.219844	-1.31874	-3.30252	0.0001	0.000649316	yes	0.400885	2.49448
XLOC_058375	XLOC_058375	0	X:44790348-44791349	Uninfected	Chronic	OK	0.25454	0.102073	-1.31829	-2.21108	0.00775	0.0294012	yes	0.40101	2.49371
XLOC_018535	XLOC_018535	0	15:87367285-87370932	Uninfected	Chronic	OK	0.170914	0.0685783	-1.31745	-2.24004	0.0033	0.0143364	yes	0.401244	2.49225
XLOC_019259	XLOC_019259	0	15:79511954-79512643	Uninfected	Chronic	OK	0.436801	0.176206	-1.30971	-2.58466	0.00505	0.0204718	yes	0.403401	2.47892
XLOC_017319	XLOC_017319	0	14:105897241-105898210	Uninfected	Chronic	OK	0.238163	0.0961617	-1.30841	-2.1428	0.0095	0.0347934	yes	0.403764	2.47669
XLOC_010571	XLOC_010571	3110053B16Rik	12:20873392-20921276	Uninfected	Chronic	OK	0.393632	0.158958	-1.3082	-2.25269	5e-05	0.000341425	yes	0.403824	2.47633
XLOC_054365	XLOC_054365	0	9:26727219-26728406	Uninfected	Chronic	OK	0.318434	0.128759	-1.30632	-2.57952	0.0014	0.00686978	yes	0.404351	2.4731
XLOC_002764	XLOC_002764	0	1:111776770-111778359	Uninfected	Chronic	OK	0.2383	0.0966441	-1.30203	-2.48145	0.00105	0.0053379	yes	0.405556	2.46575
XLOC_012665	XLOC_012665	0	13:44280464-44283356	Uninfected	Chronic	OK	0.253904	0.103168	-1.29929	-2.2896	0.0004	0.00227526	yes	0.406327	2.46107
XLOC_040771	XLOC_040771	0	5:7343897-7345098	Uninfected	Chronic	OK	0.283197	0.115137	-1.29846	-2.44343	0.0018	0.00854748	yes	0.406562	2.45965
XLOC_033826	XLOC_033826	0	3:19912450-19913737	Uninfected	Chronic	OK	0.172661	0.0702143	-1.2981	-1.94938	0.00925	0.0340289	yes	0.40666	2.45906
XLOC_012016	XLOC_012016	0	12:74828088-74832909	Uninfected	Chronic	OK	0.175922	0.0715814	-1.29727	-3.23529	5e-05	0.000341425	yes	0.406893	2.45765
XLOC_023497	XLOC_023497	Lhcgr	17:88716092-88791976	Uninfected	Chronic	OK	0.221973	0.0904552	-1.29511	-2.20632	0.0007	0.00374768	yes	0.407505	2.45396
XLOC_028519	XLOC_028519	Adra2b	2:127363207-127367221	Uninfected	Chronic	OK	0.65734	0.267875	-1.29508	-4.358	5e-05	0.000341425	yes	0.407514	2.45391
XLOC_051074	XLOC_051074	0	8:32152142-32153856	Uninfected	Chronic	OK	0.31584	0.128828	-1.29374	-2.86595	0.0003	0.00175617	yes	0.40789	2.45164
XLOC_038236	XLOC_038236	0	4:137231193-137232323	Uninfected	Chronic	OK	0.384896	0.157616	-1.28806	-2.72351	0.0006	0.00327212	yes	0.409503	2.44199
XLOC_003097	XLOC_003097	0	1:167098341-167098589	Uninfected	Chronic	OK	16.4728	6.76226	-1.28451	-15.5573	5e-05	0.000341425	yes	0.410511	2.43599
XLOC_037517	XLOC_037517	Gm13066	4:149518235-149568270	Uninfected	Chronic	OK	1.51989	0.624504	-1.28318	-1.71898	0.01165	0.0412409	yes	0.410888	2.43376
XLOC_055082	XLOC_055082	0	9:103108849-103111210	Uninfected	Chronic	OK	0.158843	0.0652918	-1.28263	-2.36393	0.00105	0.0053379	yes	0.411046	2.43282
XLOC_038242	XLOC_038242	0	4:137244915-137245979	Uninfected	Chronic	OK	0.255612	0.10511	-1.28206	-2.19599	0.0063	0.0246864	yes	0.411209	2.43185
XLOC_039610	XLOC_039610	0	5:149343813-149349805	Uninfected	Chronic	OK	0.23439	0.0964602	-1.2809	-2.04245	0.00115	0.0057797	yes	0.411537	2.42991
XLOC_041482	XLOC_041482	0	5:127769707-127769925	Uninfected	Chronic	OK	8.1276	3.3455	-1.28061	-16.3294	0.0089	0.0329775	yes	0.411622	2.42941
XLOC_058699	XLOC_058699	0	X:142210640-142210743	Uninfected	Chronic	OK	22207	9154.77	-1.27842	-13052.4	0.0005	0.00277408	yes	0.412247	2.42573
XLOC_024107	XLOC_024107	0	17:73870496-73870617	Uninfected	Chronic	OK	7049.39	2906.46	-1.27824	-1358.57	5e-05	0.000341425	yes	0.4123	2.42542
XLOC_043465	XLOC_043465	Il17re	6:113458483-113471230	Uninfected	Chronic	OK	0.169158	0.0697454	-1.2782	-1.44791	0.0065	0.0253307	yes	0.412309	2.42536
XLOC_034308	XLOC_034308	0	3:102294423-102314101	Uninfected	Chronic	OK	0.184131	0.0759614	-1.2774	-2.00735	0.0023	0.0105679	yes	0.41254	2.42401
XLOC_043746	XLOC_043746	Igbp1b	6:138657094-138658444	Uninfected	Chronic	OK	0.186013	0.0767442	-1.27727	-2.03973	0.0064	0.0250156	yes	0.412574	2.42381
XLOC_006759	XLOC_006759	1700016P03Rik	11:75172559-75191241	Uninfected	Chronic	OK	3.79746	1.56898	-1.27521	-1.83126	0.00855	0.0319374	yes	0.413166	2.42034
XLOC_012867	XLOC_012867	0	13:68999613-69031425	Uninfected	Chronic	OK	2.20983	0.914503	-1.27288	-4.04526	5e-05	0.000341425	yes	0.413834	2.41643
XLOC_045475	XLOC_045475	0	7:83774100-83839672	Uninfected	Chronic	OK	0.735148	0.304567	-1.27128	-3.70145	5e-05	0.000341425	yes	0.414293	2.41375
XLOC_038243	XLOC_038243	0	4:137246117-137247309	Uninfected	Chronic	OK	0.210955	0.0875654	-1.26851	-2.03714	0.00715	0.0274305	yes	0.41509	2.40911
XLOC_011374	XLOC_011374	0	12:11909297-11910053	Uninfected	Chronic	OK	0.306078	0.127238	-1.26637	-2.14176	0.01325	0.0458837	yes	0.415704	2.40555
XLOC_048492	XLOC_048492	0	7:60995289-60997547	Uninfected	Chronic	OK	0.217261	0.090508	-1.26331	-2.66113	0.00035	0.00201573	yes	0.416587	2.40046
XLOC_038687	XLOC_038687	Tcf23	5:30968676-30977018	Uninfected	Chronic	OK	0.166456	0.0693712	-1.26273	-2.66157	5e-05	0.000341425	yes	0.416754	2.3995
XLOC_002472	XLOC_002472	0	1:57043231-57046124	Uninfected	Chronic	OK	0.151056	0.0629711	-1.26232	-2.45219	0.00045	0.0025271	yes	0.416873	2.39881
XLOC_058308	XLOC_058308	0	X:14735172-14735415	Uninfected	Chronic	OK	4.10554	1.71246	-1.2615	-8.97873	0.0086	0.0320936	yes	0.41711	2.39745
XLOC_049635	XLOC_049635	A230052G05Rik	8:70863124-70865428	Uninfected	Chronic	OK	0.162672	0.0678691	-1.26113	-1.98748	0.0023	0.0105679	yes	0.417214	2.39685
XLOC_014524	XLOC_014524	0	13:69050158-69052391	Uninfected	Chronic	OK	0.219904	0.0918686	-1.25923	-2.65104	0.0005	0.00277408	yes	0.417767	2.39368
XLOC_050992	XLOC_050992	0	8:22818864-22820043	Uninfected	Chronic	OK	0.194151	0.0811766	-1.25805	-1.96755	0.00995	0.0361499	yes	0.418111	2.39171
XLOC_011996	XLOC_011996	0	12:70812774-70814042	Uninfected	Chronic	OK	0.164784	0.068903	-1.25794	-1.92878	0.0114	0.0405529	yes	0.418141	2.39154
XLOC_011596	XLOC_011596	0	12:22100088-22100332	Uninfected	Chronic	OK	7.68819	3.21611	-1.25733	-11.8464	0.00025	0.00149077	yes	0.418318	2.39052
XLOC_005295	XLOC_005295	0	10:23423299-23424498	Uninfected	Chronic	OK	0.235708	0.0986089	-1.25721	-2.14384	0.00555	0.0221632	yes	0.418352	2.39033
XLOC_005622	XLOC_005622	0	10:77903088-77904128	Uninfected	Chronic	OK	0.257724	0.107835	-1.257	-2.16047	0.00575	0.0228252	yes	0.418413	2.38998
XLOC_012617	XLOC_012617	Ppp1r3g	13:35958838-35970388	Uninfected	Chronic	OK	2.10464	0.881688	-1.25524	-3.92802	5e-05	0.000341425	yes	0.418926	2.38706
XLOC_038251	XLOC_038251	0	4:137258811-137273350	Uninfected	Chronic	OK	0.267491	0.112102	-1.25468	-4.76331	5e-05	0.000341425	yes	0.419087	2.38614
XLOC_027091	XLOC_027091	0	19:40194081-40194506	Uninfected	Chronic	OK	1.64622	0.691377	-1.25161	-4.20695	0.00085	0.00443779	yes	0.419978	2.38107
XLOC_015083	XLOC_015083	Gdf10	14:33923586-33935280	Uninfected	Chronic	OK	2.10532	0.885125	-1.25008	-4.71318	5e-05	0.000341425	yes	0.420423	2.37856
XLOC_043529	XLOC_043529	B4galnt3	6:120200684-120295432	Uninfected	Chronic	OK	0.267104	0.112306	-1.24997	-2.68974	5e-05	0.000341425	yes	0.420458	2.37836
XLOC_050819	XLOC_050819	Agt	8:124556533-124569706	Uninfected	Chronic	OK	13.7365	5.77754	-1.24949	-6.26277	5e-05	0.000341425	yes	0.420598	2.37757
XLOC_047989	XLOC_047989	0	7:14307833-14307992	Uninfected	Chronic	OK	67.7633	28.6384	-1.24255	-86.8457	0.00625	0.0245272	yes	0.422624	2.36617
XLOC_018914	XLOC_018914	0	15:36671551-36672734	Uninfected	Chronic	OK	0.217435	0.0920078	-1.24076	-2.0657	0.00815	0.0306994	yes	0.423151	2.36322
XLOC_036966	XLOC_036966	Tspan1	4:116161868-116167601	Uninfected	Chronic	OK	0.174377	0.0738862	-1.23883	-1.34482	0.0048	0.0195901	yes	0.423715	2.36008
XLOC_016478	XLOC_016478	0	14:80681301-80701077	Uninfected	Chronic	OK	0.152144	0.0645079	-1.23789	-2.35147	0.00095	0.00489303	yes	0.423992	2.35853
XLOC_004436	XLOC_004436	Rps19-ps10	10:52383624-52385240	Uninfected	Chronic	OK	0.160051	0.0679255	-1.23651	-1.13668	0.012	0.0422413	yes	0.424399	2.35627
XLOC_057931	XLOC_057931	Nxf7	X:135579324-135598790	Uninfected	Chronic	OK	1.25939	0.534518	-1.23641	-2.7123	5e-05	0.000341425	yes	0.424426	2.35612
XLOC_019235	XLOC_019235	0	15:78155616-78156684	Uninfected	Chronic	OK	0.245531	0.104232	-1.23611	-2.10265	0.0064	0.0250156	yes	0.424517	2.35562
XLOC_024860	XLOC_024860	Egr1	18:34859822-34864989	Uninfected	Chronic	OK	9.24259	3.92987	-1.23381	-2.30702	5e-05	0.000341425	yes	0.425191	2.35188
XLOC_052965	XLOC_052965	D030055H07Rik,Mir135a-1	9:106148569-106161008	Uninfected	Chronic	OK	0.998038	0.424514	-1.23328	-1.72962	0.00105	0.0053379	yes	0.425349	2.35101
XLOC_038152	XLOC_038152	0	4:130284262-130285410	Uninfected	Chronic	OK	0.18889	0.080411	-1.23208	-1.86465	0.0126	0.0439681	yes	0.425703	2.34906
XLOC_010260	XLOC_010260	AC157278.1,n-R5s65	12:90750819-90969768	Uninfected	Chronic	OK	0.261642	0.111539	-1.23004	-2.32198	0.0004	0.00227526	yes	0.426304	2.34574
XLOC_051260	XLOC_051260	0	8:32796845-32797216	Uninfected	Chronic	OK	2.49794	1.06806	-1.22575	-4.94772	0.0003	0.00175617	yes	0.427576	2.33876
XLOC_043832	XLOC_043832	0	6:4359399-4359563	Uninfected	Chronic	OK	130.754	55.9371	-1.22498	-111.284	0.00015	0.000940456	yes	0.427804	2.33752
XLOC_048966	XLOC_048966	0	7:120595915-120597297	Uninfected	Chronic	OK	0.162767	0.069658	-1.22444	-1.91212	0.00855	0.0319374	yes	0.427961	2.33666
XLOC_000474	XLOC_000474	0	1:87172360-87175375	Uninfected	Chronic	OK	0.286472	0.122622	-1.22417	-2.53175	0.0001	0.000649316	yes	0.428042	2.33622
XLOC_016977	XLOC_016977	0	14:47959839-48059416	Uninfected	Chronic	OK	0.25619	0.109738	-1.22315	-2.3056	0.0013	0.00644264	yes	0.428346	2.33456
XLOC_006929	XLOC_006929	Car4	11:84957245-84966045	Uninfected	Chronic	OK	17.7563	7.64459	-1.21582	-5.18735	5e-05	0.000341425	yes	0.430528	2.32273
XLOC_051858	XLOC_051858	0	8:84803598-84805981	Uninfected	Chronic	OK	0.217142	0.0936827	-1.21279	-2.62318	0.0002	0.00122049	yes	0.431435	2.31785
XLOC_051961	XLOC_051961	0	8:104093722-104093917	Uninfected	Chronic	OK	27.0461	11.671	-1.21249	-36.4393	0.00215	0.00996338	yes	0.431522	2.31738
XLOC_040740	XLOC_040740	0	5:7171535-7172752	Uninfected	Chronic	OK	0.188584	0.0814636	-1.21098	-1.94171	0.0098	0.0357043	yes	0.431975	2.31495
XLOC_018028	XLOC_018028	Nr4a1	15:101254241-101274871	Uninfected	Chronic	OK	32.63	14.1053	-1.20996	-4.77648	5e-05	0.000341425	yes	0.43228	2.31331
XLOC_037998	XLOC_037998	0	4:99190728-99191370	Uninfected	Chronic	OK	0.71335	0.30851	-1.20929	-2.93984	0.0014	0.00686978	yes	0.432481	2.31224
XLOC_020941	XLOC_020941	0	16:6792499-6793147	Uninfected	Chronic	OK	0.394083	0.170523	-1.20853	-2.19864	0.0141	0.0483147	yes	0.432708	2.31103
XLOC_016923	XLOC_016923	0	14:39500583-39502162	Uninfected	Chronic	OK	0.162798	0.0704572	-1.20826	-2.02551	0.00675	0.0261747	yes	0.432789	2.31059
XLOC_021058	XLOC_021058	0	16:21409332-21410575	Uninfected	Chronic	OK	0.257949	0.111882	-1.20511	-2.26067	0.0034	0.0146773	yes	0.433737	2.30555
XLOC_021057	XLOC_021057	0	16:21403925-21409087	Uninfected	Chronic	OK	0.186037	0.0807444	-1.20416	-3.16902	5e-05	0.000341425	yes	0.434023	2.30402
XLOC_006782	XLOC_006782	Gm16075	11:75830998-75938429	Uninfected	Chronic	OK	0.998227	0.434286	-1.20072	-2.65936	0.00025	0.00149077	yes	0.435057	2.29855
XLOC_024585	XLOC_024585	2700046A07Rik	18:62744310-62765909	Uninfected	Chronic	OK	0.266578	0.11608	-1.19943	-1.70468	0.0046	0.018887	yes	0.435445	2.2965
XLOC_049795	XLOC_049795	0	8:89082967-89087284	Uninfected	Chronic	OK	0.380947	0.16589	-1.19936	-2.25476	0.0011	0.00555513	yes	0.435467	2.29638
XLOC_012236	XLOC_012236	0	12:111523841-111525376	Uninfected	Chronic	OK	0.155527	0.0677464	-1.19895	-1.88972	0.00965	0.0352521	yes	0.435593	2.29572
XLOC_016418	XLOC_016418	0	14:72034446-72042967	Uninfected	Chronic	OK	0.514178	0.224533	-1.19534	-4.31034	5e-05	0.000341425	yes	0.436683	2.28999
XLOC_041559	XLOC_041559	0	5:137029274-137029939	Uninfected	Chronic	OK	0.840592	0.36708	-1.19531	-3.11208	0.00095	0.00489303	yes	0.436692	2.28994
XLOC_019136	XLOC_019136	0	15:73192902-73194742	Uninfected	Chronic	OK	0.17096	0.0746932	-1.19461	-2.1139	0.0034	0.0146773	yes	0.436905	2.28883
XLOC_016741	XLOC_016741	0	14:17151204-17151827	Uninfected	Chronic	OK	0.441741	0.193066	-1.19411	-2.33549	0.01065	0.0383068	yes	0.437057	2.28803
XLOC_054877	XLOC_054877	0	9:82680190-82680750	Uninfected	Chronic	OK	0.486566	0.212897	-1.19248	-2.33285	0.0129	0.04489	yes	0.43755	2.28545
XLOC_041094	XLOC_041094	0	5:73379806-73392872	Uninfected	Chronic	OK	0.655847	0.287789	-1.18835	-1.66298	0.01435	0.0489572	yes	0.438805	2.27892
XLOC_024197	XLOC_024197	0	17:87096024-87098190	Uninfected	Chronic	OK	0.267522	0.117417	-1.18802	-2.66684	0.00035	0.00201573	yes	0.438906	2.27839
XLOC_026281	XLOC_026281	0	19:60739131-60742369	Uninfected	Chronic	OK	0.179971	0.0792911	-1.18254	-2.66265	0.00025	0.00149077	yes	0.440577	2.26975
XLOC_027459	XLOC_027459	0	2:16972775-17185504	Uninfected	Chronic	OK	0.166033	0.0732515	-1.18054	-1.76386	0.0051	0.0206291	yes	0.441186	2.26662
XLOC_016564	XLOC_016564	Oxgr1	14:120019584-120047679	Uninfected	Chronic	OK	0.133681	0.0590565	-1.17863	-2.13109	0.00035	0.00201573	yes	0.441772	2.26361
XLOC_033941	XLOC_033941	0	3:32377578-32378545	Uninfected	Chronic	OK	0.284066	0.1255	-1.17853	-2.14036	0.0073	0.0279035	yes	0.441799	2.26347
XLOC_027197	XLOC_027197	0	19:59397928-59400665	Uninfected	Chronic	OK	0.185779	0.0823182	-1.17431	-2.50569	0.00045	0.0025271	yes	0.443097	2.25684
XLOC_024606	XLOC_024606	Grp	18:65872819-65886578	Uninfected	Chronic	OK	4.29519	1.90329	-1.17423	-4.06923	5e-05	0.000341425	yes	0.443121	2.25672
XLOC_034003	XLOC_034003	0	3:48122386-48123551	Uninfected	Chronic	OK	0.179488	0.0797422	-1.17048	-1.87034	0.0144	0.0490957	yes	0.444276	2.25085
XLOC_015587	XLOC_015587	Egr3	14:70077122-70096208	Uninfected	Chronic	OK	32.5314	14.4594	-1.16983	-3.62247	5e-05	0.000341425	yes	0.444475	2.24984
XLOC_002487	XLOC_002487	0	1:59479936-59481339	Uninfected	Chronic	OK	0.159359	0.0708484	-1.16947	-1.86224	0.01315	0.045603	yes	0.444584	2.2493
XLOC_031113	XLOC_031113	0	2:33440282-33441572	Uninfected	Chronic	OK	0.310504	0.138072	-1.1692	-2.36996	0.0018	0.00854748	yes	0.444671	2.24886
XLOC_042263	XLOC_042263	Egr4	6:85508419-85558712	Uninfected	Chronic	OK	0.670283	0.298064	-1.16915	-1.85237	0.0031	0.0135616	yes	0.444684	2.24879
XLOC_031664	XLOC_031664	0	2:149818909-149821913	Uninfected	Chronic	OK	0.174428	0.0777386	-1.16593	-2.50746	0.00045	0.0025271	yes	0.445677	2.24378
XLOC_008940	XLOC_008940	Gm11730	11:117094587-117097538	Uninfected	Chronic	OK	0.401957	0.179166	-1.16575	-1.48855	0.00095	0.00489303	yes	0.445734	2.24349
XLOC_034926	XLOC_034926	0	4:44253102-44264104	Uninfected	Chronic	OK	0.279529	0.124635	-1.16529	-2.96953	5e-05	0.000341425	yes	0.445875	2.24278
XLOC_016926	XLOC_016926	0	14:39505701-39506725	Uninfected	Chronic	OK	0.256814	0.114513	-1.16521	-2.05513	0.00875	0.0325255	yes	0.445899	2.24266
XLOC_051634	XLOC_051634	0	8:58016791-58018154	Uninfected	Chronic	OK	0.168043	0.0749866	-1.16413	-1.90252	0.01115	0.0398082	yes	0.446235	2.24097
XLOC_005059	XLOC_005059	0	10:9090961-9091694	Uninfected	Chronic	OK	0.344323	0.153686	-1.16378	-2.11745	0.01445	0.0492287	yes	0.446343	2.24043
XLOC_041773	XLOC_041773	0	6:23245046-23253694	Uninfected	Chronic	OK	0.297918	0.132993	-1.16357	-1.90613	0.0013	0.00644264	yes	0.446408	2.2401
XLOC_041564	XLOC_041564	0	5:137278435-137281113	Uninfected	Chronic	OK	1.26644	0.565563	-1.16302	-4.52957	5e-05	0.000341425	yes	0.446577	2.23926
XLOC_043303	XLOC_043303	Cyp26b1	6:84571413-84593908	Uninfected	Chronic	OK	2.69294	1.20339	-1.16207	-5.30062	5e-05	0.000341425	yes	0.446868	2.23779
XLOC_021619	XLOC_021619	0	16:74736495-74736707	Uninfected	Chronic	OK	15.8534	7.08447	-1.16206	-23.1543	0.00265	0.0118561	yes	0.446874	2.23777
XLOC_037325	XLOC_037325	Gm13005	4:137218980-137222156	Uninfected	Chronic	OK	0.484779	0.216905	-1.16027	-1.87946	0.0009	0.0046685	yes	0.447431	2.23498
XLOC_045848	XLOC_045848	Chp2	7:122208647-122224116	Uninfected	Chronic	OK	1.10188	0.49507	-1.15426	-2.47975	5e-05	0.000341425	yes	0.449296	2.22571
XLOC_052605	XLOC_052605	Crabp1	9:54764747-54773110	Uninfected	Chronic	OK	3.64404	1.64123	-1.15076	-5.10948	5e-05	0.000341425	yes	0.450387	2.22031
XLOC_026825	XLOC_026825	0	19:4310771-4312034	Uninfected	Chronic	OK	0.176784	0.0796384	-1.15046	-1.86331	0.014	0.048014	yes	0.450484	2.21983
XLOC_034484	XLOC_034484	0	3:138740308-138741925	Uninfected	Chronic	OK	0.254187	0.114563	-1.14975	-2.32621	0.0012	0.00600211	yes	0.450704	2.21875
XLOC_034686	XLOC_034686	Gm11838	4:14623619-14796060	Uninfected	Chronic	OK	74.4943	33.6083	-1.14831	-3.73422	5e-05	0.000341425	yes	0.451153	2.21654
XLOC_040743	XLOC_040743	0	5:7188367-7189817	Uninfected	Chronic	OK	0.189334	0.0854687	-1.14746	-1.9315	0.00695	0.0268076	yes	0.451418	2.21524
XLOC_039404	XLOC_039404	0	5:133243939-133291647	Uninfected	Chronic	OK	0.358134	0.16188	-1.14557	-1.94706	0.0019	0.00897203	yes	0.45201	2.21234
XLOC_037507	XLOC_037507	Gm13205	4:148804428-148955035	Uninfected	Chronic	OK	6.27441	2.83614	-1.14555	-2.29412	0.0001	0.000649316	yes	0.452017	2.21231
XLOC_012181	XLOC_012181	0	12:108284978-108286135	Uninfected	Chronic	OK	0.187579	0.0848524	-1.14447	-1.82465	0.01295	0.045039	yes	0.452356	2.21065
XLOC_018839	XLOC_018839	0	15:24968213-24975697	Uninfected	Chronic	OK	0.387928	0.175512	-1.14422	-4.13533	5e-05	0.000341425	yes	0.452434	2.21026
XLOC_024642	XLOC_024642	0	18:74067779-74068608	Uninfected	Chronic	OK	0.812963	0.368519	-1.14145	-1.46284	0.003	0.0131793	yes	0.453304	2.20603
XLOC_037242	XLOC_037242	Gpr3	4:133208907-133224555	Uninfected	Chronic	OK	3.91912	1.77684	-1.14122	-3.8256	5e-05	0.000341425	yes	0.453377	2.20567
XLOC_018838	XLOC_018838	0	15:24963727-24967773	Uninfected	Chronic	OK	0.291665	0.1323	-1.1405	-3.28859	5e-05	0.000341425	yes	0.453603	2.20457
XLOC_057258	XLOC_057258	Igsf1	X:49782535-49797749	Uninfected	Chronic	OK	3.92487	1.78059	-1.14029	-4.67966	5e-05	0.000341425	yes	0.453669	2.20425
XLOC_021339	XLOC_021339	0	16:41475634-41477683	Uninfected	Chronic	OK	0.157267	0.0713862	-1.1395	-2.04636	0.00345	0.0148747	yes	0.453917	2.20304
XLOC_009264	XLOC_009264	0	11:35116135-35117643	Uninfected	Chronic	OK	0.181462	0.0823696	-1.13948	-1.98767	0.0069	0.0266476	yes	0.453922	2.20302
XLOC_050656	XLOC_050656	Prss54	8:95559132-95575455	Uninfected	Chronic	OK	0.214179	0.0972355	-1.13926	-1.63301	0.0052	0.0209659	yes	0.453992	2.20268
XLOC_041570	XLOC_041570	0	5:137931440-137933315	Uninfected	Chronic	OK	0.160808	0.073016	-1.13905	-1.99432	0.00375	0.0159292	yes	0.454057	2.20237
XLOC_014185	XLOC_014185	0	13:42038606-42042085	Uninfected	Chronic	OK	0.156364	0.0710028	-1.13896	-2.51308	0.00025	0.00149077	yes	0.454087	2.20222
XLOC_022054	XLOC_022054	0	17:26539806-26542229	Uninfected	Chronic	OK	0.182682	0.083048	-1.13732	-2.27342	0.00125	0.00621943	yes	0.454604	2.19972
XLOC_000139	XLOC_000139	Cox5b	1:36691420-36695634	Uninfected	Chronic	OK	19.335	8.79304	-1.13678	-1.98322	0.0007	0.00374768	yes	0.454773	2.1989
XLOC_046587	XLOC_046587	Ryr1	7:29003336-29125177	Uninfected	Chronic	OK	7.11881	3.24657	-1.13272	-5.54243	5e-05	0.000341425	yes	0.456055	2.19272
XLOC_053344	XLOC_053344	0	9:26730180-26733673	Uninfected	Chronic	OK	0.43321	0.197752	-1.13137	-3.10137	5e-05	0.000341425	yes	0.456481	2.19067
XLOC_024105	XLOC_024105	0	17:73710865-73712533	Uninfected	Chronic	OK	0.162934	0.0743827	-1.13125	-1.96715	0.00695	0.0268076	yes	0.45652	2.19048
XLOC_027699	XLOC_027699	Gm13530	2:33489781-33508606	Uninfected	Chronic	OK	2.58843	1.18178	-1.13111	-4.20905	0.00035	0.00201573	yes	0.456562	2.19028
XLOC_041201	XLOC_041201	0	5:99038800-99042979	Uninfected	Chronic	OK	0.156078	0.0712671	-1.13096	-2.62246	0.0002	0.00122049	yes	0.456612	2.19004
XLOC_008888	XLOC_008888	Grin2c	11:115249077-115267476	Uninfected	Chronic	OK	11.7945	5.38592	-1.13085	-5.95157	5e-05	0.000341425	yes	0.456647	2.18988
XLOC_018851	XLOC_018851	0	15:25462769-25464957	Uninfected	Chronic	OK	0.184925	0.0845125	-1.12971	-2.25286	0.00175	0.00834292	yes	0.45701	2.18814
XLOC_046789	XLOC_046789	Gm581	7:45176348-45179761	Uninfected	Chronic	OK	0.402031	0.183818	-1.12903	-2.67927	5e-05	0.000341425	yes	0.457223	2.18711
XLOC_017144	XLOC_017144	0	14:68131842-68134357	Uninfected	Chronic	OK	0.158031	0.0723435	-1.12728	-2.2242	0.00125	0.00621943	yes	0.45778	2.18445
XLOC_043887	XLOC_043887	0	6:25661742-25663105	Uninfected	Chronic	OK	0.367048	0.168264	-1.12525	-2.49673	0.0005	0.00277408	yes	0.458425	2.18138
XLOC_050990	XLOC_050990	0	8:22813775-22815252	Uninfected	Chronic	OK	0.195741	0.0897432	-1.12507	-2.00131	0.00515	0.0207884	yes	0.458479	2.18112
XLOC_047410	XLOC_047410	Olfr78	7:102740416-102759471	Uninfected	Chronic	OK	0.699003	0.320521	-1.12488	-3.70121	5e-05	0.000341425	yes	0.45854	2.18083
XLOC_014165	XLOC_014165	0	13:38244747-38246477	Uninfected	Chronic	OK	0.194915	0.0893993	-1.12451	-2.10355	0.0038	0.0160915	yes	0.458658	2.18027
XLOC_053581	XLOC_053581	Chrna3	9:54980879-55026845	Uninfected	Chronic	OK	0.804624	0.369371	-1.12324	-2.31989	0.0004	0.00227526	yes	0.45906	2.17836
XLOC_043312	XLOC_043312	Egr4	6:85508419-85558712	Uninfected	Chronic	OK	7.96077	3.65698	-1.12225	-4.71436	5e-05	0.000341425	yes	0.459375	2.17687
XLOC_048678	XLOC_048678	0	7:78170058-78171301	Uninfected	Chronic	OK	0.218557	0.100413	-1.12206	-1.97359	0.00745	0.0284075	yes	0.459436	2.17658
XLOC_011508	XLOC_011508	0	12:20139184-20139829	Uninfected	Chronic	OK	0.48435	0.22272	-1.12082	-2.3043	0.0095	0.0347934	yes	0.459833	2.1747
XLOC_026398	XLOC_026398	Lgals12	19:7596011-7639642	Uninfected	Chronic	OK	0.253432	0.11663	-1.11966	-2.60997	0.00015	0.000940456	yes	0.460202	2.17296
XLOC_005104	XLOC_005104	0	10:9358001-9360108	Uninfected	Chronic	OK	0.148422	0.0683847	-1.11796	-1.97942	0.00395	0.0166278	yes	0.460745	2.1704
XLOC_024881	XLOC_024881	E230025N22Rik	18:36684222-36696104	Uninfected	Chronic	OK	0.411177	0.189535	-1.11729	-2.43621	5e-05	0.000341425	yes	0.460957	2.1694
XLOC_040756	XLOC_040756	0	5:7236778-7242189	Uninfected	Chronic	OK	0.20935	0.0965045	-1.11725	-3.1461	5e-05	0.000341425	yes	0.460972	2.16933
XLOC_019711	XLOC_019711	0	16:21358735-21368667	Uninfected	Chronic	OK	0.405345	0.186984	-1.11624	-4.09413	5e-05	0.000341425	yes	0.461296	2.16781
XLOC_054368	XLOC_054368	0	9:26960902-26961023	Uninfected	Chronic	OK	967.054	446.706	-1.11427	-638.808	0.00115	0.0057797	yes	0.461925	2.16486
XLOC_030998	XLOC_030998	0	2:16962672-16967922	Uninfected	Chronic	OK	0.206301	0.0956632	-1.10871	-3.07559	5e-05	0.000341425	yes	0.463707	2.15653
XLOC_005715	XLOC_005715	0	10:82626323-82628266	Uninfected	Chronic	OK	0.171684	0.0797944	-1.1054	-2.06032	0.00375	0.0159292	yes	0.464775	2.15158
XLOC_049458	XLOC_049458	Gm22216	8:35723494-35755603	Uninfected	Chronic	OK	6.38972	2.97742	-1.10169	-2.40174	0.00015	0.000940456	yes	0.46597	2.14606
XLOC_053343	XLOC_053343	0	9:26719895-26727096	Uninfected	Chronic	OK	0.332321	0.155175	-1.09868	-3.82	5e-05	0.000341425	yes	0.466943	2.14159
XLOC_028337	XLOC_028337	Bdnf	2:109674699-109727030	Uninfected	Chronic	OK	4.10672	1.91966	-1.09714	-5.29867	5e-05	0.000341425	yes	0.467444	2.1393
XLOC_052343	XLOC_052343	Npsr1	9:24097842-24318106	Uninfected	Chronic	OK	4.18824	1.95959	-1.09579	-2.72036	5e-05	0.000341425	yes	0.467879	2.1373
XLOC_007207	XLOC_007207	0	11:102097231-102098166	Uninfected	Chronic	OK	0.557993	0.26109	-1.0957	-1.6929	0.005	0.0203006	yes	0.467909	2.13717
XLOC_012982	XLOC_012982	Otp	13:94875626-94885132	Uninfected	Chronic	OK	0.669849	0.313777	-1.0941	-3.06365	5e-05	0.000341425	yes	0.468429	2.13479
XLOC_014181	XLOC_014181	0	13:41916503-41923739	Uninfected	Chronic	OK	0.17097	0.0800963	-1.09393	-3.16812	5e-05	0.000341425	yes	0.468482	2.13456
XLOC_008407	XLOC_008407	Lhx1	11:84517976-84535831	Uninfected	Chronic	OK	0.220336	0.103338	-1.09234	-1.41994	0.00445	0.0183698	yes	0.469002	2.13219
XLOC_005538	XLOC_005538	0	10:60238549-60240780	Uninfected	Chronic	OK	0.167003	0.0783702	-1.0915	-2.13213	0.0027	0.0120523	yes	0.469274	2.13095
XLOC_019322	XLOC_019322	0	15:85639719-85639928	Uninfected	Chronic	OK	34.2206	16.0632	-1.0911	-30.6961	0.0001	0.000649316	yes	0.469401	2.13037
XLOC_005653	XLOC_005653	0	10:80944550-80945855	Uninfected	Chronic	OK	0.2285	0.107298	-1.09057	-2.03269	0.006	0.0236796	yes	0.469575	2.12958
XLOC_047598	XLOC_047598	Lyve1	7:110850152-110862953	Uninfected	Chronic	OK	0.257215	0.120799	-1.09037	-2.42022	0.0001	0.000649316	yes	0.469642	2.12928
XLOC_038765	XLOC_038765	Cytl1	5:37735518-37739820	Uninfected	Chronic	OK	0.836532	0.393768	-1.08708	-3.11613	0.0002	0.00122049	yes	0.470715	2.12443
XLOC_040542	XLOC_040542	Gm15502	5:137892365-137923468	Uninfected	Chronic	OK	109.15	51.4088	-1.08622	-33.1244	0.0001	0.000649316	yes	0.470992	2.12318
XLOC_010612	XLOC_010612	Allc	12:28553754-28591468	Uninfected	Chronic	OK	0.462082	0.217653	-1.08612	-2.24625	0.0002	0.00122049	yes	0.471027	2.12302
XLOC_018440	XLOC_018440	Baiap2l2	15:79257840-79285647	Uninfected	Chronic	OK	2.35198	1.1088	-1.08487	-1.7631	0.00835	0.031321	yes	0.471433	2.12119
XLOC_010444	XLOC_010444	Amn	12:111271110-111276426	Uninfected	Chronic	OK	1.37034	0.646161	-1.08456	-3.48628	5e-05	0.000341425	yes	0.471533	2.12074
XLOC_026329	XLOC_026329	Npas4	19:4984120-5002411	Uninfected	Chronic	OK	9.28194	4.37706	-1.08446	-3.94083	5e-05	0.000341425	yes	0.471567	2.12059
XLOC_051078	XLOC_051078	0	8:32165916-32166663	Uninfected	Chronic	OK	0.398175	0.187795	-1.08425	-2.15485	0.01145	0.0407123	yes	0.471639	2.12026
XLOC_014519	XLOC_014519	0	13:69037137-69038602	Uninfected	Chronic	OK	0.601965	0.283966	-1.08396	-3.02956	5e-05	0.000341425	yes	0.471732	2.11985
XLOC_032890	XLOC_032890	0	3:21420905-21489613	Uninfected	Chronic	OK	0.794495	0.374938	-1.08338	-3.20954	5e-05	0.000341425	yes	0.47192	2.119
XLOC_040755	XLOC_040755	0	5:7234626-7236452	Uninfected	Chronic	OK	0.249363	0.117751	-1.0825	-2.29737	0.00145	0.00707414	yes	0.472207	2.11771
XLOC_000215	XLOC_000215	0	1:47050747-47194827	Uninfected	Chronic	OK	0.172503	0.0815091	-1.08158	-1.71105	0.00515	0.0207884	yes	0.472508	2.11636
XLOC_009708	XLOC_009708	0	11:111953326-111953740	Uninfected	Chronic	OK	1.09776	0.518787	-1.08135	-3.1305	0.0076	0.0288986	yes	0.472587	2.11601
XLOC_002377	XLOC_002377	0	1:39189144-39193371	Uninfected	Chronic	OK	0.306377	0.144837	-1.08088	-3.23222	5e-05	0.000341425	yes	0.472741	2.11532
XLOC_027970	XLOC_027970	Rapgef4	2:71981205-72257474	Uninfected	Chronic	OK	147.468	69.7444	-1.08025	-5.7547	5e-05	0.000341425	yes	0.472946	2.11441
XLOC_048983	XLOC_048983	0	7:121511608-121518203	Uninfected	Chronic	OK	0.150857	0.0715087	-1.07699	-2.91151	5e-05	0.000341425	yes	0.474016	2.10963
XLOC_041067	XLOC_041067	0	5:66743947-66745176	Uninfected	Chronic	OK	0.222589	0.105593	-1.07587	-1.94577	0.00895	0.0331079	yes	0.474386	2.10799
XLOC_058659	XLOC_058659	0	X:135848960-135849885	Uninfected	Chronic	OK	0.76208	0.362259	-1.07292	-2.93389	0.0005	0.00277408	yes	0.475356	2.10369
XLOC_024809	XLOC_024809	Gm9955	18:24708390-24709436	Uninfected	Chronic	OK	1.77737	0.845763	-1.07142	-1.74969	0.00355	0.0152137	yes	0.475851	2.1015
XLOC_041095	XLOC_041095	0	5:73379806-73392872	Uninfected	Chronic	OK	0.655744	0.312728	-1.06822	-1.51758	0.0131	0.0454648	yes	0.476906	2.09685
XLOC_022909	XLOC_022909	0	17:27410784-27420425	Uninfected	Chronic	OK	0.936026	0.446422	-1.06814	-3.53891	5e-05	0.000341425	yes	0.476933	2.09673
XLOC_024551	XLOC_024551	AC102317.1	18:58008569-58225143	Uninfected	Chronic	OK	1.76493	0.841827	-1.06802	-1.94489	0.001	0.00511692	yes	0.476975	2.09655
XLOC_016565	XLOC_016565	0	14:120089830-120149830	Uninfected	Chronic	OK	0.351758	0.168078	-1.06546	-1.83868	0.00235	0.0107597	yes	0.477823	2.09283
XLOC_034892	XLOC_034892	Ccl27b	4:42655250-42656005	Uninfected	Chronic	OK	2.35875	1.12749	-1.06491	-3.76317	0.00155	0.00749549	yes	0.478003	2.09204
XLOC_034560	XLOC_034560	0	3:152684716-152689989	Uninfected	Chronic	OK	0.178732	0.0855175	-1.06351	-2.84769	5e-05	0.000341425	yes	0.478468	2.09
XLOC_022151	XLOC_022151	Cyp4f15	17:32685626-32703364	Uninfected	Chronic	OK	4.73057	2.26477	-1.06265	-2.69842	5e-05	0.000341425	yes	0.478752	2.08876
XLOC_011349	XLOC_011349	0	12:11549084-11550454	Uninfected	Chronic	OK	0.17781	0.0851375	-1.06247	-1.7618	0.013	0.0451728	yes	0.478812	2.0885
XLOC_011260	XLOC_011260	0	12:4118185-4118588	Uninfected	Chronic	OK	2.49927	1.19683	-1.06229	-4.30947	0.00085	0.00443779	yes	0.478872	2.08824
XLOC_011441	XLOC_011441	0	12:18648510-18651689	Uninfected	Chronic	OK	0.15948	0.076496	-1.05992	-2.28674	0.0009	0.0046685	yes	0.479659	2.08481
XLOC_013487	XLOC_013487	Shc3	13:51422995-51572556	Uninfected	Chronic	OK	38.3207	18.3835	-1.05971	-4.04154	5e-05	0.000341425	yes	0.479728	2.08452
XLOC_005578	XLOC_005578	0	10:71617750-71617965	Uninfected	Chronic	OK	14.6984	7.05207	-1.05954	-19.1122	0.0053	0.0213115	yes	0.479785	2.08427
XLOC_010355	XLOC_010355	0	12:106656015-106670753	Uninfected	Chronic	OK	0.186783	0.0897718	-1.05703	-1.94781	0.0069	0.0266476	yes	0.480621	2.08064
XLOC_034225	XLOC_034225	0	3:94355909-94358441	Uninfected	Chronic	OK	0.24701	0.118748	-1.05666	-2.50124	0.0002	0.00122049	yes	0.480742	2.08012
XLOC_042065	XLOC_042065	0	6:55559844-55669943	Uninfected	Chronic	OK	0.589724	0.284	-1.05415	-1.85147	0.0073	0.0279035	yes	0.481581	2.07649
XLOC_038048	XLOC_038048	0	4:117775057-117775738	Uninfected	Chronic	OK	0.655924	0.316108	-1.05311	-2.549	0.0036	0.0153964	yes	0.481928	2.075
XLOC_028952	XLOC_028952	0	2:165105873-165107319	Uninfected	Chronic	OK	1.42615	0.687561	-1.05257	-3.47979	5e-05	0.000341425	yes	0.48211	2.07422
XLOC_027460	XLOC_027460	0	2:16972775-17185504	Uninfected	Chronic	OK	0.198638	0.0957783	-1.05237	-2.16923	0.00055	0.00302737	yes	0.482175	2.07394
XLOC_020887	XLOC_020887	0	16:6397787-6398731	Uninfected	Chronic	OK	0.580762	0.280509	-1.0499	-2.59547	0.001	0.00511692	yes	0.483002	2.07039
XLOC_055102	XLOC_055102	0	9:108690762-108692019	Uninfected	Chronic	OK	0.247825	0.119734	-1.04949	-2.00385	0.0062	0.0243585	yes	0.483139	2.0698
XLOC_024692	XLOC_024692	0	18:83096570-83127212	Uninfected	Chronic	OK	0.85611	0.413731	-1.0491	-3.77244	5e-05	0.000341425	yes	0.483269	2.06924
XLOC_021512	XLOC_021512	0	16:72278225-72280053	Uninfected	Chronic	OK	0.160964	0.0778774	-1.04747	-1.87782	0.00635	0.0248605	yes	0.483819	2.06689
XLOC_037355	XLOC_037355	Htr6	4:138972868-139080022	Uninfected	Chronic	OK	3.67577	1.77944	-1.04663	-3.71784	5e-05	0.000341425	yes	0.4841	2.06569
XLOC_033907	XLOC_033907	0	3:26229927-26231817	Uninfected	Chronic	OK	0.171506	0.083037	-1.04644	-1.92124	0.006	0.0236796	yes	0.484164	2.06542
XLOC_019843	XLOC_019843	0	16:36743913-36750007	Uninfected	Chronic	OK	0.291952	0.141723	-1.04266	-3.38365	5e-05	0.000341425	yes	0.485433	2.06002
XLOC_012270	XLOC_012270	0	12:113095133-113096758	Uninfected	Chronic	OK	0.246329	0.119578	-1.04264	-2.12113	0.0026	0.0116691	yes	0.48544	2.05999
XLOC_002180	XLOC_002180	Camk1g	1:193346345-193370297	Uninfected	Chronic	OK	12.6146	6.12403	-1.04254	-5.20505	5e-05	0.000341425	yes	0.485472	2.05985
XLOC_053760	XLOC_053760	0	9:77366204-77399420	Uninfected	Chronic	OK	0.198308	0.0963429	-1.04149	-1.92879	0.00115	0.0057797	yes	0.485825	2.05836
XLOC_035412	XLOC_035412	Calr4	4:109234484-109254571	Uninfected	Chronic	OK	0.381249	0.185232	-1.0414	-1.72246	0.0018	0.00854748	yes	0.485856	2.05822
XLOC_054477	XLOC_054477	0	9:41706792-41708831	Uninfected	Chronic	OK	0.15993	0.0777215	-1.04105	-1.92757	0.0051	0.0206291	yes	0.485972	2.05773
XLOC_050345	XLOC_050345	0	8:47688241-47695420	Uninfected	Chronic	OK	0.206079	0.100157	-1.04093	-1.98482	0.0011	0.00555513	yes	0.486013	2.05756
XLOC_021209	XLOC_021209	0	16:40565025-40568546	Uninfected	Chronic	OK	0.214652	0.104324	-1.04094	-2.60759	0.00035	0.00201573	yes	0.486015	2.05755
XLOC_024698	XLOC_024698	0	18:85071550-85096361	Uninfected	Chronic	OK	0.998035	0.485077	-1.04088	-2.77656	5e-05	0.000341425	yes	0.486032	2.05748
XLOC_012198	XLOC_012198	0	12:109339702-109339885	Uninfected	Chronic	OK	34.6178	16.8285	-1.04061	-42.3096	0.00925	0.0340289	yes	0.486123	2.05709
XLOC_013399	XLOC_013399	Fam217a	13:34909963-34919992	Uninfected	Chronic	OK	0.312057	0.151711	-1.04048	-2.26877	0.00035	0.00201573	yes	0.486164	2.05692
XLOC_021599	XLOC_021599	0	16:74653502-74653977	Uninfected	Chronic	OK	2.52434	1.2276	-1.04006	-4.22363	0.00015	0.000940456	yes	0.486305	2.05632
XLOC_009633	XLOC_009633	0	11:101789196-101790838	Uninfected	Chronic	OK	0.334265	0.162674	-1.03901	-2.40411	0.00075	0.003978	yes	0.486662	2.05482
XLOC_051909	XLOC_051909	0	8:90479309-90479476	Uninfected	Chronic	OK	103.129	50.2507	-1.03723	-85.8627	0.00115	0.0057797	yes	0.487261	2.05229
XLOC_019486	XLOC_019486	0	15:99662722-99663790	Uninfected	Chronic	OK	0.70684	0.344577	-1.03656	-2.88567	0.0004	0.00227526	yes	0.487489	2.05133
XLOC_021023	XLOC_021023	0	16:17735137-17735272	Uninfected	Chronic	OK	862.033	420.308	-1.0363	-360.67	5e-05	0.000341425	yes	0.487578	2.05096
XLOC_051151	XLOC_051151	0	8:32409562-32410321	Uninfected	Chronic	OK	0.630709	0.307887	-1.03457	-2.53227	0.00195	0.00916807	yes	0.48816	2.04851
XLOC_045565	XLOC_045565	Gdpd4	7:97919954-98049663	Uninfected	Chronic	OK	0.210851	0.102933	-1.03451	-1.8052	0.00095	0.00489303	yes	0.488179	2.04843
XLOC_048148	XLOC_048148	0	7:28848260-28850008	Uninfected	Chronic	OK	0.215232	0.105122	-1.03382	-2.05694	0.0037	0.0157574	yes	0.488413	2.04745
XLOC_012868	XLOC_012868	0	13:69032894-69037083	Uninfected	Chronic	OK	0.850344	0.415584	-1.03291	-2.89857	5e-05	0.000341425	yes	0.488725	2.04614
XLOC_024356	XLOC_024356	0	18:26856224-26864365	Uninfected	Chronic	OK	0.353518	0.172779	-1.03286	-2.06168	0.0021	0.00976489	yes	0.488742	2.04607
XLOC_010172	XLOC_010172	0	12:82069967-82104023	Uninfected	Chronic	OK	0.577415	0.282283	-1.03247	-3.1176	5e-05	0.000341425	yes	0.488874	2.04552
XLOC_043094	XLOC_043094	0	6:55788536-55978972	Uninfected	Chronic	OK	0.30526	0.149331	-1.03152	-2.40009	5e-05	0.000341425	yes	0.489193	2.04418
XLOC_041093	XLOC_041093	0	5:73379806-73392872	Uninfected	Chronic	OK	0.505669	0.247927	-1.02828	-1.8006	0.00365	0.0155784	yes	0.490295	2.03959
XLOC_001972	XLOC_001972	0	1:166954831-166968741	Uninfected	Chronic	OK	0.424399	0.208083	-1.02826	-2.5894	5e-05	0.000341425	yes	0.4903	2.03957
XLOC_027201	XLOC_027201	0	19:59407746-59409012	Uninfected	Chronic	OK	0.21606	0.105935	-1.02825	-1.83583	0.0102	0.0369511	yes	0.490304	2.03955
XLOC_034670	XLOC_034670	Gm11840	4:11999473-12016845	Uninfected	Chronic	OK	0.165784	0.081365	-1.02683	-1.51444	0.01415	0.0484172	yes	0.490789	2.03753
XLOC_051673	XLOC_051673	0	8:58357234-58363759	Uninfected	Chronic	OK	0.152494	0.0748445	-1.02678	-2.79864	0.0001	0.000649316	yes	0.490803	2.03748
XLOC_045981	XLOC_045981	0	7:136268248-136321494	Uninfected	Chronic	OK	1.68908	0.829133	-1.02656	-2.98045	5e-05	0.000341425	yes	0.490878	2.03716
XLOC_004494	XLOC_004494	0	10:62651799-62656634	Uninfected	Chronic	OK	0.174815	0.0859091	-1.02495	-2.39423	0.00035	0.00201573	yes	0.491429	2.03488
XLOC_031232	XLOC_031232	0	2:65026379-65032315	Uninfected	Chronic	OK	0.189516	0.0931393	-1.02486	-2.9033	5e-05	0.000341425	yes	0.491459	2.03476
XLOC_002700	XLOC_002700	0	1:91798421-91801280	Uninfected	Chronic	OK	0.343974	0.169092	-1.0245	-2.86964	5e-05	0.000341425	yes	0.491584	2.03424
XLOC_038237	XLOC_038237	0	4:137232807-137234144	Uninfected	Chronic	OK	0.210616	0.103547	-1.02434	-1.87138	0.0098	0.0357043	yes	0.491639	2.03401
XLOC_013895	XLOC_013895	0	13:118966909-118973752	Uninfected	Chronic	OK	0.159497	0.0785131	-1.02253	-2.3175	0.0007	0.00374768	yes	0.492254	2.03147
XLOC_012246	XLOC_012246	0	12:111676568-111677367	Uninfected	Chronic	OK	0.795945	0.391936	-1.02205	-2.78247	0.00105	0.0053379	yes	0.492416	2.0308
XLOC_054820	XLOC_054820	0	9:81591355-81595735	Uninfected	Chronic	OK	0.161906	0.0797286	-1.02198	-2.51025	0.0004	0.00227526	yes	0.492438	2.03071
XLOC_031272	XLOC_031272	0	2:68472351-68475568	Uninfected	Chronic	OK	0.171219	0.0843197	-1.02191	-2.2676	0.00055	0.00302737	yes	0.492467	2.03059
XLOC_002205	XLOC_002205	0	1:6192561-6194151	Uninfected	Chronic	OK	0.26469	0.130452	-1.02078	-2.12986	0.00225	0.0103655	yes	0.492848	2.02902
XLOC_051357	XLOC_051357	0	8:47686507-47687973	Uninfected	Chronic	OK	0.174318	0.0859223	-1.02062	-1.78201	0.0132	0.045746	yes	0.492905	2.02879
XLOC_011959	XLOC_011959	0	12:70115298-70116560	Uninfected	Chronic	OK	0.341068	0.168165	-1.02018	-2.19887	0.0024	0.0109439	yes	0.493054	2.02817
XLOC_032745	XLOC_032745	0	3:143567040-143590794	Uninfected	Chronic	OK	0.332181	0.163872	-1.0194	-2.28001	0.00025	0.00149077	yes	0.493321	2.02708
XLOC_055139	XLOC_055139	0	9:113026399-113028160	Uninfected	Chronic	OK	0.195513	0.0964769	-1.01901	-1.93887	0.0046	0.018887	yes	0.493455	2.02653
XLOC_031742	XLOC_031742	0	2:158565441-158567067	Uninfected	Chronic	OK	0.26132	0.129	-1.01844	-2.15039	0.0023	0.0105679	yes	0.493648	2.02574
XLOC_045715	XLOC_045715	0	7:105514014-105525534	Uninfected	Chronic	OK	0.231533	0.114473	-1.0162	-1.50087	0.014	0.048014	yes	0.494413	2.0226
XLOC_032653	XLOC_032653	0	3:124852576-124857130	Uninfected	Chronic	OK	0.318894	0.157715	-1.01576	-2.89127	5e-05	0.000341425	yes	0.494569	2.02196
XLOC_004352	XLOC_004352	0	10:34230225-34234936	Uninfected	Chronic	OK	0.251432	0.12441	-1.01507	-1.65535	0.0118	0.0416636	yes	0.494806	2.021
XLOC_024199	XLOC_024199	0	17:87145841-87147625	Uninfected	Chronic	OK	0.279634	0.138445	-1.01423	-2.26949	0.00085	0.00443779	yes	0.495094	2.01982
XLOC_054878	XLOC_054878	0	9:82681454-82683146	Uninfected	Chronic	OK	0.216738	0.10743	-1.01256	-1.99303	0.00495	0.0201315	yes	0.495668	2.01748
XLOC_034307	XLOC_034307	0	3:102294423-102314101	Uninfected	Chronic	OK	0.177854	0.0882061	-1.01175	-2.07814	0.0007	0.00374768	yes	0.495947	2.01635
XLOC_052768	XLOC_052768	0	9:71072476-71076939	Uninfected	Chronic	OK	0.367852	0.182958	-1.00761	-1.55892	0.00895	0.0331079	yes	0.497369	2.01058
XLOC_012245	XLOC_012245	0	12:111674649-111676477	Uninfected	Chronic	OK	0.889746	0.44274	-1.00693	-3.4194	5e-05	0.000341425	yes	0.497603	2.00964
XLOC_027250	XLOC_027250	0	19:61228745-61229952	Uninfected	Chronic	OK	0.263863	0.131429	-1.00551	-1.93297	0.0072	0.0275886	yes	0.498096	2.00765
XLOC_018678	XLOC_018678	Nr4a1	15:101254241-101274871	Uninfected	Chronic	OK	2.24939	1.12042	-1.00549	-3.089	5e-05	0.000341425	yes	0.498099	2.00763
XLOC_017187	XLOC_017187	0	14:76374281-76380495	Uninfected	Chronic	OK	0.172369	0.0859183	-1.00446	-2.81756	5e-05	0.000341425	yes	0.498456	2.0062
XLOC_009891	XLOC_009891	0	12:19309351-19311063	Uninfected	Chronic	OK	0.35106	0.175014	-1.00425	-2.41219	0.0007	0.00374768	yes	0.49853	2.0059
XLOC_002404	XLOC_002404	0	1:42773793-42800563	Uninfected	Chronic	OK	0.173913	0.0867511	-1.00341	-1.72495	0.0082	0.0308174	yes	0.498819	2.00474
XLOC_014325	XLOC_014325	0	13:54482593-54482884	Uninfected	Chronic	OK	2.32879	1.16182	-1.0032	-4.63074	0.01265	0.0441082	yes	0.498894	2.00443
XLOC_043989	XLOC_043989	0	6:48446104-48447390	Uninfected	Chronic	OK	0.193024	0.0963615	-1.00225	-1.7288	0.0134	0.0462753	yes	0.49922	2.00312
XLOC_002939	XLOC_002939	0	1:144222028-144222145	Uninfected	Chronic	OK	1020.48	509.485	-1.00213	-723.199	0.00655	0.0254907	yes	0.49926	2.00296
XLOC_021493	XLOC_021493	0	16:72195201-72197332	Uninfected	Chronic	OK	0.215948	0.107925	-1.00065	-2.14178	0.002	0.00936102	yes	0.499773	2.00091
XLOC_040751	XLOC_040751	0	5:7213519-7219583	Uninfected	Chronic	OK	0.207304	0.103661	-0.999875	-2.96287	5e-05	0.000341425	yes	0.500043	1.99983
XLOC_032335	XLOC_032335	S100a5	3:90608494-90611785	Uninfected	Chronic	OK	33.5783	16.7908	-0.999859	-3.5977	5e-05	0.000341425	yes	0.500049	1.9998
XLOC_024265	XLOC_024265	0	18:9200988-9202604	Uninfected	Chronic	OK	0.181448	0.0909002	-0.997197	-1.83457	0.00955	0.0349561	yes	0.500971	1.99612
XLOC_021223	XLOC_021223	0	16:40655902-40658935	Uninfected	Chronic	OK	0.233483	0.116988	-0.996957	-2.48087	0.00025	0.00149077	yes	0.501056	1.99579
XLOC_009850	XLOC_009850	Rad51ap2	12:11455711-11517149	Uninfected	Chronic	OK	0.557821	0.279652	-0.99617	-2.58567	0.00015	0.000940456	yes	0.501329	1.9947
XLOC_002558	XLOC_002558	0	1:72555953-72567751	Uninfected	Chronic	OK	0.157542	0.0789944	-0.995914	-3.26095	5e-05	0.000341425	yes	0.501418	1.99434
XLOC_025428	XLOC_025428	0	18:34183894-34186492	Uninfected	Chronic	OK	0.255855	0.128335	-0.995417	-2.4044	0.0004	0.00227526	yes	0.501593	1.99365
XLOC_003571	XLOC_003571	Sim1	10:50894975-50989152	Uninfected	Chronic	OK	0.147878	0.0742067	-0.994781	-2.60601	0.0001	0.000649316	yes	0.50181	1.99279
XLOC_055219	XLOC_055219	0	9:120302100-120303759	Uninfected	Chronic	OK	0.366706	0.184156	-0.9937	-2.42662	0.00055	0.00302737	yes	0.50219	1.99128
XLOC_053558	XLOC_053558	0	9:51913518-51924954	Uninfected	Chronic	OK	0.573916	0.28863	-0.991616	-2.0612	0.00165	0.00791919	yes	0.502913	1.98841
XLOC_051633	XLOC_051633	0	8:58014298-58016690	Uninfected	Chronic	OK	0.147273	0.0740795	-0.99135	-1.89232	0.0048	0.0195901	yes	0.503008	1.98804
XLOC_011965	XLOC_011965	0	12:70240392-70241360	Uninfected	Chronic	OK	0.501974	0.252655	-0.990442	-2.35339	0.0028	0.012449	yes	0.503323	1.9868
XLOC_021054	XLOC_021054	0	16:21368821-21370037	Uninfected	Chronic	OK	0.471008	0.237157	-0.98991	-2.45804	0.0007	0.00374768	yes	0.503509	1.98606
XLOC_012296	XLOC_012296	0	12:116482287-116484126	Uninfected	Chronic	OK	0.205079	0.103296	-0.989398	-1.96798	0.0036	0.0153964	yes	0.503689	1.98535
XLOC_023456	XLOC_023456	0	17:83558943-83564153	Uninfected	Chronic	OK	0.243496	0.122722	-0.988512	-1.49805	0.0134	0.0462753	yes	0.504	1.98413
XLOC_034136	XLOC_034136	0	3:69653541-69653855	Uninfected	Chronic	OK	2.30586	1.16227	-0.988361	-4.29645	0.00885	0.0328116	yes	0.504051	1.98393
XLOC_039542	XLOC_039542	Grid2ip	5:143357337-143403748	Uninfected	Chronic	OK	1.54971	0.781275	-0.988099	-2.52621	0.00015	0.000940456	yes	0.504143	1.98357
XLOC_005998	XLOC_005998	0	10:128445460-128445682	Uninfected	Chronic	OK	50.3708	25.3992	-0.987806	-26.3035	5e-05	0.000341425	yes	0.504245	1.98316
XLOC_035624	XLOC_035624	0	4:125463626-125470104	Uninfected	Chronic	OK	0.182101	0.0918641	-0.987166	-2.69221	5e-05	0.000341425	yes	0.504468	1.98229
XLOC_038391	XLOC_038391	0	4:142467467-142468293	Uninfected	Chronic	OK	1.63176	0.823716	-0.986214	-3.538	5e-05	0.000341425	yes	0.504802	1.98097
XLOC_006381	XLOC_006381	9230009I02Rik	11:51085086-51091833	Uninfected	Chronic	OK	0.512031	0.258683	-0.985048	-2.0309	0.0009	0.0046685	yes	0.50521	1.97938
XLOC_030414	XLOC_030414	Prokr2	2:132337732-132385447	Uninfected	Chronic	OK	1.1338	0.57281	-0.985042	-2.74938	5e-05	0.000341425	yes	0.505213	1.97936
XLOC_000704	XLOC_000704	Fmod	1:134037253-134048277	Uninfected	Chronic	OK	8.46833	4.27879	-0.984873	-5.04876	5e-05	0.000341425	yes	0.50527	1.97914
XLOC_031780	XLOC_031780	0	2:167292761-167294663	Uninfected	Chronic	OK	0.190428	0.0962242	-0.984774	-1.9377	0.0056	0.0223373	yes	0.505305	1.979
XLOC_038642	XLOC_038642	0	5:25119422-25128872	Uninfected	Chronic	OK	0.227651	0.115047	-0.9846	-2.20224	0.0006	0.00327212	yes	0.505366	1.97877
XLOC_005728	XLOC_005728	0	10:85227925-85231227	Uninfected	Chronic	OK	0.312287	0.157845	-0.984366	-2.73757	0.0001	0.000649316	yes	0.505449	1.97844
XLOC_038439	XLOC_038439	0	4:148350878-148351802	Uninfected	Chronic	OK	0.321383	0.162477	-0.984058	-1.94559	0.0111	0.0396703	yes	0.505556	1.97802
XLOC_041371	XLOC_041371	0	5:112649269-112680581	Uninfected	Chronic	OK	0.168353	0.0851477	-0.983449	-1.51065	0.01445	0.0492287	yes	0.505769	1.97719
XLOC_057027	XLOC_057027	0	X:13061219-13064853	Uninfected	Chronic	OK	0.161874	0.0818744	-0.983387	-2.27412	0.001	0.00511692	yes	0.505791	1.9771
XLOC_048719	XLOC_048719	0	7:83839907-83848530	Uninfected	Chronic	OK	0.15824	0.0800663	-0.982851	-2.97112	5e-05	0.000341425	yes	0.50598	1.97636
XLOC_015708	XLOC_015708	Gpc5	14:115092214-116525179	Uninfected	Chronic	OK	14.6639	7.42379	-0.98204	-5.02407	5e-05	0.000341425	yes	0.506263	1.97526
XLOC_036093	XLOC_036093	Hes5	4:154957835-154963188	Uninfected	Chronic	OK	12.6017	6.38199	-0.981545	-2.79603	5e-05	0.000341425	yes	0.506439	1.97457
XLOC_051281	XLOC_051281	0	8:33434192-33438312	Uninfected	Chronic	OK	0.231058	0.117444	-0.976278	-2.67415	5e-05	0.000341425	yes	0.508288	1.96739
XLOC_005958	XLOC_005958	0	10:126846181-126847294	Uninfected	Chronic	OK	0.363882	0.185091	-0.975238	-2.1001	0.004	0.0168157	yes	0.508657	1.96596
XLOC_041629	XLOC_041629	0	5:144019803-144050848	Uninfected	Chronic	OK	0.156407	0.0796595	-0.973382	-1.74188	0.01185	0.0417884	yes	0.509309	1.96344
XLOC_052118	XLOC_052118	0	8:116733466-116737248	Uninfected	Chronic	OK	0.176254	0.0898744	-0.971678	-2.35527	0.0003	0.00175617	yes	0.509914	1.96111
XLOC_039196	XLOC_039196	0	5:112649269-112680581	Uninfected	Chronic	OK	2.45837	1.25391	-0.971262	-2.85244	0.00025	0.00149077	yes	0.510057	1.96056
XLOC_016250	XLOC_016250	Nrl	14:55518932-55524981	Uninfected	Chronic	OK	0.186141	0.0949485	-0.971179	-1.5642	0.00355	0.0152137	yes	0.510089	1.96044
XLOC_018840	XLOC_018840	0	15:24975795-24978373	Uninfected	Chronic	OK	0.457484	0.233438	-0.970686	-2.92001	5e-05	0.000341425	yes	0.510265	1.95977
XLOC_051257	XLOC_051257	0	8:32783902-32784243	Uninfected	Chronic	OK	2.09987	1.07154	-0.970611	-3.88748	0.0059	0.0233526	yes	0.510289	1.95967
XLOC_015081	XLOC_015081	Ptpn20	14:33589269-33640754	Uninfected	Chronic	OK	0.375016	0.191693	-0.968152	-2.03232	0.0002	0.00122049	yes	0.51116	1.95634
XLOC_040971	XLOC_040971	0	5:41717003-41718711	Uninfected	Chronic	OK	0.172928	0.088429	-0.967584	-1.76683	0.009	0.0332654	yes	0.511363	1.95556
XLOC_019301	XLOC_019301	0	15:83062656-83064239	Uninfected	Chronic	OK	0.225325	0.115234	-0.967439	-1.95371	0.00585	0.0231722	yes	0.511412	1.95537
XLOC_051301	XLOC_051301	0	8:35755702-35756825	Uninfected	Chronic	OK	5.01524	2.56562	-0.967009	-4.70705	5e-05	0.000341425	yes	0.511565	1.95479
XLOC_038140	XLOC_038140	0	4:129972684-129973886	Uninfected	Chronic	OK	3.28455	1.6822	-0.965345	-4.28777	5e-05	0.000341425	yes	0.512155	1.95253
XLOC_023820	XLOC_023820	0	17:31894134-31894251	Uninfected	Chronic	OK	1764.76	904.035	-0.965017	-874.715	0.0013	0.00644264	yes	0.512271	1.95209
XLOC_020164	XLOC_020164	Cldn26	16:8409121-8425136	Uninfected	Chronic	OK	0.807017	0.413478	-0.96479	-2.48915	5e-05	0.000341425	yes	0.512354	1.95178
XLOC_051150	XLOC_051150	0	8:32402090-32402520	Uninfected	Chronic	OK	1.30942	0.671448	-0.963586	-3.03468	0.00715	0.0274305	yes	0.512783	1.95014
XLOC_006752	XLOC_006752	Gm22993	11:74612969-74619516	Uninfected	Chronic	OK	0.205989	0.105662	-0.963116	-2.72806	5e-05	0.000341425	yes	0.51295	1.94951
XLOC_038493	XLOC_038493	0	4:154854514-154855691	Uninfected	Chronic	OK	0.242456	0.124645	-0.959902	-1.77377	0.0132	0.045746	yes	0.514093	1.94517
XLOC_012971	XLOC_012971	Homer1	13:93303756-93499847	Uninfected	Chronic	OK	43.5334	22.3822	-0.959767	-3.23463	5e-05	0.000341425	yes	0.514139	1.945
XLOC_043966	XLOC_043966	0	6:42347691-42349535	Uninfected	Chronic	OK	0.204369	0.105105	-0.959341	-1.93061	0.0045	0.0185567	yes	0.51429	1.94443
XLOC_019021	XLOC_019021	0	15:45087024-45090332	Uninfected	Chronic	OK	0.161924	0.0833136	-0.958694	-2.16502	0.0008	0.00420759	yes	0.514523	1.94355
XLOC_004073	XLOC_004073	Wif1	10:121033959-121100650	Uninfected	Chronic	OK	0.547702	0.281853	-0.958446	-2.50514	5e-05	0.000341425	yes	0.51461	1.94322
XLOC_048902	XLOC_048902	0	7:105485670-105487744	Uninfected	Chronic	OK	0.206664	0.106404	-0.957727	-2.01302	0.004	0.0168157	yes	0.514865	1.94226
XLOC_039883	XLOC_039883	0	5:43148777-43191533	Uninfected	Chronic	OK	0.562598	0.289913	-0.956484	-2.10146	0.0006	0.00327212	yes	0.515311	1.94058
XLOC_041556	XLOC_041556	0	5:137025377-137026286	Uninfected	Chronic	OK	1.01914	0.525344	-0.956015	-2.96632	0.0003	0.00175617	yes	0.515478	1.93995
XLOC_012228	XLOC_012228	0	12:110983640-110988717	Uninfected	Chronic	OK	0.161033	0.0830302	-0.955651	-2.46474	0.00025	0.00149077	yes	0.51561	1.93945
XLOC_026854	XLOC_026854	0	19:5774481-5776407	Uninfected	Chronic	OK	0.17131	0.0883416	-0.955446	-1.81366	0.0075	0.0285739	yes	0.515683	1.93918
XLOC_035613	XLOC_035613	Epha10	4:124880898-124917801	Uninfected	Chronic	OK	10.0739	5.19571	-0.95523	-4.37628	5e-05	0.000341425	yes	0.51576	1.93889
XLOC_023481	XLOC_023481	0	17:87090080-87095959	Uninfected	Chronic	OK	0.574776	0.296661	-0.954182	-3.51723	5e-05	0.000341425	yes	0.516133	1.93748
XLOC_010735	XLOC_010735	0	12:61497027-61522276	Uninfected	Chronic	OK	1.35574	0.699889	-0.95388	-2.82455	5e-05	0.000341425	yes	0.516241	1.93708
XLOC_030717	XLOC_030717	Kcns1	2:164163508-164171113	Uninfected	Chronic	OK	4.35014	2.24615	-0.953607	-4.00483	5e-05	0.000341425	yes	0.51634	1.93671
XLOC_048490	XLOC_048490	0	7:60989141-60991532	Uninfected	Chronic	OK	0.278036	0.143659	-0.952626	-2.34502	0.0004	0.00227526	yes	0.516692	1.93539
XLOC_014833	XLOC_014833	0	13:119416750-119419008	Uninfected	Chronic	OK	0.247972	0.12823	-0.951441	-2.2257	0.0012	0.00600211	yes	0.517115	1.93381
XLOC_001484	XLOC_001484	BC035947	1:78497030-78538173	Uninfected	Chronic	OK	0.527468	0.272762	-0.951442	-3.06505	5e-05	0.000341425	yes	0.517116	1.9338
XLOC_028568	XLOC_028568	Oxt	2:130576172-130582739	Uninfected	Chronic	OK	28.7652	14.8761	-0.951322	-2.20465	0.00725	0.0277496	yes	0.517156	1.93365
XLOC_044236	XLOC_044236	0	6:91832572-91835420	Uninfected	Chronic	OK	0.166242	0.0860083	-0.95074	-2.04568	0.0028	0.012449	yes	0.517368	1.93286
XLOC_016782	XLOC_016782	0	14:19014734-19016494	Uninfected	Chronic	OK	0.17357	0.0898212	-0.950391	-1.73729	0.0146	0.0496749	yes	0.517493	1.93239
XLOC_009450	XLOC_009450	0	11:69209128-69214530	Uninfected	Chronic	OK	0.149509	0.0774051	-0.949733	-2.4554	0.00015	0.000940456	yes	0.517729	1.93151
XLOC_047143	XLOC_047143	0	7:69354121-69397183	Uninfected	Chronic	OK	0.810415	0.420194	-0.947606	-2.98203	5e-05	0.000341425	yes	0.518492	1.92867
XLOC_023779	XLOC_023779	0	17:27406939-27410589	Uninfected	Chronic	OK	0.416531	0.216029	-0.947201	-3.04028	5e-05	0.000341425	yes	0.518638	1.92813
XLOC_039613	XLOC_039613	Gm15997	5:149489055-149611894	Uninfected	Chronic	OK	0.275161	0.14272	-0.947094	-1.93317	0.00335	0.0145255	yes	0.518678	1.92798
XLOC_008477	XLOC_008477	Nog	11:89300635-89309428	Uninfected	Chronic	OK	3.07807	1.59656	-0.947053	-4.31384	5e-05	0.000341425	yes	0.518689	1.92794
XLOC_010007	XLOC_010007	0	12:51242788-51262669	Uninfected	Chronic	OK	0.252276	0.13101	-0.945328	-2.62238	0.00015	0.000940456	yes	0.519312	1.92562
XLOC_025487	XLOC_025487	0	18:38124597-38128041	Uninfected	Chronic	OK	0.162397	0.0843954	-0.944286	-2.15668	0.0014	0.00686978	yes	0.519686	1.92424
XLOC_014645	XLOC_014645	0	13:90618554-90618769	Uninfected	Chronic	OK	16.1573	8.39696	-0.94425	-18.862	0.00895	0.0331079	yes	0.519701	1.92418
XLOC_044484	XLOC_044484	0	6:128165552-128168167	Uninfected	Chronic	OK	0.26145	0.135957	-0.943384	-2.35794	0.00045	0.0025271	yes	0.520011	1.92303
XLOC_001834	XLOC_001834	Hmcn1	1:150562501-150993435	Uninfected	Chronic	OK	1.19609	0.622249	-0.942762	-2.13296	0.00035	0.00201573	yes	0.520236	1.9222
XLOC_053873	XLOC_053873	0	9:96660054-96669781	Uninfected	Chronic	OK	0.196401	0.102213	-0.942229	-1.83153	0.00635	0.0248605	yes	0.52043	1.92149
XLOC_022092	XLOC_022092	Slc26a8	17:28623704-28691252	Uninfected	Chronic	OK	0.458514	0.238642	-0.942115	-1.87072	0.00315	0.0137573	yes	0.520468	1.92135
XLOC_047816	XLOC_047816	0	7:136167012-136181590	Uninfected	Chronic	OK	0.534478	0.278211	-0.941951	-2.55749	5e-05	0.000341425	yes	0.520528	1.92112
XLOC_044452	XLOC_044452	0	6:126475286-126477209	Uninfected	Chronic	OK	0.206658	0.107693	-0.940317	-1.94013	0.0054	0.0216636	yes	0.521117	1.91895
XLOC_008606	XLOC_008606	Krt25	11:99315515-99322951	Uninfected	Chronic	OK	0.445906	0.232414	-0.940045	-1.98225	0.0019	0.00897203	yes	0.521217	1.91858
XLOC_002473	XLOC_002473	0	1:57046254-57050499	Uninfected	Chronic	OK	0.176185	0.0918422	-0.939861	-2.34659	0.0003	0.00175617	yes	0.521283	1.91834
XLOC_020939	XLOC_020939	0	16:6785846-6787409	Uninfected	Chronic	OK	0.175587	0.0916135	-0.938553	-1.68379	0.01445	0.0492287	yes	0.521756	1.91661
XLOC_005402	XLOC_005402	0	10:32478807-32481000	Uninfected	Chronic	OK	0.197247	0.102926	-0.93839	-1.99838	0.00375	0.0159292	yes	0.521813	1.9164
XLOC_031881	XLOC_031881	0	2:180104631-180106290	Uninfected	Chronic	OK	0.654011	0.341277	-0.938371	-2.85128	0.00015	0.000940456	yes	0.521821	1.91636
XLOC_002020	XLOC_002020	Nhlh1	1:172052291-172057573	Uninfected	Chronic	OK	0.138111	0.0720782	-0.938189	-1.6016	0.00565	0.0224966	yes	0.521886	1.91613
XLOC_041756	XLOC_041756	Cftr	6:18170563-18322768	Uninfected	Chronic	OK	0.293881	0.153525	-0.936754	-2.46943	5e-05	0.000341425	yes	0.522405	1.91422
XLOC_051474	XLOC_051474	0	8:50077539-50083275	Uninfected	Chronic	OK	0.143569	0.0750044	-0.936699	-2.42775	0.0002	0.00122049	yes	0.522428	1.91414
XLOC_011646	XLOC_011646	0	12:24799399-24800901	Uninfected	Chronic	OK	0.200216	0.104616	-0.936446	-1.76532	0.013	0.0451728	yes	0.522516	1.91382
XLOC_018927	XLOC_018927	0	15:37059635-37061466	Uninfected	Chronic	OK	0.153245	0.0801592	-0.934903	-1.6571	0.01155	0.0409748	yes	0.523079	1.91176
XLOC_030066	XLOC_030066	E530001K10Rik,Mir670	2:94249392-94264871	Uninfected	Chronic	OK	2.6144	1.36841	-0.933983	-2.6017	5e-05	0.000341425	yes	0.523413	1.91054
XLOC_014160	XLOC_014160	0	13:38233346-38234639	Uninfected	Chronic	OK	0.33366	0.174699	-0.933511	-2.04917	0.0041	0.017183	yes	0.523584	1.90991
XLOC_015619	XLOC_015619	0	14:76251255-76252329	Uninfected	Chronic	OK	1.13269	0.593107	-0.933396	-2.75073	0.00185	0.00875704	yes	0.523627	1.90976
XLOC_048904	XLOC_048904	0	7:105491895-105494777	Uninfected	Chronic	OK	0.14597	0.0764597	-0.9329	-1.93683	0.0025	0.0113405	yes	0.523804	1.90911
XLOC_038289	XLOC_038289	0	4:138420466-138423341	Uninfected	Chronic	OK	0.154674	0.0810217	-0.932849	-1.9552	0.00295	0.0130034	yes	0.523822	1.90904
XLOC_037346	XLOC_037346	Vwa5b1	4:138564076-138636052	Uninfected	Chronic	OK	1.46673	0.768308	-0.932846	-2.48696	5e-05	0.000341425	yes	0.523824	1.90904
XLOC_016438	XLOC_016438	Cpb2	14:75242286-75283551	Uninfected	Chronic	OK	0.139614	0.0731391	-0.932733	-1.53524	0.01305	0.0453113	yes	0.523867	1.90888
XLOC_025760	XLOC_025760	0	18:86730233-86732900	Uninfected	Chronic	OK	0.284699	0.149151	-0.932662	-2.39169	0.00045	0.0025271	yes	0.52389	1.9088
XLOC_034333	XLOC_034333	0	3:104618753-104620733	Uninfected	Chronic	OK	0.175276	0.0918331	-0.932539	-1.80981	0.0066	0.0256598	yes	0.523934	1.90864
XLOC_037660	XLOC_037660	0	4:13741540-13743115	Uninfected	Chronic	OK	0.180335	0.0946373	-0.930199	-1.673	0.013	0.0451728	yes	0.524786	1.90554
XLOC_014271	XLOC_014271	0	13:52470182-52475258	Uninfected	Chronic	OK	0.239296	0.125583	-0.930156	-2.77336	0.0001	0.000649316	yes	0.524802	1.90548
XLOC_052554	XLOC_052554	0	9:46830399-46836848	Uninfected	Chronic	OK	0.138385	0.0726414	-0.929821	-1.5736	0.00735	0.0280741	yes	0.524922	1.90504
XLOC_036739	XLOC_036739	Mir31	4:88909616-88928002	Uninfected	Chronic	OK	0.628225	0.330003	-0.928801	-1.21921	0.0074	0.0282444	yes	0.525294	1.90369
XLOC_010548	XLOC_010548	Mycn	12:12936095-12941914	Uninfected	Chronic	OK	2.58895	1.36181	-0.926838	-3.8343	5e-05	0.000341425	yes	0.526009	1.90111
XLOC_038100	XLOC_038100	0	4:124873147-124876743	Uninfected	Chronic	OK	0.143958	0.0757676	-0.925993	-2.0633	0.0018	0.00854748	yes	0.526317	1.89999
XLOC_034127	XLOC_034127	0	3:65971162-65972077	Uninfected	Chronic	OK	0.348496	0.183528	-0.925143	-1.87227	0.01395	0.0478792	yes	0.526629	1.89887
XLOC_041781	XLOC_041781	0	6:24992213-25057717	Uninfected	Chronic	OK	0.438982	0.231649	-0.922221	-1.70358	0.00205	0.00956077	yes	0.527696	1.89503
XLOC_001973	XLOC_001973	0	1:166968906-166971884	Uninfected	Chronic	OK	0.390445	0.206198	-0.921091	-1.88049	0.00195	0.00916807	yes	0.52811	1.89354
XLOC_032265	XLOC_032265	RP23-168E14.4	3:88199101-88204595	Uninfected	Chronic	OK	10.2099	5.39275	-0.920882	-3.40459	5e-05	0.000341425	yes	0.528188	1.89326
XLOC_056957	XLOC_056957	Magix	X:7672772-7681251	Uninfected	Chronic	OK	0.280415	0.148335	-0.918699	-1.63991	0.0048	0.0195901	yes	0.528984	1.89042
XLOC_005746	XLOC_005746	0	10:87493835-87496096	Uninfected	Chronic	OK	0.230527	0.121959	-0.918542	-2.08872	0.00205	0.00956077	yes	0.529044	1.8902
XLOC_051193	XLOC_051193	0	8:32556641-32556947	Uninfected	Chronic	OK	2.53934	1.34534	-0.91648	-4.41607	0.0119	0.041927	yes	0.529799	1.88751
XLOC_028830	XLOC_028830	Spag4	2:156065174-156070875	Uninfected	Chronic	OK	1.13214	0.599999	-0.916023	-2.12365	5e-05	0.000341425	yes	0.529969	1.8869
XLOC_022396	XLOC_022396	AC165259.1	17:45734294-45788741	Uninfected	Chronic	OK	0.28034	0.148598	-0.915766	-2.16956	0.0001	0.000649316	yes	0.530063	1.88657
XLOC_022868	XLOC_022868	Sstr5	17:25489667-25497288	Uninfected	Chronic	OK	1.0824	0.573961	-0.915212	-3.24873	5e-05	0.000341425	yes	0.530267	1.88584
XLOC_008416	XLOC_008416	Car4	11:84957245-84966045	Uninfected	Chronic	OK	0.981429	0.520446	-0.915136	-2.12489	0.0003	0.00175617	yes	0.530294	1.88575
XLOC_019221	XLOC_019221	0	15:77308901-77312293	Uninfected	Chronic	OK	0.150117	0.0796396	-0.914535	-2.02828	0.0018	0.00854748	yes	0.530517	1.88495
XLOC_007816	XLOC_007816	Lsm11	11:45928268-45944935	Uninfected	Chronic	OK	4.84411	2.57463	-0.911868	-4.81852	5e-05	0.000341425	yes	0.531497	1.88148
XLOC_051083	XLOC_051083	0	8:32176778-32177928	Uninfected	Chronic	OK	0.281407	0.149837	-0.909261	-1.79449	0.013	0.0451728	yes	0.532457	1.87809
XLOC_051797	XLOC_051797	0	8:72800756-72805205	Uninfected	Chronic	OK	0.176754	0.0941179	-0.909203	-2.36015	0.00035	0.00201573	yes	0.53248	1.87801
XLOC_021314	XLOC_021314	0	16:41212261-41216208	Uninfected	Chronic	OK	0.195444	0.104094	-0.908871	-2.34571	0.00035	0.00201573	yes	0.532603	1.87757
XLOC_031478	XLOC_031478	0	2:117231488-117235865	Uninfected	Chronic	OK	0.745592	0.39714	-0.908737	-3.50944	5e-05	0.000341425	yes	0.532651	1.8774
XLOC_007598	XLOC_007598	Ddc	11:11814100-11898144	Uninfected	Chronic	OK	3.1418	1.6763	-0.906306	-3.58642	5e-05	0.000341425	yes	0.533548	1.87425
XLOC_016753	XLOC_016753	0	14:17612253-17614999	Uninfected	Chronic	OK	0.171952	0.0917801	-0.905754	-1.9621	0.00305	0.0133708	yes	0.533754	1.87352
XLOC_058218	XLOC_058218	Egfl6	X:166523006-166585720	Uninfected	Chronic	OK	0.608448	0.324989	-0.904746	-2.764	5e-05	0.000341425	yes	0.534128	1.87221
XLOC_051898	XLOC_051898	0	8:89075439-89077673	Uninfected	Chronic	OK	0.217501	0.116215	-0.904233	-2.00154	0.0031	0.0135616	yes	0.534319	1.87154
XLOC_001585	XLOC_001585	0	1:92713607-92730698	Uninfected	Chronic	OK	0.254193	0.136128	-0.90096	-1.85555	0.0034	0.0146773	yes	0.53553	1.86731
XLOC_005066	XLOC_005066	0	10:9113506-9117859	Uninfected	Chronic	OK	0.179503	0.0961387	-0.900817	-2.33647	0.00025	0.00149077	yes	0.535583	1.86713
XLOC_049420	XLOC_049420	Chrnb3	8:27368710-27400532	Uninfected	Chronic	OK	0.380149	0.20361	-0.900754	-2.84067	5e-05	0.000341425	yes	0.535606	1.86704
XLOC_038796	XLOC_038796	AC093341.1	5:45529705-45645469	Uninfected	Chronic	OK	0.803688	0.430688	-0.899993	-1.68222	0.0058	0.0230033	yes	0.53589	1.86606
XLOC_050809	XLOC_050809	Slc38a8	8:119479581-119501698	Uninfected	Chronic	OK	0.304313	0.163124	-0.899584	-1.34335	0.0047	0.0192371	yes	0.53604	1.86553
XLOC_023424	XLOC_023424	0	17:78199121-78200089	Uninfected	Chronic	OK	1.23579	0.662604	-0.899219	-2.06716	0.00085	0.00443779	yes	0.536178	1.86505
XLOC_042420	XLOC_042420	Cpne9	6:113282306-113305627	Uninfected	Chronic	OK	28.8644	15.4774	-0.899132	-3.79793	5e-05	0.000341425	yes	0.536211	1.86494
XLOC_011708	XLOC_011708	0	12:28880142-28881116	Uninfected	Chronic	OK	0.345677	0.185381	-0.89893	-1.86705	0.01435	0.0489572	yes	0.536284	1.86468
XLOC_037959	XLOC_037959	0	4:86965523-86968899	Uninfected	Chronic	OK	0.170593	0.0914937	-0.898811	-2.07703	0.002	0.00936102	yes	0.536327	1.86453
XLOC_051256	XLOC_051256	0	8:32783248-32783771	Uninfected	Chronic	OK	2.55336	1.36945	-0.898796	-3.72165	0.0002	0.00122049	yes	0.536333	1.86451
XLOC_036861	XLOC_036861	Pcsk9	4:106442117-106464723	Uninfected	Chronic	OK	1.60868	0.863014	-0.898422	-3.52787	5e-05	0.000341425	yes	0.536473	1.86403
XLOC_009634	XLOC_009634	0	11:101791397-101794518	Uninfected	Chronic	OK	0.189216	0.101514	-0.898347	-2.11655	0.00145	0.00707414	yes	0.536498	1.86394
XLOC_049844	XLOC_049844	0	8:95593475-95645206	Uninfected	Chronic	OK	0.818688	0.439421	-0.89771	-1.86618	0.0087	0.032405	yes	0.536738	1.86311
XLOC_038280	XLOC_038280	0	4:138407992-138409129	Uninfected	Chronic	OK	0.335155	0.180028	-0.896606	-1.9018	0.00775	0.0294012	yes	0.537148	1.86168
XLOC_010540	XLOC_010540	Pgk1-rs7	12:10898565-10900296	Uninfected	Chronic	OK	1.25827	0.675973	-0.896402	-3.27616	5e-05	0.000341425	yes	0.537224	1.86142
XLOC_001776	XLOC_001776	Igfn1	1:135953577-136040906	Uninfected	Chronic	OK	6.15547	3.30717	-0.896272	-2.08386	0.0009	0.0046685	yes	0.537273	1.86125
XLOC_002470	XLOC_002470	0	1:57028333-57039553	Uninfected	Chronic	OK	0.135872	0.0730011	-0.896259	-2.81545	5e-05	0.000341425	yes	0.537278	1.86123
XLOC_051145	XLOC_051145	0	8:32389087-32389486	Uninfected	Chronic	OK	2.24725	1.20886	-0.894515	-3.66259	0.0023	0.0105679	yes	0.537929	1.85898
XLOC_038114	XLOC_038114	0	4:128439897-128442568	Uninfected	Chronic	OK	0.470224	0.253031	-0.894036	-2.77576	5e-05	0.000341425	yes	0.538107	1.85837
XLOC_051977	XLOC_051977	0	8:105573909-105574619	Uninfected	Chronic	OK	0.58755	0.316276	-0.893525	-2.1457	0.0117	0.0413852	yes	0.538296	1.85771
XLOC_021213	XLOC_021213	0	16:40608031-40610490	Uninfected	Chronic	OK	0.165047	0.088878	-0.89298	-1.83291	0.0059	0.0233526	yes	0.538501	1.85701
XLOC_036461	XLOC_036461	0	4:45723821-45739302	Uninfected	Chronic	OK	0.205455	0.11068	-0.892425	-1.87725	0.00555	0.0221632	yes	0.538707	1.8563
XLOC_003799	XLOC_003799	Reep6	10:80321282-80336441	Uninfected	Chronic	OK	5.87489	3.16547	-0.89214	-3.45024	5e-05	0.000341425	yes	0.538813	1.85593
XLOC_021202	XLOC_021202	0	16:40409493-40416912	Uninfected	Chronic	OK	0.397853	0.214435	-0.891693	-3.32883	5e-05	0.000341425	yes	0.53898	1.85535
XLOC_046556	XLOC_046556	Ltbp4	7:27305093-27339843	Uninfected	Chronic	OK	18.8177	10.1462	-0.891155	-3.66026	5e-05	0.000341425	yes	0.539184	1.85465
XLOC_054666	XLOC_054666	0	9:58483481-58487032	Uninfected	Chronic	OK	0.208953	0.112695	-0.890748	-2.29095	0.00075	0.003978	yes	0.539332	1.85415
XLOC_013430	XLOC_013430	0	13:41992748-42023746	Uninfected	Chronic	OK	0.574267	0.309784	-0.890458	-3.00307	5e-05	0.000341425	yes	0.539442	1.85377
XLOC_014277	XLOC_014277	0	13:52497813-52500761	Uninfected	Chronic	OK	0.23384	0.12619	-0.889929	-2.23237	0.0008	0.00420759	yes	0.539642	1.85308
XLOC_017858	XLOC_017858	0	15:84106048-84110003	Uninfected	Chronic	OK	0.224267	0.121041	-0.889721	-1.93076	0.0036	0.0153964	yes	0.539718	1.85282
XLOC_017024	XLOC_017024	0	14:52259046-52259699	Uninfected	Chronic	OK	0.805868	0.435483	-0.887926	-2.39202	0.00555	0.0221632	yes	0.54039	1.85052
XLOC_014586	XLOC_014586	0	13:77689156-77691336	Uninfected	Chronic	OK	0.165738	0.0897218	-0.885378	-1.77585	0.008	0.0302252	yes	0.541347	1.84724
XLOC_013405	XLOC_013405	Nrn1	13:36725624-36734477	Uninfected	Chronic	OK	67.7012	36.7046	-0.883223	-4.96544	5e-05	0.000341425	yes	0.542156	1.84449
XLOC_006640	XLOC_006640	Alox12b	11:69151537-69169792	Uninfected	Chronic	OK	1.56715	0.849691	-0.88313	-3.34483	5e-05	0.000341425	yes	0.542189	1.84438
XLOC_014518	XLOC_014518	0	13:69031513-69032816	Uninfected	Chronic	OK	0.289617	0.1571	-0.88246	-1.86173	0.0094	0.0344795	yes	0.542441	1.84352
XLOC_005175	XLOC_005175	0	10:9976641-10172042	Uninfected	Chronic	OK	0.182711	0.0991181	-0.882345	-1.69824	0.0035	0.0150427	yes	0.542486	1.84337
XLOC_010434	XLOC_010434	Dio3	12:110279067-110281097	Uninfected	Chronic	OK	0.622327	0.337648	-0.882151	-2.76289	5e-05	0.000341425	yes	0.542557	1.84312
XLOC_024691	XLOC_024691	0	18:83011474-83030781	Uninfected	Chronic	OK	1.19768	0.649995	-0.881736	-3.57826	5e-05	0.000341425	yes	0.542712	1.8426
XLOC_014184	XLOC_014184	0	13:42028925-42038460	Uninfected	Chronic	OK	0.160844	0.0873112	-0.881424	-2.78512	5e-05	0.000341425	yes	0.542832	1.84219
XLOC_025274	XLOC_025274	0	18:20549007-20549173	Uninfected	Chronic	OK	1876.34	1018.7	-0.881194	-175.127	5e-05	0.000341425	yes	0.542919	1.8419
XLOC_038292	XLOC_038292	0	4:138429098-138434049	Uninfected	Chronic	OK	0.155913	0.0846833	-0.880592	-2.27565	0.00045	0.0025271	yes	0.543145	1.84113
XLOC_051077	XLOC_051077	0	8:32161570-32165841	Uninfected	Chronic	OK	0.244697	0.132966	-0.879935	-2.52184	5e-05	0.000341425	yes	0.54339	1.8403
XLOC_048467	XLOC_048467	0	7:60900171-60902524	Uninfected	Chronic	OK	0.266959	0.145148	-0.879098	-2.16515	0.001	0.00511692	yes	0.543709	1.83922
XLOC_033845	XLOC_033845	0	3:21997647-22007377	Uninfected	Chronic	OK	0.263233	0.143174	-0.878575	-3.15826	5e-05	0.000341425	yes	0.543906	1.83855
XLOC_039370	XLOC_039370	0	5:126694354-126723356	Uninfected	Chronic	OK	0.226456	0.123247	-0.87768	-1.64205	0.012	0.0422413	yes	0.544243	1.83742
XLOC_038599	XLOC_038599	0	5:18056771-18082789	Uninfected	Chronic	OK	0.287113	0.156304	-0.877259	-1.96015	0.0044	0.0182042	yes	0.544399	1.83689
XLOC_012227	XLOC_012227	0	12:110979306-110983545	Uninfected	Chronic	OK	0.155256	0.0845286	-0.87714	-2.15154	0.0011	0.00555513	yes	0.544447	1.83673
XLOC_036979	XLOC_036979	Gm12993	4:116874587-116875465	Uninfected	Chronic	OK	1.64908	0.897872	-0.877079	-3.11151	0.00235	0.0107597	yes	0.544468	1.83665
XLOC_031714	XLOC_031714	0	2:155075164-155076779	Uninfected	Chronic	OK	0.199151	0.108439	-0.876973	-1.69287	0.0133	0.0460264	yes	0.544506	1.83653
XLOC_034486	XLOC_034486	0	3:139075332-139076782	Uninfected	Chronic	OK	0.525956	0.286469	-0.876562	-2.4023	0.00075	0.003978	yes	0.544663	1.836
XLOC_028617	XLOC_028617	Lamp5	2:136052238-136069917	Uninfected	Chronic	OK	98.1264	53.4713	-0.875876	-4.81277	5e-05	0.000341425	yes	0.544923	1.83512
XLOC_052497	XLOC_052497	0	9:41626309-41628541	Uninfected	Chronic	OK	0.98413	0.536673	-0.874807	-2.42853	0.0002	0.00122049	yes	0.545327	1.83376
XLOC_034434	XLOC_034434	0	3:125861345-125861951	Uninfected	Chronic	OK	3.27842	1.78794	-0.874699	-3.88778	5e-05	0.000341425	yes	0.545366	1.83363
XLOC_030923	XLOC_030923	Gm14340	2:180817245-180824930	Uninfected	Chronic	OK	0.195589	0.106916	-0.871347	-1.95029	0.00095	0.00489303	yes	0.546636	1.82937
XLOC_033425	XLOC_033425	Tshb	3:102772714-102782857	Uninfected	Chronic	OK	0.397507	0.217327	-0.871113	-1.48447	0.002	0.00936102	yes	0.546725	1.82907
XLOC_044251	XLOC_044251	0	6:93669185-93671520	Uninfected	Chronic	OK	0.178907	0.097956	-0.869001	-1.8226	0.00555	0.0221632	yes	0.547525	1.8264
XLOC_043982	XLOC_043982	0	6:47650897-47651085	Uninfected	Chronic	OK	42.464	23.2692	-0.867821	-38.3827	0.0084	0.0314634	yes	0.547975	1.8249
XLOC_025884	XLOC_025884	Slc22a6	19:8617819-8628299	Uninfected	Chronic	OK	1.63598	0.896602	-0.867613	-3.69995	5e-05	0.000341425	yes	0.548052	1.82464
XLOC_038142	XLOC_038142	0	4:129974702-129976461	Uninfected	Chronic	OK	2.44079	1.33804	-0.867219	-3.76269	5e-05	0.000341425	yes	0.5482	1.82415
XLOC_056399	XLOC_056399	Fgf16	X:105764210-105774939	Uninfected	Chronic	OK	0.536194	0.29395	-0.867182	-2.17856	5e-05	0.000341425	yes	0.548216	1.8241
XLOC_021022	XLOC_021022	0	16:17734409-17734630	Uninfected	Chronic	OK	201.734	110.832	-0.864081	-33.6323	5e-05	0.000341425	yes	0.549397	1.82018
XLOC_005122	XLOC_005122	0	10:9438226-9440900	Uninfected	Chronic	OK	0.360624	0.198232	-0.863307	-2.45534	0.00035	0.00201573	yes	0.549692	1.8192
XLOC_058676	XLOC_058676	0	X:136204949-136207509	Uninfected	Chronic	OK	0.150298	0.0826496	-0.862747	-1.75433	0.0086	0.0320936	yes	0.549905	1.8185
XLOC_025690	XLOC_025690	0	18:74070073-74072380	Uninfected	Chronic	OK	0.275765	0.151708	-0.862139	-2.13971	0.00155	0.00749549	yes	0.550135	1.81774
XLOC_036998	XLOC_036998	0	4:117775800-117787121	Uninfected	Chronic	OK	1.04742	0.576267	-0.862028	-2.41048	0.0003	0.00175617	yes	0.550178	1.81759
XLOC_051302	XLOC_051302	0	8:35756911-35757566	Uninfected	Chronic	OK	1.26651	0.697028	-0.861568	-2.80251	0.0017	0.00812928	yes	0.550353	1.81701
XLOC_045425	XLOC_045425	Rhcg	7:79586507-79617657	Uninfected	Chronic	OK	0.38461	0.2117	-0.861377	-2.8878	5e-05	0.000341425	yes	0.550428	1.81677
XLOC_051064	XLOC_051064	0	8:32104983-32108378	Uninfected	Chronic	OK	0.165332	0.0911471	-0.859101	-1.99838	0.002	0.00936102	yes	0.551297	1.8139
XLOC_027594	XLOC_027594	0	2:27573224-27588448	Uninfected	Chronic	OK	0.919254	0.506826	-0.858972	-2.88793	5e-05	0.000341425	yes	0.551345	1.81375
XLOC_001794	XLOC_001794	Lhx9	1:138825105-138848576	Uninfected	Chronic	OK	0.638576	0.352137	-0.858722	-2.11856	0.0001	0.000649316	yes	0.551441	1.81343
XLOC_039468	XLOC_039468	Vgf	5:137030294-137033351	Uninfected	Chronic	OK	67.274	37.1075	-0.858341	-5.18637	5e-05	0.000341425	yes	0.551588	1.81295
XLOC_003366	XLOC_003366	0	10:10234609-10259021	Uninfected	Chronic	OK	0.604622	0.333666	-0.857628	-2.69468	5e-05	0.000341425	yes	0.551859	1.81206
XLOC_044053	XLOC_044053	0	6:55702343-55706429	Uninfected	Chronic	OK	0.176031	0.0971473	-0.857579	-2.17413	0.0007	0.00374768	yes	0.551876	1.812
XLOC_018335	XLOC_018335	0	15:74195384-74204669	Uninfected	Chronic	OK	0.923473	0.510525	-0.855089	-3.19538	5e-05	0.000341425	yes	0.552832	1.80887
XLOC_025497	XLOC_025497	0	18:38161402-38162454	Uninfected	Chronic	OK	0.474375	0.262266	-0.855001	-2.07133	0.0064	0.0250156	yes	0.552866	1.80876
XLOC_031959	XLOC_031959	0	3:20825397-20829967	Uninfected	Chronic	OK	0.222804	0.123285	-0.853773	-1.64842	0.0055	0.0219944	yes	0.553334	1.80723
XLOC_003878	XLOC_003878	0	10:85809145-85822737	Uninfected	Chronic	OK	0.392135	0.217081	-0.853115	-3.17415	5e-05	0.000341425	yes	0.553587	1.8064
XLOC_032005	XLOC_032005	4930429B21Rik	3:32365742-32370587	Uninfected	Chronic	OK	4.78644	2.65082	-0.852514	-3.89356	5e-05	0.000341425	yes	0.553819	1.80565
XLOC_017914	XLOC_017914	Klhdc7b	15:89377113-89410503	Uninfected	Chronic	OK	0.268773	0.148866	-0.852374	-1.75623	0.00225	0.0103655	yes	0.553873	1.80547
XLOC_008222	XLOC_008222	Slc13a5	11:72238921-72268575	Uninfected	Chronic	OK	4.13611	2.29152	-0.85197	-2.6417	5e-05	0.000341425	yes	0.554028	1.80496
XLOC_026620	XLOC_026620	Gm25611	19:35705473-35761072	Uninfected	Chronic	OK	0.166732	0.0924026	-0.851529	-1.70439	0.00445	0.0183698	yes	0.554198	1.80441
XLOC_027198	XLOC_027198	0	19:59401332-59403135	Uninfected	Chronic	OK	0.209	0.115845	-0.851307	-1.75949	0.01055	0.0379994	yes	0.554282	1.80413
XLOC_047961	XLOC_047961	0	7:6968316-6971123	Uninfected	Chronic	OK	0.156095	0.0865723	-0.85045	-1.80001	0.00655	0.0254907	yes	0.554613	1.80306
XLOC_038153	XLOC_038153	0	4:130285484-130288605	Uninfected	Chronic	OK	0.186473	0.103531	-0.848901	-2.00467	0.00275	0.0122528	yes	0.555206	1.80113
XLOC_051670	XLOC_051670	0	8:58344434-58354989	Uninfected	Chronic	OK	0.27356	0.151918	-0.848558	-3.14323	5e-05	0.000341425	yes	0.555337	1.80071
XLOC_000685	XLOC_000685	AC124108.1,Lemd1,Mir135b	1:132191033-132258675	Uninfected	Chronic	OK	2.73193	1.51802	-0.847729	-2.71817	5e-05	0.000341425	yes	0.555658	1.79967
XLOC_023361	XLOC_023361	Tmem232	17:65255947-65540957	Uninfected	Chronic	OK	0.662453	0.368284	-0.847	-2.73514	5e-05	0.000341425	yes	0.55594	1.79876
XLOC_010907	XLOC_010907	Ngb	12:87097524-87102539	Uninfected	Chronic	OK	4.78133	2.65826	-0.84693	-3.49369	5e-05	0.000341425	yes	0.555967	1.79867
XLOC_038141	XLOC_038141	0	4:129973960-129974626	Uninfected	Chronic	OK	2.46163	1.36913	-0.846357	-3.46101	0.0001	0.000649316	yes	0.556188	1.79795
XLOC_037932	XLOC_037932	0	4:74213988-74216919	Uninfected	Chronic	OK	0.143947	0.080066	-0.846278	-1.77306	0.0063	0.0246864	yes	0.556219	1.79785
XLOC_040752	XLOC_040752	0	5:7219900-7226851	Uninfected	Chronic	OK	0.16699	0.0928882	-0.846194	-2.48917	0.0001	0.000649316	yes	0.55625	1.79775
XLOC_007218	XLOC_007218	Fzd2	11:102604430-102608058	Uninfected	Chronic	OK	3.50386	1.94948	-0.845858	-4.24023	5e-05	0.000341425	yes	0.556381	1.79733
XLOC_044227	XLOC_044227	0	6:91526875-91527866	Uninfected	Chronic	OK	0.441269	0.245619	-0.845238	-1.94969	0.0101	0.0366397	yes	0.55662	1.79656
XLOC_054822	XLOC_054822	0	9:81601052-81604901	Uninfected	Chronic	OK	0.435156	0.242473	-0.843711	-2.80944	5e-05	0.000341425	yes	0.557209	1.79466
XLOC_041638	XLOC_041638	0	5:144095640-144098889	Uninfected	Chronic	OK	0.188219	0.10488	-0.843669	-2.03901	0.0015	0.00728518	yes	0.557223	1.79461
XLOC_014480	XLOC_014480	0	13:66896687-66897444	Uninfected	Chronic	OK	0.627334	0.34987	-0.842415	-2.14213	0.00845	0.0316279	yes	0.557709	1.79305
XLOC_024403	XLOC_024403	Egr1	18:34859822-34864989	Uninfected	Chronic	OK	66.9256	37.3261	-0.842374	-4.4168	5e-05	0.000341425	yes	0.557725	1.793
XLOC_021032	XLOC_021032	0	16:18122483-18127159	Uninfected	Chronic	OK	0.186388	0.103971	-0.842132	-2.28271	0.0003	0.00175617	yes	0.55782	1.79269
XLOC_041505	XLOC_041505	0	5:133291795-133297243	Uninfected	Chronic	OK	0.281177	0.156858	-0.842016	-2.70553	5e-05	0.000341425	yes	0.557862	1.79256
XLOC_021210	XLOC_021210	0	16:40568621-40571145	Uninfected	Chronic	OK	0.257509	0.143664	-0.841924	-2.10302	0.0022	0.010171	yes	0.557899	1.79244
XLOC_051024	XLOC_051024	0	8:27238447-27239887	Uninfected	Chronic	OK	0.422765	0.235956	-0.841336	-2.13142	0.00305	0.0133708	yes	0.558126	1.79171
XLOC_047695	XLOC_047695	0	7:125182340-125198501	Uninfected	Chronic	OK	0.904875	0.50507	-0.841236	-2.71936	5e-05	0.000341425	yes	0.558165	1.79158
XLOC_006660	XLOC_006660	Ybx2	11:69935795-69941605	Uninfected	Chronic	OK	1.97202	1.10087	-0.841026	-2.85817	5e-05	0.000341425	yes	0.558245	1.79133
XLOC_045416	XLOC_045416	Mir7-2	7:78882884-78889755	Uninfected	Chronic	OK	0.741511	0.413957	-0.840988	-2.5018	0.00025	0.00149077	yes	0.558261	1.79128
XLOC_041109	XLOC_041109	0	5:76304823-76305617	Uninfected	Chronic	OK	1.04512	0.583588	-0.840643	-2.62904	0.0012	0.00600211	yes	0.558393	1.79085
XLOC_049090	XLOC_049090	0	7:128997573-128997926	Uninfected	Chronic	OK	36.2233	20.2308	-0.840363	-8.12903	5e-05	0.000341425	yes	0.558502	1.7905
XLOC_055122	XLOC_055122	0	9:111307943-111310509	Uninfected	Chronic	OK	0.351048	0.196194	-0.839386	-2.36273	0.0003	0.00175617	yes	0.558881	1.78929
XLOC_025921	XLOC_025921	Vwce	19:10634232-10665294	Uninfected	Chronic	OK	0.15108	0.0844397	-0.839317	-1.73943	0.0027	0.0120523	yes	0.558907	1.78921
XLOC_048015	XLOC_048015	0	7:16162857-16163276	Uninfected	Chronic	OK	2.4292	1.35856	-0.8384	-3.52407	0.00205	0.00956077	yes	0.559262	1.78807
XLOC_049237	XLOC_049237	0	8:12452936-12458305	Uninfected	Chronic	OK	0.160849	0.0899727	-0.838151	-2.11967	0.00085	0.00443779	yes	0.559361	1.78775
XLOC_051503	XLOC_051503	0	8:50365479-50369120	Uninfected	Chronic	OK	0.159338	0.0891501	-0.837782	-1.98028	0.00205	0.00956077	yes	0.559503	1.7873
XLOC_011928	XLOC_011928	0	12:58665833-58668073	Uninfected	Chronic	OK	0.206076	0.11534	-0.837291	-1.83732	0.00525	0.0211349	yes	0.559696	1.78668
XLOC_029187	XLOC_029187	Proser2	2:6097477-6130211	Uninfected	Chronic	OK	1.57474	0.881399	-0.837249	-2.68796	5e-05	0.000341425	yes	0.559711	1.78664
XLOC_051463	XLOC_051463	0	8:50019586-50025029	Uninfected	Chronic	OK	0.13908	0.0778784	-0.836618	-2.14796	0.00145	0.00707414	yes	0.559954	1.78586
XLOC_018864	XLOC_018864	0	15:28035802-28038862	Uninfected	Chronic	OK	0.205845	0.115297	-0.836205	-2.05285	0.00145	0.00707414	yes	0.560116	1.78535
XLOC_030217	XLOC_030217	2700033N17Rik	2:116066217-116085911	Uninfected	Chronic	OK	5.45396	3.0552	-0.836039	-3.3277	0.00015	0.000940456	yes	0.56018	1.78514
XLOC_054632	XLOC_054632	0	9:56780980-56786048	Uninfected	Chronic	OK	0.549485	0.308	-0.835148	-3.13348	5e-05	0.000341425	yes	0.560525	1.78404
XLOC_049168	XLOC_049168	0	7:145175239-145178860	Uninfected	Chronic	OK	0.146179	0.0819646	-0.834661	-1.90853	0.0034	0.0146773	yes	0.560714	1.78344
XLOC_006606	XLOC_006606	Myh1	11:67200051-67237573	Uninfected	Chronic	OK	0.162689	0.0912451	-0.834299	-1.49876	0.00255	0.0115372	yes	0.560856	1.78299
XLOC_047370	XLOC_047370	0	7:100187998-100227183	Uninfected	Chronic	OK	1.17779	0.660826	-0.833745	-3.03933	5e-05	0.000341425	yes	0.561073	1.7823
XLOC_007239	XLOC_007239	Wnt3	11:103774149-103817970	Uninfected	Chronic	OK	0.786329	0.441208	-0.833675	-2.86385	5e-05	0.000341425	yes	0.561098	1.78222
XLOC_017577	XLOC_017577	0	15:38335621-38343126	Uninfected	Chronic	OK	0.706326	0.396507	-0.832988	-2.14722	0.0136	0.0468576	yes	0.561365	1.78137
XLOC_040754	XLOC_040754	0	5:7229028-7234522	Uninfected	Chronic	OK	0.272921	0.153216	-0.832921	-2.66547	5e-05	0.000341425	yes	0.561393	1.78128
XLOC_005123	XLOC_005123	0	10:9443299-9446036	Uninfected	Chronic	OK	0.254113	0.142685	-0.832642	-2.1272	0.0015	0.00728518	yes	0.561502	1.78094
XLOC_051258	XLOC_051258	0	8:32785340-32791698	Uninfected	Chronic	OK	1.09996	0.617722	-0.832426	-3.71899	5e-05	0.000341425	yes	0.561586	1.78067
XLOC_051261	XLOC_051261	0	8:32797293-32798164	Uninfected	Chronic	OK	2.33927	1.31434	-0.831717	-3.40628	5e-05	0.000341425	yes	0.561859	1.77981
XLOC_003566	XLOC_003566	Bves	10:45335761-45372898	Uninfected	Chronic	OK	0.67496	0.379465	-0.830835	-2.17084	0.0002	0.00122049	yes	0.562204	1.77871
XLOC_014679	XLOC_014679	0	13:97535203-97535989	Uninfected	Chronic	OK	1.5325	0.862388	-0.829479	-2.95716	0.00055	0.00302737	yes	0.562733	1.77704
XLOC_045360	XLOC_045360	Magel2	7:62376978-62381640	Uninfected	Chronic	OK	1.62288	0.913473	-0.829124	-3.78914	5e-05	0.000341425	yes	0.562872	1.7766
XLOC_032884	XLOC_032884	Crh	3:19692738-19709600	Uninfected	Chronic	OK	3.06983	1.72808	-0.828985	-2.57349	0.0003	0.00175617	yes	0.562924	1.77644
XLOC_004650	XLOC_004650	Jsrp1	10:80807743-80813498	Uninfected	Chronic	OK	1.91029	1.07609	-0.827995	-2.1655	0.00015	0.000940456	yes	0.563312	1.77521
XLOC_036977	XLOC_036977	Hpdl	4:116807722-116821896	Uninfected	Chronic	OK	0.676255	0.380957	-0.82794	-1.46073	0.0141	0.0483147	yes	0.563333	1.77515
XLOC_046131	XLOC_046131	Tnnt1	7:4504569-4516382	Uninfected	Chronic	OK	4.82501	2.71832	-0.827818	-3.05478	5e-05	0.000341425	yes	0.563381	1.775
XLOC_040515	XLOC_040515	0	5:137098488-137100322	Uninfected	Chronic	OK	0.285123	0.160667	-0.827507	-1.52188	0.0124	0.0434152	yes	0.563501	1.77462
XLOC_011935	XLOC_011935	0	12:59645711-59645997	Uninfected	Chronic	OK	5.20313	2.93202	-0.827484	-5.692	0.00355	0.0152137	yes	0.563511	1.77459
XLOC_031538	XLOC_031538	0	2:129591317-129592452	Uninfected	Chronic	OK	0.514465	0.289977	-0.827135	-2.13244	0.00445	0.0183698	yes	0.563648	1.77416
XLOC_052045	XLOC_052045	0	8:114197903-114199309	Uninfected	Chronic	OK	0.279812	0.157783	-0.82652	-1.77514	0.01135	0.0404255	yes	0.563889	1.7734
XLOC_054998	XLOC_054998	0	9:90813489-90816438	Uninfected	Chronic	OK	0.153176	0.0864133	-0.825865	-1.78676	0.006	0.0236796	yes	0.564144	1.7726
XLOC_043973	XLOC_043973	0	6:45056019-45058918	Uninfected	Chronic	OK	0.157902	0.0891207	-0.825197	-1.78499	0.0057	0.0226583	yes	0.564405	1.77178
XLOC_024702	XLOC_024702	Cbln2	18:86710754-86720128	Uninfected	Chronic	OK	15.9453	9.00177	-0.824851	-4.18495	5e-05	0.000341425	yes	0.564541	1.77135
XLOC_019710	XLOC_019710	Ephb3	16:21204754-21223305	Uninfected	Chronic	OK	5.77977	3.26328	-0.82469	-3.13697	5e-05	0.000341425	yes	0.564604	1.77115
XLOC_051661	XLOC_051661	0	8:58141617-58143543	Uninfected	Chronic	OK	0.299023	0.168859	-0.82444	-2.00621	0.00285	0.0126158	yes	0.564702	1.77084
XLOC_046584	XLOC_046584	0	7:28860371-28862613	Uninfected	Chronic	OK	0.458419	0.258936	-0.824072	-2.10324	0.0008	0.00420759	yes	0.564846	1.7704
XLOC_016737	XLOC_016737	0	14:17124764-17129137	Uninfected	Chronic	OK	0.416261	0.235138	-0.823979	-2.78408	5e-05	0.000341425	yes	0.564881	1.77028
XLOC_000532	XLOC_000532	Twist2	1:91801365-91848028	Uninfected	Chronic	OK	0.552576	0.312243	-0.823505	-1.86012	0.0014	0.00686978	yes	0.565068	1.7697
XLOC_024310	XLOC_024310	Gm15328	18:16809323-16823693	Uninfected	Chronic	OK	1.65413	0.934733	-0.823448	-3.00247	5e-05	0.000341425	yes	0.56509	1.76963
XLOC_008781	XLOC_008781	Crhr1	11:104129175-104175668	Uninfected	Chronic	OK	2.00092	1.1312	-0.822807	-1.86704	0.00185	0.00875704	yes	0.56534	1.76885
XLOC_051185	XLOC_051185	0	8:32519211-32520054	Uninfected	Chronic	OK	1.07957	0.610444	-0.82253	-2.63956	0.00105	0.0053379	yes	0.565451	1.7685
XLOC_001206	XLOC_001206	0	1:30120305-30123183	Uninfected	Chronic	OK	0.347665	0.196591	-0.822505	-2.17938	0.001	0.00511692	yes	0.565461	1.76847
XLOC_034391	XLOC_034391	0	3:117570865-117573657	Uninfected	Chronic	OK	0.513451	0.290353	-0.822422	-2.66435	5e-05	0.000341425	yes	0.565493	1.76837
XLOC_036297	XLOC_036297	0	4:32037437-32040477	Uninfected	Chronic	OK	0.241092	0.136426	-0.821472	-2.13158	0.0008	0.00420759	yes	0.565867	1.7672
XLOC_006703	XLOC_006703	Slc13a5	11:72238921-72268575	Uninfected	Chronic	OK	0.524744	0.296968	-0.821306	-2.28835	0.0001	0.000649316	yes	0.565929	1.76701
XLOC_025689	XLOC_025689	0	18:74068725-74069620	Uninfected	Chronic	OK	0.574211	0.324989	-0.82119	-2.0881	0.00645	0.0251703	yes	0.565975	1.76686
XLOC_006543	XLOC_006543	Kcnj12	11:61021970-61073431	Uninfected	Chronic	OK	5.81051	3.2888	-0.821102	-3.68357	5e-05	0.000341425	yes	0.566009	1.76676
XLOC_046093	XLOC_046093	Fgf3	7:144838082-144844521	Uninfected	Chronic	OK	0.963704	0.545553	-0.820871	-1.63306	0.0093	0.0341847	yes	0.5661	1.76647
XLOC_005959	XLOC_005959	0	10:126847696-126850023	Uninfected	Chronic	OK	0.448727	0.254178	-0.819999	-2.43704	0.0002	0.00122049	yes	0.566442	1.7654
XLOC_000398	XLOC_000398	Asic4	1:75450435-75474343	Uninfected	Chronic	OK	12.1243	6.87053	-0.819404	-4.29017	5e-05	0.000341425	yes	0.566674	1.76468
XLOC_021431	XLOC_021431	0	16:50909734-50912205	Uninfected	Chronic	OK	0.354083	0.200656	-0.819363	-2.29316	0.0006	0.00327212	yes	0.566692	1.76463
XLOC_005763	XLOC_005763	0	10:89868288-89872916	Uninfected	Chronic	OK	0.479828	0.272084	-0.818463	-2.90803	5e-05	0.000341425	yes	0.567045	1.76353
XLOC_041557	XLOC_041557	0	5:137026515-137028195	Uninfected	Chronic	OK	1.11128	0.630232	-0.818262	-2.97068	5e-05	0.000341425	yes	0.567123	1.76329
XLOC_024316	XLOC_024316	Dsg1b,Dsg1c	18:20223068-20410196	Uninfected	Chronic	OK	0.267354	0.151718	-0.817363	-2.30361	0.0002	0.00122049	yes	0.56748	1.76218
XLOC_034409	XLOC_034409	0	3:121815359-121816536	Uninfected	Chronic	OK	0.497016	0.282082	-0.817178	-2.11562	0.0035	0.0150427	yes	0.567551	1.76196
XLOC_021688	XLOC_021688	0	16:87287668-87291335	Uninfected	Chronic	OK	0.214002	0.121482	-0.816878	-2.16408	0.00065	0.0035124	yes	0.567668	1.76159
XLOC_045714	XLOC_045714	Cckbr	7:105400323-105470898	Uninfected	Chronic	OK	20.5435	11.6622	-0.816842	-3.4577	5e-05	0.000341425	yes	0.567683	1.76155
XLOC_019922	XLOC_019922	Myh15	16:49057485-49199545	Uninfected	Chronic	OK	1.86401	1.05825	-0.816738	-2.9387	5e-05	0.000341425	yes	0.567728	1.76141
XLOC_012244	XLOC_012244	0	12:111673137-111674546	Uninfected	Chronic	OK	0.818754	0.465079	-0.815953	-2.61018	0.00045	0.0025271	yes	0.568033	1.76046
XLOC_000322	XLOC_000322	0	1:64515774-64520549	Uninfected	Chronic	OK	0.278886	0.158479	-0.815382	-1.86936	0.00245	0.0111378	yes	0.568257	1.75977
XLOC_007551	XLOC_007551	Npc1l1	11:6211012-6230940	Uninfected	Chronic	OK	0.57721	0.328062	-0.815126	-2.19633	5e-05	0.000341425	yes	0.568358	1.75945
XLOC_005153	XLOC_005153	0	10:9539710-9542550	Uninfected	Chronic	OK	0.15494	0.0880656	-0.815063	-1.75869	0.00715	0.0274305	yes	0.568385	1.75937
XLOC_051104	XLOC_051104	0	8:32267541-32268812	Uninfected	Chronic	OK	0.516468	0.293704	-0.814315	-2.17873	0.00295	0.0130034	yes	0.568678	1.75846
XLOC_011709	XLOC_011709	0	12:28881292-28882961	Uninfected	Chronic	OK	0.331283	0.188477	-0.81368	-1.97431	0.0045	0.0185567	yes	0.56893	1.75768
XLOC_038139	XLOC_038139	0	4:129970971-129972632	Uninfected	Chronic	OK	3.15889	1.7976	-0.813345	-3.7389	5e-05	0.000341425	yes	0.569061	1.75728
XLOC_039382	XLOC_039382	0	5:129063565-129072655	Uninfected	Chronic	OK	0.987463	0.561931	-0.813334	-3.08093	5e-05	0.000341425	yes	0.569065	1.75727
XLOC_009432	XLOC_009432	0	11:64430884-64432996	Uninfected	Chronic	OK	0.320716	0.182522	-0.813225	-2.09962	0.0024	0.0109439	yes	0.569108	1.75714
XLOC_014226	XLOC_014226	0	13:46472727-46474368	Uninfected	Chronic	OK	0.227727	0.12961	-0.813131	-1.7102	0.0122	0.0428203	yes	0.569146	1.75702
XLOC_017518	XLOC_017518	Gm5468	15:25414142-25453055	Uninfected	Chronic	OK	1.15043	0.654832	-0.81298	-2.34327	0.0001	0.000649316	yes	0.569206	1.75683
XLOC_037770	XLOC_037770	0	4:31357700-31363276	Uninfected	Chronic	OK	0.147093	0.0837269	-0.812966	-2.15534	0.00055	0.00302737	yes	0.569211	1.75682
XLOC_051311	XLOC_051311	0	8:36455236-36457223	Uninfected	Chronic	OK	0.275212	0.156861	-0.811058	-1.94294	0.0038	0.0160915	yes	0.569964	1.7545
XLOC_009870	XLOC_009870	Ntsr2	12:16653469-16660250	Uninfected	Chronic	OK	86.7132	49.4245	-0.811026	-4.08119	5e-05	0.000341425	yes	0.569977	1.75446
XLOC_006783	XLOC_006783	1700016K19Rik	11:75999904-76004234	Uninfected	Chronic	OK	1.58269	0.903109	-0.809411	-2.32097	0.0001	0.000649316	yes	0.570616	1.75249
XLOC_025115	XLOC_025115	0	18:82338372-82338735	Uninfected	Chronic	OK	275.446	157.181	-0.809342	-16.0026	5e-05	0.000341425	yes	0.570642	1.75241
XLOC_045836	XLOC_045836	Hs3st2	7:121388645-121501814	Uninfected	Chronic	OK	18.168	10.3678	-0.809293	-3.69545	5e-05	0.000341425	yes	0.570663	1.75235
XLOC_041066	XLOC_041066	0	5:66742390-66743839	Uninfected	Chronic	OK	0.272821	0.155712	-0.809071	-1.75243	0.01265	0.0441082	yes	0.570748	1.75209
XLOC_038543	XLOC_038543	4921511H03Rik	5:7303618-7318402	Uninfected	Chronic	OK	0.425165	0.242715	-0.808756	-2.71547	5e-05	0.000341425	yes	0.570872	1.7517
XLOC_021317	XLOC_021317	0	16:41250899-41253655	Uninfected	Chronic	OK	0.310591	0.177347	-0.80844	-2.22788	0.0006	0.00327212	yes	0.570999	1.75132
XLOC_023746	XLOC_023746	0	17:25438036-25440097	Uninfected	Chronic	OK	0.170142	0.0971583	-0.808331	-1.60823	0.01395	0.0478792	yes	0.571042	1.75118
XLOC_000621	XLOC_000621	0	1:119435777-119439649	Uninfected	Chronic	OK	0.321716	0.183812	-0.807555	-2.21586	0.00045	0.0025271	yes	0.571349	1.75024
XLOC_007366	XLOC_007366	Otop2	11:115307162-115332303	Uninfected	Chronic	OK	1.44471	0.825563	-0.807334	-2.01696	0.0004	0.00227526	yes	0.571439	1.74997
XLOC_050632	XLOC_050632	0	8:93634890-93701452	Uninfected	Chronic	OK	0.615351	0.351674	-0.807172	-2.21268	0.0008	0.00420759	yes	0.571501	1.74978
XLOC_052648	XLOC_052648	Lman1l	9:57606443-57620774	Uninfected	Chronic	OK	0.390617	0.223244	-0.807137	-1.73591	0.0107	0.0384645	yes	0.571516	1.74973
XLOC_048318	XLOC_048318	0	7:43506924-43507364	Uninfected	Chronic	OK	3.78092	2.16132	-0.806825	-3.93164	0.0003	0.00175617	yes	0.571639	1.74936
XLOC_017145	XLOC_017145	0	14:68135423-68137219	Uninfected	Chronic	OK	0.203405	0.11631	-0.806374	-1.66327	0.01345	0.0464327	yes	0.571815	1.74882
XLOC_005764	XLOC_005764	0	10:91104804-91105446	Uninfected	Chronic	OK	1.14711	0.65607	-0.806077	-2.53389	0.0039	0.0164505	yes	0.571933	1.74846
XLOC_022079	XLOC_022079	Scube3	17:28142315-28176966	Uninfected	Chronic	OK	3.28527	1.87941	-0.805735	-2.55754	5e-05	0.000341425	yes	0.572072	1.74803
XLOC_022031	XLOC_022031	Gng13	17:25717170-25727419	Uninfected	Chronic	OK	86.3535	49.4241	-0.805041	-7.99381	5e-05	0.000341425	yes	0.572346	1.74719
XLOC_055644	XLOC_055644	Sytl5	X:9747648-10006912	Uninfected	Chronic	OK	1.52957	0.875515	-0.80492	-4.07186	5e-05	0.000341425	yes	0.572393	1.74705
XLOC_020889	XLOC_020889	0	16:6410647-6411484	Uninfected	Chronic	OK	0.667	0.381798	-0.804876	-2.14324	0.0069	0.0266476	yes	0.572411	1.747
XLOC_016869	XLOC_016869	0	14:29959727-29962354	Uninfected	Chronic	OK	0.205572	0.117748	-0.803934	-1.87422	0.00355	0.0152137	yes	0.572782	1.74586
XLOC_024070	XLOC_024070	0	17:66449838-66452937	Uninfected	Chronic	OK	0.859744	0.492547	-0.803647	-3.04874	5e-05	0.000341425	yes	0.5729	1.74551
XLOC_021335	XLOC_021335	0	16:41406791-41418712	Uninfected	Chronic	OK	0.174566	0.100017	-0.803534	-2.7746	5e-05	0.000341425	yes	0.572947	1.74536
XLOC_036197	XLOC_036197	Pdp1	4:11958175-11966452	Uninfected	Chronic	OK	45.3814	26.006	-0.803257	-4.32433	5e-05	0.000341425	yes	0.573054	1.74504
XLOC_043093	XLOC_043093	Neurod6	6:55677817-55681263	Uninfected	Chronic	OK	18.5655	10.6395	-0.803197	-4.74582	5e-05	0.000341425	yes	0.573079	1.74496
XLOC_013859	XLOC_013859	0	13:110762999-110785003	Uninfected	Chronic	OK	0.326793	0.187283	-0.803158	-2.23188	0.00055	0.00302737	yes	0.573094	1.74492
XLOC_051262	XLOC_051262	0	8:32798478-32800305	Uninfected	Chronic	OK	1.1441	0.656122	-0.802173	-2.97862	5e-05	0.000341425	yes	0.573483	1.74373
XLOC_042066	XLOC_042066	Ccdc129	6:55788536-55978972	Uninfected	Chronic	OK	0.569035	0.326404	-0.80186	-2.15288	0.0002	0.00122049	yes	0.57361	1.74335
XLOC_025633	XLOC_025633	0	18:64884380-64887329	Uninfected	Chronic	OK	0.510846	0.29303	-0.801839	-2.62871	5e-05	0.000341425	yes	0.573617	1.74332
XLOC_011999	XLOC_011999	0	12:70822380-70825024	Uninfected	Chronic	OK	0.16275	0.0934592	-0.800251	-1.71129	0.00825	0.0309904	yes	0.57425	1.7414
XLOC_020927	XLOC_020927	0	16:6692249-6694131	Uninfected	Chronic	OK	0.575747	0.330668	-0.800051	-2.45288	0.0003	0.00175617	yes	0.574329	1.74116
XLOC_010490	XLOC_010490	Vipr2	12:116077725-116146261	Uninfected	Chronic	OK	2.98465	1.71446	-0.799804	-2.74591	5e-05	0.000341425	yes	0.574426	1.74087
XLOC_047648	XLOC_047648	Gpr139	7:119140745-119184625	Uninfected	Chronic	OK	1.39464	0.801263	-0.799548	-2.54376	5e-05	0.000341425	yes	0.57453	1.74055
XLOC_023724	XLOC_023724	0	17:23696720-23699614	Uninfected	Chronic	OK	0.833167	0.478808	-0.79916	-2.96348	5e-05	0.000341425	yes	0.574684	1.74009
XLOC_022932	XLOC_022932	Slc26a8	17:28623704-28691252	Uninfected	Chronic	OK	1.37977	0.793259	-0.798562	-2.85554	5e-05	0.000341425	yes	0.574921	1.73937
XLOC_005139	XLOC_005139	0	10:9481789-9483745	Uninfected	Chronic	OK	0.208608	0.119971	-0.798107	-1.70416	0.01045	0.0377173	yes	0.575103	1.73882
XLOC_009577	XLOC_009577	0	11:93096882-93097601	Uninfected	Chronic	OK	0.824232	0.474146	-0.797719	-2.25879	0.0073	0.0279035	yes	0.575258	1.73835
XLOC_051667	XLOC_051667	0	8:58313175-58327368	Uninfected	Chronic	OK	0.227271	0.130816	-0.796871	-3.03103	5e-05	0.000341425	yes	0.575595	1.73733
XLOC_051179	XLOC_051179	0	8:32491042-32492744	Uninfected	Chronic	OK	0.573327	0.330032	-0.796751	-2.39304	0.00045	0.0025271	yes	0.575644	1.73719
XLOC_040388	XLOC_040388	0	5:122779524-122787294	Uninfected	Chronic	OK	0.259692	0.149605	-0.795644	-2.62013	0.0001	0.000649316	yes	0.576086	1.73585
XLOC_051075	XLOC_051075	0	8:32153941-32155256	Uninfected	Chronic	OK	0.310776	0.179079	-0.795279	-1.74142	0.01275	0.0444173	yes	0.576232	1.73541
XLOC_006033	XLOC_006033	Sec14l3,Sec14l4	11:4031461-4078993	Uninfected	Chronic	OK	0.94179	0.542932	-0.794634	-2.06118	0.00015	0.000940456	yes	0.576489	1.73464
XLOC_037193	XLOC_037193	0	4:129969478-129970871	Uninfected	Chronic	OK	3.02832	1.74618	-0.794319	-2.61546	5e-05	0.000341425	yes	0.576617	1.73425
XLOC_013818	XLOC_013818	0	13:100931115-100933910	Uninfected	Chronic	OK	0.155704	0.0898165	-0.793751	-1.69812	0.009	0.0332654	yes	0.576841	1.73358
XLOC_022910	XLOC_022910	Grm4	17:27422386-27513341	Uninfected	Chronic	OK	15.3879	8.8764	-0.793749	-3.84389	5e-05	0.000341425	yes	0.576843	1.73357
XLOC_007241	XLOC_007241	Crhr1	11:104129175-104175668	Uninfected	Chronic	OK	10.6257	6.1303	-0.793531	-3.87235	5e-05	0.000341425	yes	0.576931	1.73331
XLOC_007153	XLOC_007153	Gm11598	11:100243272-100243629	Uninfected	Chronic	OK	10.4849	6.05013	-0.793272	-5.7824	0.0001	0.000649316	yes	0.577033	1.733
XLOC_022105	XLOC_022105	0	17:29238212-29244129	Uninfected	Chronic	OK	0.198151	0.114381	-0.792748	-2.1998	0.0003	0.00175617	yes	0.577242	1.73238
XLOC_008504	XLOC_008504	Cacna1g	11:94405830-94474198	Uninfected	Chronic	OK	31.7225	18.3174	-0.792291	-2.57564	0.00025	0.00149077	yes	0.577426	1.73182
XLOC_051152	XLOC_051152	0	8:32410392-32413086	Uninfected	Chronic	OK	0.779768	0.450279	-0.792228	-2.87148	5e-05	0.000341425	yes	0.577453	1.73174
XLOC_051678	XLOC_051678	0	8:58386294-58389929	Uninfected	Chronic	OK	0.329235	0.190213	-0.791506	-2.39691	0.00025	0.00149077	yes	0.577742	1.73088
XLOC_025883	XLOC_025883	Slc22a8	19:8591197-8611840	Uninfected	Chronic	OK	6.96156	4.02309	-0.791106	-4.05368	5e-05	0.000341425	yes	0.577901	1.7304
XLOC_050368	XLOC_050368	Galntl6	8:58427493-58914482	Uninfected	Chronic	OK	6.94716	4.01481	-0.791091	-2.71413	5e-05	0.000341425	yes	0.577907	1.73038
XLOC_024348	XLOC_024348	0	18:25836216-25862968	Uninfected	Chronic	OK	0.247813	0.143234	-0.79088	-3.35545	5e-05	0.000341425	yes	0.577992	1.73013
XLOC_043344	XLOC_043344	Efcc1	6:87672381-87762713	Uninfected	Chronic	OK	1.95578	1.13043	-0.790877	-1.54728	0.0077	0.0292434	yes	0.577994	1.73012
XLOC_010086	XLOC_010086	Klhdc1	12:69241175-69284632	Uninfected	Chronic	OK	15.8051	9.13582	-0.79078	-4.59591	5e-05	0.000341425	yes	0.57803	1.73001
XLOC_026282	XLOC_026282	0	19:60744575-60747497	Uninfected	Chronic	OK	0.197656	0.114307	-0.79008	-1.88606	0.0042	0.0175341	yes	0.578313	1.72917
XLOC_021505	XLOC_021505	0	16:72238963-72247379	Uninfected	Chronic	OK	0.222741	0.128825	-0.789947	-2.65599	5e-05	0.000341425	yes	0.578362	1.72902
XLOC_004495	XLOC_004495	Stox1	10:62656853-62726128	Uninfected	Chronic	OK	1.43059	0.827541	-0.789706	-1.94848	0.0008	0.00420759	yes	0.578461	1.72872
XLOC_048342	XLOC_048342	0	7:46089810-46091476	Uninfected	Chronic	OK	0.86512	0.500676	-0.789023	-2.67425	5e-05	0.000341425	yes	0.578736	1.7279
XLOC_056005	XLOC_056005	Ldoc1	X:61709613-61710949	Uninfected	Chronic	OK	0.892306	0.516461	-0.78888	-2.59201	0.00025	0.00149077	yes	0.578794	1.72773
XLOC_009169	XLOC_009169	0	11:30282599-30283664	Uninfected	Chronic	OK	0.831386	0.481399	-0.788285	-2.40508	0.00125	0.00621943	yes	0.579032	1.72702
XLOC_016718	XLOC_016718	0	14:17032170-17034928	Uninfected	Chronic	OK	0.228083	0.132076	-0.78819	-1.96005	0.0028	0.012449	yes	0.57907	1.72691
XLOC_038744	XLOC_038744	0	5:35261332-35277710	Uninfected	Chronic	OK	0.459289	0.266004	-0.787953	-3.5148	5e-05	0.000341425	yes	0.579165	1.72662
XLOC_058436	XLOC_058436	0	X:72901252-72904720	Uninfected	Chronic	OK	0.154972	0.0897911	-0.787364	-1.81451	0.00465	0.0190598	yes	0.579402	1.72592
XLOC_051669	XLOC_051669	0	8:58341821-58344357	Uninfected	Chronic	OK	0.240299	0.139304	-0.7866	-1.94614	0.0032	0.0139484	yes	0.579711	1.725
XLOC_025328	XLOC_025328	0	18:25887885-25892115	Uninfected	Chronic	OK	0.151068	0.0875905	-0.786353	-1.9276	0.0026	0.0116691	yes	0.579808	1.72471
XLOC_021791	XLOC_021791	0	16:95001744-95002499	Uninfected	Chronic	OK	0.736334	0.427074	-0.785875	-2.14533	0.00815	0.0306994	yes	0.58	1.72414
XLOC_051266	XLOC_051266	0	8:32806755-32807778	Uninfected	Chronic	OK	1.05482	0.612265	-0.784763	-2.57905	0.00045	0.0025271	yes	0.580445	1.72282
XLOC_036296	XLOC_036296	0	4:32026209-32027865	Uninfected	Chronic	OK	0.247318	0.143576	-0.784556	-1.69491	0.01265	0.0441082	yes	0.580532	1.72256
XLOC_048585	XLOC_048585	0	7:65158202-65160863	Uninfected	Chronic	OK	0.159923	0.0928446	-0.784485	-1.67781	0.01035	0.0374037	yes	0.580558	1.72248
XLOC_000064	XLOC_000064	Crispld1	1:17676026-17778323	Uninfected	Chronic	OK	1.37237	0.797024	-0.783971	-2.23822	0.00015	0.000940456	yes	0.580765	1.72187
XLOC_050592	XLOC_050592	Cbln1	8:87468853-87472592	Uninfected	Chronic	OK	5.61961	3.26456	-0.783585	-3.38226	5e-05	0.000341425	yes	0.580923	1.7214
XLOC_038128	XLOC_038128	0	4:129510150-129512128	Uninfected	Chronic	OK	0.568488	0.330249	-0.783575	-2.42319	0.00035	0.00201573	yes	0.580925	1.72139
XLOC_040387	XLOC_040387	Camkk2	5:122707583-122779410	Uninfected	Chronic	OK	51.561	29.957	-0.783386	-3.38567	5e-05	0.000341425	yes	0.581001	1.72117
XLOC_016707	XLOC_016707	0	14:16979671-16993879	Uninfected	Chronic	OK	0.307757	0.178842	-0.783105	-3.17361	5e-05	0.000341425	yes	0.581114	1.72083
XLOC_056459	XLOC_056459	Dach2	X:113297509-113836386	Uninfected	Chronic	OK	0.21885	0.127208	-0.782759	-1.29708	0.00505	0.0204718	yes	0.581257	1.72041
XLOC_026637	XLOC_026637	Rbp4	19:38116619-38125321	Uninfected	Chronic	OK	15.8627	9.22621	-0.781828	-3.70078	5e-05	0.000341425	yes	0.581629	1.71931
XLOC_027806	XLOC_027806	0	2:45572976-45584410	Uninfected	Chronic	OK	0.221634	0.128927	-0.781624	-2.05337	0.00195	0.00916807	yes	0.581711	1.71907
XLOC_044285	XLOC_044285	0	6:96659388-96670856	Uninfected	Chronic	OK	0.279442	0.162616	-0.781081	-2.98203	5e-05	0.000341425	yes	0.581931	1.71842
XLOC_013314	XLOC_013314	Scgn	13:23953455-23991214	Uninfected	Chronic	OK	3.5993	2.09488	-0.780849	-3.02121	5e-05	0.000341425	yes	0.582024	1.71814
XLOC_011528	XLOC_011528	0	12:20277862-20278927	Uninfected	Chronic	OK	3.37047	1.96225	-0.780439	-3.53169	5e-05	0.000341425	yes	0.582189	1.71766
XLOC_003862	XLOC_003862	Aldh1l2	10:83375493-83534140	Uninfected	Chronic	OK	0.467297	0.272143	-0.779977	-2.75581	5e-05	0.000341425	yes	0.582377	1.7171
XLOC_005662	XLOC_005662	0	10:81553234-81559370	Uninfected	Chronic	OK	0.347068	0.202156	-0.779752	-2.74081	5e-05	0.000341425	yes	0.582468	1.71683
XLOC_007111	XLOC_007111	Tcap	11:98382742-98385083	Uninfected	Chronic	OK	2.06163	1.20101	-0.779539	-2.40721	5e-05	0.000341425	yes	0.582554	1.71658
XLOC_013060	XLOC_013060	0	13:110627376-110643286	Uninfected	Chronic	OK	0.891431	0.519358	-0.779394	-2.03742	0.00125	0.00621943	yes	0.582612	1.71641
XLOC_010861	XLOC_010861	0	12:82069967-82104023	Uninfected	Chronic	OK	0.291683	0.169992	-0.778937	-1.49495	0.0102	0.0369511	yes	0.582797	1.71586
XLOC_017211	XLOC_017211	0	14:88446245-88450373	Uninfected	Chronic	OK	0.444342	0.259088	-0.778227	-2.63388	5e-05	0.000341425	yes	0.583082	1.71502
XLOC_031335	XLOC_031335	0	2:80356175-80357468	Uninfected	Chronic	OK	0.527632	0.307881	-0.777159	-2.11179	0.0031	0.0135616	yes	0.583515	1.71375
XLOC_003488	XLOC_003488	Trdn	10:33083290-33477563	Uninfected	Chronic	OK	0.786586	0.459097	-0.776804	-2.22568	0.0003	0.00175617	yes	0.583658	1.71333
XLOC_016743	XLOC_016743	0	14:17163509-17172876	Uninfected	Chronic	OK	0.349393	0.203952	-0.776618	-2.97956	5e-05	0.000341425	yes	0.583732	1.71311
XLOC_008292	XLOC_008292	Doc2b	11:75768965-75825241	Uninfected	Chronic	OK	10.3583	6.04695	-0.776514	-4.27433	5e-05	0.000341425	yes	0.583778	1.71298
XLOC_019875	XLOC_019875	0	16:39983964-40273328	Uninfected	Chronic	OK	1.25259	0.731315	-0.776348	-2.07195	0.0002	0.00122049	yes	0.583842	1.71279
XLOC_018920	XLOC_018920	0	15:36746245-36749783	Uninfected	Chronic	OK	0.205534	0.12	-0.776346	-1.99911	0.0017	0.00812928	yes	0.583845	1.71278
XLOC_006825	XLOC_006825	BC030499	11:78290840-78296805	Uninfected	Chronic	OK	6.99493	4.08675	-0.775358	-3.62453	5e-05	0.000341425	yes	0.584245	1.71161
XLOC_021233	XLOC_021233	0	16:40687326-40691715	Uninfected	Chronic	OK	0.199702	0.116698	-0.775074	-2.11682	0.00065	0.0035124	yes	0.584361	1.71127
XLOC_051098	XLOC_051098	0	8:32250643-32254417	Uninfected	Chronic	OK	0.505234	0.29526	-0.774968	-2.6953	5e-05	0.000341425	yes	0.584402	1.71115
XLOC_027118	XLOC_027118	0	19:42432390-42433965	Uninfected	Chronic	OK	0.287041	0.167785	-0.774643	-1.76737	0.01025	0.0371022	yes	0.584533	1.71077
XLOC_039749	XLOC_039749	Gm10062	5:25656154-25661731	Uninfected	Chronic	OK	0.241851	0.141381	-0.774527	-1.40758	0.01075	0.0386265	yes	0.584579	1.71063
XLOC_013953	XLOC_013953	0	13:9769619-9772392	Uninfected	Chronic	OK	0.172136	0.100628	-0.774517	-1.74835	0.0071	0.0272754	yes	0.584584	1.71062
XLOC_038993	XLOC_038993	0	5:91826741-91845264	Uninfected	Chronic	OK	1.03018	0.602507	-0.773843	-1.67328	0.00405	0.0170008	yes	0.584856	1.70982
XLOC_021725	XLOC_021725	0	16:90082064-90085599	Uninfected	Chronic	OK	0.195436	0.11438	-0.772859	-1.96943	0.00195	0.00916807	yes	0.585256	1.70866
XLOC_042851	XLOC_042851	Wnt2	6:17984194-18030694	Uninfected	Chronic	OK	2.49921	1.46282	-0.772725	-2.89608	5e-05	0.000341425	yes	0.585313	1.70849
XLOC_001388	XLOC_001388	Gpr1	1:63182613-63214577	Uninfected	Chronic	OK	0.459309	0.268959	-0.772075	-1.84944	0.0016	0.00770992	yes	0.585573	1.70773
XLOC_026721	XLOC_026721	Psd	19:46304736-46327156	Uninfected	Chronic	OK	171.437	100.39	-0.77207	-3.89538	5e-05	0.000341425	yes	0.58558	1.70771
XLOC_039616	XLOC_039616	Rxfp2	5:150018674-150082535	Uninfected	Chronic	OK	1.00453	0.58828	-0.771942	-2.51853	5e-05	0.000341425	yes	0.585627	1.70757
XLOC_038120	XLOC_038120	0	4:128806659-128809636	Uninfected	Chronic	OK	0.32362	0.189531	-0.771869	-2.20651	0.0007	0.00374768	yes	0.585659	1.70748
XLOC_017748	XLOC_017748	Gpt	15:76695732-76699674	Uninfected	Chronic	OK	8.48336	4.96947	-0.771544	-3.66211	5e-05	0.000341425	yes	0.58579	1.7071
XLOC_051555	XLOC_051555	0	8:50415154-50917768	Uninfected	Chronic	OK	0.291859	0.170992	-0.771344	-1.60874	0.0044	0.0182042	yes	0.585872	1.70686
XLOC_018651	XLOC_018651	0	15:99663895-99670710	Uninfected	Chronic	OK	1.50146	0.880046	-0.770718	-3.10802	5e-05	0.000341425	yes	0.586127	1.70612
XLOC_054876	XLOC_054876	0	9:82676338-82678859	Uninfected	Chronic	OK	0.24968	0.146417	-0.769992	-1.93	0.0033	0.0143364	yes	0.586419	1.70527
XLOC_018057	XLOC_018057	0	15:102744755-102864201	Uninfected	Chronic	OK	0.657186	0.38541	-0.769909	-2.43176	5e-05	0.000341425	yes	0.586455	1.70516
XLOC_008317	XLOC_008317	Gm11190	11:77909158-77929288	Uninfected	Chronic	OK	0.246761	0.144715	-0.769898	-2.18831	5e-05	0.000341425	yes	0.586458	1.70515
XLOC_026437	XLOC_026437	Lrrc10b	19:10455370-10457447	Uninfected	Chronic	OK	20.2326	11.8694	-0.769429	-4.58291	5e-05	0.000341425	yes	0.586647	1.7046
XLOC_017829	XLOC_017829	Csdc2	15:81936758-81950941	Uninfected	Chronic	OK	52.5897	30.8686	-0.768638	-4.32273	5e-05	0.000341425	yes	0.58697	1.70366
XLOC_024554	XLOC_024554	Adamts19	18:58836720-59053893	Uninfected	Chronic	OK	0.915685	0.537495	-0.768601	-2.61312	5e-05	0.000341425	yes	0.586987	1.70362
XLOC_018518	XLOC_018518	1810041L15Rik	15:84378979-84447097	Uninfected	Chronic	OK	12.1478	7.13416	-0.767879	-4.30295	5e-05	0.000341425	yes	0.58728	1.70277
XLOC_051247	XLOC_051247	0	8:32753438-32755543	Uninfected	Chronic	OK	0.434113	0.255159	-0.766674	-2.22267	0.00105	0.0053379	yes	0.587771	1.70134
XLOC_046402	XLOC_046402	Fosb	7:19302696-19310054	Uninfected	Chronic	OK	3.16594	1.86114	-0.766443	-3.50703	5e-05	0.000341425	yes	0.587863	1.70108
XLOC_057301	XLOC_057301	Cxx1a	X:53642487-53643763	Uninfected	Chronic	OK	23.0973	13.5792	-0.766324	-4.7222	5e-05	0.000341425	yes	0.587913	1.70093
XLOC_051900	XLOC_051900	0	8:89080848-89082570	Uninfected	Chronic	OK	0.225447	0.132567	-0.766067	-1.63226	0.01405	0.0481591	yes	0.588018	1.70063
XLOC_033847	XLOC_033847	0	3:22009273-22037591	Uninfected	Chronic	OK	0.167678	0.0986077	-0.765926	-3.14385	5e-05	0.000341425	yes	0.588078	1.70046
XLOC_040363	XLOC_040363	Rph3a	5:120940494-121043796	Uninfected	Chronic	OK	104.351	61.3671	-0.765907	-4.29814	5e-05	0.000341425	yes	0.588083	1.70044
XLOC_051609	XLOC_051609	0	8:55566580-55568034	Uninfected	Chronic	OK	0.483411	0.284299	-0.765844	-2.07359	0.00285	0.0126158	yes	0.58811	1.70036
XLOC_025636	XLOC_025636	0	18:65527744-65531039	Uninfected	Chronic	OK	0.171774	0.101027	-0.765772	-1.82023	0.0041	0.017183	yes	0.588139	1.70028
XLOC_043318	XLOC_043318	Cml2	6:85865421-85869158	Uninfected	Chronic	OK	0.268896	0.158151	-0.76575	-2.14041	0.00105	0.0053379	yes	0.588149	1.70025
XLOC_032468	XLOC_032468	Hmgcs2	3:98280408-98352124	Uninfected	Chronic	OK	8.66937	5.09916	-0.765668	-2.67559	0.0001	0.000649316	yes	0.588181	1.70016
XLOC_055877	XLOC_055877	Dcaf12l2	X:44365457-44372368	Uninfected	Chronic	OK	0.247518	0.145625	-0.765281	-1.56855	0.00755	0.0287469	yes	0.588341	1.69969
XLOC_040131	XLOC_040131	Prkg2	5:98929772-99037351	Uninfected	Chronic	OK	2.5414	1.49544	-0.765049	-3.08531	5e-05	0.000341425	yes	0.588432	1.69943
XLOC_047988	XLOC_047988	0	7:14307270-14307435	Uninfected	Chronic	OK	244.153	143.703	-0.764698	-94.5706	0.0008	0.00420759	yes	0.588578	1.69901
XLOC_016547	XLOC_016547	Slitrk6	14:110748577-110755149	Uninfected	Chronic	OK	0.688807	0.405439	-0.764615	-2.90848	5e-05	0.000341425	yes	0.58861	1.69892
XLOC_011545	XLOC_011545	0	12:20643711-20662060	Uninfected	Chronic	OK	0.230253	0.135553	-0.76436	-3.07952	5e-05	0.000341425	yes	0.588713	1.69862
XLOC_040763	XLOC_040763	0	5:7269609-7283008	Uninfected	Chronic	OK	0.401393	0.236314	-0.764307	-3.22058	5e-05	0.000341425	yes	0.588735	1.69856
XLOC_016713	XLOC_016713	0	14:17014713-17017520	Uninfected	Chronic	OK	0.193702	0.114042	-0.764278	-1.80067	0.005	0.0203006	yes	0.58875	1.69851
XLOC_024047	XLOC_024047	0	17:63522258-63529145	Uninfected	Chronic	OK	0.189499	0.111586	-0.764031	-2.34185	5e-05	0.000341425	yes	0.588847	1.69823
XLOC_051698	XLOC_051698	0	8:64710845-64714696	Uninfected	Chronic	OK	0.154944	0.0912614	-0.76367	-1.84012	0.00375	0.0159292	yes	0.588996	1.6978
XLOC_018844	XLOC_018844	0	15:25414142-25453055	Uninfected	Chronic	OK	0.667327	0.39315	-0.763315	-2.22562	0.0003	0.00175617	yes	0.589141	1.69739
XLOC_039892	XLOC_039892	Ldb2	5:44472132-44799707	Uninfected	Chronic	OK	17.5711	10.3524	-0.763245	-4.50401	5e-05	0.000341425	yes	0.589172	1.6973
XLOC_024816	XLOC_024816	0	18:25892302-25927053	Uninfected	Chronic	OK	0.325565	0.19183	-0.763116	-2.12401	0.00035	0.00201573	yes	0.589222	1.69715
XLOC_016736	XLOC_016736	0	14:17118005-17124683	Uninfected	Chronic	OK	0.274549	0.161781	-0.763024	-2.57281	5e-05	0.000341425	yes	0.589261	1.69704
XLOC_048982	XLOC_048982	0	7:121504084-121510939	Uninfected	Chronic	OK	0.137499	0.0810424	-0.76267	-2.12064	0.00035	0.00201573	yes	0.589404	1.69663
XLOC_006604	XLOC_006604	Myh3	11:67078299-67102291	Uninfected	Chronic	OK	0.455741	0.26864	-0.762541	-2.69237	5e-05	0.000341425	yes	0.589458	1.69647
XLOC_007705	XLOC_007705	Gm23514	11:25602517-26210763	Uninfected	Chronic	OK	1.3189	0.777802	-0.761863	-1.69841	0.0119	0.041927	yes	0.589735	1.69568
XLOC_046540	XLOC_046540	Cyp2s1	7:25802018-25820654	Uninfected	Chronic	OK	2.38801	1.40875	-0.761392	-3.42128	5e-05	0.000341425	yes	0.589926	1.69513
XLOC_009345	XLOC_009345	0	11:53516724-53518808	Uninfected	Chronic	OK	0.22106	0.130418	-0.761298	-1.70273	0.0096	0.0351022	yes	0.589967	1.69501
XLOC_005298	XLOC_005298	0	10:24306888-24310168	Uninfected	Chronic	OK	0.164185	0.09688	-0.761051	-1.77696	0.0056	0.0223373	yes	0.590066	1.69473
XLOC_033919	XLOC_033919	0	3:26308191-26314122	Uninfected	Chronic	OK	0.281305	0.166051	-0.760512	-2.52458	5e-05	0.000341425	yes	0.590288	1.69409
XLOC_020881	XLOC_020881	0	16:6342762-6344698	Uninfected	Chronic	OK	0.528045	0.311819	-0.759954	-2.29001	0.00035	0.00201573	yes	0.590516	1.69343
XLOC_025573	XLOC_025573	0	18:56686421-56688240	Uninfected	Chronic	OK	0.252787	0.149439	-0.758365	-1.70349	0.01135	0.0404255	yes	0.591166	1.69157
XLOC_048205	XLOC_048205	0	7:36435462-36697817	Uninfected	Chronic	OK	0.330734	0.195552	-0.758117	-1.42959	0.01335	0.0461484	yes	0.591267	1.69128
XLOC_056629	XLOC_056629	Mum1l1	X:139210041-139238335	Uninfected	Chronic	OK	1.20346	0.711573	-0.758106	-2.73909	5e-05	0.000341425	yes	0.591273	1.69127
XLOC_021516	XLOC_021516	0	16:72297931-72305383	Uninfected	Chronic	OK	0.143077	0.0846055	-0.757964	-2.20239	0.00055	0.00302737	yes	0.591328	1.69111
XLOC_041081	XLOC_041081	0	5:71659029-71665719	Uninfected	Chronic	OK	0.339796	0.201052	-0.757103	-2.69385	5e-05	0.000341425	yes	0.591684	1.69009
XLOC_051473	XLOC_051473	0	8:50070065-50077367	Uninfected	Chronic	OK	0.14308	0.0846602	-0.75707	-2.18509	0.0006	0.00327212	yes	0.591698	1.69005
XLOC_053736	XLOC_053736	Unc13c	9:73479071-73969205	Uninfected	Chronic	OK	11.2539	6.65895	-0.757057	-4.20041	5e-05	0.000341425	yes	0.591702	1.69004
XLOC_051681	XLOC_051681	0	8:58408579-58419939	Uninfected	Chronic	OK	0.284838	0.168558	-0.756895	-2.89686	5e-05	0.000341425	yes	0.591768	1.68985
XLOC_028584	XLOC_028584	Adra1d	2:131539329-131574120	Uninfected	Chronic	OK	1.97909	1.17145	-0.756542	-2.32368	0.0001	0.000649316	yes	0.591913	1.68944
XLOC_056070	XLOC_056070	Gpr50	X:71663666-71669257	Uninfected	Chronic	OK	0.810276	0.479675	-0.756357	-1.54602	0.00325	0.0141467	yes	0.59199	1.68922
XLOC_040110	XLOC_040110	Sowahb	5:93041122-93048430	Uninfected	Chronic	OK	4.15697	2.46209	-0.755647	-3.57565	5e-05	0.000341425	yes	0.59228	1.68839
XLOC_045149	XLOC_045149	0	7:35830658-35847978	Uninfected	Chronic	OK	0.283308	0.167818	-0.755472	-2.32477	5e-05	0.000341425	yes	0.592352	1.68819
XLOC_017428	XLOC_017428	0	14:120852017-120856362	Uninfected	Chronic	OK	0.172173	0.102039	-0.754742	-1.9616	0.00215	0.00996338	yes	0.592654	1.68733
XLOC_029444	XLOC_029444	Fibcd1	2:31813241-31846005	Uninfected	Chronic	OK	3.8669	2.29235	-0.754349	-3.67242	5e-05	0.000341425	yes	0.592813	1.68687
XLOC_042680	XLOC_042680	0	6:136190718-136196154	Uninfected	Chronic	OK	0.203655	0.120745	-0.754166	-1.69911	0.00785	0.0297302	yes	0.59289	1.68665
XLOC_007187	XLOC_007187	Rnd2	11:101458744-101471853	Uninfected	Chronic	OK	49.582	29.3967	-0.754163	-2.60541	5e-05	0.000341425	yes	0.592891	1.68665
XLOC_021642	XLOC_021642	0	16:75131862-75148601	Uninfected	Chronic	OK	0.200971	0.119179	-0.753853	-2.90016	5e-05	0.000341425	yes	0.593016	1.6863
XLOC_046398	XLOC_046398	Gipr	7:19154526-19170412	Uninfected	Chronic	OK	1.25407	0.743837	-0.753557	-2.54745	5e-05	0.000341425	yes	0.593138	1.68595
XLOC_033114	XLOC_033114	Bche	3:73635691-73708415	Uninfected	Chronic	OK	0.852275	0.505593	-0.753342	-2.25698	5e-05	0.000341425	yes	0.593228	1.68569
XLOC_011707	XLOC_011707	0	12:28877383-28879956	Uninfected	Chronic	OK	0.34593	0.205296	-0.752776	-2.13779	0.0012	0.00600211	yes	0.593461	1.68503
XLOC_013490	XLOC_013490	Diras2	13:52504374-52539396	Uninfected	Chronic	OK	73.1551	43.4193	-0.752621	-4.26276	5e-05	0.000341425	yes	0.593524	1.68485
XLOC_019040	XLOC_019040	0	15:52259381-52259516	Uninfected	Chronic	OK	474.325	281.536	-0.752559	-214.576	0.00715	0.0274305	yes	0.593551	1.68478
XLOC_003631	XLOC_003631	Tbata	10:61171776-61189197	Uninfected	Chronic	OK	1.2132	0.720103	-0.75254	-2.07406	5e-05	0.000341425	yes	0.593557	1.68476
XLOC_016705	XLOC_016705	0	14:16963995-16968230	Uninfected	Chronic	OK	0.178674	0.106057	-0.752485	-1.96604	0.00205	0.00956077	yes	0.593578	1.6847
XLOC_042915	XLOC_042915	Copg2	6:30723546-30896794	Uninfected	Chronic	OK	147.893	87.8135	-0.752039	-1.85114	0.00745	0.0284075	yes	0.593764	1.68417
XLOC_052893	XLOC_052893	0	9:94557163-94605065	Uninfected	Chronic	OK	0.266666	0.158347	-0.75195	-1.94735	0.00065	0.0035124	yes	0.593803	1.68406
XLOC_002301	XLOC_002301	0	1:22277909-22280921	Uninfected	Chronic	OK	0.166523	0.0988892	-0.751839	-1.71241	0.0079	0.0298979	yes	0.593847	1.68394
XLOC_019876	XLOC_019876	Gm22543	16:40287669-40307259	Uninfected	Chronic	OK	0.774804	0.460243	-0.751436	-1.35241	0.0038	0.0160915	yes	0.594012	1.68347
XLOC_014301	XLOC_014301	0	13:53992431-53996124	Uninfected	Chronic	OK	0.197886	0.117557	-0.751307	-1.96269	0.0018	0.00854748	yes	0.594064	1.68332
XLOC_006391	XLOC_006391	0	11:51897685-51909604	Uninfected	Chronic	OK	1.51603	0.900916	-0.750837	-2.55822	5e-05	0.000341425	yes	0.59426	1.68277
[truncated: 8,272 more rows]

## Sheet: ChronicvUninfected
test_id	gene_id	gene	locus	sample_1	sample_2	status	value_1	value_2	log2(fold_change)	test_stat	p_value	q_value	significant	Fold change (Chronic/Uninfected)
[truncated: 9,223 more rows]

[truncated: 1 more sheets: UninfectedvChronic]
