# Supplementary material for: Dual transcriptional profiling of mice and Toxoplasma gondii during acute and chronic infection
Source: BMC Genomics. 2014 Sep 20;15(1):806. doi: 10.1186/1471-2164-15-806 (PMC4177681; doi:10.1186/1471-2164-15-806)
Supplement: Supplementary file 4 — Additional file 4: Differential expression analysis of M. musculus genes chronic divided by acute time points generated by Cuffdiff. (XLS 17 MB) [file 12864_2014_6483_MOESM4_ESM.xls]

## Sheet: All
test_id	gene_id	gene	locus	sample_1	sample_2	status	value_1	value_2	log2(fold_change)	test_stat	p_value	q_value	significant
XLOC_000009	XLOC_000009	Oprk1	1:5588459-5606265	Acute	Chronic	OK	3.93862	2.86725	-0.458022	-1.80785	0.00235	0.0152239	yes
XLOC_000034	XLOC_000034	Prex2	1:10993464-11303682	Acute	Chronic	OK	7.02605	5.17717	-0.440551	-2.10576	0.00015	0.00136925	yes
XLOC_000035	XLOC_000035	A830018L16Rik	1:11414104-11975901	Acute	Chronic	OK	10.8906	7.99057	-0.446713	-1.65011	0.0041	0.0242723	yes
XLOC_000041	XLOC_000041	Sulf1	1:12692429-12861192	Acute	Chronic	OK	5.9709	17.9903	1.5912	7.28061	5e-05	0.000498032	yes
XLOC_000052	XLOC_000052	Rdh10	1:16105773-16133734	Acute	Chronic	OK	3.77505	4.96663	0.395771	1.5022	0.00845	0.0436143	yes
XLOC_000057	XLOC_000057	Ly96	1:16686220-16709871	Acute	Chronic	OK	1.25606	4.49722	1.84012	4.08937	5e-05	0.000498032	yes
XLOC_000058	XLOC_000058	0	1:17097988-17123405	Acute	Chronic	OK	0.869343	0.454926	-0.934294	-2.47374	5e-05	0.000498032	yes
XLOC_000059	XLOC_000059	Gdap1	1:17145361-17164271	Acute	Chronic	OK	30.2968	24.2875	-0.318951	-1.52343	0.00815	0.0423465	yes
XLOC_000060	XLOC_000060	0	1:17169314-17173107	Acute	Chronic	OK	0.223411	0.127619	-0.807864	-1.84188	0.00445	0.0258901	yes
XLOC_000063	XLOC_000063	0	1:17641274-17652670	Acute	Chronic	OK	0.192899	0.0975098	-0.984225	-2.79914	5e-05	0.000498032	yes
XLOC_000064	XLOC_000064	Crispld1	1:17676026-17778323	Acute	Chronic	OK	1.62479	0.785487	-1.04859	-2.99749	5e-05	0.000498032	yes
XLOC_000072	XLOC_000072	Efhc1	1:20951625-20991305	Acute	Chronic	OK	0.476228	0.721732	0.59981	1.50541	0.00555	0.0310412	yes
XLOC_000073	XLOC_000073	Tmem14a	1:21166480-21275679	Acute	Chronic	OK	20.1102	14.7119	-0.450942	-1.51014	0.00835	0.0431936	yes
XLOC_000095	XLOC_000095	Col9a1	1:24172933-24252684	Acute	Chronic	OK	0.224692	0.776946	1.78986	4.10036	5e-05	0.000498032	yes
XLOC_000108	XLOC_000108	Gm10307	1:31615304-31616843	Acute	Chronic	OK	2.26439	3.5436	0.646094	2.14829	0.00035	0.00293552	yes
XLOC_000112	XLOC_000112	0	1:32679701-32707725	Acute	Chronic	OK	0.866284	0.565372	-0.61564	-1.98451	0.00025	0.00216619	yes
XLOC_000123	XLOC_000123	Ptpn18	1:34459745-34474237	Acute	Chronic	OK	1.24276	7.432	2.5802	8.58354	5e-05	0.000498032	yes
XLOC_000124	XLOC_000124	0	1:34484830-34486710	Acute	Chronic	OK	0.0598871	0.723885	3.59544	3.19831	0.00015	0.00136925	yes
XLOC_000127	XLOC_000127	Amer3	1:34579223-34592054	Acute	Chronic	OK	6.96955	5.12079	-0.4447	-1.9654	0.00055	0.00436921	yes
XLOC_000133	XLOC_000133	Arid5a	1:36307732-36335013	Acute	Chronic	OK	8.54436	17.4563	1.0307	3.12795	5e-05	0.000498032	yes
XLOC_000141	XLOC_000141	Zap70	1:36761783-36783046	Acute	Chronic	OK	1.10784	7.23998	2.70824	7.37596	5e-05	0.000498032	yes
XLOC_000143	XLOC_000143	Vwa3b	1:37026595-37085336	Acute	Chronic	OK	0.147431	0.352156	1.25617	1.87159	0.0073	0.0388064	yes
XLOC_000144	XLOC_000144	Vwa3b	1:37097796-37187605	Acute	Chronic	OK	0.310206	0.556036	0.841952	1.80996	0.0046	0.026615	yes
XLOC_000149	XLOC_000149	AC119189.1	1:37865298-37871388	Acute	Chronic	OK	0.669188	0.46971	-0.51064	-1.59796	0.0087	0.044624	yes
XLOC_000160	XLOC_000160	Npas2	1:39193426-39363234	Acute	Chronic	OK	13.9617	9.95195	-0.488422	-2.06508	0.00075	0.00572012	yes
XLOC_000165	XLOC_000165	Gm15832	1:39547131-39577405	Acute	Chronic	OK	1.1069	2.09929	0.923376	2.55695	5e-05	0.000498032	yes
XLOC_000167	XLOC_000167	Map4k4	1:39900912-40125219	Acute	Chronic	OK	18.11	28.4169	0.649966	2.79739	5e-05	0.000498032	yes
XLOC_000169	XLOC_000169	Il1r1	1:40225046-40316198	Acute	Chronic	OK	1.68183	2.84191	0.756823	2.95655	5e-05	0.000498032	yes
XLOC_000170	XLOC_000170	Il1rl2	1:40324607-40372190	Acute	Chronic	OK	0.293877	0.822867	1.48545	4.45707	5e-05	0.000498032	yes
XLOC_000171	XLOC_000171	Il1rl1	1:40391269-40465415	Acute	Chronic	OK	0.133623	1.19117	3.15613	3.26743	5e-05	0.000498032	yes
XLOC_000172	XLOC_000172	Il18r1	1:40465551-40500854	Acute	Chronic	OK	0.441994	11.3777	4.68604	15.05	5e-05	0.000498032	yes
XLOC_000173	XLOC_000173	Il18rap	1:40515361-40551705	Acute	Chronic	OK	1.22133	11.1384	3.18902	9.94453	5e-05	0.000498032	yes
XLOC_000174	XLOC_000174	Slc9a4	1:40580073-40631010	Acute	Chronic	OK	0.545883	0.298804	-0.869395	-2.32804	0.0001	0.00094847	yes
XLOC_000201	XLOC_000201	Col3a1	1:45311537-45349706	Acute	Chronic	OK	0.714202	3.92052	2.45664	8.97827	5e-05	0.000498032	yes
XLOC_000223	XLOC_000223	Stat4	1:51987147-52113797	Acute	Chronic	OK	0.737036	4.19049	2.50731	7.85968	5e-05	0.000498032	yes
XLOC_000224	XLOC_000224	Stat1	1:52119437-52161865	Acute	Chronic	OK	82.1848	179.912	1.13035	5.52527	5e-05	0.000498032	yes
XLOC_000226	XLOC_000226	Tmem194b	1:52630704-52655977	Acute	Chronic	OK	2.46347	3.53045	0.519161	1.8255	0.0017	0.0115579	yes
XLOC_000230	XLOC_000230	Ormdl1	1:53297094-53310309	Acute	Chronic	OK	4.81051	6.46459	0.426367	1.67186	0.00375	0.0225609	yes
XLOC_000241	XLOC_000241	Plcl1	1:55405935-55762444	Acute	Chronic	OK	9.68193	6.63183	-0.545887	-2.06125	0.00045	0.00365512	yes
XLOC_000262	XLOC_000262	0	1:58652437-58657395	Acute	Chronic	OK	0.677187	1.10955	0.712341	2.12519	0.00045	0.00365512	yes
XLOC_000263	XLOC_000263	Cflar	1:58711248-58758884	Acute	Chronic	OK	10.5616	22.704	1.10411	3.65882	5e-05	0.000498032	yes
XLOC_000264	XLOC_000264	Casp8	1:58795373-58847503	Acute	Chronic	OK	3.84702	11.1737	1.5383	6.25429	5e-05	0.000498032	yes
XLOC_000269	XLOC_000269	Fzd7	1:59482146-59486947	Acute	Chronic	OK	1.92092	5.03067	1.38896	5.58378	5e-05	0.000498032	yes
XLOC_000282	XLOC_000282	Cyp20a1	1:60343322-60388060	Acute	Chronic	OK	5.17228	7.9299	0.616501	2.25906	0.00015	0.00136925	yes
XLOC_000286	XLOC_000286	Eif4a-ps4	1:60703917-60705656	Acute	Chronic	OK	144.942	182.399	0.331623	1.61576	0.0053	0.0299073	yes
XLOC_000287	XLOC_000287	Cd28	1:60716799-60773424	Acute	Chronic	OK	0.167779	2.7517	4.03569	10.101	5e-05	0.000498032	yes
XLOC_000292	XLOC_000292	Ctla4	1:60886999-60915832	Acute	Chronic	OK	0.291546	4.85128	4.05657	4.11392	5e-05	0.000498032	yes
XLOC_000294	XLOC_000294	Icos	1:60977414-61000320	Acute	Chronic	OK	0.536625	9.33061	4.11999	11.4404	5e-05	0.000498032	yes
XLOC_000300	XLOC_000300	Pard3b	1:61638823-62642284	Acute	Chronic	OK	0.647498	0.919394	0.505808	1.71893	0.00325	0.0200127	yes
XLOC_000302	XLOC_000302	Nrp2	1:62703082-62818695	Acute	Chronic	OK	8.07902	25.0264	1.6312	7.78994	5e-05	0.000498032	yes
XLOC_000311	XLOC_000311	Zdbf2	1:63263526-63314637	Acute	Chronic	OK	3.31482	2.37687	-0.479872	-1.97591	0.00065	0.00506296	yes
XLOC_000313	XLOC_000313	0	1:63614369-63620891	Acute	Chronic	OK	0.203289	0.0514808	-1.98142	-2.50799	0.00315	0.0194798	yes
XLOC_000317	XLOC_000317	Gm13749	1:63915650-63992687	Acute	Chronic	OK	0.134265	0.313573	1.22372	2.05325	0.0006	0.00470853	yes
XLOC_000351	XLOC_000351	Vwc2l	1:70725547-70888165	Acute	Chronic	OK	2.14008	1.52526	-0.48861	-1.83475	0.00135	0.00945124	yes
XLOC_000364	XLOC_000364	Igfbp2	1:72824502-72852474	Acute	Chronic	OK	17.2234	42.077	1.28866	5.3572	5e-05	0.000498032	yes
XLOC_000365	XLOC_000365	0	1:72936939-72953423	Acute	Chronic	OK	0.839422	1.38726	0.724767	1.91172	0.0032	0.0197448	yes
XLOC_000373	XLOC_000373	Gm216	1:74362107-74369569	Acute	Chronic	OK	0.979424	1.43876	0.554817	1.71105	0.00445	0.0258901	yes
XLOC_000374	XLOC_000374	Slc11a1	1:74369709-74386062	Acute	Chronic	OK	9.2666	60.3481	2.7032	10.1242	5e-05	0.000498032	yes
XLOC_000375	XLOC_000375	Ctdsp1	1:74391123-74397311	Acute	Chronic	OK	6.78279	10.5367	0.63547	2.76475	5e-05	0.000498032	yes
XLOC_000383	XLOC_000383	Cyp27a1	1:74713163-74738030	Acute	Chronic	OK	2.95535	4.0512	0.45502	1.65234	0.004	0.0237823	yes
XLOC_000395	XLOC_000395	Des	1:75360236-75375012	Acute	Chronic	OK	0.745529	1.69654	1.18626	2.97207	5e-05	0.000498032	yes
XLOC_000398	XLOC_000398	Asic4	1:75450435-75474343	Acute	Chronic	OK	9.49223	6.77121	-0.487333	-2.08577	0.00015	0.00136925	yes
XLOC_000400	XLOC_000400	Inha	1:75507076-75510366	Acute	Chronic	OK	16.1563	10.9769	-0.557623	-2.69948	5e-05	0.000498032	yes
XLOC_000409	XLOC_000409	0	1:77522233-77646143	Acute	Chronic	OK	1.94862	1.31969	-0.562254	-1.88398	0.00185	0.0123864	yes
XLOC_000412	XLOC_000412	Acsl3,Utp14b	1:78657819-78707810	Acute	Chronic	OK	57.9393	34.6137	-0.7432	-3.33413	5e-05	0.000498032	yes
XLOC_000422	XLOC_000422	Rhbdd1	1:82316451-82445366	Acute	Chronic	OK	3.29323	5.68278	0.787093	3.15682	5e-05	0.000498032	yes
XLOC_000426	XLOC_000426	0	1:82819565-82823935	Acute	Chronic	OK	0.193224	0.49719	1.36352	3.09018	5e-05	0.000498032	yes
XLOC_000428	XLOC_000428	Agfg1,Gm22396	1:82839445-82914323	Acute	Chronic	OK	15.8885	21.8152	0.457356	1.65871	0.0036	0.021788	yes
XLOC_000436	XLOC_000436	Gm15433	1:84954779-85342615	Acute	Chronic	OK	0.142984	0.716257	2.32463	2.63793	5e-05	0.000498032	yes
XLOC_000437	XLOC_000437	Gm15433	1:84954779-85342615	Acute	Chronic	OK	0.436538	2.50597	2.52119	2.49589	0.00045	0.00365512	yes
XLOC_000445	XLOC_000445	C130026I21Rik,Gm16026	1:84954779-85342615	Acute	Chronic	OK	0.169583	1.43294	3.07891	2.61715	0.0003	0.0025564	yes
XLOC_000450	XLOC_000450	Gm7592,Sp100,n-R5s215	1:85447262-85709998	Acute	Chronic	OK	9.19743	34.8048	1.91998	5.80849	5e-05	0.000498032	yes
XLOC_000452	XLOC_000452	Sp110	1:85447262-85709998	Acute	Chronic	OK	0.835956	4.3527	2.38041	1.86866	0.0025	0.0160382	yes
XLOC_000455	XLOC_000455	Sp140	1:85447262-85709998	Acute	Chronic	OK	0.875443	2.884	1.71999	1.42408	0.008	0.0417601	yes
XLOC_000463	XLOC_000463	2810459M11Rik	1:86045615-86064225	Acute	Chronic	OK	2.00929	5.08779	1.34035	4.70143	5e-05	0.000498032	yes
XLOC_000466	XLOC_000466	B3gnt7	1:86303220-86307303	Acute	Chronic	OK	0.368701	0.946979	1.36088	4.13011	5e-05	0.000498032	yes
XLOC_000470	XLOC_000470	Ptma	1:86526735-86530698	Acute	Chronic	OK	52.8198	69.7097	0.400279	2.26932	0.00075	0.00572012	yes
XLOC_000486	XLOC_000486	Inpp5d	1:87620311-87721750	Acute	Chronic	OK	8.47614	29.3309	1.79094	5.68263	5e-05	0.000498032	yes
XLOC_000496	XLOC_000496	Ugt1a1,Ugt1a10,Ugt1a2,Ugt1a5,Ugt1a6a,Ugt1a6b,Ugt1a7c,Ugt1a8,Ugt1a9	1:88055387-88220002	Acute	Chronic	OK	8.42854	5.68779	-0.567414	-2.20575	0.00015	0.00136925	yes
XLOC_000518	XLOC_000518	0	1:90857930-90862813	Acute	Chronic	OK	0.0553303	0.571183	3.36781	3.96682	5e-05	0.000498032	yes
XLOC_000519	XLOC_000519	Mlph	1:90915075-90951353	Acute	Chronic	OK	0.593716	0.944886	0.670368	1.87044	0.0013	0.00914124	yes
XLOC_000521	XLOC_000521	Lrrfip1	1:90998725-91128946	Acute	Chronic	OK	22.2813	27.9004	0.324448	1.48734	0.0088	0.0450229	yes
XLOC_000523	XLOC_000523	Ramp1	1:91179821-91225196	Acute	Chronic	OK	23.9842	15.0057	-0.676567	-2.98867	5e-05	0.000498032	yes
XLOC_000526	XLOC_000526	Scly	1:91297202-91321101	Acute	Chronic	OK	8.51772	12.6889	0.575027	2.3214	5e-05	0.000498032	yes
XLOC_000528	XLOC_000528	Klhl30	1:91351015-91362416	Acute	Chronic	OK	0.311568	0.468137	0.587383	1.67193	0.0075	0.0396062	yes
XLOC_000543	XLOC_000543	Gpr35	1:92962376-92989339	Acute	Chronic	OK	1.09974	5.78022	2.39396	9.1123	5e-05	0.000498032	yes
XLOC_000552	XLOC_000552	Ano7	1:93373895-93404263	Acute	Chronic	OK	0.043674	0.220051	2.33299	3.93908	5e-05	0.000498032	yes
XLOC_000554	XLOC_000554	Sept2	1:93478963-93510260	Acute	Chronic	OK	25.4163	38.0233	0.581127	2.44719	5e-05	0.000498032	yes
XLOC_000564	XLOC_000564	Neu4	1:94020328-94028326	Acute	Chronic	OK	1.95889	1.30328	-0.587889	-2.18095	0.0001	0.00094847	yes
XLOC_000566	XLOC_000566	Gm15427	1:95498583-95499187	Acute	Chronic	OK	290.159	479.838	0.725706	3.42768	5e-05	0.000498032	yes
XLOC_000590	XLOC_000590	Gm3608	1:105455944-105458901	Acute	Chronic	OK	11.0667	21.853	0.981601	4.10763	5e-05	0.000498032	yes
XLOC_000594	XLOC_000594	Tnfrsf11a	1:105780722-105850184	Acute	Chronic	OK	1.60243	2.70724	0.756559	2.96368	5e-05	0.000498032	yes
XLOC_000598	XLOC_000598	Phlpp1	1:106171751-106394453	Acute	Chronic	OK	14.8438	18.5573	0.322119	1.5349	0.0076	0.0400715	yes
XLOC_000606	XLOC_000606	SERPINB10,Serpinb10,Serpinb2	1:107511422-107549271	Acute	Chronic	OK	0.11244	0.298745	1.40976	1.5209	0.0014	0.00977201	yes
XLOC_000607	XLOC_000607	Serpinb8	1:107590005-107612832	Acute	Chronic	OK	3.58074	1.93786	-0.885793	-2.96632	5e-05	0.000498032	yes
XLOC_000611	XLOC_000611	Cdh7	1:109982289-110140513	Acute	Chronic	OK	4.95426	3.29721	-0.587423	-2.37987	5e-05	0.000498032	yes
XLOC_000621	XLOC_000621	0	1:119435777-119439649	Acute	Chronic	OK	0.291985	0.181179	-0.688474	-1.6396	0.0044	0.0256484	yes
XLOC_000630	XLOC_000630	Sctr	1:120006726-120063535	Acute	Chronic	OK	0.30012	0.894825	1.57607	3.83534	5e-05	0.000498032	yes
XLOC_000647	XLOC_000647	Mgat5	1:127204983-127679470	Acute	Chronic	OK	10.4092	14.4897	0.477166	1.56973	0.00865	0.0444201	yes
XLOC_000654	XLOC_000654	Rpl28-ps1	1:127954174-128103047	Acute	Chronic	OK	105.397	163.581	0.634171	4.12425	5e-05	0.000498032	yes
XLOC_000661	XLOC_000661	Gm16083	1:130439026-130557075	Acute	Chronic	OK	1.14668	0.729394	-0.652692	-1.82514	0.00245	0.0157574	yes
XLOC_000666	XLOC_000666	Faim3	1:130865668-130880790	Acute	Chronic	OK	0.119432	0.503342	2.07535	1.53557	0.0068	0.0366423	yes
XLOC_000667	XLOC_000667	Il10	1:131019844-131024974	Acute	Chronic	OK	0.335737	0.723801	1.10826	2.79526	5e-05	0.000498032	yes
XLOC_000669	XLOC_000669	Ikbke	1:131254342-131279606	Acute	Chronic	OK	0.53582	4.73571	3.14376	7.15693	5e-05	0.000498032	yes
XLOC_000673	XLOC_000673	Ctse	1:131638305-131675503	Acute	Chronic	OK	1.41787	9.97889	2.81515	10.1961	5e-05	0.000498032	yes
XLOC_000674	XLOC_000674	5430435G22Rik	1:131688687-131733471	Acute	Chronic	OK	0.476959	2.46886	2.37191	6.34834	5e-05	0.000498032	yes
XLOC_000676	XLOC_000676	Pm20d1	1:131797380-131821473	Acute	Chronic	OK	1.9842	3.5865	0.854019	2.21426	0.00025	0.00216619	yes
XLOC_000678	XLOC_000678	Rab7l1	1:131867223-131873415	Acute	Chronic	OK	3.33592	7.0098	1.07129	3.73564	5e-05	0.000498032	yes
XLOC_000688	XLOC_000688	Nuak2	1:132316125-132333488	Acute	Chronic	OK	2.19437	5.89811	1.42644	4.90257	5e-05	0.000498032	yes
XLOC_000695	XLOC_000695	Ppp1r15b	1:133131142-133139783	Acute	Chronic	OK	12.7034	16.0112	0.333873	1.56527	0.0061	0.0335671	yes
XLOC_000707	XLOC_000707	Chi3l1	1:134182175-134190181	Acute	Chronic	OK	14.3461	232.94	4.02123	17.9568	5e-05	0.000498032	yes
XLOC_000711	XLOC_000711	Cyb5r1	1:134405780-134411740	Acute	Chronic	OK	9.52461	14.1126	0.567246	1.95253	0.001	0.00727774	yes
XLOC_000712	XLOC_000712	Adipor1	1:134415377-134433351	Acute	Chronic	OK	23.0851	31.3217	0.440197	2.10485	0.00035	0.00293552	yes
XLOC_000722	XLOC_000722	Ptpn7	1:135108457-135146664	Acute	Chronic	OK	1.0222	4.46844	2.1281	4.03048	5e-05	0.000498032	yes
XLOC_000730	XLOC_000730	Phlda3	1:135766118-135769136	Acute	Chronic	OK	11.3114	17.4358	0.62427	1.81652	0.00165	0.0112633	yes
XLOC_000731	XLOC_000731	Tnni1	1:135781407-135811203	Acute	Chronic	OK	0.26188	0.981687	1.90636	2.86904	5e-05	0.000498032	yes
XLOC_000732	XLOC_000732	Lad1	1:135818597-135833341	Acute	Chronic	OK	0.313536	0.175547	-0.836774	-2.09134	0.0009	0.00666334	yes
XLOC_000733	XLOC_000733	Tnnt2	1:135836385-135852262	Acute	Chronic	OK	3.98766	2.81868	-0.500521	-1.62201	0.00345	0.0210606	yes
XLOC_000736	XLOC_000736	Cacna1s	1:136052749-136119822	Acute	Chronic	OK	1.05976	2.37818	1.16613	2.74774	5e-05	0.000498032	yes
XLOC_000740	XLOC_000740	0	1:136375718-136401135	Acute	Chronic	OK	0.20243	0.0982938	-1.04225	-2.05385	0.0028	0.017635	yes
XLOC_000742	XLOC_000742	Kif14	1:136466373-136531511	Acute	Chronic	OK	0.133872	0.267474	0.998545	2.83309	5e-05	0.000498032	yes
XLOC_000753	XLOC_000753	Dennd1b	1:138963435-139176174	Acute	Chronic	OK	3.30094	4.85108	0.555427	1.96522	0.00245	0.0157574	yes
XLOC_000756	XLOC_000756	Aspm	1:139454772-139494090	Acute	Chronic	OK	0.138634	0.505229	1.86566	5.38148	5e-05	0.000498032	yes
XLOC_000775	XLOC_000775	Ptgs2	1:150074872-150108152	Acute	Chronic	OK	7.69994	9.7456	0.339905	1.55097	0.0069	0.0370759	yes
XLOC_000783	XLOC_000783	Fam129a	1:151571185-151722241	Acute	Chronic	OK	1.63468	4.75677	1.54097	4.37268	5e-05	0.000498032	yes
XLOC_000787	XLOC_000787	Arpc5	1:152766541-152775597	Acute	Chronic	OK	39.5173	63.6239	0.687083	3.30375	5e-05	0.000498032	yes
XLOC_000788	XLOC_000788	Ncf2	1:152807889-152836990	Acute	Chronic	OK	1.60141	4.80693	1.58577	6.33159	5e-05	0.000498032	yes
XLOC_000789	XLOC_000789	Nmnat2	1:152955100-153119260	Acute	Chronic	OK	30.5859	23.3779	-0.387719	-1.98123	0.00085	0.00635825	yes
XLOC_000793	XLOC_000793	Rgs16	1:153740318-153745468	Acute	Chronic	OK	5.78706	8.52821	0.559411	2.3212	0.0001	0.00094847	yes
XLOC_000797	XLOC_000797	Glul	1:153849541-153916910	Acute	Chronic	OK	477.694	309.256	-0.627286	-2.83845	5e-05	0.000498032	yes
XLOC_000809	XLOC_000809	Gm2000	1:156310726-156421159	Acute	Chronic	OK	153.018	217.609	0.508035	2.67087	0.0002	0.00177188	yes
XLOC_000812	XLOC_000812	Gm15428	1:156793511-156793844	Acute	Chronic	OK	0.694318	2.34885	1.75828	5.7443	0.0003	0.0025564	yes
XLOC_000817	XLOC_000817	BC026585	1:157458579-157489060	Acute	Chronic	OK	4.81069	11.9536	1.31313	5.1919	5e-05	0.000498032	yes
XLOC_000818	XLOC_000818	Sec16b	1:157497874-157568425	Acute	Chronic	OK	0.370321	0.815015	1.13805	2.515	0.0001	0.00094847	yes
XLOC_000819	XLOC_000819	Astn1	1:158362303-158691786	Acute	Chronic	OK	54.3846	43.1832	-0.332727	-1.50798	0.00945	0.0475475	yes
XLOC_000824	XLOC_000824	4930523C07Rik	1:160044383-160078528	Acute	Chronic	OK	1.46658	4.84715	1.72468	1.59562	0.00155	0.0106815	yes
XLOC_000832	XLOC_000832	Cenpl	1:161070766-161086724	Acute	Chronic	OK	0.911578	1.63113	0.839435	2.15323	0.0004	0.00330019	yes
XLOC_000851	XLOC_000851	Sele	1:164048223-164058477	Acute	Chronic	OK	0.15482	0.970903	2.64873	6.48896	5e-05	0.000498032	yes
XLOC_000852	XLOC_000852	Sell	1:164062024-164083571	Acute	Chronic	OK	1.5054	2.56733	0.770121	2.54847	5e-05	0.000498032	yes
XLOC_000853	XLOC_000853	Selp	1:164115263-164220925	Acute	Chronic	OK	0.790842	2.14687	1.44078	2.37127	0.0018	0.0121318	yes
XLOC_000860	XLOC_000860	0	1:164681960-164774092	Acute	Chronic	OK	0.337778	0.0332004	-3.34681	-4.90295	5e-05	0.000498032	yes
XLOC_000864	XLOC_000864	Gpr161	1:165281244-165328390	Acute	Chronic	OK	2.22282	1.57282	-0.499032	-1.7399	0.00225	0.0146699	yes
XLOC_000869	XLOC_000869	Creg1	1:165763745-165775308	Acute	Chronic	OK	15.8151	42.8823	1.43908	3.75268	5e-05	0.000498032	yes
XLOC_000870	XLOC_000870	Cd247,Gm16565	1:165781074-166002678	Acute	Chronic	OK	0.970547	9.63048	3.31074	3.50678	5e-05	0.000498032	yes
XLOC_000874	XLOC_000874	0	1:166339355-166346571	Acute	Chronic	OK	0.0143982	0.286177	4.31295	4.27407	0.0026	0.0165608	yes
XLOC_000879	XLOC_000879	Tmco1	1:167308458-167333978	Acute	Chronic	OK	14.5388	18.2906	0.331197	1.51035	0.00675	0.036444	yes
XLOC_000885	XLOC_000885	Rgs5	1:169655500-169695813	Acute	Chronic	OK	25.4981	40.0374	0.650959	3.16111	5e-05	0.000498032	yes
XLOC_000886	XLOC_000886	1700084C01Rik	1:169928332-169941663	Acute	Chronic	OK	9.99337	13.6816	0.453193	1.5392	0.00685	0.0368464	yes
XLOC_000895	XLOC_000895	Fcgr4	1:170958295-171064935	Acute	Chronic	OK	1.08161	4.79824	2.14933	3.7536	5e-05	0.000498032	yes
XLOC_000896	XLOC_000896	Fcgr4	1:170958295-171064935	Acute	Chronic	OK	24.0085	63.3757	1.40038	4.41772	5e-05	0.000498032	yes
XLOC_000903	XLOC_000903	Adamts4	1:171248104-171261939	Acute	Chronic	OK	2.4783	4.37082	0.818557	3.27552	5e-05	0.000498032	yes
XLOC_000909	XLOC_000909	Pvrl4	1:171370098-171388598	Acute	Chronic	OK	1.35595	3.14515	1.21382	4.44184	5e-05	0.000498032	yes
XLOC_000910	XLOC_000910	Arhgap30	1:171388953-171410298	Acute	Chronic	OK	2.82173	14.6936	2.38053	10.4285	5e-05	0.000498032	yes
XLOC_000912	XLOC_000912	F11r	1:171437438-171464603	Acute	Chronic	OK	5.26674	13.2164	1.32735	5.04078	5e-05	0.000498032	yes
XLOC_000916	XLOC_000916	Cd48	1:171682008-171705258	Acute	Chronic	OK	3.34244	17.9647	2.42619	8.95892	5e-05	0.000498032	yes
XLOC_000918	XLOC_000918	Slamf1	1:171767121-171802069	Acute	Chronic	OK	0.328487	2.66033	3.0177	8.4913	5e-05	0.000498032	yes
XLOC_000919	XLOC_000919	Cd84	1:171839696-171890802	Acute	Chronic	OK	1.87042	22.3619	3.57961	10.5358	5e-05	0.000498032	yes
XLOC_000920	XLOC_000920	Gm10521	1:171895663-171902848	Acute	Chronic	OK	0.0512079	0.52336	3.35337	6.17101	5e-05	0.000498032	yes
XLOC_000921	XLOC_000921	Slamf6	1:171917477-171948972	Acute	Chronic	OK	0.656299	7.81997	3.57474	10.5385	5e-05	0.000498032	yes
XLOC_000928	XLOC_000928	Kcnj10	1:172341209-172374158	Acute	Chronic	OK	42.135	84.2294	0.999304	4.96418	5e-05	0.000498032	yes
XLOC_000929	XLOC_000929	Pigm	1:172376530-172384099	Acute	Chronic	OK	2.47328	3.26572	0.400979	1.79595	0.00175	0.0118474	yes
XLOC_000930	XLOC_000930	Slamf9	1:172458573-172478575	Acute	Chronic	OK	0.761645	4.88566	2.68136	7.80693	5e-05	0.000498032	yes
XLOC_000932	XLOC_000932	Tagln2	1:172500046-172507382	Acute	Chronic	OK	18.9875	48.7134	1.35927	6.05946	5e-05	0.000498032	yes
XLOC_000942	XLOC_000942	Pydc4	1:173468508-173599274	Acute	Chronic	OK	0.162883	1.74422	3.42067	3.20034	0.00095	0.00697064	yes
XLOC_000943	XLOC_000943	Pyhin1	1:173630641-173648048	Acute	Chronic	OK	1.42217	7.41301	2.38197	8.94671	5e-05	0.000498032	yes
XLOC_000944	XLOC_000944	Pydc3	1:173673674-173698500	Acute	Chronic	OK	0.283209	3.26465	3.52699	9.82621	5e-05	0.000498032	yes
XLOC_000945	XLOC_000945	0	1:173701150-173706193	Acute	Chronic	OK	0.0724902	0.485094	2.74241	4.12298	0.00035	0.00293552	yes
XLOC_000948	XLOC_000948	Ifi203	1:173723429-173942672	Acute	Chronic	OK	1.31865	8.68218	2.719	2.92994	5e-05	0.000498032	yes
XLOC_000969	XLOC_000969	Exo1	1:175880777-175911487	Acute	Chronic	OK	0.121826	0.239183	0.97329	2.48858	5e-05	0.000498032	yes
XLOC_000987	XLOC_000987	Kif26b	1:178528929-178939333	Acute	Chronic	OK	1.88844	1.29706	-0.541954	-2.38631	0.00015	0.00136925	yes
XLOC_000991	XLOC_000991	Sccpdh	1:179667737-179687189	Acute	Chronic	OK	23.0756	33.2144	0.525442	2.37322	5e-05	0.000498032	yes
XLOC_000995	XLOC_000995	Itpkb	1:180326969-180424802	Acute	Chronic	OK	9.12494	13.6924	0.585493	2.62191	5e-05	0.000498032	yes
XLOC_001006	XLOC_001006	Tmem63a	1:180942343-180975112	Acute	Chronic	OK	10.4297	16.4585	0.658141	2.29249	0.0003	0.0025564	yes
XLOC_001012	XLOC_001012	0	1:181638143-181641658	Acute	Chronic	OK	0.0555756	0.175029	1.65507	3.12178	5e-05	0.000498032	yes
XLOC_001016	XLOC_001016	Lbr	1:181785097-181842401	Acute	Chronic	OK	1.38064	0.512183	-1.43061	-2.33103	0.00025	0.00216619	yes
XLOC_001021	XLOC_001021	Capn2	1:182467250-182520753	Acute	Chronic	OK	1.95502	1.02734	-0.928272	-1.8009	0.00335	0.0204996	yes
XLOC_001024	XLOC_001024	Tlr5	1:182954787-182976044	Acute	Chronic	OK	0.132104	0.243976	0.88507	1.90403	0.00075	0.00572012	yes
XLOC_001039	XLOC_001039	0	1:185484778-185574847	Acute	Chronic	OK	0.338197	0.688447	1.02548	1.86589	0.00125	0.00883671	yes
XLOC_001059	XLOC_001059	Batf3	1:191092900-191114512	Acute	Chronic	OK	1.28865	3.42586	1.41061	2.49908	0.0001	0.00094847	yes
XLOC_001068	XLOC_001068	Nek2	1:191821190-191833050	Acute	Chronic	OK	0.574143	1.15544	1.00896	2.74981	5e-05	0.000498032	yes
XLOC_001084	XLOC_001084	Plxna2	1:194619828-194816869	Acute	Chronic	OK	18.5614	13.3659	-0.473743	-2.26534	5e-05	0.000498032	yes
XLOC_001088	XLOC_001088	Mir29b-2,Mir29c,mmu-mir-29b-2	1:194938820-195131656	Acute	Chronic	OK	24.8601	12.1926	-1.02783	-2.74938	5e-05	0.000498032	yes
XLOC_001137	XLOC_001137	Tram1	1:13564701-13589864	Acute	Chronic	OK	12.7488	21.137	0.729406	3.37071	5e-05	0.000498032	yes
XLOC_001138	XLOC_001138	Lactb2	1:13615524-13660648	Acute	Chronic	OK	4.22858	5.81689	0.460076	1.5026	0.00945	0.0475475	yes
XLOC_001158	XLOC_001158	Jph1	1:16994887-17097905	Acute	Chronic	OK	4.43716	3.16941	-0.485423	-2.04442	0.0007	0.00539706	yes
XLOC_001159	XLOC_001159	Pi15	1:17601900-17641090	Acute	Chronic	OK	0.347398	0.15293	-1.18372	-2.75753	5e-05	0.000498032	yes
XLOC_001161	XLOC_001161	0	1:17981628-18059725	Acute	Chronic	OK	1.34366	0.676305	-0.99042	-2.24606	0.00075	0.00572012	yes
XLOC_001175	XLOC_001175	Mcm3	1:20802936-20820278	Acute	Chronic	OK	1.63575	5.24577	1.6812	6.40873	5e-05	0.000498032	yes
XLOC_001179	XLOC_001179	Tram2	1:20996092-21079524	Acute	Chronic	OK	1.00529	2.9566	1.55633	6.2109	5e-05	0.000498032	yes
XLOC_001185	XLOC_001185	Rims1	1:22282116-22806021	Acute	Chronic	OK	32.5742	25.4739	-0.354712	-1.56769	0.00785	0.0411397	yes
XLOC_001188	XLOC_001188	0	1:23256647-23271928	Acute	Chronic	OK	0.220961	0.134841	-0.712537	-2.30623	5e-05	0.000498032	yes
XLOC_001189	XLOC_001189	Ogfrl1	1:23366423-23383175	Acute	Chronic	OK	27.1341	21.4844	-0.33682	-1.63633	0.00375	0.0225609	yes
XLOC_001232	XLOC_001232	Bend6	1:33852051-33907827	Acute	Chronic	OK	44.4505	35.637	-0.318824	-1.48412	0.008	0.0417601	yes
XLOC_001242	XLOC_001242	Uggt1	1:36135048-36244325	Acute	Chronic	OK	12.2396	17.8725	0.546182	2.00901	0.001	0.00727774	yes
XLOC_001243	XLOC_001243	Neurl3	1:36264596-36274667	Acute	Chronic	OK	5.48645	17.7218	1.69158	7.35514	5e-05	0.000498032	yes
XLOC_001247	XLOC_001247	Sema4c	1:36548641-36558349	Acute	Chronic	OK	5.03445	7.11074	0.498164	1.99115	0.0008	0.00603627	yes
XLOC_001248	XLOC_001248	Fam178b	1:36558358-36683183	Acute	Chronic	OK	0.159088	0.551604	1.79381	2.45212	5e-05	0.000498032	yes
XLOC_001251	XLOC_001251	RP23-247A1.2	1:36761783-36783046	Acute	Chronic	OK	0.118215	0.533109	2.17302	1.83626	0.0037	0.0223087	yes
XLOC_001252	XLOC_001252	Zap70	1:36761783-36783046	Acute	Chronic	OK	0.101218	0.665052	2.716	4.24841	5e-05	0.000498032	yes
XLOC_001253	XLOC_001253	Zap70	1:36761783-36783046	Acute	Chronic	OK	0.15591	0.977999	2.64912	3.30065	5e-05	0.000498032	yes
XLOC_001260	XLOC_001260	Coa5,Mgat4a	1:37416817-37541027	Acute	Chronic	OK	34.4331	46.3546	0.428916	1.9057	0.0018	0.0121318	yes
XLOC_001262	XLOC_001262	2010300C02Rik	1:37611670-37720271	Acute	Chronic	OK	71.7628	46.5615	-0.6241	-2.60945	5e-05	0.000498032	yes
XLOC_001270	XLOC_001270	Lonrf2	1:38793668-38836090	Acute	Chronic	OK	29.0025	23.5839	-0.298375	-1.46847	0.0094	0.0473665	yes
XLOC_001271	XLOC_001271	Chst10	1:38863867-38898160	Acute	Chronic	OK	21.5071	17.1553	-0.326157	-1.50408	0.00875	0.0448275	yes
XLOC_001274	XLOC_001274	Gm15832,Rnf149,Snord89	1:39547131-39577405	Acute	Chronic	OK	10.8131	32.6452	1.59409	6.14806	5e-05	0.000498032	yes
XLOC_001282	XLOC_001282	2610017I09Rik	1:42590770-42694825	Acute	Chronic	OK	47.5426	28.434	-0.741604	-4.37414	5e-05	0.000498032	yes
XLOC_001296	XLOC_001296	Col5a2	1:45374320-45503282	Acute	Chronic	OK	2.28933	2.99558	0.38791	1.49197	0.0083	0.0429789	yes
XLOC_001299	XLOC_001299	Slc40a1	1:45908069-45925594	Acute	Chronic	OK	1.91495	2.57485	0.427183	1.70727	0.0053	0.0299073	yes
XLOC_001310	XLOC_001310	Nabp1	1:51464839-51478846	Acute	Chronic	OK	3.6826	8.37306	1.18503	4.67238	5e-05	0.000498032	yes
XLOC_001317	XLOC_001317	Nab1	1:52457293-52500679	Acute	Chronic	OK	8.8562	15.2475	0.783816	3.29223	5e-05	0.000498032	yes
XLOC_001318	XLOC_001318	RP24-150D18.2	1:52500732-52504229	Acute	Chronic	OK	0.110761	0.185087	0.740758	1.36541	0.0091	0.0461998	yes
XLOC_001324	XLOC_001324	Asnsd1	1:53310382-53352752	Acute	Chronic	OK	9.33135	14.218	0.607563	1.90023	0.00315	0.0194798	yes
XLOC_001327	XLOC_001327	Stk17b	1:53755505-53785224	Acute	Chronic	OK	2.71215	12.9906	2.25996	9.44627	5e-05	0.000498032	yes
XLOC_001334	XLOC_001334	Pgap1	1:54472999-54557684	Acute	Chronic	OK	6.63508	4.85099	-0.451835	-2.11274	0.00025	0.00216619	yes
XLOC_001335	XLOC_001335	Ankrd44	1:54645339-54926387	Acute	Chronic	OK	3.60996	9.16677	1.34443	5.04933	5e-05	0.000498032	yes
XLOC_001346	XLOC_001346	0	1:57200770-57209246	Acute	Chronic	OK	0.170772	0.0684483	-1.31898	-2.25305	0.0005	0.00401613	yes
XLOC_001358	XLOC_001358	Fam126b	1:58505147-58586323	Acute	Chronic	OK	15.0896	10.9888	-0.457525	-1.67273	0.00935	0.0471537	yes
XLOC_001370	XLOC_001370	Ica1l	1:59989069-60043128	Acute	Chronic	OK	10.0617	7.05799	-0.51155	-2.28172	5e-05	0.000498032	yes
XLOC_001388	XLOC_001388	Gpr1	1:63182613-63214577	Acute	Chronic	OK	0.461297	0.265134	-0.798973	-1.7627	0.00375	0.0225609	yes
XLOC_001404	XLOC_001404	Fzd5	1:64730559-64737750	Acute	Chronic	OK	0.554027	0.786889	0.506205	1.76562	0.0027	0.0170902	yes
XLOC_001406	XLOC_001406	Rpl10a-ps1	1:64993923-64994631	Acute	Chronic	OK	176.971	259.607	0.55282	2.65619	5e-05	0.000498032	yes
XLOC_001414	XLOC_001414	Idh1	1:65158615-65186479	Acute	Chronic	OK	16.6202	26.2804	0.661051	3.04907	5e-05	0.000498032	yes
XLOC_001429	XLOC_001429	Ikzf2	1:69529453-69687312	Acute	Chronic	OK	0.927397	1.21564	0.390455	1.55108	0.00795	0.0415562	yes
XLOC_001432	XLOC_001432	Bard1	1:71027497-71103146	Acute	Chronic	OK	0.353601	0.699061	0.983297	3.09468	5e-05	0.000498032	yes
XLOC_001435	XLOC_001435	Fn1	1:71585411-71662843	Acute	Chronic	OK	19.72	44.4285	1.17183	5.90403	5e-05	0.000498032	yes
XLOC_001436	XLOC_001436	Mreg	1:72159232-72212307	Acute	Chronic	OK	2.14184	3.14065	0.552211	1.98382	0.00055	0.00436921	yes
XLOC_001463	XLOC_001463	Ccdc108	1:74902069-74935849	Acute	Chronic	OK	3.08261	1.85104	-0.735816	-2.8484	5e-05	0.000498032	yes
XLOC_001468	XLOC_001468	Atg9a	1:75180865-75191923	Acute	Chronic	OK	36.1172	26.6765	-0.437117	-2.23997	0.0002	0.00177188	yes
XLOC_001470	XLOC_001470	Tuba4a	1:75210837-75219253	Acute	Chronic	OK	137.607	182.865	0.410224	1.89353	0.0008	0.00603627	yes
XLOC_001484	XLOC_001484	BC035947	1:78497030-78538173	Acute	Chronic	OK	0.44619	0.268606	-0.732165	-1.96316	0.0019	0.0126681	yes
XLOC_001491	XLOC_001491	Gm5529	1:79922535-79923497	Acute	Chronic	OK	5.5676	8.47371	0.60594	1.66394	0.0065	0.0354408	yes
XLOC_001492	XLOC_001492	Fam124b	1:80195048-80218473	Acute	Chronic	OK	0.101244	0.347381	1.77868	3.02129	5e-05	0.000498032	yes
XLOC_001498	XLOC_001498	Dock10	1:80500986-80758899	Acute	Chronic	OK	9.20571	11.9424	0.375492	1.85008	0.00135	0.00945124	yes
XLOC_001499	XLOC_001499	Gm5530	1:81741984-81742969	Acute	Chronic	OK	0.35191	0.731268	1.05519	2.59021	0.00055	0.00436921	yes
XLOC_001515	XLOC_001515	A530032D15Rik	1:84954779-85342615	Acute	Chronic	OK	0.0772622	0.706411	3.19267	1.60335	0.00345	0.0210606	yes
XLOC_001523	XLOC_001523	Sp110	1:85447262-85709998	Acute	Chronic	OK	3.11874	11.5522	1.88914	3.5342	5e-05	0.000498032	yes
XLOC_001526	XLOC_001526	A630001G21Rik	1:85717082-85778643	Acute	Chronic	OK	0.976036	2.72675	1.48217	4.30778	5e-05	0.000498032	yes
XLOC_001528	XLOC_001528	Gpr55	1:85928482-85973509	Acute	Chronic	OK	0.402505	0.809351	1.00776	1.87778	0.00155	0.0106815	yes
XLOC_001538	XLOC_001538	Nppc	1:86666292-86670573	Acute	Chronic	OK	3.62283	1.85827	-0.963159	-3.63268	5e-05	0.000498032	yes
XLOC_001540	XLOC_001540	Gm6136	1:86703803-87055111	Acute	Chronic	OK	64.3967	94.1772	0.548391	2.44578	0.00095	0.00697064	yes
XLOC_001563	XLOC_001563	Glrp1	1:88499756-88509906	Acute	Chronic	OK	0.130607	0.575176	2.13877	3.45396	5e-05	0.000498032	yes
XLOC_001564	XLOC_001564	Arl4c	1:88673124-88702221	Acute	Chronic	OK	9.77085	17.6761	0.855248	4.01481	5e-05	0.000498032	yes
XLOC_001569	XLOC_001569	Rab17	1:90958132-90969661	Acute	Chronic	OK	0.0459872	0.195019	2.08431	0.970682	0.00355	0.0215369	yes
XLOC_001573	XLOC_001573	0	1:91403050-91406134	Acute	Chronic	OK	1.4631	2.11327	0.530448	1.98026	0.0013	0.00914124	yes
XLOC_001575	XLOC_001575	Per2	1:91415869-91459330	Acute	Chronic	OK	8.05927	4.02787	-1.00063	-4.18008	5e-05	0.000498032	yes
XLOC_001585	XLOC_001585	0	1:92713607-92730698	Acute	Chronic	OK	0.248218	0.134308	-0.886065	-1.59083	0.0072	0.0383823	yes
XLOC_001594	XLOC_001594	Hdlbp	1:93405939-93478808	Acute	Chronic	OK	31.8735	39.7518	0.318665	1.59637	0.00715	0.0381761	yes
XLOC_001601	XLOC_001601	Pdcd1	1:94038306-94052553	Acute	Chronic	OK	0.257011	2.03227	2.98319	8.38825	5e-05	0.000498032	yes
XLOC_001620	XLOC_001620	0	1:101884062-101902864	Acute	Chronic	OK	0.0701153	0.379426	2.43602	7.54869	5e-05	0.000498032	yes
XLOC_001629	XLOC_001629	Pign	1:105513479-105663729	Acute	Chronic	OK	3.45298	4.90704	0.50701	2.22362	0.00015	0.00136925	yes
XLOC_001646	XLOC_001646	Cdh19	1:110884000-110977712	Acute	Chronic	OK	6.66627	3.17997	-1.06787	-4.01107	5e-05	0.000498032	yes
XLOC_001649	XLOC_001649	0	1:112377228-112402112	Acute	Chronic	OK	0.872181	0.610736	-0.514079	-1.68871	0.0047	0.0271006	yes
XLOC_001650	XLOC_001650	0	1:112402454-112417109	Acute	Chronic	OK	0.524228	0.331641	-0.660573	-1.53096	0.00915	0.0463606	yes
XLOC_001666	XLOC_001666	Ralb	1:119470304-119506612	Acute	Chronic	OK	10.4822	15.4909	0.563486	2.33624	5e-05	0.000498032	yes
XLOC_001672	XLOC_001672	Tmem37	1:120067376-120084028	Acute	Chronic	OK	1.40762	3.85559	1.4537	4.30537	5e-05	0.000498032	yes
XLOC_001673	XLOC_001673	Dbi	1:120113279-120121078	Acute	Chronic	OK	180.59	354.164	0.971697	4.58155	5e-05	0.000498032	yes
XLOC_001674	XLOC_001674	Steap3	1:120190756-120272705	Acute	Chronic	OK	1.7849	5.03815	1.49705	5.56896	5e-05	0.000498032	yes
XLOC_001676	XLOC_001676	Marco	1:120474537-120505168	Acute	Chronic	OK	1.05973	4.44012	2.0669	6.97188	5e-05	0.000498032	yes
XLOC_001690	XLOC_001690	Nckap5	1:125913592-126830799	Acute	Chronic	OK	0.756679	1.57137	1.05427	2.08225	0.00015	0.00136925	yes
XLOC_001700	XLOC_001700	Mcm6	1:128331588-128359667	Acute	Chronic	OK	3.94604	9.62095	1.28577	5.41787	5e-05	0.000498032	yes
XLOC_001701	XLOC_001701	Dars	1:128363707-128417416	Acute	Chronic	OK	17.3708	21.7738	0.32593	1.49491	0.0088	0.0450229	yes
XLOC_001703	XLOC_001703	Cxcr4	1:128588198-128592310	Acute	Chronic	OK	1.38338	15.7105	3.50546	10.9629	5e-05	0.000498032	yes
XLOC_001723	XLOC_001723	Mapkapk2	1:131053701-131097543	Acute	Chronic	OK	13.5875	31.8815	1.23044	5.75076	5e-05	0.000498032	yes
XLOC_001726	XLOC_001726	Dyrk3	1:131127521-131138301	Acute	Chronic	OK	3.31597	2.33389	-0.506697	-1.80296	0.00195	0.0129559	yes
XLOC_001727	XLOC_001727	Rassf5	1:131153180-131245258	Acute	Chronic	OK	7.73974	15.0424	0.958681	3.35276	5e-05	0.000498032	yes
XLOC_001728	XLOC_001728	Ikbke	1:131254342-131279606	Acute	Chronic	OK	3.04958	25.2049	3.04702	9.49152	5e-05	0.000498032	yes
XLOC_001732	XLOC_001732	5430435G22Rik	1:131688687-131733471	Acute	Chronic	OK	0.0972099	0.591968	2.60634	2.42874	0.00065	0.00506296	yes
XLOC_001749	XLOC_001749	Lax1	1:133679028-133690709	Acute	Chronic	OK	0.431034	7.62334	4.14455	13.3457	5e-05	0.000498032	yes
XLOC_001753	XLOC_001753	Prelp	1:133897148-133921414	Acute	Chronic	OK	9.5388	6.28005	-0.603032	-2.27228	5e-05	0.000498032	yes
XLOC_001778	XLOC_001778	Mroh3	1:136181463-136207934	Acute	Chronic	OK	0.172182	0.706357	2.03646	2.50872	5e-05	0.000498032	yes
XLOC_001779	XLOC_001779	5730559C18Rik	1:136213509-136241270	Acute	Chronic	OK	0.744273	1.11391	0.581722	1.54888	0.0036	0.021788	yes
XLOC_001792	XLOC_001792	Ptprc	1:138062860-138175706	Acute	Chronic	OK	7.98805	56.3003	2.81723	11.8116	5e-05	0.000498032	yes
XLOC_001793	XLOC_001793	Nek7	1:138483827-138619760	Acute	Chronic	OK	13.7479	17.3673	0.337166	1.54138	0.00755	0.0398425	yes
XLOC_001794	XLOC_001794	Lhx9	1:138825105-138848576	Acute	Chronic	OK	0.696783	0.347221	-1.00485	-1.89485	0.0001	0.00094847	yes
XLOC_001814	XLOC_001814	Rgs1	1:144243971-144249242	Acute	Chronic	OK	0.750757	8.0116	3.41567	10.5314	5e-05	0.000498032	yes
XLOC_001816	XLOC_001816	Rgs18	1:144752682-144775435	Acute	Chronic	OK	0.103242	0.199369	0.949415	1.59722	0.0048	0.0275934	yes
XLOC_001828	XLOC_001828	Pla2g4a	1:149829617-149961290	Acute	Chronic	OK	2.75357	6.61173	1.26372	4.25364	5e-05	0.000498032	yes
XLOC_001830	XLOC_001830	RP24-160J12.1	1:150159042-150164948	Acute	Chronic	OK	0.0544404	0.276201	2.34297	3.64952	5e-05	0.000498032	yes
XLOC_001831	XLOC_001831	Gm15453	1:150264924-150266056	Acute	Chronic	OK	9.85309	16.3562	0.731185	3.52889	5e-05	0.000498032	yes
XLOC_001837	XLOC_001837	0	1:151240076-151250953	Acute	Chronic	OK	1.1072	5.77788	2.38363	8.99238	5e-05	0.000498032	yes
XLOC_001856	XLOC_001856	Lamc1	1:153218921-153332786	Acute	Chronic	OK	8.75634	12.5303	0.517016	2.32947	0.0001	0.00094847	yes
XLOC_001857	XLOC_001857	E330020D12Rik	1:153404646-153408935	Acute	Chronic	OK	0.0872502	0.18123	1.05459	1.61577	0.00905	0.0459998	yes
XLOC_001859	XLOC_001859	Npl	1:153502771-153549730	Acute	Chronic	OK	2.25221	4.03816	0.842353	2.81766	5e-05	0.000498032	yes
XLOC_001862	XLOC_001862	Rgsl1	1:153775096-153847330	Acute	Chronic	OK	1.96426	1.02273	-0.941562	-2.77607	5e-05	0.000498032	yes
XLOC_001871	XLOC_001871	Cacna1e	1:154390379-154884363	Acute	Chronic	OK	32.9363	24.6946	-0.415482	-1.92663	0.00085	0.00635825	yes
XLOC_001874	XLOC_001874	Ier5	1:155096366-155099636	Acute	Chronic	OK	10.2811	13.3075	0.372244	1.81172	0.00295	0.0184193	yes
XLOC_001875	XLOC_001875	Mr1	1:155127271-155146904	Acute	Chronic	OK	2.89385	5.95342	1.04073	4.12033	5e-05	0.000498032	yes
XLOC_001882	XLOC_001882	Tor1aip1	1:156004469-156068861	Acute	Chronic	OK	16.7816	31.3228	0.900336	2.42221	5e-05	0.000498032	yes
XLOC_001884	XLOC_001884	Tdrd5	1:156251447-156303664	Acute	Chronic	OK	0.462089	0.28531	-0.695642	-1.76082	0.00075	0.00572012	yes
XLOC_001886	XLOC_001886	Soat1	1:156427469-156474328	Acute	Chronic	OK	6.65786	15.3987	1.20968	5.66589	5e-05	0.000498032	yes
XLOC_001888	XLOC_001888	Tor3a	1:156653616-156674356	Acute	Chronic	OK	10.7742	27.7989	1.36745	6.0506	5e-05	0.000498032	yes
XLOC_001895	XLOC_001895	Fam5b	1:158245270-158356260	Acute	Chronic	OK	26.6395	20.2712	-0.394133	-1.88136	0.0012	0.00853489	yes
XLOC_001911	XLOC_001911	Prdx6	1:161240111-161251219	Acute	Chronic	OK	85.858	182.301	1.0863	4.55886	5e-05	0.000498032	yes
XLOC_001913	XLOC_001913	Gm15429	1:161725535-161727685	Acute	Chronic	OK	16.3228	24.0806	0.560983	1.93774	0.00115	0.00822551	yes
XLOC_001914	XLOC_001914	0	1:161767773-161778352	Acute	Chronic	OK	0.0544519	0.346504	2.66982	4.09781	5e-05	0.000498032	yes
XLOC_001915	XLOC_001915	Fasl	1:161780464-161788495	Acute	Chronic	OK	0.421907	3.74872	3.1514	9.05819	5e-05	0.000498032	yes
XLOC_001922	XLOC_001922	0	1:162604797-162620243	Acute	Chronic	OK	0.12617	0.200929	0.671313	2.15554	0.0003	0.0025564	yes
XLOC_001932	XLOC_001932	Prrx1	1:163245023-163314023	Acute	Chronic	OK	1.29783	3.2611	1.32926	5.06022	5e-05	0.000498032	yes
XLOC_001935	XLOC_001935	Mettl11b	1:163700441-163725411	Acute	Chronic	OK	0.595704	0.198877	-1.58272	-3.24876	5e-05	0.000498032	yes
XLOC_001946	XLOC_001946	Xcl1	1:164931643-164935527	Acute	Chronic	OK	0.357177	1.96629	2.46076	6.2746	5e-05	0.000498032	yes
XLOC_001953	XLOC_001953	Adcy10	1:165485182-165576995	Acute	Chronic	OK	0.241251	0.158498	-0.606075	-1.65786	0.00505	0.0287422	yes
XLOC_001956	XLOC_001956	Rcsd1	1:165648890-165709315	Acute	Chronic	OK	2.63848	5.9019	1.16147	4.35767	5e-05	0.000498032	yes
XLOC_001961	XLOC_001961	0	1:166044548-166047393	Acute	Chronic	OK	0.0550932	0.220891	2.00339	3.5935	5e-05	0.000498032	yes
XLOC_001974	XLOC_001974	AC119212.1	1:166974023-167000841	Acute	Chronic	OK	6.14706	4.45689	-0.46386	-1.69346	0.0039	0.023288	yes
XLOC_001981	XLOC_001981	Nuf2	1:169497933-169531464	Acute	Chronic	OK	1.08658	2.03425	0.904705	2.92612	5e-05	0.000498032	yes
XLOC_001986	XLOC_001986	Ddr2	1:169969408-170111302	Acute	Chronic	OK	2.34303	4.31821	0.882055	3.92043	5e-05	0.000498032	yes
XLOC_001995	XLOC_001995	Fcrlb	1:170904689-170914276	Acute	Chronic	OK	0.425995	1.06827	1.32637	2.69175	5e-05	0.000498032	yes
XLOC_001996	XLOC_001996	Fcrla	1:170917575-170927583	Acute	Chronic	OK	0.0334893	0.796469	4.57185	1.08527	0.0004	0.00330019	yes
XLOC_001998	XLOC_001998	Fcgr2b	1:170958295-171064935	Acute	Chronic	OK	13.1678	49.0366	1.89685	4.82396	5e-05	0.000498032	yes
XLOC_001999	XLOC_001999	Fcgr3	1:170958295-171064935	Acute	Chronic	OK	22.978	55.4234	1.27024	3.31038	5e-05	0.000498032	yes
XLOC_002001	XLOC_002001	Pcp4l1	1:171173261-171196268	Acute	Chronic	OK	110.93	85.4914	-0.375797	-1.71377	0.0024	0.0154916	yes
XLOC_002003	XLOC_002003	Fcer1g	1:171229571-171234365	Acute	Chronic	OK	31.4561	149.371	2.24748	9.7348	5e-05	0.000498032	yes
XLOC_002015	XLOC_002015	Ly9	1:171556267-171609236	Acute	Chronic	OK	1.60194	13.791	3.10583	11.7439	5e-05	0.000498032	yes
XLOC_002016	XLOC_002016	Slamf7	1:171630809-171649186	Acute	Chronic	OK	1.04742	10.9586	3.38714	7.75733	5e-05	0.000498032	yes
XLOC_002020	XLOC_002020	Nhlh1	1:172052291-172057573	Acute	Chronic	OK	0.276725	0.0710786	-1.96096	-3.35278	5e-05	0.000498032	yes
XLOC_002024	XLOC_002024	Casq1	1:172208740-172219868	Acute	Chronic	OK	1.31626	0.526491	-1.32196	-2.59099	0.0001	0.00094847	yes
XLOC_002029	XLOC_002029	Slamf8	1:172581376-172590568	Acute	Chronic	OK	3.40686	14.6525	2.10463	8.38621	5e-05	0.000498032	yes
XLOC_002030	XLOC_002030	Fcrl6	1:172595590-172602848	Acute	Chronic	OK	0.0707251	0.599521	3.08351	5.91069	5e-05	0.000498032	yes
XLOC_002042	XLOC_002042	Gm4955	1:173468508-173599274	Acute	Chronic	OK	0.378273	1.78393	2.23756	3.55327	5e-05	0.000498032	yes
XLOC_002043	XLOC_002043	BC094916	1:173468508-173599274	Acute	Chronic	OK	0.404393	4.06603	3.32979	8.0288	5e-05	0.000498032	yes
XLOC_002044	XLOC_002044	Pydc4	1:173468508-173599274	Acute	Chronic	OK	0.0604506	0.39228	2.69805	1.87554	0.001	0.00727774	yes
XLOC_002045	XLOC_002045	AI607873,Ifi204,Mnda	1:173723429-173942672	Acute	Chronic	OK	7.15851	21.3954	1.57957	5.887	5e-05	0.000498032	yes
XLOC_002047	XLOC_002047	Ifi203,Mndal	1:173723429-173942672	Acute	Chronic	OK	1.2709	6.03523	2.24756	3.99235	5e-05	0.000498032	yes
XLOC_002048	XLOC_002048	Ifi202b	1:173962568-174004482	Acute	Chronic	OK	15.8419	56.4597	1.83347	9.34649	5e-05	0.000498032	yes
XLOC_002049	XLOC_002049	Ifi205	1:174011997-174031755	Acute	Chronic	OK	0.416959	1.55213	1.89627	5.6194	5e-05	0.000498032	yes
XLOC_002079	XLOC_002079	Psen2	1:180226732-180263438	Acute	Chronic	OK	11.4529	15.148	0.403416	1.65425	0.00335	0.0204996	yes
XLOC_002081	XLOC_002081	6330403A02Rik	1:180432382-180483504	Acute	Chronic	OK	35.0646	22.6317	-0.524135	-2.87764	0.0001	0.00094847	yes
XLOC_002087	XLOC_002087	Ephx1	1:180976154-181020904	Acute	Chronic	OK	14.3189	18.2448	0.349565	1.5282	0.00755	0.0398425	yes
XLOC_002088	XLOC_002088	9130409I23Rik	1:181046998-181061438	Acute	Chronic	OK	0.507516	0.249868	-1.02229	-2.34275	0.0005	0.00401613	yes
XLOC_002093	XLOC_002093	0	1:181235174-181236966	Acute	Chronic	OK	0.512745	0.322469	-0.669081	-1.74453	0.00805	0.0419202	yes
XLOC_002094	XLOC_002094	Rpl35a-ps2	1:181241944-181242367	Acute	Chronic	OK	9.99879	16.9214	0.75902	4.52589	5e-05	0.000498032	yes
XLOC_002095	XLOC_002095	0	1:181281937-181284126	Acute	Chronic	OK	0.504027	0.78282	0.635179	1.92331	0.00285	0.0179017	yes
XLOC_002119	XLOC_002119	Hlx	1:184727139-184732619	Acute	Chronic	OK	0.507108	1.5857	1.64475	4.77747	5e-05	0.000498032	yes
XLOC_002143	XLOC_002143	Cenpf	1:189640598-189688086	Acute	Chronic	OK	0.235057	1.05536	2.16665	3.85968	5e-05	0.000498032	yes
XLOC_002153	XLOC_002153	Batf3	1:191092900-191114512	Acute	Chronic	OK	0.233891	0.667818	1.51362	3.57979	5e-05	0.000498032	yes
XLOC_002155	XLOC_002155	Atf3	1:191170277-191183340	Acute	Chronic	OK	3.04469	7.76997	1.35162	4.77068	5e-05	0.000498032	yes
XLOC_002161	XLOC_002161	Dtl	1:191536653-191575534	Acute	Chronic	OK	1.51278	2.3543	0.638096	2.42609	5e-05	0.000498032	yes
XLOC_002177	XLOC_002177	Traf3ip3	1:193153111-193201703	Acute	Chronic	OK	1.1687	9.0862	2.95877	4.13413	5e-05	0.000498032	yes
XLOC_002180	XLOC_002180	Camk1g	1:193346345-193370297	Acute	Chronic	OK	18.1854	6.033	-1.59183	-6.62419	5e-05	0.000498032	yes
XLOC_002194	XLOC_002194	0	1:4522830-4523647	Acute	Chronic	OK	0.17051	0.416914	1.28989	2.41461	0.0041	0.0242723	yes
XLOC_002195	XLOC_002195	0	1:4524555-4525154	Acute	Chronic	OK	0.22032	0.540468	1.29461	2.58989	0.00815	0.0423465	yes
XLOC_002196	XLOC_002196	0	1:4525294-4526328	Acute	Chronic	OK	0.368632	0.894396	1.27873	3.31222	5e-05	0.000498032	yes
XLOC_002230	XLOC_002230	0	1:14786083-14793756	Acute	Chronic	OK	0.151255	0.100278	-0.592967	-1.56918	0.00905	0.0459998	yes
XLOC_002253	XLOC_002253	0	1:16981651-16991606	Acute	Chronic	OK	0.224571	0.157554	-0.511326	-1.56441	0.00845	0.0436143	yes
XLOC_002271	XLOC_002271	0	1:17921785-17933309	Acute	Chronic	OK	0.156227	0.0939665	-0.733428	-2.10068	0.0008	0.00603627	yes
XLOC_002273	XLOC_002273	0	1:17937878-17945262	Acute	Chronic	OK	0.420715	0.199154	-1.07896	-3.3895	5e-05	0.000498032	yes
XLOC_002310	XLOC_002310	0	1:23324089-23327086	Acute	Chronic	OK	0.240204	0.145873	-0.719545	-1.70133	0.0067	0.0362514	yes
XLOC_002346	XLOC_002346	0	1:34487424-34488085	Acute	Chronic	OK	0.11659	0.775011	2.73277	4.66379	0.00165	0.0112633	yes
XLOC_002347	XLOC_002347	0	1:34488147-34489957	Acute	Chronic	OK	0.0731809	0.656689	3.16567	5.86167	5e-05	0.000498032	yes
XLOC_002348	XLOC_002348	0	1:34490029-34490830	Acute	Chronic	OK	0.110395	0.699906	2.66449	4.62509	0.00015	0.00136925	yes
XLOC_002352	XLOC_002352	0	1:34632555-34636059	Acute	Chronic	OK	0.781771	1.09552	0.486797	1.70227	0.0057	0.0317049	yes
XLOC_002355	XLOC_002355	0	1:34969543-34969928	Acute	Chronic	OK	6.77865	4.46733	-0.601585	-2.77078	0.00885	0.045195	yes
XLOC_002376	XLOC_002376	0	1:39084449-39086224	Acute	Chronic	OK	0.224755	0.0770387	-1.5447	-2.6907	0.00015	0.00136925	yes
XLOC_002377	XLOC_002377	0	1:39189144-39193371	Acute	Chronic	OK	0.240597	0.142755	-0.753083	-1.9267	0.00185	0.0123864	yes
XLOC_002408	XLOC_002408	0	1:42938664-42940354	Acute	Chronic	OK	0.185041	0.0857334	-1.10991	-1.91429	0.00665	0.0360579	yes
XLOC_002414	XLOC_002414	0	1:44463918-44464291	Acute	Chronic	OK	6.76365	11.3913	0.752051	4.36361	0.0003	0.0025564	yes
XLOC_002480	XLOC_002480	0	1:58383324-58384033	Acute	Chronic	OK	1.50227	0.956019	-0.652036	-2.07266	0.009	0.0458069	yes
XLOC_002545	XLOC_002545	0	1:70888922-70890204	Acute	Chronic	OK	0.206233	0.0828519	-1.31567	-2.11222	0.0055	0.0308012	yes
XLOC_002580	XLOC_002580	0	1:75153084-75155525	Acute	Chronic	OK	0.216943	0.105567	-1.03916	-2.14847	0.00165	0.0112633	yes
XLOC_002610	XLOC_002610	0	1:81368043-81376748	Acute	Chronic	OK	0.162666	0.109991	-0.564527	-1.56397	0.0079	0.0413518	yes
XLOC_002712	XLOC_002712	0	1:96645684-96646181	Acute	Chronic	OK	4.35536	2.87774	-0.597858	-2.59373	0.00625	0.0342746	yes
XLOC_002725	XLOC_002725	0	1:103588736-103589710	Acute	Chronic	OK	1.11467	0.520895	-1.09756	-3.08241	0.0001	0.00094847	yes
XLOC_002779	XLOC_002779	0	1:111838259-111850831	Acute	Chronic	OK	0.207548	0.148786	-0.480199	-1.52139	0.0092	0.0465208	yes
XLOC_002824	XLOC_002824	0	1:121427367-121430964	Acute	Chronic	OK	0.114608	0.237803	1.05305	2.48095	0.0002	0.00177188	yes
XLOC_002825	XLOC_002825	0	1:122357129-122357241	Acute	Chronic	OK	2142.93	3730.5	0.799784	1053.62	0.0041	0.0242723	yes
XLOC_002860	XLOC_002860	0	1:128520746-128521302	Acute	Chronic	OK	16.8607	29.125	0.788591	4.4631	5e-05	0.000498032	yes
XLOC_002865	XLOC_002865	0	1:131047187-131048428	Acute	Chronic	OK	0.0928496	0.307113	1.7258	2.91739	0.0004	0.00330019	yes
XLOC_002868	XLOC_002868	0	1:131876198-131878048	Acute	Chronic	OK	0.046026	0.164364	1.83637	2.68157	0.00115	0.00822551	yes
XLOC_002879	XLOC_002879	0	1:132393288-132397640	Acute	Chronic	OK	0.19347	0.102982	-0.909716	-2.15548	0.0005	0.00401613	yes
XLOC_002893	XLOC_002893	0	1:134177659-134181160	Acute	Chronic	OK	0.0344842	0.155022	2.16847	3.67251	5e-05	0.000498032	yes
XLOC_002934	XLOC_002934	0	1:140057536-140057724	Acute	Chronic	OK	7.77537	38.6199	2.31236	56.9213	5e-05	0.000498032	yes
XLOC_002954	XLOC_002954	0	1:150268680-150269435	Acute	Chronic	OK	2.63476	1.76876	-0.574934	-2.11112	0.0067	0.0362514	yes
XLOC_002959	XLOC_002959	0	1:151240076-151250953	Acute	Chronic	OK	0.292439	2.12308	2.85995	1.7977	0.00915	0.0463606	yes
XLOC_002970	XLOC_002970	0	1:151855965-151868651	Acute	Chronic	OK	0.100662	0.158008	0.650475	1.92373	0.0012	0.00853489	yes
XLOC_002977	XLOC_002977	0	1:153411550-153414311	Acute	Chronic	OK	0.174669	0.359301	1.04057	2.59475	0.00015	0.00136925	yes
XLOC_003012	XLOC_003012	0	1:155531682-155534882	Acute	Chronic	OK	0.0932061	0.195326	1.06739	2.2857	0.0006	0.00470853	yes
XLOC_003021	XLOC_003021	0	1:156247655-156250474	Acute	Chronic	OK	0.380308	0.217318	-0.807361	-2.09407	0.00115	0.00822551	yes
XLOC_003107	XLOC_003107	0	1:169748462-169750014	Acute	Chronic	OK	0.238851	0.112706	-1.08355	-2.02982	0.0038	0.0228075	yes
XLOC_003131	XLOC_003131	0	1:171628685-171630430	Acute	Chronic	OK	0.100146	0.675901	2.75471	5.56125	5e-05	0.000498032	yes
XLOC_003135	XLOC_003135	0	1:171894006-171895532	Acute	Chronic	OK	0.0375368	0.390792	3.38002	3.92686	0.0007	0.00539706	yes
XLOC_003136	XLOC_003136	0	1:171903530-171909879	Acute	Chronic	OK	0.0196294	0.395365	4.33209	7.71816	5e-05	0.000498032	yes
XLOC_003137	XLOC_003137	0	1:171949171-171949821	Acute	Chronic	OK	0	0.235038	inf	-nan	5e-05	0.000498032	yes
XLOC_003138	XLOC_003138	0	1:171949906-171951588	Acute	Chronic	OK	0.0217882	0.251461	3.52872	3.13505	0.00495	0.0282684	yes
XLOC_003146	XLOC_003146	0	1:172592013-172594316	Acute	Chronic	OK	0.0470159	0.504645	3.42405	5.86145	5e-05	0.000498032	yes
XLOC_003174	XLOC_003174	0	1:177585029-177586518	Acute	Chronic	OK	0.161079	0.0447544	-1.84766	-2.28846	0.00385	0.023062	yes
XLOC_003177	XLOC_003177	0	1:177601013-177602831	Acute	Chronic	OK	0.200735	0.0540634	-1.89257	-2.95695	0.00035	0.00293552	yes
XLOC_003200	XLOC_003200	0	1:180638923-180641049	Acute	Chronic	OK	0.286978	0.171421	-0.743393	-1.69096	0.008	0.0417601	yes
XLOC_003202	XLOC_003202	0	1:180758470-180760413	Acute	Chronic	OK	0.0907814	0.188339	1.05286	1.93811	0.00485	0.0277967	yes
XLOC_003214	XLOC_003214	0	1:181296469-181297995	Acute	Chronic	OK	0.257665	0.430313	0.739886	1.77308	0.0096	0.0481745	yes
XLOC_003277	XLOC_003277	0	1:191090827-191092639	Acute	Chronic	OK	0.0774236	0.176216	1.1865	2.00592	0.00375	0.0225609	yes
XLOC_003342	XLOC_003342	Myct1	10:5593727-5606787	Acute	Chronic	OK	0.152635	0.546716	1.84071	4.60625	5e-05	0.000498032	yes
XLOC_003343	XLOC_003343	Vip	10:5638999-5647617	Acute	Chronic	OK	17.6098	11.7145	-0.588082	-2.51216	5e-05	0.000498032	yes
XLOC_003351	XLOC_003351	Katna1	10:7725999-7763278	Acute	Chronic	OK	7.54088	12.331	0.709482	2.87622	5e-05	0.000498032	yes
XLOC_003354	XLOC_003354	Zc3h12d	10:7832202-7870397	Acute	Chronic	OK	0.481482	4.43047	3.20191	11.0483	5e-05	0.000498032	yes
XLOC_003366	XLOC_003366	0	10:10234609-10259021	Acute	Chronic	OK	0.7099	0.32876	-1.11058	-2.83744	5e-05	0.000498032	yes
XLOC_003392	XLOC_003392	0	10:15303321-15313314	Acute	Chronic	OK	0.206795	0.133176	-0.634862	-1.58745	0.0062	0.0340495	yes
XLOC_003400	XLOC_003400	Nhsl1	10:18318691-18535195	Acute	Chronic	OK	5.69901	7.94034	0.478489	1.60667	0.00545	0.0305776	yes
XLOC_003402	XLOC_003402	D10Bwg1379e	10:18581229-18744527	Acute	Chronic	OK	3.73204	1.76004	-1.08436	-1.68864	0.0053	0.0299073	yes
XLOC_003404	XLOC_003404	Perp	10:18845070-18857073	Acute	Chronic	OK	4.04037	2.81089	-0.52346	-2.12484	0.00125	0.00883671	yes
XLOC_003407	XLOC_003407	0	10:19494668-19507313	Acute	Chronic	OK	0.0758175	0.7196	3.24659	2.97589	5e-05	0.000498032	yes
XLOC_003408	XLOC_003408	Ifngr1	10:19591948-19610229	Acute	Chronic	OK	10.28	29.2995	1.51104	6.713	5e-05	0.000498032	yes
XLOC_003411	XLOC_003411	Il20ra	10:19663549-19764088	Acute	Chronic	OK	1.02021	0.67937	-0.586599	-1.55179	0.00885	0.045195	yes
XLOC_003416	XLOC_003416	Mtfr2	10:20347076-20366369	Acute	Chronic	OK	0.389761	0.750953	0.946132	2.25929	0.00045	0.00365512	yes
XLOC_003419	XLOC_003419	Ahi1	10:20952546-21080655	Acute	Chronic	OK	64.8571	47.9238	-0.436523	-1.76024	0.0021	0.0138045	yes
XLOC_003424	XLOC_003424	1700021A07Rik	10:21419481-21425817	Acute	Chronic	OK	0	0.327535	inf	-nan	5e-05	0.000498032	yes
XLOC_003428	XLOC_003428	Sgk1	10:21882183-21999903	Acute	Chronic	OK	50.7966	35.9438	-0.498989	-2.18586	0.0002	0.00177188	yes
XLOC_003436	XLOC_003436	RP24-547D11.3	10:22158568-22394900	Acute	Chronic	OK	0.242659	2.02873	3.06357	1.05882	0.0064	0.0349834	yes
XLOC_003442	XLOC_003442	Vnn3	10:23851461-23869843	Acute	Chronic	OK	0.0698274	0.339941	2.28342	4.07885	5e-05	0.000498032	yes
XLOC_003466	XLOC_003466	Epb4.1l2	10:25359797-25523519	Acute	Chronic	OK	17.3743	35.3592	1.02513	4.88113	5e-05	0.000498032	yes
XLOC_003479	XLOC_003479	Themis	10:28668359-28923507	Acute	Chronic	OK	0.183051	2.98011	4.02505	5.25979	5e-05	0.000498032	yes
XLOC_003488	XLOC_003488	Trdn	10:33083290-33477563	Acute	Chronic	OK	0.792341	0.453168	-0.806075	-2.05214	0.00055	0.00436921	yes
XLOC_003495	XLOC_003495	Tspyl4	10:34288287-34418552	Acute	Chronic	OK	111.056	88.3979	-0.329201	-1.70769	0.00485	0.0277967	yes
XLOC_003497	XLOC_003497	Frk	10:34483399-34611424	Acute	Chronic	OK	0.0999555	0.161867	0.695455	1.53721	0.00585	0.0324087	yes
XLOC_003508	XLOC_003508	Lama4	10:38965495-39112191	Acute	Chronic	OK	2.39819	4.90308	1.03174	2.58435	0.0001	0.00094847	yes
XLOC_003526	XLOC_003526	0	10:40811186-40823780	Acute	Chronic	OK	0.458478	0.312429	-0.553324	-1.9788	0.0007	0.00539706	yes
XLOC_003533	XLOC_003533	Mical1,Ppil6	10:41474106-41518082	Acute	Chronic	OK	6.47723	12.1129	0.903091	1.63556	0.00425	0.0249271	yes
XLOC_003534	XLOC_003534	Cd164	10:41519499-41531042	Acute	Chronic	OK	27.8844	38.0092	0.446893	2.31518	0.0002	0.00177188	yes
XLOC_003539	XLOC_003539	Sesn1	10:41810573-41908424	Acute	Chronic	OK	27.3918	17.1582	-0.674844	-3.18454	5e-05	0.000498032	yes
XLOC_003546	XLOC_003546	Scml4	10:42860369-42963664	Acute	Chronic	OK	0.751537	1.32087	0.813575	2.03157	0.00045	0.00365512	yes
XLOC_003552	XLOC_003552	Cd24a	10:43578688-43584348	Acute	Chronic	OK	6.11797	8.69301	0.506803	2.03416	0.0005	0.00401613	yes
XLOC_003556	XLOC_003556	Aim1	10:43949936-44148866	Acute	Chronic	OK	0.265259	0.509905	0.942825	1.739	0.0032	0.0197448	yes
XLOC_003559	XLOC_003559	Atg5	10:44268357-44364291	Acute	Chronic	OK	7.24384	10.7114	0.564324	2.42739	5e-05	0.000498032	yes
XLOC_003561	XLOC_003561	0	10:44597936-44689468	Acute	Chronic	OK	0.0803675	0.370559	2.20502	3.38294	5e-05	0.000498032	yes
XLOC_003564	XLOC_003564	Prep	10:45067135-45165938	Acute	Chronic	OK	8.52944	10.9625	0.362061	1.48329	0.0092	0.0465208	yes
XLOC_003570	XLOC_003570	Ascc3	10:50592668-50851202	Acute	Chronic	OK	4.8122	6.30642	0.390124	1.73397	0.00295	0.0184193	yes
XLOC_003571	XLOC_003571	Sim1	10:50894975-50989152	Acute	Chronic	OK	0.164125	0.0731201	-1.16645	-2.72029	5e-05	0.000498032	yes
XLOC_003573	XLOC_003573	Gp49a,Lilrb4	10:51451537-51520921	Acute	Chronic	OK	7.53151	34.1899	2.18256	7.33686	5e-05	0.000498032	yes
XLOC_003591	XLOC_003591	Gm26177	10:54270065-54657880	Acute	Chronic	OK	0.0301009	0.836467	4.79643	3.12477	5e-05	0.000498032	yes
XLOC_003601	XLOC_003601	Fabp7,Smpdl3a	10:57784861-57811830	Acute	Chronic	OK	45.6135	148.158	1.6996	9.08199	5e-05	0.000498032	yes
XLOC_003603	XLOC_003603	Lims1	10:58323465-58424691	Acute	Chronic	OK	8.20234	13.711	0.74123	3.24533	5e-05	0.000498032	yes
XLOC_003609	XLOC_003609	SOWAHC	10:59164112-59226600	Acute	Chronic	OK	2.54899	4.16496	0.804401	2.24527	5e-05	0.000498032	yes
XLOC_003610	XLOC_003610	0	10:59267282-59316181	Acute	Chronic	OK	0.155248	0.436056	1.48993	1.96382	0.00625	0.0342746	yes
XLOC_003611	XLOC_003611	P4ha1	10:59323295-59373304	Acute	Chronic	OK	16.6466	21.496	0.368844	1.69159	0.00315	0.0194798	yes
XLOC_003624	XLOC_003624	Psap	10:60277626-60302597	Acute	Chronic	OK	685.808	1002.26	0.846966	2.50111	5e-05	0.000498032	yes
XLOC_003625	XLOC_003625	4632428N05Rik	10:60302747-60696490	Acute	Chronic	OK	10.3857	29.4804	1.50516	3.76571	5e-05	0.000498032	yes
XLOC_003634	XLOC_003634	Prf1	10:61296527-61304737	Acute	Chronic	OK	0.604396	4.54715	2.9114	8.21394	5e-05	0.000498032	yes
XLOC_003639	XLOC_003639	Ppa1	10:61648551-61674168	Acute	Chronic	OK	48.3773	60.7572	0.328725	1.54982	0.00665	0.0360579	yes
XLOC_003642	XLOC_003642	Aifm2	10:61715262-61784147	Acute	Chronic	OK	5.59669	9.22565	0.721076	1.92111	0.005	0.0284843	yes
XLOC_003644	XLOC_003644	Gm5424	10:62071014-62072609	Acute	Chronic	OK	27.0256	60.0565	1.15199	6.16426	5e-05	0.000498032	yes
XLOC_003646	XLOC_003646	Tacr2	10:62252437-62266788	Acute	Chronic	OK	0.144275	0.23743	0.718677	1.50046	0.0082	0.0425481	yes
XLOC_003654	XLOC_003654	Dna2	10:62947025-62974339	Acute	Chronic	OK	1.3976	2.31143	0.725839	2.0701	0.0006	0.00470853	yes
XLOC_003674	XLOC_003674	Rtkn2	10:67979569-68059740	Acute	Chronic	OK	2.12331	4.05893	0.934784	3.30917	5e-05	0.000498032	yes
XLOC_003705	XLOC_003705	Ggt5	10:75589377-75618759	Acute	Chronic	OK	1.00611	1.85779	0.884792	3.30926	5e-05	0.000498032	yes
XLOC_003711	XLOC_003711	Gm5134	10:75954513-76009731	Acute	Chronic	OK	0.071564	0.236003	1.7215	2.44339	5e-05	0.000498032	yes
XLOC_003729	XLOC_003729	Itgb2	10:77530251-77565708	Acute	Chronic	OK	13.3763	89.8489	2.74782	11.5094	5e-05	0.000498032	yes
XLOC_003744	XLOC_003744	Icosl	10:78069343-78079525	Acute	Chronic	OK	5.58841	11.4233	1.03147	4.3486	5e-05	0.000498032	yes
XLOC_003747	XLOC_003747	Cstb	10:78425669-78427619	Acute	Chronic	OK	33.4466	102.778	1.6196	10.3189	5e-05	0.000498032	yes
XLOC_003764	XLOC_003764	Madcam1	10:79664573-79668536	Acute	Chronic	OK	0.100016	0.897151	3.16512	6.24888	5e-05	0.000498032	yes
XLOC_003768	XLOC_003768	Bsg	10:79704490-79711969	Acute	Chronic	OK	287.741	377.153	0.390379	1.70008	0.003	0.0186892	yes
XLOC_003774	XLOC_003774	Ptbp1	10:79851380-79883174	Acute	Chronic	OK	26.9051	47.6165	0.82358	2.01238	0.0006	0.00470853	yes
XLOC_003776	XLOC_003776	Elane	10:79886311-79888216	Acute	Chronic	OK	0.0506898	0.596517	3.5568	3.8051	0.005	0.0284843	yes
XLOC_003781	XLOC_003781	Arid3a	10:79924186-79955083	Acute	Chronic	OK	1.97907	2.67395	0.434149	1.6829	0.0043	0.025162	yes
XLOC_003785	XLOC_003785	Cnn2	10:79988583-79996062	Acute	Chronic	OK	4.08251	18.6302	2.19011	7.83285	5e-05	0.000498032	yes
XLOC_003786	XLOC_003786	Abca7	10:79996452-80015754	Acute	Chronic	OK	3.9781	6.35863	0.676638	2.89391	5e-05	0.000498032	yes
XLOC_003787	XLOC_003787	Hmha1	10:80016652-80031472	Acute	Chronic	OK	3.40992	27.9944	3.03733	12.9929	5e-05	0.000498032	yes
XLOC_003791	XLOC_003791	Midn	10:80148235-80158368	Acute	Chronic	OK	13.4091	17.6737	0.398388	1.54146	0.00885	0.045195	yes
XLOC_003818	XLOC_003818	Gadd45b	10:80929836-80932205	Acute	Chronic	OK	9.00581	18.0201	1.00068	4.06255	5e-05	0.000498032	yes
XLOC_003829	XLOC_003829	Matk	10:81252934-81263365	Acute	Chronic	OK	85.0844	65.713	-0.372716	-1.75852	0.00235	0.0152239	yes
XLOC_003833	XLOC_003833	Tbxa2r	10:81328731-81335178	Acute	Chronic	OK	0.385535	0.870125	1.17436	2.89979	5e-05	0.000498032	yes
XLOC_003836	XLOC_003836	2210404O07Rik	10:81393050-81395618	Acute	Chronic	OK	1.46646	5.15123	1.81258	5.3163	5e-05	0.000498032	yes
XLOC_003842	XLOC_003842	Tle2	10:81572611-81590845	Acute	Chronic	OK	22.3524	15.2976	-0.547125	-1.4838	0.0069	0.0370759	yes
XLOC_003857	XLOC_003857	Txnrd1	10:82859169-82897727	Acute	Chronic	OK	21.9432	31.9105	0.54026	2.61643	5e-05	0.000498032	yes
XLOC_003862	XLOC_003862	Aldh1l2	10:83375493-83534140	Acute	Chronic	OK	0.46059	0.268354	-0.779343	-2.29088	5e-05	0.000498032	yes
XLOC_003863	XLOC_003863	Aldh1l2	10:83375493-83534140	Acute	Chronic	OK	0.513461	0.308415	-0.735384	-1.68091	0.00415	0.0244824	yes
XLOC_003871	XLOC_003871	Rfx4	10:84756061-84906630	Acute	Chronic	OK	3.72773	5.20678	0.482094	1.7847	0.00205	0.0135227	yes
XLOC_003875	XLOC_003875	Gm8394	10:85313487-85314439	Acute	Chronic	OK	20.6825	30.7905	0.574076	3.08631	5e-05	0.000498032	yes
XLOC_003878	XLOC_003878	0	10:85809145-85822737	Acute	Chronic	OK	0.387904	0.213839	-0.859176	-2.64305	5e-05	0.000498032	yes
XLOC_003887	XLOC_003887	Gm5174	10:86654517-86671160	Acute	Chronic	OK	0.666237	0.289599	-1.20198	-3.25835	5e-05	0.000498032	yes
XLOC_003890	XLOC_003890	Nt5dc3	10:86779004-86838389	Acute	Chronic	OK	19.9123	14.7825	-0.429766	-2.16463	0.00025	0.00216619	yes
XLOC_003903	XLOC_003903	Ccdc53	10:88201092-88246158	Acute	Chronic	OK	10.7083	14.8175	0.468575	1.80812	0.002	0.0132533	yes
XLOC_003911	XLOC_003911	AC130216.1	10:89686352-89701637	Acute	Chronic	OK	1.03094	0.665652	-0.631127	-2.00741	0.0004	0.00330019	yes
XLOC_003927	XLOC_003927	Hal	10:93486463-93519304	Acute	Chronic	OK	0.347749	12.1678	5.12888	9.75252	5e-05	0.000498032	yes
XLOC_003951	XLOC_003951	0	10:96280508-96293144	Acute	Chronic	OK	0.0574251	0.850085	3.88785	3.5502	0.0015	0.0103841	yes
XLOC_003952	XLOC_003952	0	10:96309957-96362533	Acute	Chronic	OK	0.0544862	0.613212	3.49242	2.38783	0.00145	0.0100839	yes
XLOC_003954	XLOC_003954	Btg1	10:96617000-96632579	Acute	Chronic	OK	9.14768	25.4054	1.47366	7.0423	5e-05	0.000498032	yes
XLOC_003955	XLOC_003955	Dcn	10:97477485-97518162	Acute	Chronic	OK	14.1768	30.4059	1.10082	4.91246	5e-05	0.000498032	yes
XLOC_003956	XLOC_003956	Lum	10:97565500-97572703	Acute	Chronic	OK	0.578153	2.06131	1.83404	5.94996	5e-05	0.000498032	yes
XLOC_003960	XLOC_003960	0	10:98807141-98814770	Acute	Chronic	OK	0.156409	0.100276	-0.641348	-1.55325	0.00705	0.0377018	yes
XLOC_003963	XLOC_003963	Galnt4	10:99098035-99198146	Acute	Chronic	OK	0.86647	1.60658	0.890767	2.25014	0.0005	0.00401613	yes
XLOC_003964	XLOC_003964	Dusp6	10:99250904-99267488	Acute	Chronic	OK	20.381	26.0237	0.352601	1.55528	0.007	0.0374806	yes
XLOC_003965	XLOC_003965	B530045E10Rik	10:99389699-99423817	Acute	Chronic	OK	0.0477685	0.225143	2.23671	2.47832	0.0025	0.0160382	yes
XLOC_003968	XLOC_003968	Kitl	10:100014119-100100415	Acute	Chronic	OK	12.9045	9.13567	-0.498294	-1.90724	0.00105	0.00759612	yes
XLOC_003985	XLOC_003985	Rassf9	10:102511862-102550359	Acute	Chronic	OK	0.535911	1.0174	0.924828	2.51787	5e-05	0.000498032	yes
XLOC_003987	XLOC_003987	Slc6a15	10:103364919-103419520	Acute	Chronic	OK	15.7066	12.4192	-0.338805	-1.57342	0.00645	0.0351934	yes
XLOC_004003	XLOC_004003	Lin7a	10:107271842-107425143	Acute	Chronic	OK	13.552	10.7851	-0.329465	-1.58824	0.005	0.0284843	yes
XLOC_004013	XLOC_004013	E2f7	10:110745438-110787384	Acute	Chronic	OK	0.196702	0.423879	1.10764	1.6403	0.00015	0.00136925	yes
XLOC_004015	XLOC_004015	Csrp2	10:110920141-110939621	Acute	Chronic	OK	4.67066	6.45112	0.465922	1.59813	0.0053	0.0299073	yes
XLOC_004016	XLOC_004016	Gm5428	10:111125850-111126738	Acute	Chronic	OK	50.9066	73.1637	0.523274	3.08238	0.0001	0.00094847	yes
XLOC_004027	XLOC_004027	Kcnc2	10:112269875-112466446	Acute	Chronic	OK	19.6248	15.1795	-0.37056	-1.76435	0.0026	0.0165608	yes
XLOC_004038	XLOC_004038	Ptprb	10:116301373-116389579	Acute	Chronic	OK	3.4688	6.51417	0.909146	4.26908	5e-05	0.000498032	yes
XLOC_004047	XLOC_004047	Gm10271	10:116950532-116972609	Acute	Chronic	OK	4.20858	7.46745	0.827282	3.51802	5e-05	0.000498032	yes
XLOC_004055	XLOC_004055	0	10:117894968-117902458	Acute	Chronic	OK	0.261819	0.575015	1.13503	1.80024	0.00185	0.0123864	yes
XLOC_004056	XLOC_004056	0	10:117902628-117906112	Acute	Chronic	OK	0.243398	0.427901	0.813959	1.99091	0.00095	0.00697064	yes
XLOC_004059	XLOC_004059	Ifng	10:118441046-118445892	Acute	Chronic	OK	2.76137	12.9491	2.2294	9.51831	5e-05	0.000498032	yes
XLOC_004064	XLOC_004064	Tmbim4	10:120141647-120225127	Acute	Chronic	OK	35.8825	52.2763	0.542877	2.06233	0.0004	0.00330019	yes
XLOC_004074	XLOC_004074	Gns	10:121365089-121397253	Acute	Chronic	OK	35.7475	82.4748	1.20611	5.97419	5e-05	0.000498032	yes
XLOC_004101	XLOC_004101	Arhgap9	10:127321367-127341620	Acute	Chronic	OK	1.33494	9.59938	2.84617	6.36418	5e-05	0.000498032	yes
XLOC_004107	XLOC_004107	Stat6	10:127642985-127701049	Acute	Chronic	OK	6.81183	17.7449	1.38129	3.51654	5e-05	0.000498032	yes
XLOC_004110	XLOC_004110	Myo1a	10:127705140-127721312	Acute	Chronic	OK	0.759041	0.426787	-0.830661	-2.16553	0.00025	0.00216619	yes
XLOC_004126	XLOC_004126	Gls2	10:128194456-128211794	Acute	Chronic	OK	13.945	9.68033	-0.526618	-2.07615	0.00165	0.0112633	yes
XLOC_004131	XLOC_004131	Stat2	10:128270507-128292958	Acute	Chronic	OK	33.0239	53.6382	0.69975	3.3191	5e-05	0.000498032	yes
XLOC_004147	XLOC_004147	Mmp19	10:128790952-128805500	Acute	Chronic	OK	0.804808	3.06364	1.92853	3.81252	5e-05	0.000498032	yes
XLOC_004150	XLOC_004150	Cd63	10:128908918-128925585	Acute	Chronic	OK	9.15742	28.6144	1.64373	4.7168	5e-05	0.000498032	yes
XLOC_004151	XLOC_004151	Itga7	10:128933768-128960988	Acute	Chronic	OK	2.58852	4.6369	0.841031	2.98284	5e-05	0.000498032	yes
XLOC_004184	XLOC_004184	Tespa1	10:130322851-130364086	Acute	Chronic	OK	0.231488	1.02859	2.15166	3.19716	5e-05	0.000498032	yes
XLOC_004187	XLOC_004187	Vmn2r84	10:130385257-130406727	Acute	Chronic	OK	0.399365	0.280058	-0.511983	-1.82588	0.00155	0.0106815	yes
XLOC_004201	XLOC_004201	Syne1	10:4611592-5550750	Acute	Chronic	OK	83.8159	49.4081	-0.762477	-3.02274	5e-05	0.000498032	yes
XLOC_004203	XLOC_004203	Fbxo5	10:5799159-5805880	Acute	Chronic	OK	1.2447	2.10388	0.757253	1.84142	0.00105	0.00759612	yes
XLOC_004205	XLOC_004205	Rgs17	10:5825662-5922400	Acute	Chronic	OK	14.6189	11.0333	-0.405971	-1.95639	0.00075	0.00572012	yes
XLOC_004209	XLOC_004209	Ulbp1	10:7444872-7473477	Acute	Chronic	OK	0.13536	0.490623	1.85782	3.35536	5e-05	0.000498032	yes
XLOC_004216	XLOC_004216	Tab2	10:7905652-7956230	Acute	Chronic	OK	23.0098	32.2351	0.486381	2.12245	0.0002	0.00177188	yes
XLOC_004218	XLOC_004218	Sash1	10:8722154-8886880	Acute	Chronic	OK	10.948	17.5417	0.680129	3.31853	5e-05	0.000498032	yes
XLOC_004226	XLOC_004226	Rab32	10:10544844-10558233	Acute	Chronic	OK	2.14556	9.71805	2.17931	8.32072	5e-05	0.000498032	yes
XLOC_004227	XLOC_004227	Grm1	10:10686058-11082356	Acute	Chronic	OK	10.6697	8.12396	-0.393265	-1.85771	0.00145	0.0100839	yes
XLOC_004239	XLOC_004239	Stx11	10:12939378-12964469	Acute	Chronic	OK	0.863535	3.72834	2.11021	6.97849	5e-05	0.000498032	yes
XLOC_004241	XLOC_004241	Ltv1	10:13178141-13193137	Acute	Chronic	OK	6.70792	9.1183	0.442901	1.80829	0.00125	0.00883671	yes
XLOC_004249	XLOC_004249	Gpr126	10:14402338-14545441	Acute	Chronic	OK	0.748963	1.73573	1.21258	4.57385	5e-05	0.000498032	yes
XLOC_004252	XLOC_004252	Gm8355	10:14705590-14771867	Acute	Chronic	OK	200.704	254.236	0.341095	2.13811	0.0058	0.0321845	yes
XLOC_004257	XLOC_004257	Abracl	10:18011262-18023254	Acute	Chronic	OK	8.86949	20.6177	1.21696	4.17329	5e-05	0.000498032	yes
XLOC_004260	XLOC_004260	Hebp2	10:18540068-18546076	Acute	Chronic	OK	1.10974	1.70996	0.623741	1.96159	0.00095	0.00697064	yes
XLOC_004263	XLOC_004263	Tnfaip3	10:19000837-19015657	Acute	Chronic	OK	3.60643	12.7125	1.8176	7.70646	5e-05	0.000498032	yes
XLOC_004275	XLOC_004275	Myb	10:21124929-21160984	Acute	Chronic	OK	0.237766	0.469517	0.981632	2.2266	0.0004	0.00330019	yes
XLOC_004283	XLOC_004283	RP24-547D11.2,RP24-547D11.4	10:22158568-22394900	Acute	Chronic	OK	0.405191	5.20174	3.68232	1.81833	0.0007	0.00539706	yes
XLOC_004288	XLOC_004288	Eya4	10:23102695-23350707	Acute	Chronic	OK	0.896361	1.45223	0.69612	2.54895	5e-05	0.000498032	yes
XLOC_004301	XLOC_004301	Enpp1	10:24637913-24712159	Acute	Chronic	OK	0.961897	1.89542	0.978565	3.24604	5e-05	0.000498032	yes
XLOC_004303	XLOC_004303	Arg1	10:24914658-24930753	Acute	Chronic	OK	0.372617	25.8739	6.11766	19.209	5e-05	0.000498032	yes
XLOC_004309	XLOC_004309	0	10:25617453-25621680	Acute	Chronic	OK	1.11444	0.708058	-0.654386	-1.53583	0.0086	0.0442381	yes
XLOC_004316	XLOC_004316	Gm10145	10:27936363-27936881	Acute	Chronic	OK	11.5906	17.5205	0.596088	1.8374	0.0006	0.00470853	yes
XLOC_004325	XLOC_004325	Gm10275	10:29698745-29699379	Acute	Chronic	OK	200.839	306.843	0.611459	4.24625	5e-05	0.000498032	yes
XLOC_004341	XLOC_004341	0	10:32559081-32688945	Acute	Chronic	OK	0.446095	0.33765	-0.401819	-1.88919	0.0009	0.00666334	yes
XLOC_004346	XLOC_004346	Zufsp	10:33918651-33951414	Acute	Chronic	OK	3.84617	5.752	0.580642	1.64427	0.0041	0.0242723	yes
XLOC_004350	XLOC_004350	Fam26f	10:34126068-34128488	Acute	Chronic	OK	5.67094	31.8866	2.49129	6.90178	5e-05	0.000498032	yes
XLOC_004351	XLOC_004351	Dse	10:34151393-34207703	Acute	Chronic	OK	2.23298	4.76111	1.09233	4.41553	5e-05	0.000498032	yes
XLOC_004358	XLOC_004358	Marcks	10:37133107-37141679	Acute	Chronic	OK	32.9941	43.5164	0.399349	2.00741	0.0008	0.00603627	yes
XLOC_004372	XLOC_004372	BC021785,G630090E17Rik	10:39946355-39986646	Acute	Chronic	OK	0.0381621	0.171733	2.16996	0.929007	0.0011	0.00790885	yes
XLOC_004374	XLOC_004374	Slc16a10	10:40033493-40142254	Acute	Chronic	OK	0.906872	1.88398	1.05481	4.0454	5e-05	0.000498032	yes
XLOC_004381	XLOC_004381	Gpr6	10:41069988-41072285	Acute	Chronic	OK	10.7517	7.13057	-0.592475	-2.72801	5e-05	0.000498032	yes
XLOC_004388	XLOC_004388	Gm9855	10:42052560-42055414	Acute	Chronic	OK	5.4738	6.98172	0.35104	1.59155	0.00975	0.04875	yes
XLOC_004389	XLOC_004389	Foxo3	10:42181670-42276755	Acute	Chronic	OK	17.2859	13.589	-0.347159	-1.65188	0.0045	0.026136	yes
XLOC_004393	XLOC_004393	Nr2e1	10:42561962-42583632	Acute	Chronic	OK	2.47332	4.29352	0.79571	2.96242	5e-05	0.000498032	yes
XLOC_004407	XLOC_004407	Aim1	10:43949936-44148866	Acute	Chronic	OK	1.30175	3.33687	1.35804	5.20875	5e-05	0.000498032	yes
XLOC_004409	XLOC_004409	0	10:44418384-44424422	Acute	Chronic	OK	0.0499122	0.24687	2.30629	4.80154	5e-05	0.000498032	yes
XLOC_004410	XLOC_004410	0	10:44424526-44427576	Acute	Chronic	OK	0.0675193	0.338528	2.3259	2.9204	0.0002	0.00177188	yes
XLOC_004411	XLOC_004411	Prdm1	10:44436947-44528501	Acute	Chronic	OK	0.733188	2.835	1.95109	6.86902	5e-05	0.000498032	yes
XLOC_004419	XLOC_004419	Lin28b	10:45376501-45486304	Acute	Chronic	OK	2.6343	1.68834	-0.641818	-2.61592	5e-05	0.000498032	yes
XLOC_004428	XLOC_004428	Gp49a	10:51451537-51520921	Acute	Chronic	OK	1.25601	5.54692	2.14284	5.0468	5e-05	0.000498032	yes
XLOC_004429	XLOC_004429	Lilrb4	10:51451537-51520921	Acute	Chronic	OK	1.46892	7.68617	2.38751	4.53644	5e-05	0.000498032	yes
XLOC_004462	XLOC_004462	Sept10	10:59164112-59226600	Acute	Chronic	OK	1.64595	3.51395	1.09573	2.78344	5e-05	0.000498032	yes
XLOC_004467	XLOC_004467	Ddit4	10:59949674-59952725	Acute	Chronic	OK	28.9004	16.7245	-0.789125	-3.21364	5e-05	0.000498032	yes
XLOC_004469	XLOC_004469	Chst3	10:60181531-60221027	Acute	Chronic	OK	0.298491	0.854194	1.51688	4.82808	5e-05	0.000498032	yes
XLOC_004472	XLOC_004472	Slc29a3	10:60712071-60752794	Acute	Chronic	OK	4.8828	14.5171	1.57198	7.22422	5e-05	0.000498032	yes
XLOC_004473	XLOC_004473	Unc5b	10:60762586-60831599	Acute	Chronic	OK	2.82484	4.22999	0.582487	2.51141	5e-05	0.000498032	yes
XLOC_004477	XLOC_004477	Sgpl1	10:61098635-61147703	Acute	Chronic	OK	12.2396	33.1947	1.41533	5.95189	5e-05	0.000498032	yes
XLOC_004478	XLOC_004478	Adamts14	10:61195312-61273438	Acute	Chronic	OK	0.344267	0.754652	1.13229	3.1432	5e-05	0.000498032	yes
XLOC_004480	XLOC_004480	Pald1	10:61319656-61383644	Acute	Chronic	OK	2.74182	5.94461	1.11645	4.68681	5e-05	0.000498032	yes
XLOC_004481	XLOC_004481	Eif4ebp2	10:61431639-61458114	Acute	Chronic	OK	13.7937	17.8816	0.374465	1.64769	0.0035	0.0213059	yes
XLOC_004485	XLOC_004485	Col13a1	10:61838008-61979138	Acute	Chronic	OK	0.247307	0.508203	1.0391	2.26858	5e-05	0.000498032	yes
XLOC_004487	XLOC_004487	Tspan15	10:62185395-62231218	Acute	Chronic	OK	3.3265	4.72157	0.50526	2.08861	0.0002	0.00177188	yes
XLOC_004491	XLOC_004491	Srgn	10:62493832-62527451	Acute	Chronic	OK	32.9558	85.3411	1.37271	7.65734	5e-05	0.000498032	yes
XLOC_004509	XLOC_004509	Lrrtm3	10:63430097-65003667	Acute	Chronic	OK	14.7203	9.66158	-0.607479	-1.73268	0.0033	0.0202671	yes
XLOC_004521	XLOC_004521	Arid5b	10:68092341-68279273	Acute	Chronic	OK	6.76661	8.59451	0.34498	1.62611	0.0042	0.0246911	yes
XLOC_004524	XLOC_004524	Cdk1	10:69336634-69352938	Acute	Chronic	OK	1.59789	5.70545	1.83617	4.18911	5e-05	0.000498032	yes
XLOC_004536	XLOC_004536	0	10:72939958-73086690	Acute	Chronic	OK	0.418735	0.856758	1.03285	2.31789	0.00015	0.00136925	yes
XLOC_004553	XLOC_004553	Gstt2	10:75831393-75835874	Acute	Chronic	OK	2.16753	3.1791	0.552567	1.96764	0.00335	0.0204996	yes
XLOC_004555	XLOC_004555	0	10:75885654-75893223	Acute	Chronic	OK	0.748656	0.449702	-0.735332	-1.81336	0.0021	0.0138045	yes
XLOC_004557	XLOC_004557	Mmp11	10:75922998-75932502	Acute	Chronic	OK	0.887841	1.69796	0.935429	2.40588	0.00025	0.00216619	yes
XLOC_004570	XLOC_004570	Col6a1	10:76708791-76726168	Acute	Chronic	OK	38.9604	26.9798	-0.530129	-2.35375	5e-05	0.000498032	yes
XLOC_004571	XLOC_004571	Pcbp3	10:76761856-76961955	Acute	Chronic	OK	43.302	33.0586	-0.389409	-1.77244	0.0026	0.0165608	yes
XLOC_004573	XLOC_004573	Col18a1	10:77032240-77166548	Acute	Chronic	OK	2.24407	5.38525	1.2629	3.60696	5e-05	0.000498032	yes
XLOC_004588	XLOC_004588	Gm22394,Gm22871,Trpm2	10:77904262-77970563	Acute	Chronic	OK	15.367	24.4782	0.67166	2.56647	0.00025	0.00216619	yes
XLOC_004589	XLOC_004589	Pfkl	10:77986946-78010083	Acute	Chronic	OK	48.6456	68.5801	0.495481	2.15602	5e-05	0.000498032	yes
XLOC_004590	XLOC_004590	Aire	10:78022529-78063622	Acute	Chronic	OK	0.665061	0.244167	-1.44562	-2.42131	5e-05	0.000498032	yes
XLOC_004591	XLOC_004591	0	10:78065465-78067955	Acute	Chronic	OK	0.120797	0.278444	1.2048	2.34173	0.00015	0.00136925	yes
XLOC_004601	XLOC_004601	Syde1	10:78574458-78591964	Acute	Chronic	OK	3.5505	5.40268	0.605653	1.74919	0.0022	0.014381	yes
XLOC_004608	XLOC_004608	0	10:79412416-79418072	Acute	Chronic	OK	0.209314	2.96769	3.8256	10.3575	5e-05	0.000498032	yes
XLOC_004610	XLOC_004610	Ppap2c	10:79526429-79533787	Acute	Chronic	OK	1.63531	3.39802	1.05513	3.10315	5e-05	0.000498032	yes
XLOC_004628	XLOC_004628	Sbno2	10:80047165-80103588	Acute	Chronic	OK	8.91492	22.8384	1.35717	4.95722	5e-05	0.000498032	yes
XLOC_004630	XLOC_004630	Gamt	10:80257553-80261035	Acute	Chronic	OK	4.58428	7.18204	0.6477	2.03881	0.0008	0.00603627	yes
XLOC_004638	XLOC_004638	Tcf3	10:80409104-80433962	Acute	Chronic	OK	9.12405	13.5414	0.569633	2.08754	0.0009	0.00666334	yes
XLOC_004645	XLOC_004645	Mknk2	10:80665290-80676174	Acute	Chronic	OK	14.4787	22.2322	0.618718	2.86497	5e-05	0.000498032	yes
XLOC_004646	XLOC_004646	Mob3a	10:80681837-80701820	Acute	Chronic	OK	5.07512	13.315	1.39154	5.59151	5e-05	0.000498032	yes
XLOC_004650	XLOC_004650	Jsrp1	10:80807743-80813498	Acute	Chronic	OK	1.7749	1.06036	-0.743188	-1.68555	0.0027	0.0170902	yes
XLOC_004651	XLOC_004651	Lingo3	10:80832799-80844039	Acute	Chronic	OK	11.6245	8.82223	-0.397957	-1.67957	0.0037	0.0223087	yes
XLOC_004666	XLOC_004666	Mrpl54	10:81264712-81266934	Acute	Chronic	OK	23.9791	32.292	0.429396	1.68671	0.00285	0.0179017	yes
XLOC_004670	XLOC_004670	Hmg20b	10:81346047-81350480	Acute	Chronic	OK	8.90224	14.4368	0.69751	2.69063	5e-05	0.000498032	yes
XLOC_004676	XLOC_004676	S1pr4	10:81496906-81500132	Acute	Chronic	OK	0.511529	2.73751	2.41998	7.40462	5e-05	0.000498032	yes
XLOC_004677	XLOC_004677	Gna15	10:81500646-81524331	Acute	Chronic	OK	1.96179	7.76619	1.98503	6.43972	5e-05	0.000498032	yes
XLOC_004696	XLOC_004696	0	10:82845220-82859102	Acute	Chronic	OK	0.281815	0.562817	0.997919	1.76345	0.00285	0.0179017	yes
XLOC_004704	XLOC_004704	Ckap4	10:84526304-84534036	Acute	Chronic	OK	5.63864	7.73903	0.456805	1.96441	0.00045	0.00365512	yes
XLOC_004713	XLOC_004713	Cry1	10:85131697-85185054	Acute	Chronic	OK	7.35145	5.55802	-0.403458	-1.63613	0.0037	0.0223087	yes
XLOC_004715	XLOC_004715	0	10:85691731-85709423	Acute	Chronic	OK	0.872605	0.589229	-0.566501	-1.93339	0.00085	0.00635825	yes
XLOC_004717	XLOC_004717	D10Wsu52e	10:85928490-85957823	Acute	Chronic	OK	58.5166	76.5235	0.387059	1.88078	0.00095	0.00697064	yes
XLOC_004725	XLOC_004725	Stab2	10:86839093-87028015	Acute	Chronic	OK	0.33524	0.128069	-1.38827	-1.37058	0.00355	0.0215369	yes
XLOC_004733	XLOC_004733	Dram1	10:88322803-88379122	Acute	Chronic	OK	4.91827	14.5668	1.56646	6.66733	5e-05	0.000498032	yes
XLOC_004737	XLOC_004737	Mybpc1	10:88518278-88605305	Acute	Chronic	OK	2.3961	1.19214	-1.00714	-2.46178	5e-05	0.000498032	yes
XLOC_004738	XLOC_004738	Spic	10:88674771-88685015	Acute	Chronic	OK	0.0860632	0.281626	1.71031	1.68317	0.00705	0.0377018	yes
XLOC_004743	XLOC_004743	Gas2l3	10:89408822-89443967	Acute	Chronic	OK	0.582914	1.44452	1.30923	4.75369	5e-05	0.000498032	yes
XLOC_004750	XLOC_004750	Apaf1	10:90989310-91082770	Acute	Chronic	OK	3.84968	5.66211	0.556602	2.2416	5e-05	0.000498032	yes
XLOC_004758	XLOC_004758	Nedd1	10:92684745-92722420	Acute	Chronic	OK	1.13242	2.12537	0.908304	3.25056	5e-05	0.000498032	yes
XLOC_004761	XLOC_004761	Elk3	10:93247413-93349335	Acute	Chronic	OK	4.81644	14.7981	1.61937	6.41226	5e-05	0.000498032	yes
XLOC_004793	XLOC_004793	0	10:99451890-99469271	Acute	Chronic	OK	0.0612752	0.500389	3.02968	4.88686	5e-05	0.000498032	yes
XLOC_004794	XLOC_004794	Csl	10:99757704-99759658	Acute	Chronic	OK	2.30854	3.24875	0.492902	1.93528	0.00215	0.0140936	yes
XLOC_004819	XLOC_004819	Acss3	10:106934948-107123668	Acute	Chronic	OK	1.61261	0.582215	-1.46977	-4.45428	5e-05	0.000498032	yes
XLOC_004824	XLOC_004824	Otogl	10:107760539-107912134	Acute	Chronic	OK	0.163037	0.0935914	-0.800756	-1.86026	0.0015	0.0103841	yes
XLOC_004837	XLOC_004837	Glipr1	10:111972663-112002631	Acute	Chronic	OK	2.0723	12.1143	2.54741	3.95497	5e-05	0.000498032	yes
XLOC_004849	XLOC_004849	Lgr5	10:115450310-115587791	Acute	Chronic	OK	4.88503	2.89306	-0.755774	-2.7635	5e-05	0.000498032	yes
XLOC_004863	XLOC_004863	Lyz1,Lyz2	10:117277333-117292868	Acute	Chronic	OK	87.4541	842.71	3.26844	18.3211	5e-05	0.000498032	yes
XLOC_004869	XLOC_004869	Rap1b	10:117813829-117845946	Acute	Chronic	OK	36.9795	70.8692	0.938433	4.47558	5e-05	0.000498032	yes
XLOC_004877	XLOC_004877	0	10:118501799-118556602	Acute	Chronic	OK	0.107799	1.14387	3.40751	4.42995	5e-05	0.000498032	yes
XLOC_004878	XLOC_004878	Dyrk2	10:118853510-118869170	Acute	Chronic	OK	6.96264	9.31527	0.419962	1.73802	0.0021	0.0138045	yes
XLOC_004879	XLOC_004879	0	10:119016969-119026112	Acute	Chronic	OK	0.179142	0.0958564	-0.902161	-1.81281	0.0064	0.0349834	yes
XLOC_004887	XLOC_004887	Irak3	10:120141647-120225127	Acute	Chronic	OK	1.28704	3.54616	1.4622	2.26303	0.00055	0.00436921	yes
XLOC_004894	XLOC_004894	Tbc1d30	10:121263823-121347211	Acute	Chronic	OK	18.926	14.0215	-0.432728	-2.03656	0.0003	0.0025564	yes
XLOC_004895	XLOC_004895	Rassf3	10:121410335-121476250	Acute	Chronic	OK	7.75159	13.5322	0.803838	3.62497	5e-05	0.000498032	yes
XLOC_004901	XLOC_004901	0	10:122565204-122570076	Acute	Chronic	OK	0.159611	0.411687	1.36699	3.0547	5e-05	0.000498032	yes
XLOC_004906	XLOC_004906	0	10:126094460-126138322	Acute	Chronic	OK	0.18837	0.0743562	-1.34105	-1.73388	0.0072	0.0383823	yes
XLOC_004915	XLOC_004915	0	10:127140251-127151419	Acute	Chronic	OK	0.0266027	0.596577	4.48707	2.82363	0.0025	0.0160382	yes
XLOC_004917	XLOC_004917	Arhgef25	10:127182520-127190054	Acute	Chronic	OK	44.3545	32.8793	-0.431899	-2.07725	0.0003	0.0025564	yes
XLOC_004920	XLOC_004920	Kif5a	10:127225695-127263363	Acute	Chronic	OK	440.548	299.112	-0.558617	-2.57795	5e-05	0.000498032	yes
XLOC_004924	XLOC_004924	Gli1	10:127321367-127341620	Acute	Chronic	OK	1.27239	0.410104	-1.63348	-2.62679	0.00045	0.00365512	yes
XLOC_004952	XLOC_004952	Esyt1	10:128509081-128525859	Acute	Chronic	OK	6.55311	22.1939	1.75991	7.82487	5e-05	0.000498032	yes
XLOC_004954	XLOC_004954	Rpl41	10:128548113-128549305	Acute	Chronic	OK	568.561	770.317	0.438138	3.68826	0.00025	0.00216619	yes
XLOC_004956	XLOC_004956	Erbb3	10:128567457-128589652	Acute	Chronic	OK	1.87724	2.53844	0.435329	1.65729	0.00375	0.0225609	yes
XLOC_004961	XLOC_004961	Cdk2	10:128697938-128705051	Acute	Chronic	OK	1.27114	3.1614	1.31444	4.54926	5e-05	0.000498032	yes
XLOC_004962	XLOC_004962	Dgka	10:128706257-128744056	Acute	Chronic	OK	5.2411	9.7404	0.894111	3.75937	5e-05	0.000498032	yes
XLOC_004964	XLOC_004964	Tmem198b	10:128790952-128805500	Acute	Chronic	OK	3.95704	6.22786	0.654317	2.11475	0.0001	0.00094847	yes
XLOC_004966	XLOC_004966	Gdf11	10:128877883-128891738	Acute	Chronic	OK	4.21595	5.91048	0.487417	2.0419	0.0004	0.00330019	yes
XLOC_005004	XLOC_005004	Neurod4	10:130268152-130280240	Acute	Chronic	OK	0.290089	0.172376	-0.750935	-1.90826	0.00225	0.0146699	yes
XLOC_005011	XLOC_005011	0	10:3718148-3719381	Acute	Chronic	OK	0.327949	0.170931	-0.940057	-1.8844	0.00745	0.0393832	yes
XLOC_005024	XLOC_005024	0	10:8158566-8160436	Acute	Chronic	OK	0.0782959	0.166409	1.08772	1.87336	0.00485	0.0277967	yes
XLOC_005027	XLOC_005027	0	10:8547665-8551268	Acute	Chronic	OK	1.46847	2.62896	0.840182	3.28075	5e-05	0.000498032	yes
XLOC_005222	XLOC_005222	0	10:11084826-11089081	Acute	Chronic	OK	0.229745	0.111872	-1.03818	-2.52892	5e-05	0.000498032	yes
XLOC_005292	XLOC_005292	0	10:22447522-22449555	Acute	Chronic	OK	0.0840721	0.631893	2.90998	5.77208	5e-05	0.000498032	yes
XLOC_005337	XLOC_005337	0	10:26107743-26108689	Acute	Chronic	OK	4.04007	12.8981	1.6747	7.49538	5e-05	0.000498032	yes
XLOC_005385	XLOC_005385	0	10:32095686-32102796	Acute	Chronic	OK	0.146885	0.0951937	-0.62575	-1.60373	0.0066	0.0358637	yes
XLOC_005400	XLOC_005400	0	10:32455145-32467416	Acute	Chronic	OK	0.17107	0.119021	-0.523377	-1.57088	0.0083	0.0429789	yes
XLOC_005408	XLOC_005408	0	10:32532184-32550443	Acute	Chronic	OK	0.309695	0.204202	-0.600852	-2.13134	0.0003	0.0025564	yes
XLOC_005409	XLOC_005409	0	10:32550509-32558956	Acute	Chronic	OK	0.372754	0.269374	-0.468611	-1.53666	0.0092	0.0465208	yes
XLOC_005415	XLOC_005415	0	10:34898539-34898818	Acute	Chronic	OK	161.437	79.1534	-1.02825	-13.0896	5e-05	0.000498032	yes
XLOC_005419	XLOC_005419	0	10:38060815-38063360	Acute	Chronic	OK	0.0351419	0.236918	2.75312	4.12078	5e-05	0.000498032	yes
XLOC_005421	XLOC_005421	0	10:39198477-39199049	Acute	Chronic	OK	19.0678	26.6402	0.482467	2.81128	0.0014	0.00977201	yes
XLOC_005490	XLOC_005490	0	10:51526363-51536172	Acute	Chronic	OK	0.259199	0.885828	1.77297	6.3251	5e-05	0.000498032	yes
XLOC_005491	XLOC_005491	0	10:51536270-51538436	Acute	Chronic	OK	0.0630021	0.194082	1.62319	2.83461	0.00035	0.00293552	yes
XLOC_005500	XLOC_005500	0	10:56497264-56497849	Acute	Chronic	OK	48.0013	64.4733	0.425629	2.75184	0.0005	0.00401613	yes
XLOC_005501	XLOC_005501	0	10:56497938-56498258	Acute	Chronic	OK	1.95345	4.00483	1.03571	4.62467	0.0011	0.00790885	yes
XLOC_005521	XLOC_005521	0	10:59267282-59316181	Acute	Chronic	OK	0.0265136	0.16172	2.60869	2.41767	0.00265	0.0168404	yes
XLOC_005526	XLOC_005526	0	10:59636956-59639360	Acute	Chronic	OK	0.0429186	0.154219	1.84531	2.83573	0.0006	0.00470853	yes
XLOC_005538	XLOC_005538	0	10:60238549-60240780	Acute	Chronic	OK	0.163087	0.0772485	-1.07806	-1.94137	0.00355	0.0215369	yes
XLOC_005610	XLOC_005610	0	10:77529587-77530180	Acute	Chronic	OK	0.0399682	0.314139	2.97448	2.33624	0.00725	0.0385879	yes
XLOC_005624	XLOC_005624	0	10:78083019-78083902	Acute	Chronic	OK	0.117239	0.333604	1.50869	2.44435	0.00275	0.0173633	yes
XLOC_005714	XLOC_005714	0	10:82624110-82626246	Acute	Chronic	OK	0.154863	0.076545	-1.01661	-1.78854	0.00945	0.0475475	yes
XLOC_005718	XLOC_005718	0	10:83372910-83375325	Acute	Chronic	OK	0.574981	0.318694	-0.851342	-2.38534	0.0001	0.00094847	yes
XLOC_005719	XLOC_005719	0	10:84308534-84309465	Acute	Chronic	OK	1.64839	2.65671	0.688584	2.49253	0.0008	0.00603627	yes
XLOC_005768	XLOC_005768	0	10:93159257-93160574	Acute	Chronic	OK	0.279788	0.593489	1.08489	2.65444	0.0002	0.00177188	yes
XLOC_005782	XLOC_005782	0	10:96309957-96362533	Acute	Chronic	OK	0.0515476	0.160731	1.64067	2.16493	0.00115	0.00822551	yes
XLOC_005817	XLOC_005817	0	10:107266625-107270183	Acute	Chronic	OK	0.699795	0.498089	-0.490528	-1.58348	0.01005	0.0498642	yes
XLOC_005872	XLOC_005872	0	10:116289280-116292495	Acute	Chronic	OK	0.0462007	0.15571	1.75288	3.09065	5e-05	0.000498032	yes
XLOC_005894	XLOC_005894	0	10:117892096-117894727	Acute	Chronic	OK	0.084822	0.20496	1.27284	2.55589	0.00035	0.00293552	yes
XLOC_005930	XLOC_005930	0	10:122669826-122675155	Acute	Chronic	OK	0.293964	0.198973	-0.563069	-1.62256	0.0077	0.0404933	yes
XLOC_005936	XLOC_005936	0	10:122976415-122979120	Acute	Chronic	OK	0.101503	0.176782	0.800448	1.65467	0.00965	0.0483854	yes
XLOC_005953	XLOC_005953	0	10:126816543-126818125	Acute	Chronic	OK	0.188717	0.0517902	-1.86547	-2.59774	0.00115	0.00822551	yes
XLOC_005958	XLOC_005958	0	10:126846181-126847294	Acute	Chronic	OK	0.349187	0.182403	-0.936871	-1.87423	0.0091	0.0461998	yes
XLOC_005959	XLOC_005959	0	10:126847696-126850023	Acute	Chronic	OK	0.66233	0.250489	-1.4028	-3.78547	5e-05	0.000498032	yes
XLOC_005977	XLOC_005977	0	10:127078112-127078822	Acute	Chronic	OK	0.663012	1.36209	1.03871	3.02613	0.00025	0.00216619	yes
XLOC_006000	XLOC_006000	0	10:128550221-128550567	Acute	Chronic	OK	12.5002	6.99271	-0.838031	-5.33453	5e-05	0.000498032	yes
XLOC_006020	XLOC_006020	Pla2g3	11:3488283-3504821	Acute	Chronic	OK	10.1265	3.53132	-1.51986	-2.97445	5e-05	0.000498032	yes
XLOC_006031	XLOC_006031	Gal3st1	11:3983635-3999326	Acute	Chronic	OK	4.06734	6.53159	0.683347	2.54839	5e-05	0.000498032	yes
XLOC_006033	XLOC_006033	Sec14l3,Sec14l4	11:4031461-4078993	Acute	Chronic	OK	0.871021	0.535292	-0.702381	-1.48483	0.00505	0.0287422	yes
XLOC_006038	XLOC_006038	Gatsl3,Tbc1d10a	11:4186336-4222420	Acute	Chronic	OK	13.3762	18.2149	0.445457	1.95189	0.00195	0.0129559	yes
XLOC_006039	XLOC_006039	Osm	11:4236413-4241083	Acute	Chronic	OK	0.258549	1.05268	2.02556	4.86707	5e-05	0.000498032	yes
XLOC_006040	XLOC_006040	Lif	11:4257556-4272592	Acute	Chronic	OK	0.376175	1.98562	2.40011	5.82797	5e-05	0.000498032	yes
XLOC_006047	XLOC_006047	Ascc2	11:4637746-4685888	Acute	Chronic	OK	9.21902	11.75	0.349969	1.49989	0.0095	0.0477516	yes
XLOC_006066	XLOC_006066	Dbnl	11:5788487-5800962	Acute	Chronic	OK	30.3238	47.6132	0.65091	3.08466	5e-05	0.000498032	yes
XLOC_006067	XLOC_006067	Aebp1	11:5856107-5872088	Acute	Chronic	OK	4.087	9.2794	1.18299	4.3253	5e-05	0.000498032	yes
XLOC_006087	XLOC_006087	Upp1	11:9117912-9136298	Acute	Chronic	OK	20.9399	38.7291	0.887165	4.1296	5e-05	0.000498032	yes
XLOC_006097	XLOC_006097	Ikzf1	11:11642202-11773041	Acute	Chronic	OK	3.50942	14.852	2.08135	8.22565	5e-05	0.000498032	yes
XLOC_006108	XLOC_006108	Gm12009	11:15049157-15050257	Acute	Chronic	OK	1.97163	1.3057	-0.594565	-1.88427	0.0062	0.0340495	yes
XLOC_006115	XLOC_006115	Akt2-ps	11:16514451-16516040	Acute	Chronic	OK	20.0072	28.2958	0.500069	2.22814	5e-05	0.000498032	yes
XLOC_006117	XLOC_006117	Fbxo48	11:16951338-16958900	Acute	Chronic	OK	0.493656	0.787668	0.674081	1.81709	0.00295	0.0184193	yes
XLOC_006130	XLOC_006130	Glns-ps1	11:19720354-19721472	Acute	Chronic	OK	55.4892	34.9997	-0.664864	-3.70912	5e-05	0.000498032	yes
XLOC_006143	XLOC_006143	Vps54	11:21239266-21321136	Acute	Chronic	OK	15.1557	21.5853	0.510191	2.04213	0.0006	0.00470853	yes
XLOC_006192	XLOC_006192	Efemp1	11:28853203-28926743	Acute	Chronic	OK	6.55474	8.84116	0.431697	1.77282	0.00185	0.0123864	yes
XLOC_006213	XLOC_006213	Gpr75	11:30884867-30895345	Acute	Chronic	OK	5.0395	3.17156	-0.668087	-2.64729	5e-05	0.000498032	yes
XLOC_006215	XLOC_006215	Stc2	11:31356746-31375510	Acute	Chronic	OK	0.0570547	0.316636	2.47241	3.47447	5e-05	0.000498032	yes
XLOC_006224	XLOC_006224	Hba-a1	11:32283510-32284465	Acute	Chronic	OK	12.3029	100	3.02292	8.18632	5e-05	0.000498032	yes
XLOC_006227	XLOC_006227	Sh3pxd2b	11:32347819-32428173	Acute	Chronic	OK	3.36482	8.00256	1.24993	5.59968	5e-05	0.000498032	yes
XLOC_006229	XLOC_006229	Stk10	11:32533304-32624588	Acute	Chronic	OK	2.67621	8.8724	1.72913	7.47681	5e-05	0.000498032	yes
XLOC_006242	XLOC_006242	Lcp2	11:33625716-34098554	Acute	Chronic	OK	5.64995	20.9031	1.88741	4.78533	5e-05	0.000498032	yes
XLOC_006278	XLOC_006278	Gm12148	11:43370297-43396677	Acute	Chronic	OK	0.0854864	0.969559	3.50356	4.13599	5e-05	0.000498032	yes
XLOC_006279	XLOC_006279	Gm12148	11:43370297-43396677	Acute	Chronic	OK	0.0934029	0.793022	3.08582	3.27036	5e-05	0.000498032	yes
XLOC_006281	XLOC_006281	C1qtnf2	11:43474275-43491525	Acute	Chronic	OK	0.356209	0.644499	0.855455	1.70571	0.00275	0.0173633	yes
XLOC_006286	XLOC_006286	Il12b	11:44399944-44414679	Acute	Chronic	OK	0.353748	2.95167	3.06074	8.74053	5e-05	0.000498032	yes
XLOC_006300	XLOC_006300	Clint1	11:45851725-45910625	Acute	Chronic	OK	19.4421	26.5647	0.450327	2.12656	5e-05	0.000498032	yes
XLOC_006303	XLOC_006303	Adam19	11:46055991-46147343	Acute	Chronic	OK	3.41438	8.23651	1.27041	5.5043	5e-05	0.000498032	yes
XLOC_006306	XLOC_006306	Fam71b	11:46396410-46408967	Acute	Chronic	OK	0.0838238	0.662667	2.98285	4.23071	5e-05	0.000498032	yes
XLOC_006308	XLOC_006308	Havcr2	11:46454934-46484993	Acute	Chronic	OK	3.14785	9.91812	1.6557	6.41377	5e-05	0.000498032	yes
XLOC_006315	XLOC_006315	Timd4	11:46810782-46844335	Acute	Chronic	OK	0.495053	2.40951	2.28308	6.80916	5e-05	0.000498032	yes
XLOC_006322	XLOC_006322	Gm25296,Gnb2l1,Snord95,Snord96a	11:48800331-48817388	Acute	Chronic	OK	163.904	284.614	0.796155	3.93802	5e-05	0.000498032	yes
XLOC_006325	XLOC_006325	Ifi47,Olfr56	11:48872150-49135387	Acute	Chronic	OK	38.4384	135.283	1.81536	4.30234	5e-05	0.000498032	yes
XLOC_006329	XLOC_006329	Mgat1	11:49244190-49263030	Acute	Chronic	OK	19.7549	28.6402	0.535829	2.16858	0.0006	0.00470853	yes
XLOC_006357	XLOC_006357	Rnf130	11:50025345-50125766	Acute	Chronic	OK	31.8649	45.6547	0.518797	1.64848	0.00395	0.0235219	yes
XLOC_006369	XLOC_006369	Adamts2	11:50591028-50807647	Acute	Chronic	OK	3.34329	2.00786	-0.735608	-2.41506	5e-05	0.000498032	yes
XLOC_006380	XLOC_006380	Zfp354a	11:51059256-51072956	Acute	Chronic	OK	3.69012	2.63598	-0.485329	-1.60083	0.00835	0.0431936	yes
XLOC_006402	XLOC_006402	9530068E07Rik	11:52396427-52408728	Acute	Chronic	OK	30.8051	42.7308	0.472108	2.35033	5e-05	0.000498032	yes
XLOC_006412	XLOC_006412	Sowaha	11:53476578-53481097	Acute	Chronic	OK	18.7848	10.3023	-0.866601	-2.38212	0.0002	0.00177188	yes
XLOC_006415	XLOC_006415	0	11:53507246-53511338	Acute	Chronic	OK	0.153263	0.0859508	-0.834426	-1.82064	0.0034	0.0207804	yes
XLOC_006422	XLOC_006422	Irf1	11:53769888-53782981	Acute	Chronic	OK	72.3043	150.049	1.05328	4.51275	5e-05	0.000498032	yes
XLOC_006425	XLOC_006425	P4ha2	11:54100094-54131666	Acute	Chronic	OK	6.67014	4.6212	-0.52945	-1.95357	0.0008	0.00603627	yes
XLOC_006441	XLOC_006441	Gpx3	11:54902452-54910377	Acute	Chronic	OK	20.27	10.7912	-0.90949	-3.89904	5e-05	0.000498032	yes
XLOC_006443	XLOC_006443	Gm2a	11:55098114-55113029	Acute	Chronic	OK	15.4603	37.9206	1.29442	6.56229	5e-05	0.000498032	yes
XLOC_006454	XLOC_006454	Gria1	11:57011386-57330244	Acute	Chronic	OK	82.995	60.5841	-0.454085	-2.24452	0.0001	0.00094847	yes
XLOC_006466	XLOC_006466	Gm12247	11:58092185-58098026	Acute	Chronic	OK	0.216199	1.04829	2.27761	2.99136	5e-05	0.000498032	yes
XLOC_006470	XLOC_006470	Gm12250	11:58183811-58192759	Acute	Chronic	OK	49.0215	76.8335	0.648319	2.54857	5e-05	0.000498032	yes
XLOC_006471	XLOC_006471	Igtp,Irgm2	11:58199255-58222782	Acute	Chronic	OK	241.261	376.144	0.640691	3.1341	5e-05	0.000498032	yes
XLOC_006513	XLOC_006513	Nlrp3	11:59541567-59566956	Acute	Chronic	OK	1.22003	4.26854	1.80683	6.52765	5e-05	0.000498032	yes
XLOC_006525	XLOC_006525	Lrrc48	11:60353328-60394341	Acute	Chronic	OK	1.91461	1.32798	-0.527814	-1.68136	0.00305	0.0189502	yes
XLOC_006526	XLOC_006526	Gid4	11:60400625-60453026	Acute	Chronic	OK	14.6035	10.9601	-0.41406	-1.841	0.00225	0.0146699	yes
XLOC_006533	XLOC_006533	Llgl1	11:60699722-60727263	Acute	Chronic	OK	11.2517	15.9049	0.499328	1.63147	0.0063	0.0345176	yes
XLOC_006542	XLOC_006542	Map2k3	11:60932032-60952811	Acute	Chronic	OK	7.15952	11.8153	0.722722	2.56894	5e-05	0.000498032	yes
XLOC_006543	XLOC_006543	Kcnj12	11:61021970-61073431	Acute	Chronic	OK	4.33442	3.2404	-0.419665	-1.50111	0.00965	0.0483854	yes
XLOC_006544	XLOC_006544	Tnfrsf13b	11:61126754-61149592	Acute	Chronic	OK	1.12892	3.11467	1.46414	3.05523	5e-05	0.000498032	yes
XLOC_006551	XLOC_006551	Grap	11:61653264-61720826	Acute	Chronic	OK	2.6997	8.16277	1.59626	6.38853	5e-05	0.000498032	yes
XLOC_006552	XLOC_006552	Fam83g	11:61653264-61720826	Acute	Chronic	OK	0.0682124	0.224244	1.71696	1.55965	0.00975	0.04875	yes
XLOC_006562	XLOC_006562	Ubb	11:62551170-62553213	Acute	Chronic	OK	364.145	455.176	0.321913	1.57932	0.00525	0.0296803	yes
XLOC_006563	XLOC_006563	Trpv2	11:62574485-62600515	Acute	Chronic	OK	5.41865	10.4661	0.949717	3.95926	5e-05	0.000498032	yes
XLOC_006579	XLOC_006579	0	11:63053910-63055346	Acute	Chronic	OK	0.0467814	0.246018	2.39476	2.70286	0.00585	0.0324087	yes
XLOC_006581	XLOC_006581	Pmp22	11:63128981-63159547	Acute	Chronic	OK	8.05606	13.8367	0.78035	2.93737	5e-05	0.000498032	yes
XLOC_006584	XLOC_006584	0	11:63619179-63659415	Acute	Chronic	OK	0.0739155	2.51442	5.0882	7.51549	5e-05	0.000498032	yes
XLOC_006589	XLOC_006589	Hs3st3a1	11:64433093-64523092	Acute	Chronic	OK	1.598	0.865109	-0.885318	-2.31677	5e-05	0.000498032	yes
XLOC_006608	XLOC_006608	Myh8	11:67277123-67308634	Acute	Chronic	OK	0.299356	0.149294	-1.00371	-2.65354	5e-05	0.000498032	yes
XLOC_006619	XLOC_006619	Pik3r5	11:68432120-68497849	Acute	Chronic	OK	2.84668	8.55009	1.58666	5.98208	5e-05	0.000498032	yes
XLOC_006620	XLOC_006620	Pik3r6	11:68503018-68554369	Acute	Chronic	OK	1.48474	4.15286	1.4839	4.65389	5e-05	0.000498032	yes
XLOC_006621	XLOC_006621	Mfsd6l	11:68555388-68558244	Acute	Chronic	OK	0.0610821	0.167311	1.45371	2.01838	0.0006	0.00470853	yes
XLOC_006627	XLOC_006627	Slc25a35	11:68967457-68978384	Acute	Chronic	OK	2.21754	3.4691	0.645605	1.91092	0.00175	0.0118474	yes
XLOC_006630	XLOC_006630	Aurkb	11:69045646-69051875	Acute	Chronic	OK	0.735752	2.18665	1.57143	4.00222	5e-05	0.000498032	yes
XLOC_006637	XLOC_006637	Per1	11:69095189-69111538	Acute	Chronic	OK	20.5908	12.992	-0.664381	-2.22304	0.0002	0.00177188	yes
XLOC_006639	XLOC_006639	Aloxe3	11:69125555-69149256	Acute	Chronic	OK	6.7151	2.89585	-1.21342	-3.35441	5e-05	0.000498032	yes
XLOC_006640	XLOC_006640	Alox12b	11:69151537-69169792	Acute	Chronic	OK	3.05084	0.837112	-1.86571	-6.12686	5e-05	0.000498032	yes
XLOC_006645	XLOC_006645	A030009H04Rik	11:69340460-69342641	Acute	Chronic	OK	53.5731	36.4985	-0.553671	-2.64775	5e-05	0.000498032	yes
XLOC_006657	XLOC_006657	Plscr3	11:69846375-69858730	Acute	Chronic	OK	14.2129	19.1574	0.430698	2.05748	0.00145	0.0100839	yes
XLOC_006660	XLOC_006660	Ybx2	11:69935795-69941605	Acute	Chronic	OK	2.18515	1.08573	-1.00906	-2.66272	5e-05	0.000498032	yes
XLOC_006669	XLOC_006669	Asgr2	11:70089592-70106267	Acute	Chronic	OK	0.237899	0.92825	1.96416	3.26768	5e-05	0.000498032	yes
XLOC_006671	XLOC_006671	Slc16a11	11:70211748-70221042	Acute	Chronic	OK	8.37705	4.52679	-0.887956	-2.40549	0.0007	0.00539706	yes
XLOC_006676	XLOC_006676	Arrb2	11:70432634-70440828	Acute	Chronic	OK	29.1797	47.2829	0.696351	2.49458	5e-05	0.000498032	yes
XLOC_006678	XLOC_006678	Zmynd15	11:70451891-70466202	Acute	Chronic	OK	0.39847	3.77188	3.24274	3.127	5e-05	0.000498032	yes
XLOC_006681	XLOC_006681	Psmb6	11:70525366-70527858	Acute	Chronic	OK	79.3651	104.199	0.39276	2.00322	0.00175	0.0118474	yes
XLOC_006682	XLOC_006682	Pld2	11:70540022-70558376	Acute	Chronic	OK	7.29221	12.2343	0.746501	1.50958	0.00805	0.0419202	yes
XLOC_006688	XLOC_006688	Kif1c	11:70700547-70731964	Acute	Chronic	OK	14.5141	23.1333	0.672512	3.09146	5e-05	0.000498032	yes
XLOC_006698	XLOC_006698	Wscd1	11:71749919-71795570	Acute	Chronic	OK	14.3133	21.3941	0.579862	2.83497	5e-05	0.000498032	yes
XLOC_006700	XLOC_006700	Fam64a	11:72042031-72047370	Acute	Chronic	OK	0.369792	1.41288	1.93386	3.40572	5e-05	0.000498032	yes
XLOC_006701	XLOC_006701	Txndc17	11:72207546-72210015	Acute	Chronic	OK	23.6048	36.3751	0.623867	2.70731	5e-05	0.000498032	yes
XLOC_006706	XLOC_006706	Xaf1	11:72301406-72313750	Acute	Chronic	OK	36.5451	81.6348	1.15951	2.95161	5e-05	0.000498032	yes
XLOC_006717	XLOC_006717	Atp2a3	11:72961168-72993044	Acute	Chronic	OK	1.92216	10.4008	2.43589	7.89766	5e-05	0.000498032	yes
XLOC_006718	XLOC_006718	P2rx1	11:72999052-73015200	Acute	Chronic	OK	0.257634	0.608533	1.24002	2.66356	5e-05	0.000498032	yes
XLOC_006719	XLOC_006719	Camkk1	11:73015560-73042397	Acute	Chronic	OK	33.8329	19.5635	-0.790259	-3.3919	5e-05	0.000498032	yes
XLOC_006721	XLOC_006721	Itgae	11:73090539-73147592	Acute	Chronic	OK	0.0855522	2.3108	4.75544	8.96807	5e-05	0.000498032	yes
XLOC_006723	XLOC_006723	Tax1bp3	11:73177082-73183162	Acute	Chronic	OK	1.32744	2.91121	1.13297	3.90716	5e-05	0.000498032	yes
XLOC_006725	XLOC_006725	Shpk	11:73199437-73224905	Acute	Chronic	OK	1.34205	1.91748	0.514777	1.77922	0.002	0.0132533	yes
XLOC_006753	XLOC_006753	E130309D14Rik	11:74619604-74641516	Acute	Chronic	OK	9.82182	7.17622	-0.452766	-2.1569	0.00025	0.00216619	yes
XLOC_006759	XLOC_006759	1700016P03Rik	11:75172559-75191241	Acute	Chronic	OK	4.71574	1.54903	-1.60612	-1.96455	0.0073	0.0388064	yes
XLOC_006762	XLOC_006762	Rtn4rl1	11:75193782-75267769	Acute	Chronic	OK	14.6319	11.6026	-0.334672	-1.52421	0.0086	0.0442381	yes
XLOC_006770	XLOC_006770	Mir22,Mir22hg,Tlcd2	11:75461538-75470899	Acute	Chronic	OK	10.6778	14.9474	0.485285	1.77284	0.00825	0.0427564	yes
XLOC_006773	XLOC_006773	Scarf1	11:75513539-75527742	Acute	Chronic	OK	1.98256	6.12492	1.62732	5.74169	5e-05	0.000498032	yes
XLOC_006774	XLOC_006774	Slc43a2	11:75527974-75577575	Acute	Chronic	OK	13.8211	24.4595	0.823518	2.88735	5e-05	0.000498032	yes
XLOC_006778	XLOC_006778	Myo1c	11:75650503-75673910	Acute	Chronic	OK	7.55669	11.7086	0.631742	2.17549	0.00045	0.00365512	yes
XLOC_006802	XLOC_006802	Coro6	11:77462410-77470484	Acute	Chronic	OK	28.3729	17.6754	-0.682768	-2.9676	5e-05	0.000498032	yes
XLOC_006825	XLOC_006825	BC030499	11:78290840-78296805	Acute	Chronic	OK	10.4973	4.02833	-1.38176	-5.3973	5e-05	0.000498032	yes
XLOC_006826	XLOC_006826	Spag5	11:78298667-78322457	Acute	Chronic	OK	10.1732	4.51668	-1.17144	-3.10424	5e-05	0.000498032	yes
XLOC_006827	XLOC_006827	Aldoc	11:78322967-78327781	Acute	Chronic	OK	566.534	337.878	-0.745663	-3.10163	5e-05	0.000498032	yes
XLOC_006833	XLOC_006833	Vtn	11:78498892-78502324	Acute	Chronic	OK	34.3409	56.6305	0.721654	3.30604	5e-05	0.000498032	yes
XLOC_006842	XLOC_006842	Nos2	11:78920786-78961815	Acute	Chronic	OK	1.92559	29.2889	3.92698	16.5605	5e-05	0.000498032	yes
XLOC_006856	XLOC_006856	Adap2	11:80154078-80180814	Acute	Chronic	OK	4.75257	15.7897	1.7322	6.31962	5e-05	0.000498032	yes
XLOC_006857	XLOC_006857	Rnf135	11:80183823-80199757	Acute	Chronic	OK	3.16151	7.40236	1.22737	4.57967	5e-05	0.000498032	yes
XLOC_006862	XLOC_006862	Cdk5r1	11:80477045-80481179	Acute	Chronic	OK	52.1464	41.6842	-0.323068	-1.51775	0.008	0.0417601	yes
XLOC_006863	XLOC_006863	Tmem98	11:80809732-80822033	Acute	Chronic	OK	4.02327	8.64885	1.10414	4.13258	5e-05	0.000498032	yes
XLOC_006871	XLOC_006871	Ccl2	11:82028223-82038562	Acute	Chronic	OK	27.2129	60.5624	1.15413	4.98909	5e-05	0.000498032	yes
XLOC_006872	XLOC_006872	Ccl7	11:82045711-82047525	Acute	Chronic	OK	6.74565	16.9195	1.32666	6.28797	5e-05	0.000498032	yes
XLOC_006873	XLOC_006873	Ccl11	11:82057822-82062955	Acute	Chronic	OK	0.367592	1.07824	1.5525	4.0957	5e-05	0.000498032	yes
XLOC_006875	XLOC_006875	Ccl8	11:82115184-82116799	Acute	Chronic	OK	17.3666	56.4954	1.70182	6.43062	5e-05	0.000498032	yes
XLOC_006887	XLOC_006887	Slfn5	11:82910549-82965133	Acute	Chronic	OK	4.3328	11.3148	1.38484	5.74366	5e-05	0.000498032	yes
XLOC_006892	XLOC_006892	Slfn2	11:82977066-83218410	Acute	Chronic	OK	12.9167	43.0438	1.73657	5.23245	5e-05	0.000498032	yes
XLOC_006893	XLOC_006893	Slfn1	11:82977066-83218410	Acute	Chronic	OK	2.87005	11.9397	2.05662	3.21837	5e-05	0.000498032	yes
XLOC_006896	XLOC_006896	AI662270	11:83223575-83226987	Acute	Chronic	OK	1.31372	8.2232	2.64604	7.69201	5e-05	0.000498032	yes
XLOC_006897	XLOC_006897	Gm11427	11:83254195-83260534	Acute	Chronic	OK	0.112846	0.824032	2.86834	6.01538	5e-05	0.000498032	yes
XLOC_006905	XLOC_006905	Gm11435	11:83511735-83522175	Acute	Chronic	OK	0.0371443	0.231438	2.63941	2.83817	0.00055	0.00436921	yes
XLOC_006908	XLOC_006908	Ccl4	11:83662120-83664683	Acute	Chronic	OK	3.07504	12.1777	1.98557	6.16119	5e-05	0.000498032	yes
XLOC_006914	XLOC_006914	Wfdc18	11:83709014-83711348	Acute	Chronic	OK	0.0978208	0.545494	2.47935	1.74113	0.0037	0.0223087	yes
XLOC_006929	XLOC_006929	Car4	11:84957245-84966045	Acute	Chronic	OK	13.3218	7.53624	-0.821869	-2.81484	5e-05	0.000498032	yes
XLOC_006940	XLOC_006940	Tbx4	11:85886421-85916097	Acute	Chronic	OK	0.0944815	0.166582	0.818128	1.4987	0.00645	0.0351934	yes
XLOC_006957	XLOC_006957	Trim37	11:87127076-87220683	Acute	Chronic	OK	66.5658	52.6186	-0.339209	-1.60357	0.00475	0.0273474	yes
XLOC_006970	XLOC_006970	Rnf43	11:87662341-87735668	Acute	Chronic	OK	0.875685	1.77895	1.02254	2.00758	0.0013	0.00914124	yes
XLOC_006973	XLOC_006973	A430104N18Rik	11:87755576-87757270	Acute	Chronic	OK	1.31269	17.0299	3.69747	5.0752	5e-05	0.000498032	yes
XLOC_006975	XLOC_006975	Bzrap1	11:87760382-87786856	Acute	Chronic	OK	48.0819	34.6491	-0.472675	-1.60622	0.0053	0.0299073	yes
XLOC_006976	XLOC_006976	Mpo	11:87793580-87804413	Acute	Chronic	OK	0.113396	0.622037	2.45563	1.37985	5e-05	0.000498032	yes
XLOC_006977	XLOC_006977	Mks1	11:87852720-87875536	Acute	Chronic	OK	1.87789	3.11619	0.730666	2.42442	5e-05	0.000498032	yes
XLOC_006994	XLOC_006994	Trim25	11:88999375-89020293	Acute	Chronic	OK	5.9052	10.0154	0.762167	3.49876	5e-05	0.000498032	yes
XLOC_007014	XLOC_007014	0	11:94602050-94604324	Acute	Chronic	OK	0.112545	0.221868	0.979207	1.76467	0.00355	0.0215369	yes
XLOC_007021	XLOC_007021	Col1a1	11:94936223-94953042	Acute	Chronic	OK	1.72975	5.00214	1.53198	4.78498	5e-05	0.000498032	yes
XLOC_007025	XLOC_007025	Ppp1r9b	11:94984854-95006899	Acute	Chronic	OK	214.78	158.591	-0.437553	-1.90106	0.00115	0.00822551	yes
XLOC_007035	XLOC_007035	Fam117a	11:95336010-95381916	Acute	Chronic	OK	2.96224	4.5822	0.629353	2.2537	0.00015	0.00136925	yes
XLOC_007044	XLOC_007044	Gngt2	11:95700105-95845734	Acute	Chronic	OK	8.26574	29.4066	1.83093	1.81094	0.00445	0.0258901	yes
XLOC_007054	XLOC_007054	Gm11539	11:96248632-96249189	Acute	Chronic	OK	8.64049	14.5186	0.748719	3.86258	5e-05	0.000498032	yes
XLOC_007062	XLOC_007062	Hoxb4,Mir10a	11:96316683-96321638	Acute	Chronic	OK	0.0355141	0.293029	3.04458	0.576003	0.0045	0.026136	yes
XLOC_007067	XLOC_007067	Skap1	11:96464592-96759130	Acute	Chronic	OK	0.710128	7.82262	3.4615	10.8167	5e-05	0.000498032	yes
XLOC_007070	XLOC_007070	Copz2	11:96849865-96861203	Acute	Chronic	OK	2.83198	4.01089	0.502114	1.56476	0.0041	0.0242723	yes
XLOC_007075	XLOC_007075	Sp6	11:97013393-97026248	Acute	Chronic	OK	0.567671	0.917081	0.691995	2.12788	0.00015	0.00136925	yes
XLOC_007090	XLOC_007090	0	11:97662242-97663169	Acute	Chronic	OK	0.099035	0.534769	2.43291	3.51953	0.00125	0.00883671	yes
XLOC_007093	XLOC_007093	Psmb3	11:97703398-97713500	Acute	Chronic	OK	15.5888	21.9259	0.492131	1.87742	0.00125	0.00883671	yes
XLOC_007096	XLOC_007096	Lasp1	11:97798999-97838845	Acute	Chronic	OK	35.5911	48.436	0.444565	1.9283	0.00105	0.00759612	yes
XLOC_007097	XLOC_007097	B230217C12Rik	11:97840689-97846824	Acute	Chronic	OK	20.2966	13.6029	-0.577331	-2.15362	0.0001	0.00094847	yes
XLOC_007107	XLOC_007107	0	11:98332731-98338946	Acute	Chronic	OK	0.397259	0.233505	-0.766627	-1.92711	0.00095	0.00697064	yes
XLOC_007108	XLOC_007108	0	11:98341249-98347969	Acute	Chronic	OK	0.362428	0.225951	-0.681685	-2.10286	0.0008	0.00603627	yes
XLOC_007109	XLOC_007109	Ppp1r1b	11:98348403-98358283	Acute	Chronic	OK	248.435	154.176	-0.688291	-2.92085	5e-05	0.000498032	yes
XLOC_007127	XLOC_007127	Wipf2	11:98863637-98905040	Acute	Chronic	OK	16.4917	12.6376	-0.384023	-1.58777	0.00595	0.0328668	yes
XLOC_007128	XLOC_007128	Cdc6	11:98907347-98923940	Acute	Chronic	OK	0.281469	0.568479	1.01413	2.21117	0.00015	0.00136925	yes
XLOC_007129	XLOC_007129	Rara	11:98927775-98975007	Acute	Chronic	OK	3.79988	5.62969	0.567102	2.19383	0.0001	0.00094847	yes
XLOC_007133	XLOC_007133	0	11:99168401-99173098	Acute	Chronic	OK	0.0549594	0.14633	1.41278	1.64228	0.0038	0.0228075	yes
XLOC_007135	XLOC_007135	A830036E02Rik,Gm11940	11:99385251-99458113	Acute	Chronic	OK	20.295	14.4304	-0.492015	-1.63732	0.00795	0.0415562	yes
XLOC_007161	XLOC_007161	Cnp	11:100574903-100704271	Acute	Chronic	OK	61.7778	117.936	0.932845	3.08937	5e-05	0.000498032	yes
XLOC_007169	XLOC_007169	Naglu	11:101070011-101077672	Acute	Chronic	OK	3.56904	11.5631	1.69593	6.51769	5e-05	0.000498032	yes
XLOC_007173	XLOC_007173	Tubg2	11:101155906-101161787	Acute	Chronic	OK	16.9331	13.1096	-0.369228	-1.82071	0.0036	0.021788	yes
XLOC_007174	XLOC_007174	Cntnap1	11:101162678-101190724	Acute	Chronic	OK	50.6683	39.6538	-0.353623	-1.70526	0.003	0.0186892	yes
XLOC_007176	XLOC_007176	Wnk4	11:101260566-101277409	Acute	Chronic	OK	5.44022	2.5822	-1.07507	-1.78312	0.0006	0.00470853	yes
XLOC_007186	XLOC_007186	Ifi35	11:101448406-101458698	Acute	Chronic	OK	14.4335	29.3611	1.02449	4.54366	5e-05	0.000498032	yes
XLOC_007190	XLOC_007190	Tmem106a	11:101582241-101591788	Acute	Chronic	OK	5.15547	21.8144	2.0811	7.18276	5e-05	0.000498032	yes
XLOC_007197	XLOC_007197	Arl4d	11:101665540-101667832	Acute	Chronic	OK	14.595	6.23036	-1.22808	-5.68712	5e-05	0.000498032	yes
XLOC_007212	XLOC_007212	Asb16	11:102268742-102280167	Acute	Chronic	OK	1.37841	0.842233	-0.710709	-2.25892	0.00015	0.00136925	yes
XLOC_007215	XLOC_007215	Grn	11:102428810-102447682	Acute	Chronic	OK	49.151	161.594	1.71708	7.02957	5e-05	0.000498032	yes
XLOC_007218	XLOC_007218	Fzd2	11:102604430-102608058	Acute	Chronic	OK	3.37897	1.92171	-0.814194	-3.31455	5e-05	0.000498032	yes
XLOC_007239	XLOC_007239	Wnt3	11:103774149-103817970	Acute	Chronic	OK	0.65355	0.435011	-0.587244	-1.70021	0.00305	0.0189502	yes
XLOC_007241	XLOC_007241	Crhr1	11:104129175-104175668	Acute	Chronic	OK	8.00265	6.04466	-0.404815	-1.66135	0.00665	0.0360579	yes
XLOC_007246	XLOC_007246	Myl4	11:104550662-104595753	Acute	Chronic	OK	7.12866	11.8471	0.732837	3.04932	5e-05	0.000498032	yes
XLOC_007256	XLOC_007256	Efcab3	11:105023630-105117722	Acute	Chronic	OK	0.552085	0.346707	-0.671171	-1.4555	0.00565	0.0314729	yes
XLOC_007275	XLOC_007275	Kcnh6	11:106008123-106036008	Acute	Chronic	OK	1.88547	1.25784	-0.583981	-1.97439	0.0004	0.00330019	yes
XLOC_007289	XLOC_007289	Milr1	11:106750930-106779537	Acute	Chronic	OK	1.46317	6.52424	2.15671	6.08906	5e-05	0.000498032	yes
XLOC_007316	XLOC_007316	Gna13	11:109353811-109401521	Acute	Chronic	OK	21.0122	31.1756	0.569192	2.46514	5e-05	0.000498032	yes
XLOC_007326	XLOC_007326	0	11:110173984-110176190	Acute	Chronic	OK	0.400007	0.225787	-0.825063	-2.03629	0.0023	0.0149446	yes
XLOC_007329	XLOC_007329	Kcnj16	11:110968032-111027968	Acute	Chronic	OK	5.9429	9.31936	0.649064	2.86589	5e-05	0.000498032	yes
XLOC_007330	XLOC_007330	Kcnj2	11:111066111-111076821	Acute	Chronic	OK	6.33899	4.78825	-0.404754	-1.83264	0.00155	0.0106815	yes
XLOC_007333	XLOC_007333	Sox9	11:112782223-112787760	Acute	Chronic	OK	7.68295	11.5189	0.584271	2.63739	5e-05	0.000498032	yes
XLOC_007351	XLOC_007351	Ttyh2	11:114675430-114720977	Acute	Chronic	OK	8.30139	14.8357	0.837644	3.7215	5e-05	0.000498032	yes
XLOC_007356	XLOC_007356	Cd300a	11:114889838-114906477	Acute	Chronic	OK	0.601464	1.98199	1.7204	4.18773	5e-05	0.000498032	yes
XLOC_007359	XLOC_007359	Gm11709	11:115008615-115042088	Acute	Chronic	OK	0.346723	2.18458	2.6555	5.16941	5e-05	0.000498032	yes
XLOC_007361	XLOC_007361	Slc9a3r1	11:115163340-115181181	Acute	Chronic	OK	16.9064	29.8911	0.822149	4.19174	5e-05	0.000498032	yes
XLOC_007363	XLOC_007363	Tmem104	11:115182622-115247026	Acute	Chronic	OK	5.14578	7.11427	0.467326	1.63545	0.0044	0.0256484	yes
XLOC_007373	XLOC_007373	Armc7	11:115475654-115492310	Acute	Chronic	OK	4.21178	7.97834	0.921659	2.48033	0.0002	0.00177188	yes
XLOC_007384	XLOC_007384	Llgl2	11:115824048-115855780	Acute	Chronic	OK	0.480373	1.24536	1.37434	2.11484	0.0001	0.00094847	yes
XLOC_007390	XLOC_007390	Itgb4	11:115974708-116008412	Acute	Chronic	OK	3.94153	9.23546	1.22843	3.75231	5e-05	0.000498032	yes
XLOC_007418	XLOC_007418	Sept9	11:117199660-117362325	Acute	Chronic	OK	18.1763	37.9989	1.0639	4.68224	5e-05	0.000498032	yes
XLOC_007421	XLOC_007421	Gm11733	11:117482833-117489020	Acute	Chronic	OK	0.377212	0.230048	-0.713442	-1.60707	0.005	0.0284843	yes
XLOC_007426	XLOC_007426	Tmc8	11:117765987-117793110	Acute	Chronic	OK	0.55685	2.95734	2.40894	3.07075	5e-05	0.000498032	yes
XLOC_007427	XLOC_007427	6030468B19Rik	11:117797659-117807327	Acute	Chronic	OK	0.0767635	0.35946	2.22734	3.23328	5e-05	0.000498032	yes
XLOC_007428	XLOC_007428	Afmid,Gm20708,Syngr2	11:117809667-117839908	Acute	Chronic	OK	13.5005	50.375	1.89969	8.20454	5e-05	0.000498032	yes
XLOC_007429	XLOC_007429	Birc5	11:117849250-117855743	Acute	Chronic	OK	1.44685	3.82875	1.40396	3.69921	5e-05	0.000498032	yes
XLOC_007433	XLOC_007433	0	11:117976079-117984935	Acute	Chronic	OK	0.0910344	0.464699	2.35181	6.15961	5e-05	0.000498032	yes
XLOC_007434	XLOC_007434	Pgs1	11:117986291-118129219	Acute	Chronic	OK	28.6525	38.8682	0.439932	1.6618	0.0082	0.0425481	yes
XLOC_007436	XLOC_007436	C1qtnf1	11:118424205-118454995	Acute	Chronic	OK	1.27132	2.76024	1.11846	3.85369	5e-05	0.000498032	yes
XLOC_007440	XLOC_007440	Cbx2	11:119022961-119031270	Acute	Chronic	OK	1.23202	0.852496	-0.531258	-1.61457	0.0052	0.029436	yes
XLOC_007449	XLOC_007449	Mir1932,Rnf213	11:119390087-119487470	Acute	Chronic	OK	23.7761	52.8449	1.15225	4.16675	5e-05	0.000498032	yes
XLOC_007452	XLOC_007452	Gm11762	11:119547902-119569046	Acute	Chronic	OK	0.466983	0.719667	0.623961	1.70965	0.0024	0.0154916	yes
XLOC_007456	XLOC_007456	Baiap2,Gm11766	11:119927595-120006782	Acute	Chronic	OK	107.275	72.7413	-0.560466	-2.52752	5e-05	0.000498032	yes
XLOC_007457	XLOC_007457	0	11:120047245-120053380	Acute	Chronic	OK	0.369981	0.233637	-0.663181	-2.01738	0.0008	0.00603627	yes
XLOC_007467	XLOC_007467	Slc25a10	11:120489405-120500895	Acute	Chronic	OK	7.5627	10.8058	0.514837	1.98159	0.00085	0.00635825	yes
XLOC_007478	XLOC_007478	Hmga1-rs1	11:120762793-120764392	Acute	Chronic	OK	15.5524	24.6167	0.662495	3.30343	5e-05	0.000498032	yes
XLOC_007482	XLOC_007482	Slc16a3	11:120948479-120991330	Acute	Chronic	OK	3.78936	16.5628	1.92511	2.84135	0.00035	0.00293552	yes
XLOC_007493	XLOC_007493	Metrnl	11:121701543-121716306	Acute	Chronic	OK	4.38326	5.93632	0.437565	1.5225	0.00665	0.0360579	yes
XLOC_007513	XLOC_007513	4921536K21Rik	11:3886087-3895098	Acute	Chronic	OK	0.133985	0.263037	0.973195	2.1992	0.00075	0.00572012	yes
XLOC_007515	XLOC_007515	Tcn2	11:3917191-3932159	Acute	Chronic	OK	12.9246	24.9569	0.949323	4.24299	5e-05	0.000498032	yes
XLOC_007527	XLOC_007527	Cabp7	11:4704658-4746778	Acute	Chronic	OK	8.80774	5.50806	-0.677227	-2.19243	0.00015	0.00136925	yes
XLOC_007542	XLOC_007542	Polm	11:5827530-5838512	Acute	Chronic	OK	3.1642	4.49529	0.506573	1.56575	0.0087	0.044624	yes
XLOC_007551	XLOC_007551	Npc1l1	11:6211012-6230940	Acute	Chronic	OK	0.617862	0.323583	-0.93315	-1.95042	0.00015	0.00136925	yes
XLOC_007557	XLOC_007557	Purb	11:6467598-6493535	Acute	Chronic	OK	68.272	50.3498	-0.439307	-2.17254	0.0002	0.00177188	yes
XLOC_007558	XLOC_007558	Myo1g	11:6506547-6520965	Acute	Chronic	OK	2.3867	12.5074	2.38969	8.27418	5e-05	0.000498032	yes
XLOC_007574	XLOC_007574	Adcy1	11:7063488-7182145	Acute	Chronic	OK	24.5476	13.6351	-0.848262	-1.80409	0.0024	0.0154916	yes
XLOC_007576	XLOC_007576	Igfbp3	11:7206085-7213923	Acute	Chronic	OK	5.44013	9.44099	0.795297	3.32393	5e-05	0.000498032	yes
XLOC_007582	XLOC_007582	Tns3	11:8431349-8664535	Acute	Chronic	OK	17.3445	24.6452	0.506827	2.45829	5e-05	0.000498032	yes
XLOC_007597	XLOC_007597	Fignl1	11:11787430-11808962	Acute	Chronic	OK	0.434844	1.04116	1.25962	2.93151	5e-05	0.000498032	yes
XLOC_007598	XLOC_007598	Ddc	11:11814100-11898144	Acute	Chronic	OK	4.05289	1.65176	-1.29495	-4.36855	5e-05	0.000498032	yes
XLOC_007615	XLOC_007615	Plek	11:16971205-17079371	Acute	Chronic	OK	9.17682	26.8943	1.55124	5.26268	5e-05	0.000498032	yes
XLOC_007632	XLOC_007632	Meis1	11:18880429-19019365	Acute	Chronic	OK	5.63159	3.89264	-0.532791	-2.18077	0.0005	0.00401613	yes
XLOC_007638	XLOC_007638	Actr2	11:20062303-20112913	Acute	Chronic	OK	70.2026	91.9735	0.389693	2.02052	0.0005	0.00401613	yes
XLOC_007644	XLOC_007644	Slc1a4	11:20299542-20332851	Acute	Chronic	OK	13.3185	18.3512	0.46244	2.18565	0.0001	0.00094847	yes
XLOC_007651	XLOC_007651	Lgalsl	11:20823575-20831056	Acute	Chronic	OK	21.9238	15.5758	-0.493197	-2.10321	0.00045	0.00365512	yes
XLOC_007656	XLOC_007656	0	11:20979048-20990843	Acute	Chronic	OK	0.42416	0.247374	-0.777913	-1.98497	0.00075	0.00572012	yes
XLOC_007661	XLOC_007661	Ugp2	11:21321137-21374161	Acute	Chronic	OK	24.6538	33.4512	0.440246	2.2243	0.00055	0.00436921	yes
XLOC_007691	XLOC_007691	Gm20645,Rel	11:23736583-23771000	Acute	Chronic	OK	1.29263	3.69363	1.51473	5.6729	5e-05	0.000498032	yes
XLOC_007704	XLOC_007704	5730522E02Rik	11:25602517-26210763	Acute	Chronic	OK	2.64682	1.59138	-0.733979	-1.60848	0.00925	0.0467192	yes
XLOC_007707	XLOC_007707	Vrk2	11:26386134-26593999	Acute	Chronic	OK	2.12155	4.95649	1.2242	3.00492	5e-05	0.000498032	yes
XLOC_007743	XLOC_007743	Stc2	11:31356746-31375510	Acute	Chronic	OK	0.406505	2.2007	2.43661	4.25419	5e-05	0.000498032	yes
XLOC_007748	XLOC_007748	Rhbdf1	11:32209392-32222300	Acute	Chronic	OK	4.42634	8.60149	0.958472	3.28632	5e-05	0.000498032	yes
XLOC_007767	XLOC_007767	Dock2	11:34226814-34783892	Acute	Chronic	OK	2.38236	15.636	2.71441	9.73365	5e-05	0.000498032	yes
XLOC_007768	XLOC_007768	Spdl1	11:34809189-34833644	Acute	Chronic	OK	0.376522	0.750887	0.995861	2.34977	5e-05	0.000498032	yes
XLOC_007788	XLOC_007788	Hmmr	11:40701287-40733546	Acute	Chronic	OK	0.428241	1.01147	1.23996	3.36862	5e-05	0.000498032	yes
XLOC_007789	XLOC_007789	Ccng1	11:40748551-40755311	Acute	Chronic	OK	28.6404	41.7851	0.544937	2.65668	5e-05	0.000498032	yes
XLOC_007799	XLOC_007799	Mir146	11:43370297-43396677	Acute	Chronic	OK	0.425089	4.34097	3.35218	4.10328	5e-05	0.000498032	yes
XLOC_007800	XLOC_007800	Pttg1	11:43420249-43426251	Acute	Chronic	OK	1.64574	5.13757	1.64235	4.32573	5e-05	0.000498032	yes
XLOC_007816	XLOC_007816	Lsm11	11:45928268-45944935	Acute	Chronic	OK	3.85394	2.53695	-0.603239	-2.59184	5e-05	0.000498032	yes
XLOC_007818	XLOC_007818	Gm12166	11:46051353-46052349	Acute	Chronic	OK	9.49496	15.319	0.690089	2.65509	5e-05	0.000498032	yes
XLOC_007820	XLOC_007820	Nipal4	11:46148154-46166508	Acute	Chronic	OK	0.574894	1.33483	1.21529	4.1579	5e-05	0.000498032	yes
XLOC_007823	XLOC_007823	Itk	11:46325149-46389515	Acute	Chronic	OK	0.634428	8.13202	3.68009	12.5542	5e-05	0.000498032	yes
XLOC_007842	XLOC_007842	Irgm1	11:48860128-48871981	Acute	Chronic	OK	173.292	264.645	0.610854	2.81021	5e-05	0.000498032	yes
XLOC_007844	XLOC_007844	Gm12185,Tgtp1	11:48872150-49135387	Acute	Chronic	OK	17.8487	48.8428	1.45233	1.90503	0.00145	0.0100839	yes
XLOC_007845	XLOC_007845	9930111J21Rik1,Psme2b-ps	11:48872150-49135387	Acute	Chronic	OK	58.1122	142.483	1.29388	2.3352	0.00015	0.00136925	yes
XLOC_007847	XLOC_007847	9930111J21Rik2	11:48872150-49135387	Acute	Chronic	OK	1.42654	6.83495	2.26041	2.18636	0.00095	0.00697064	yes
XLOC_007848	XLOC_007848	Tgtp2	11:48872150-49135387	Acute	Chronic	OK	68.9788	198.423	1.52435	1.58976	0.0037	0.0223087	yes
XLOC_007861	XLOC_007861	Maml1	11:50236468-50292311	Acute	Chronic	OK	3.1661	4.38147	0.468709	1.99908	0.0009	0.00666334	yes
XLOC_007912	XLOC_007912	A430108G06Rik	11:53563333-53567324	Acute	Chronic	OK	1.02571	0.638493	-0.683878	-1.73921	0.00255	0.0163211	yes
XLOC_007915	XLOC_007915	Rad50	11:53646491-53707319	Acute	Chronic	OK	4.30118	5.78207	0.426853	1.60227	0.0078	0.0409271	yes
XLOC_007917	XLOC_007917	0	11:53734364-53739340	Acute	Chronic	OK	0.235991	0.61036	1.37093	3.38317	5e-05	0.000498032	yes
XLOC_007919	XLOC_007919	Gm12216	11:53783417-53859256	Acute	Chronic	OK	6.2185	10.7548	0.790337	2.33125	0.00025	0.00216619	yes
XLOC_007926	XLOC_007926	Pdlim4	11:54054927-54069014	Acute	Chronic	OK	6.28638	19.653	1.64445	6.87861	5e-05	0.000498032	yes
XLOC_007937	XLOC_007937	Tnip1	11:54910784-54962917	Acute	Chronic	OK	14.8618	28.2343	0.925843	4.10279	5e-05	0.000498032	yes
XLOC_007938	XLOC_007938	Anxa6	11:54979107-55033445	Acute	Chronic	OK	34.4315	62.5116	0.860396	4.1737	5e-05	0.000498032	yes
XLOC_007939	XLOC_007939	Ccdc69	11:55049730-55078198	Acute	Chronic	OK	0.448615	1.87323	2.06198	4.88675	5e-05	0.000498032	yes
XLOC_007942	XLOC_007942	Slc36a2	11:55158141-55185077	Acute	Chronic	OK	0.266063	0.439213	0.723156	1.70522	0.00325	0.0200127	yes
XLOC_007946	XLOC_007946	Sparc	11:55394498-55420080	Acute	Chronic	OK	202.904	162.49	-0.307521	-1.72304	0.00805	0.0419202	yes
XLOC_007947	XLOC_007947	Atox1	11:55446640-55461705	Acute	Chronic	OK	57.202	92.0559	0.686445	2.91157	5e-05	0.000498032	yes
XLOC_007961	XLOC_007961	Gm12248	11:58062236-58072937	Acute	Chronic	OK	0.322903	0.519366	0.685653	1.61485	0.00395	0.0235219	yes
XLOC_007964	XLOC_007964	Gm12247	11:58092185-58098026	Acute	Chronic	OK	0.162671	0.4947	1.6046	1.53571	0.00915	0.0463606	yes
XLOC_007996	XLOC_007996	Gjc2	11:59175564-59183213	Acute	Chronic	OK	1.3442	4.58114	1.76896	6.2207	5e-05	0.000498032	yes
XLOC_008009	XLOC_008009	Gm12261	11:59577991-59578636	Acute	Chronic	OK	1.04164	0.393451	-1.40459	-3.24267	0.0001	0.00094847	yes
XLOC_008017	XLOC_008017	Rasd1	11:59948182-59965567	Acute	Chronic	OK	4.70032	1.42827	-1.71849	-2.2234	0.00115	0.00822551	yes
XLOC_008049	XLOC_008049	Tnfrsf13b	11:61126754-61149592	Acute	Chronic	OK	0.0566869	0.300078	2.40425	3.3472	5e-05	0.000498032	yes
XLOC_008054	XLOC_008054	Slc47a1	11:61343399-61378775	Acute	Chronic	OK	1.17026	1.63471	0.482209	1.43678	0.0093	0.0469249	yes
XLOC_008055	XLOC_008055	0	11:61406293-61416836	Acute	Chronic	OK	0.889654	0.546587	-0.702794	-2.20051	0.00055	0.00436921	yes
XLOC_008059	XLOC_008059	Mapk7	11:61485428-61494699	Acute	Chronic	OK	5.38033	8.30206	0.625775	2.10144	0.00015	0.00136925	yes
XLOC_008078	XLOC_008078	Gm12282	11:62749851-62752787	Acute	Chronic	OK	4.25591	3.04401	-0.483492	-2.0119	0.00095	0.00697064	yes
XLOC_008090	XLOC_008090	Hs3st3b1	11:63885791-63922290	Acute	Chronic	OK	1.58784	2.72517	0.779284	2.93786	5e-05	0.000498032	yes
XLOC_008120	XLOC_008120	Ntn1	11:67966192-68400823	Acute	Chronic	OK	3.83873	5.58635	0.541279	1.67514	0.00415	0.0244824	yes
XLOC_008128	XLOC_008128	Mir3062,Pfas	11:68985696-69008460	Acute	Chronic	OK	6.72627	91.7023	3.76908	20.4028	5e-05	0.000498032	yes
XLOC_008129	XLOC_008129	0	11:69010836-69012506	Acute	Chronic	OK	3.23813	2.08159	-0.637474	-2.04891	0.0002	0.00177188	yes
XLOC_008133	XLOC_008133	Per1	11:69095189-69111538	Acute	Chronic	OK	1.7579	0.785127	-1.16286	-1.60048	0.00965	0.0483854	yes
XLOC_008137	XLOC_008137	0	11:69249805-69270282	Acute	Chronic	OK	0.382243	1.07565	1.49265	3.72707	5e-05	0.000498032	yes
XLOC_008166	XLOC_008166	Kctd11,Tmem95	11:69876510-69881158	Acute	Chronic	OK	0.842861	1.6596	0.977473	3.12505	5e-05	0.000498032	yes
XLOC_008167	XLOC_008167	Acap1	11:69881398-69895543	Acute	Chronic	OK	0.565249	9.24747	4.0321	10.9117	5e-05	0.000498032	yes
XLOC_008183	XLOC_008183	Cxcl16	11:70451891-70466202	Acute	Chronic	OK	6.10695	64.1887	3.3938	12.7074	5e-05	0.000498032	yes
XLOC_008188	XLOC_008188	Pld2	11:70540022-70558376	Acute	Chronic	OK	0.623398	0.962846	0.627151	1.57266	0.0074	0.0392008	yes
XLOC_008192	XLOC_008192	Pfn1	11:70651849-70654644	Acute	Chronic	OK	124.736	311.24	1.31915	6.27213	5e-05	0.000498032	yes
XLOC_008208	XLOC_008208	Nlrp1b,Nlrp1c-ps	11:71152899-71285232	Acute	Chronic	OK	0.623467	2.81691	2.17573	4.67372	5e-05	0.000498032	yes
XLOC_008225	XLOC_008225	Spns2	11:72441354-72489904	Acute	Chronic	OK	17.2485	11.4297	-0.593688	-1.61508	0.0051	0.0289346	yes
XLOC_008226	XLOC_008226	Spns3	11:72494813-72550506	Acute	Chronic	OK	0.176656	1.01563	2.52335	5.53632	5e-05	0.000498032	yes
XLOC_008234	XLOC_008234	Gsg2	11:73090539-73147592	Acute	Chronic	OK	0.163667	0.996106	2.60554	4.69934	5e-05	0.000498032	yes
XLOC_008279	XLOC_008279	Hic1	11:75164483-75169519	Acute	Chronic	OK	0.918906	1.59467	0.795273	2.5845	5e-05	0.000498032	yes
XLOC_008282	XLOC_008282	Gm12336,Serpinf1	11:75407778-75431297	Acute	Chronic	OK	7.94975	17.6501	1.15069	3.25649	5e-05	0.000498032	yes
XLOC_008283	XLOC_008283	Serpinf2	11:75431586-75439591	Acute	Chronic	OK	0.129567	0.259	0.999252	1.30682	0.0077	0.0404933	yes
XLOC_008284	XLOC_008284	Wdr81	11:75440742-75455068	Acute	Chronic	OK	6.26729	8.86792	0.500753	1.93201	0.00085	0.00635825	yes
XLOC_008292	XLOC_008292	Doc2b	11:75768965-75825241	Acute	Chronic	OK	8.23824	5.95713	-0.46772	-2.10466	0.0004	0.00330019	yes
XLOC_008296	XLOC_008296	Nxn	11:76257197-76399140	Acute	Chronic	OK	6.18698	7.95151	0.361993	1.56316	0.009	0.0458069	yes
XLOC_008299	XLOC_008299	Cpd	11:76778423-76847018	Acute	Chronic	OK	14.3034	24.7813	0.792895	3.50461	5e-05	0.000498032	yes
XLOC_008321	XLOC_008321	Nek8	11:78166103-78176675	Acute	Chronic	OK	1.11627	2.28659	1.0345	2.69434	5e-05	0.000498032	yes
XLOC_008335	XLOC_008335	Nlk	11:78567167-78697867	Acute	Chronic	OK	22.4469	16.9353	-0.40648	-1.55211	0.0075	0.0396062	yes
XLOC_008341	XLOC_008341	Lgals9	11:78962973-78984946	Acute	Chronic	OK	21.5202	43.8383	1.0265	4.67482	5e-05	0.000498032	yes
XLOC_008351	XLOC_008351	Evi2a,Evi2b	11:79329749-79581612	Acute	Chronic	OK	17.4103	37.2219	1.09621	1.81604	0.00295	0.0184193	yes
XLOC_008360	XLOC_008360	0	11:79972541-79975804	Acute	Chronic	OK	0.19943	0.0566497	-1.81574	-2.14804	0.00225	0.0146699	yes
XLOC_008362	XLOC_008362	Crlf3	11:80046492-80080991	Acute	Chronic	OK	8.91763	17.3354	0.95899	3.28401	5e-05	0.000498032	yes
XLOC_008364	XLOC_008364	Gm11206	11:80154078-80180814	Acute	Chronic	OK	0.760403	2.03402	1.4195	3.2514	5e-05	0.000498032	yes
XLOC_008368	XLOC_008368	Myo1d	11:80482125-80780025	Acute	Chronic	OK	3.08043	4.73298	0.619619	2.34694	5e-05	0.000498032	yes
XLOC_008375	XLOC_008375	Ccl1	11:82176656-82305690	Acute	Chronic	OK	0.117543	0.978596	3.05753	2.78371	0.002	0.0132533	yes
XLOC_008376	XLOC_008376	0	11:82567644-82571670	Acute	Chronic	OK	0.0439091	0.220663	2.32925	2.51993	0.001	0.00727774	yes
XLOC_008386	XLOC_008386	Slfn10-ps,Slfn8,Slfn9	11:82977066-83218410	Acute	Chronic	OK	3.31892	10.8453	1.70828	4.39507	5e-05	0.000498032	yes
XLOC_008393	XLOC_008393	Gm11435	11:83511735-83522175	Acute	Chronic	OK	0.042391	0.729866	4.1058	5.95365	5e-05	0.000498032	yes
XLOC_008394	XLOC_008394	Ccl5	11:83525777-83530518	Acute	Chronic	OK	16.6077	407.696	4.61757	18.6058	5e-05	0.000498032	yes
XLOC_008397	XLOC_008397	Ccl3	11:83647843-83649355	Acute	Chronic	OK	2.11068	5.30128	1.32863	5.27842	5e-05	0.000498032	yes
XLOC_008407	XLOC_008407	Lhx1	11:84517976-84535831	Acute	Chronic	OK	0.232895	0.101818	-1.19369	-1.42969	0.0035	0.0213059	yes
XLOC_008416	XLOC_008416	Car4	11:84957245-84966045	Acute	Chronic	OK	0.972442	0.513358	-0.921646	-1.85627	0.0025	0.0160382	yes
XLOC_008428	XLOC_008428	Brip1	11:86058137-86201193	Acute	Chronic	OK	0.225272	0.582566	1.37075	2.02074	5e-05	0.000498032	yes
XLOC_008435	XLOC_008435	Gm11478	11:86583864-86683836	Acute	Chronic	OK	225.15	350.717	0.639421	2.87062	0.00145	0.0100839	yes
XLOC_008443	XLOC_008443	Prr11	11:87089152-87108708	Acute	Chronic	OK	0.356554	0.935348	1.39138	4.43778	5e-05	0.000498032	yes
XLOC_008445	XLOC_008445	Ppm1e	11:87226905-87359023	Acute	Chronic	OK	41.0812	31.99	-0.360856	-1.55723	0.00885	0.045195	yes
XLOC_008452	XLOC_008452	Rnf43	11:87662341-87735668	Acute	Chronic	OK	0.0787979	0.26434	1.74617	1.68369	0.0085	0.0438202	yes
XLOC_008468	XLOC_008468	Scpep1	11:88905927-88955465	Acute	Chronic	OK	8.9107	21.5278	1.27259	5.4024	5e-05	0.000498032	yes
XLOC_008477	XLOC_008477	Nog	11:89300635-89309428	Acute	Chronic	OK	2.31765	1.57336	-0.558811	-2.05271	0.0014	0.00977201	yes
XLOC_008479	XLOC_008479	Pctp	11:89982485-90002987	Acute	Chronic	OK	0.75211	1.4313	0.928314	2.98123	5e-05	0.000498032	yes
XLOC_008482	XLOC_008482	Hlf	11:90336535-90390895	Acute	Chronic	OK	44.0807	25.5982	-0.784105	-3.53494	5e-05	0.000498032	yes
XLOC_008503	XLOC_008503	Abcc3	11:94343078-94392997	Acute	Chronic	OK	0.28841	3.53062	3.61373	6.97995	5e-05	0.000498032	yes
XLOC_008519	XLOC_008519	Sgca	11:94962452-94976327	Acute	Chronic	OK	0.326083	1.91869	2.55681	2.21404	0.00015	0.00136925	yes
XLOC_008520	XLOC_008520	Pdk2	11:95026257-95041354	Acute	Chronic	OK	56.9788	34.2853	-0.732832	-3.73936	5e-05	0.000498032	yes
XLOC_008528	XLOC_008528	Ngfr	11:95568817-95587735	Acute	Chronic	OK	1.49636	2.13173	0.510562	1.96193	0.00125	0.00883671	yes
XLOC_008555	XLOC_008555	Tbx21	11:97098070-97115331	Acute	Chronic	OK	1.74782	5.5393	1.66415	6.70087	5e-05	0.000498032	yes
XLOC_008566	XLOC_008566	E130012A19Rik	11:97627392-97629716	Acute	Chronic	OK	15.4408	10.3928	-0.571164	-2.72383	5e-05	0.000498032	yes
XLOC_008570	XLOC_008570	1700001P01Rik,Rpl23	11:97770683-97782437	Acute	Chronic	OK	6.52835	10.8975	0.739202	2.66759	0.00015	0.00136925	yes
XLOC_008575	XLOC_008575	Arl5c	11:97989573-97996193	Acute	Chronic	OK	2.02118	8.95095	2.14684	6.69305	5e-05	0.000498032	yes
XLOC_008587	XLOC_008587	Ikzf3	11:98460900-98546031	Acute	Chronic	OK	0.946415	10.8297	3.51638	7.38869	5e-05	0.000498032	yes
XLOC_008598	XLOC_008598	Gm23451,Top2a	11:98992894-99024189	Acute	Chronic	OK	2.07175	7.82838	1.91786	5.89787	5e-05	0.000498032	yes
XLOC_008599	XLOC_008599	Tns4	11:99056075-99089306	Acute	Chronic	OK	0.213999	0.764494	1.8369	2.9969	5e-05	0.000498032	yes
XLOC_008600	XLOC_008600	Ccr7	11:99144195-99155077	Acute	Chronic	OK	0.172184	3.74414	4.44261	11.4416	5e-05	0.000498032	yes
XLOC_008686	XLOC_008686	Gm10039	11:100361617-100362151	Acute	Chronic	OK	127.663	166.185	0.380448	2.76362	0.00135	0.00945124	yes
XLOC_008696	XLOC_008696	Rab5c	11:100713849-100738215	Acute	Chronic	OK	57.234	88.3665	0.626627	2.32431	5e-05	0.000498032	yes
XLOC_008698	XLOC_008698	Hcrt	11:100761068-100762931	Acute	Chronic	OK	1.0395	0.135614	-2.93832	-3.29994	5e-05	0.000498032	yes
XLOC_008699	XLOC_008699	Ghdc	11:100765849-100770957	Acute	Chronic	OK	3.58228	5.92832	0.726747	1.8454	0.00135	0.00945124	yes
XLOC_008701	XLOC_008701	Stat5b	11:100780730-100850724	Acute	Chronic	OK	10.8786	14.5563	0.420153	1.5595	0.0078	0.0409271	yes
XLOC_008702	XLOC_008702	Stat3	11:100859350-100939540	Acute	Chronic	OK	47.244	84.3962	0.837047	2.1882	0.0002	0.00177188	yes
XLOC_008716	XLOC_008716	Vat1	11:101458744-101471853	Acute	Chronic	OK	15.8968	24.9389	0.64966	2.38732	0.0002	0.00177188	yes
XLOC_008718	XLOC_008718	Gm11634	11:101592249-101599256	Acute	Chronic	OK	0.0836678	0.18965	1.18059	1.7107	0.00235	0.0152239	yes
XLOC_008720	XLOC_008720	Etv4	11:101769581-101785371	Acute	Chronic	OK	1.75118	2.6891	0.618791	1.64406	0.00425	0.0249271	yes
XLOC_008721	XLOC_008721	Meox1	11:101877508-101894374	Acute	Chronic	OK	0.319745	1.47099	2.20179	5.08526	5e-05	0.000498032	yes
XLOC_008737	XLOC_008737	Slc4a1	11:102348823-102366203	Acute	Chronic	OK	0.0147134	0.520467	5.1446	0.43207	5e-05	0.000498032	yes
XLOC_008746	XLOC_008746	Gm11627	11:102576396-102579580	Acute	Chronic	OK	1.87053	0.613749	-1.60773	-3.13911	5e-05	0.000498032	yes
XLOC_008758	XLOC_008758	Gfap	11:102838472-103101658	Acute	Chronic	OK	137.953	574.059	2.05703	7.31635	5e-05	0.000498032	yes
XLOC_008768	XLOC_008768	1700028N14Rik,Map3k14	11:103219737-103267745	Acute	Chronic	OK	1.96049	4.95529	1.33775	4.6456	5e-05	0.000498032	yes
XLOC_008769	XLOC_008769	Arhgap27	11:103331496-103412664	Acute	Chronic	OK	5.4162	11.5005	1.08635	2.57298	0.0001	0.00094847	yes
XLOC_008775	XLOC_008775	Gosr2	11:103672086-103725569	Acute	Chronic	OK	30.4681	40.4448	0.408658	1.69071	0.00865	0.0444201	yes
XLOC_008797	XLOC_008797	Cyb561	11:105933699-105953336	Acute	Chronic	OK	23.9123	19.2725	-0.311208	-1.46525	0.0098	0.0489275	yes
XLOC_008803	XLOC_008803	Limd2	11:106084475-106161257	Acute	Chronic	OK	43.746	72.0044	0.718934	2.51825	0.00025	0.00216619	yes
XLOC_008806	XLOC_008806	Smarcd2	11:106263178-106272972	Acute	Chronic	OK	12.6834	17.1085	0.431763	1.78559	0.00465	0.0268531	yes
XLOC_008808	XLOC_008808	Cd79b	11:106311340-106314762	Acute	Chronic	OK	0.123122	2.22298	4.17433	6.67826	5e-05	0.000498032	yes
XLOC_008843	XLOC_008843	Gm25540,Slc16a6	11:109425945-109611967	Acute	Chronic	OK	6.04615	11.0052	0.864099	1.54736	0.00765	0.0402862	yes
XLOC_008846	XLOC_008846	Fam20a	11:109669748-109722279	Acute	Chronic	OK	6.28136	3.87495	-0.696897	-2.34202	5e-05	0.000498032	yes
XLOC_008851	XLOC_008851	Abca6	11:110176819-110251776	Acute	Chronic	OK	0.394366	0.245601	-0.68322	-1.876	0.00085	0.00635825	yes
XLOC_008859	XLOC_008859	BC006965	11:112663926-112781976	Acute	Chronic	OK	0.476173	0.235024	-1.01868	-0.939894	0.0059	0.0326262	yes
XLOC_008863	XLOC_008863	Slc39a11	11:113244636-113684155	Acute	Chronic	OK	3.20443	6.65937	1.05532	1.72477	0.00265	0.0168404	yes
XLOC_008866	XLOC_008866	Cdc42ep4	11:113726849-113751881	Acute	Chronic	OK	10.0377	15.6765	0.643183	2.86085	5e-05	0.000498032	yes
XLOC_008876	XLOC_008876	Cd300lb	11:114922780-114934386	Acute	Chronic	OK	0.0630633	0.661843	3.39162	3.15566	5e-05	0.000498032	yes
XLOC_008878	XLOC_008878	Cd300ld	11:114982273-114989922	Acute	Chronic	OK	0.108047	0.827682	2.93742	6.87252	5e-05	0.000498032	yes
XLOC_008879	XLOC_008879	AF251705	11:114996720-115004231	Acute	Chronic	OK	5.16576	17.1663	1.73252	6.6574	5e-05	0.000498032	yes
XLOC_008885	XLOC_008885	Cd300e	11:115051916-115062177	Acute	Chronic	OK	0.189292	0.456204	1.26906	2.72123	5e-05	0.000498032	yes
XLOC_008886	XLOC_008886	Cd300lf	11:115091430-115162236	Acute	Chronic	OK	5.88644	28.562	2.27863	7.97684	5e-05	0.000498032	yes
XLOC_008888	XLOC_008888	Grin2c	11:115249077-115267476	Acute	Chronic	OK	8.76998	5.31081	-0.723642	-3.10916	5e-05	0.000498032	yes
XLOC_008899	XLOC_008899	Hn1	11:115497352-115514387	Acute	Chronic	OK	39.5588	54.1998	0.454287	2.07826	0.0002	0.00177188	yes
XLOC_008902	XLOC_008902	Mif4gd	11:115584254-115612969	Acute	Chronic	OK	9.99087	22.5239	1.17278	1.68622	0.00545	0.0305776	yes
XLOC_008911	XLOC_008911	Galk1	11:116008456-116012719	Acute	Chronic	OK	5.47822	8.37207	0.611877	2.71722	0.00015	0.00136925	yes
XLOC_008912	XLOC_008912	H3f3b	11:116021911-116027962	Acute	Chronic	OK	57.8722	78.9029	0.447208	2.12275	0.00035	0.00293552	yes
XLOC_008913	XLOC_008913	Unc13d	11:116062094-116077975	Acute	Chronic	OK	1.13812	6.44879	2.50238	7.65004	5e-05	0.000498032	yes
XLOC_008915	XLOC_008915	Trim47,Trim65	11:116105751-116131128	Acute	Chronic	OK	5.81116	9.63985	0.730184	2.98414	5e-05	0.000498032	yes
XLOC_008923	XLOC_008923	Foxj1	11:116330703-116335549	Acute	Chronic	OK	1.83518	4.19832	1.19389	4.43137	5e-05	0.000498032	yes
XLOC_008924	XLOC_008924	Rnf157	11:116336352-116413032	Acute	Chronic	OK	68.0903	51.4252	-0.404976	-1.9612	0.00095	0.00697064	yes
XLOC_008928	XLOC_008928	Rhbdf2	11:116582561-116627019	Acute	Chronic	OK	2.33863	9.45864	2.01597	6.40873	5e-05	0.000498032	yes
XLOC_008929	XLOC_008929	Cygb	11:116645346-116668389	Acute	Chronic	OK	20.5048	14.4104	-0.508858	-2.50841	5e-05	0.000498032	yes
XLOC_008940	XLOC_008940	Gm11730	11:117094587-117097538	Acute	Chronic	OK	0.638286	0.176726	-1.85269	-2.28089	5e-05	0.000498032	yes
XLOC_008945	XLOC_008945	Tmc6	11:117765987-117793110	Acute	Chronic	OK	2.88568	8.12011	1.49259	4.63004	5e-05	0.000498032	yes
XLOC_008948	XLOC_008948	Tk1	11:117809667-117839908	Acute	Chronic	OK	1.38135	5.09367	1.88263	2.4255	0.00075	0.00572012	yes
XLOC_008950	XLOC_008950	Socs3	11:117966078-117970047	Acute	Chronic	OK	7.4109	20.6769	1.4803	5.84762	5e-05	0.000498032	yes
XLOC_008958	XLOC_008958	Lgals3bp	11:118392750-118402092	Acute	Chronic	OK	72.5506	199.761	1.46122	7.05497	5e-05	0.000498032	yes
XLOC_008959	XLOC_008959	Cant1	11:118406288-118419086	Acute	Chronic	OK	16.1577	21.1783	0.390371	1.66258	0.00365	0.0220554	yes
XLOC_008974	XLOC_008974	Sgsh	11:119307767-119355536	Acute	Chronic	OK	2.12115	6.15093	1.53596	5.60501	5e-05	0.000498032	yes
XLOC_008998	XLOC_008998	P4hb	11:120560296-120573253	Acute	Chronic	OK	43.0071	78.0625	0.860056	3.56589	5e-05	0.000498032	yes
XLOC_008999	XLOC_008999	Arhgdia	11:120578103-120581624	Acute	Chronic	OK	127.651	181.326	0.506378	2.49351	5e-05	0.000498032	yes
XLOC_009008	XLOC_009008	Dcxr	11:120724467-120727327	Acute	Chronic	OK	7.58033	13.2799	0.808913	2.89047	5e-05	0.000498032	yes
XLOC_009009	XLOC_009009	Cbr2	11:120729488-120732114	Acute	Chronic	OK	0.504934	0.157888	-1.67719	-1.76909	0.00065	0.00506296	yes
XLOC_009013	XLOC_009013	Ccdc57	11:120826528-120932887	Acute	Chronic	OK	6.18762	4.11317	-0.589135	-1.96921	0.0008	0.00603627	yes
XLOC_009017	XLOC_009017	Cd7	11:121029401-121052357	Acute	Chronic	OK	1.26007	5.50968	2.12846	6.00359	5e-05	0.000498032	yes
XLOC_009019	XLOC_009019	Sectm1a	11:121067406-121081220	Acute	Chronic	OK	0.410134	1.90878	2.21848	4.93073	5e-05	0.000498032	yes
XLOC_009026	XLOC_009026	BC017643	11:121177590-121229417	Acute	Chronic	OK	9.48155	15.2304	0.683759	1.86627	0.00185	0.0123864	yes
XLOC_009028	XLOC_009028	Rab40b	11:121356124-121388296	Acute	Chronic	OK	16.609	11.9415	-0.475986	-1.98212	0.00065	0.00506296	yes
XLOC_009045	XLOC_009045	0	11:3506125-3512276	Acute	Chronic	OK	0.255172	0.154081	-0.72778	-2.0491	0.0004	0.00330019	yes
XLOC_009121	XLOC_009121	0	11:20508943-20517703	Acute	Chronic	OK	0.723127	0.535191	-0.434195	-1.60487	0.00655	0.0356685	yes
XLOC_009124	XLOC_009124	0	11:20741787-20743355	Acute	Chronic	OK	1.01828	0.637051	-0.676653	-2.07005	0.0021	0.0138045	yes
XLOC_009126	XLOC_009126	0	11:20859757-20861019	Acute	Chronic	OK	0.232212	0.0917041	-1.34038	-2.1935	0.0042	0.0246911	yes
XLOC_009128	XLOC_009128	0	11:20968029-20970552	Acute	Chronic	OK	0.225256	0.0818364	-1.46075	-2.85802	5e-05	0.000498032	yes
XLOC_009129	XLOC_009129	0	11:20970630-20975970	Acute	Chronic	OK	0.180132	0.107343	-0.746822	-1.87205	0.0022	0.014381	yes
XLOC_009203	XLOC_009203	0	11:30390447-30391725	Acute	Chronic	OK	0.22265	0.0871396	-1.35338	-2.1655	0.005	0.0284843	yes
XLOC_009221	XLOC_009221	0	11:31418722-31419997	Acute	Chronic	OK	0.0657556	0.179555	1.44924	2.05648	0.006	0.0331189	yes
XLOC_009244	XLOC_009244	0	11:32430308-32431369	Acute	Chronic	OK	0.0869937	0.231895	1.41449	2.1764	0.00715	0.0381761	yes
XLOC_009257	XLOC_009257	0	11:34788829-34797543	Acute	Chronic	OK	0.0101571	0.159887	3.9765	6.06013	5e-05	0.000498032	yes
XLOC_009258	XLOC_009258	0	11:35088901-35092610	Acute	Chronic	OK	0.289869	0.187006	-0.632315	-1.6708	0.0073	0.0388064	yes
XLOC_009310	XLOC_009310	0	11:49984309-49986728	Acute	Chronic	OK	0.0310487	0.182612	2.55617	3.68766	0.00075	0.00572012	yes
XLOC_009311	XLOC_009311	0	11:49987177-49994963	Acute	Chronic	OK	0.021753	0.155079	2.83372	5.34847	5e-05	0.000498032	yes
XLOC_009312	XLOC_009312	0	11:49995577-49999111	Acute	Chronic	OK	0.0282763	0.189831	2.74705	4.26726	5e-05	0.000498032	yes
XLOC_009342	XLOC_009342	0	11:53490434-53497771	Acute	Chronic	OK	0.159452	0.0893437	-0.835688	-2.15295	0.00055	0.00436921	yes
XLOC_009350	XLOC_009350	0	11:53713285-53718197	Acute	Chronic	OK	0.0860176	0.153929	0.839559	1.9459	0.0016	0.0109713	yes
XLOC_009395	XLOC_009395	0	11:58351143-58355955	Acute	Chronic	OK	1.95993	1.19627	-0.712253	-2.79385	5e-05	0.000498032	yes
XLOC_009401	XLOC_009401	0	11:59392272-59395838	Acute	Chronic	OK	2.65401	1.8734	-0.502511	-2.01627	0.0005	0.00401613	yes
XLOC_009418	XLOC_009418	0	11:62541008-62545228	Acute	Chronic	OK	1.00014	0.701421	-0.511847	-1.79041	0.00295	0.0184193	yes
XLOC_009419	XLOC_009419	0	11:63051829-63052361	Acute	Chronic	OK	0.0429953	0.260383	2.59838	1.95686	0.0098	0.0489275	yes
XLOC_009421	XLOC_009421	0	11:63612443-63613586	Acute	Chronic	OK	0.049407	0.315716	2.67584	3.05281	0.0029	0.0181594	yes
XLOC_009426	XLOC_009426	0	11:63619179-63659415	Acute	Chronic	OK	0.0300823	1.4419	5.58291	5.20084	0.0025	0.0160382	yes
XLOC_009432	XLOC_009432	0	11:64430884-64432996	Acute	Chronic	OK	0.415791	0.179948	-1.20828	-2.90963	5e-05	0.000498032	yes
XLOC_009444	XLOC_009444	0	11:68980413-68981583	Acute	Chronic	OK	0.25907	0.119706	-1.11384	-1.95566	0.00745	0.0393832	yes
XLOC_009532	XLOC_009532	0	11:83231831-83238755	Acute	Chronic	OK	0.0373357	0.259083	2.79479	6.12714	5e-05	0.000498032	yes
XLOC_009537	XLOC_009537	0	11:84942737-84943838	Acute	Chronic	OK	0.309996	0.058212	-2.41286	-3.09335	0.0044	0.0256484	yes
XLOC_009553	XLOC_009553	0	11:87363025-87364335	Acute	Chronic	OK	0.388715	0.19777	-0.974891	-2.10658	0.00355	0.0215369	yes
XLOC_009561	XLOC_009561	0	11:87969528-87971182	Acute	Chronic	OK	0.038014	0.235159	2.62904	3.62247	0.002	0.0132533	yes
XLOC_009569	XLOC_009569	0	11:88215716-88217009	Acute	Chronic	OK	0.166	0.0642751	-1.36885	-1.91025	0.00985	0.0490803	yes
XLOC_009616	XLOC_009616	0	11:97847007-97849487	Acute	Chronic	OK	3.69986	1.976	-0.90489	-3.61491	5e-05	0.000498032	yes
XLOC_009622	XLOC_009622	0	11:98441311-98445591	Acute	Chronic	OK	0.055922	0.267368	2.25734	4.78932	5e-05	0.000498032	yes
XLOC_009645	XLOC_009645	0	11:102414118-102420192	Acute	Chronic	OK	0.0998839	0.220488	1.14238	2.96112	5e-05	0.000498032	yes
XLOC_009646	XLOC_009646	0	11:102420296-102428460	Acute	Chronic	OK	0.110166	0.176663	0.681318	1.87889	0.00185	0.0123864	yes
XLOC_009704	XLOC_009704	0	11:110527844-110529348	Acute	Chronic	OK	0.172201	0.0509493	-1.75696	-2.31976	0.0084	0.0434152	yes
XLOC_009720	XLOC_009720	0	11:113754187-113756325	Acute	Chronic	OK	0.161653	0.320298	0.98651	2.24388	0.00165	0.0112633	yes
XLOC_009724	XLOC_009724	0	11:114907398-114908349	Acute	Chronic	OK	0.198531	0.495872	1.3206	2.74773	0.00075	0.00572012	yes
XLOC_009725	XLOC_009725	0	11:115007950-115008221	Acute	Chronic	OK	0.220401	1.49076	2.75784	5.44602	0.00925	0.0467192	yes
XLOC_009762	XLOC_009762	0	11:117889609-117891862	Acute	Chronic	OK	0.271122	0.142519	-0.927792	-2.01757	0.0021	0.0138045	yes
XLOC_009777	XLOC_009777	0	11:119386856-119388379	Acute	Chronic	OK	0.0848826	0.287407	1.75955	3.11083	0.0001	0.00094847	yes
XLOC_009780	XLOC_009780	0	11:119902222-119906603	Acute	Chronic	OK	0.652169	0.418692	-0.639358	-2.0848	0.0006	0.00470853	yes
XLOC_009810	XLOC_009810	Dnajc27	12:4082573-4110612	Acute	Chronic	OK	29.5591	21.5886	-0.453335	-2.21457	0.0001	0.00094847	yes
XLOC_009820	XLOC_009820	Gm6682	12:4782214-4782511	Acute	Chronic	OK	45.559	67.0483	0.557464	4.96877	0.0011	0.00790885	yes
XLOC_009838	XLOC_009838	Sdc1	12:8771322-8793715	Acute	Chronic	OK	0.380843	4.09219	3.4256	5.9567	5e-05	0.000498032	yes
XLOC_009839	XLOC_009839	Laptm4a	12:8921663-8938742	Acute	Chronic	OK	149.948	205.1	0.451865	2.04334	0.0004	0.00330019	yes
XLOC_009862	XLOC_009862	Fam84a	12:14127358-14152101	Acute	Chronic	OK	1.16744	0.679752	-0.780264	-1.86707	0.0018	0.0121318	yes
XLOC_009870	XLOC_009870	Ntsr2	12:16653469-16660250	Acute	Chronic	OK	126.353	48.7277	-1.37465	-5.74467	5e-05	0.000498032	yes
XLOC_009879	XLOC_009879	Odc1	12:17544801-17551502	Acute	Chronic	OK	4.44083	7.5129	0.758541	3.03832	5e-05	0.000498032	yes
XLOC_009884	XLOC_009884	Gm10480	12:18216554-18217757	Acute	Chronic	OK	11.441	16.1011	0.49294	2.42172	0.00045	0.00365512	yes
XLOC_009887	XLOC_009887	0	12:19246322-19247169	Acute	Chronic	OK	3.56336	6.35777	0.835281	3.49239	5e-05	0.000498032	yes
XLOC_009919	XLOC_009919	Rrm2	12:24708240-24738135	Acute	Chronic	OK	1.42756	4.91171	1.78268	5.67955	5e-05	0.000498032	yes
XLOC_009921	XLOC_009921	Mboat2	12:24831532-24964472	Acute	Chronic	OK	14.063	10.4113	-0.433754	-1.82225	0.0014	0.00977201	yes
XLOC_009925	XLOC_009925	0	12:25187081-25209424	Acute	Chronic	OK	0.048208	0.265577	2.46179	3.07457	5e-05	0.000498032	yes
XLOC_009927	XLOC_009927	0	12:25318062-25471933	Acute	Chronic	OK	0.119883	1.37752	3.52237	4.52217	5e-05	0.000498032	yes
XLOC_009937	XLOC_009937	Pxdn	12:29937522-30017727	Acute	Chronic	OK	16.8825	7.58786	-1.15377	-4.39929	5e-05	0.000498032	yes
XLOC_009952	XLOC_009952	Ccdc71l	12:32376457-32382943	Acute	Chronic	OK	4.57319	6.09753	0.415025	1.79994	0.00165	0.0112633	yes
XLOC_009953	XLOC_009953	Nampt	12:32820334-32853369	Acute	Chronic	OK	25.7623	50.5185	0.971554	4.55746	5e-05	0.000498032	yes
XLOC_009954	XLOC_009954	CT572998.1	12:32820334-32853369	Acute	Chronic	OK	1.5682	3.68303	1.23178	1.61128	0.008	0.0417601	yes
XLOC_009956	XLOC_009956	Sypl	12:32953890-32979050	Acute	Chronic	OK	17.9578	25.0646	0.481038	2.03065	0.0004	0.00330019	yes
XLOC_009962	XLOC_009962	Twistnb	12:33429266-33443297	Acute	Chronic	OK	3.87553	5.30201	0.452143	1.63056	0.00395	0.0235219	yes
XLOC_009964	XLOC_009964	Twist1	12:33957670-33959817	Acute	Chronic	OK	0.255944	0.419508	0.712872	1.72064	0.0098	0.0489275	yes
XLOC_009979	XLOC_009979	Agmo	12:37241640-37582202	Acute	Chronic	OK	2.97037	1.88945	-0.652672	-2.30249	5e-05	0.000498032	yes
XLOC_010005	XLOC_010005	0	12:50651717-50663756	Acute	Chronic	OK	0.58133	0.353962	-0.715762	-2.04372	0.0008	0.00603627	yes
XLOC_010010	XLOC_010010	Scfd1	12:51377579-51450096	Acute	Chronic	OK	14.9528	18.9257	0.339927	1.47461	0.0096	0.0481745	yes
XLOC_010036	XLOC_010036	Psma6	12:55384221-55418454	Acute	Chronic	OK	64.323	81.6009	0.343252	1.60456	0.0049	0.0280462	yes
XLOC_010084	XLOC_010084	Mgat2	12:69184157-69186772	Acute	Chronic	OK	9.66478	13.0985	0.438589	2.12202	0.0007	0.00539706	yes
XLOC_010086	XLOC_010086	Klhdc1	12:69241175-69284632	Acute	Chronic	OK	15.1469	9.00213	-0.750682	-3.37878	0.0007	0.00539706	yes
XLOC_010095	XLOC_010095	Abhd12b	12:70154141-70187877	Acute	Chronic	OK	0.205841	0.0454956	-2.17773	-1.75899	0.00015	0.00136925	yes
XLOC_010097	XLOC_010097	Trim9	12:70241498-70347614	Acute	Chronic	OK	4.08485	2.78712	-0.551508	-1.59021	0.0059	0.0326262	yes
XLOC_010101	XLOC_010101	Frmd6	12:70825513-70902232	Acute	Chronic	OK	6.50913	5.01125	-0.377292	-1.75603	0.00355	0.0215369	yes
XLOC_010118	XLOC_010118	Slc38a6	12:73286778-73356319	Acute	Chronic	OK	4.481	7.39542	0.722813	2.30642	0.00055	0.00436921	yes
XLOC_010119	XLOC_010119	Prkch	12:73584796-73778185	Acute	Chronic	OK	6.16016	9.69074	0.65364	2.89106	5e-05	0.000498032	yes
XLOC_010120	XLOC_010120	Hif1a	12:73901305-73949785	Acute	Chronic	OK	19.6047	47.8726	1.288	5.91854	5e-05	0.000498032	yes
XLOC_010131	XLOC_010131	Plekhg3	12:76533559-76579039	Acute	Chronic	OK	2.01119	3.42884	0.769672	3.26141	5e-05	0.000498032	yes
XLOC_010149	XLOC_010149	0	12:79663040-79814624	Acute	Chronic	OK	0.509928	1.93552	1.92436	2.4813	0.0001	0.00094847	yes
XLOC_010150	XLOC_010150	0	12:79842325-79848194	Acute	Chronic	OK	0.0163716	0.145548	3.15222	3.51683	5e-05	0.000498032	yes
XLOC_010153	XLOC_010153	Exd2	12:80462880-80498135	Acute	Chronic	OK	25.9033	19.1056	-0.439142	-2.05273	0.00025	0.00216619	yes
XLOC_010155	XLOC_010155	Galnt16	12:80518989-80603896	Acute	Chronic	OK	47.5906	28.5709	-0.736128	-3.48857	5e-05	0.000498032	yes
XLOC_010159	XLOC_010159	4933426M11Rik	12:80790531-80880836	Acute	Chronic	OK	12.8095	23.8447	0.896452	4.30693	5e-05	0.000498032	yes
XLOC_010174	XLOC_010174	Sipa1l1	12:82169425-82451786	Acute	Chronic	OK	64.8112	48.4451	-0.419893	-2.07491	0.00035	0.00293552	yes
XLOC_010182	XLOC_010182	Psen1	12:83688157-83739098	Acute	Chronic	OK	20.4612	26.9963	0.39987	1.70092	0.0033	0.0202671	yes
XLOC_010188	XLOC_010188	Acot2	12:83987860-83993873	Acute	Chronic	OK	1.67474	2.37348	0.503071	1.89448	0.00245	0.0157574	yes
XLOC_010189	XLOC_010189	Acot1	12:84009501-84017670	Acute	Chronic	OK	4.71445	7.6979	0.707377	3.08086	5e-05	0.000498032	yes
XLOC_010192	XLOC_010192	Acot5	12:84069324-84076020	Acute	Chronic	OK	0.797561	1.39672	0.808378	2.26587	5e-05	0.000498032	yes
XLOC_010201	XLOC_010201	Lin52	12:84451507-84531533	Acute	Chronic	OK	9.19094	6.61592	-0.474271	-2.1851	0.0007	0.00539706	yes
XLOC_010214	XLOC_010214	Fos	12:85473889-85477277	Acute	Chronic	OK	21.4206	12.3004	-0.800296	-3.03078	5e-05	0.000498032	yes
XLOC_010216	XLOC_010216	Batf	12:85686668-85709087	Acute	Chronic	OK	1.19798	5.27904	2.13967	7.78672	5e-05	0.000498032	yes
XLOC_010260	XLOC_010260	AC157278.1,n-R5s65	12:90750819-90969768	Acute	Chronic	OK	0.259449	0.110068	-1.23706	-2.08831	0.001	0.00727774	yes
XLOC_010265	XLOC_010265	Tshr	12:91400332-91549731	Acute	Chronic	OK	0.255751	0.723944	1.50114	3.83202	5e-05	0.000498032	yes
XLOC_010270	XLOC_010270	Flrt2	12:95692225-95786752	Acute	Chronic	OK	11.3464	8.92087	-0.346978	-1.59278	0.00565	0.0314729	yes
XLOC_010271	XLOC_010271	Gpr65	12:98268634-98276624	Acute	Chronic	OK	1.64281	6.59387	2.00496	8.00746	5e-05	0.000498032	yes
XLOC_010281	XLOC_010281	Kcnk13	12:99961536-100062682	Acute	Chronic	OK	2.13615	2.96113	0.471135	1.71276	0.0024	0.0154916	yes
XLOC_010301	XLOC_010301	Slc24a4	12:102127805-102273408	Acute	Chronic	OK	24.0438	12.1239	-0.987817	-2.18859	0.0001	0.00094847	yes
XLOC_010302	XLOC_010302	Rin3	12:102283047-102393957	Acute	Chronic	OK	2.41309	5.13915	1.09065	4.11684	5e-05	0.000498032	yes
XLOC_010309	XLOC_010309	Unc79	12:102948858-103184065	Acute	Chronic	OK	13.8187	9.47859	-0.543878	-1.70894	0.00825	0.0427564	yes
XLOC_010310	XLOC_010310	Fam181a	12:103308871-103317068	Acute	Chronic	OK	0.376306	0.996716	1.40528	2.12479	0.00085	0.00635825	yes
XLOC_010314	XLOC_010314	Ifi27l1	12:103434210-103440239	Acute	Chronic	OK	97.2015	165.188	0.765054	3.29385	5e-05	0.000498032	yes
XLOC_010322	XLOC_010322	Serpina3f,Serpina3g,Serpina3h	12:104112723-104414330	Acute	Chronic	OK	55.5007	99.4169	0.840986	2.60577	5e-05	0.000498032	yes
XLOC_010325	XLOC_010325	Serpina3k,Serpina3m,Serpina3n	12:104112723-104414330	Acute	Chronic	OK	38.2186	68.4736	0.841274	2.42592	5e-05	0.000498032	yes
XLOC_010336	XLOC_010336	AC122013.1	12:105336593-105384154	Acute	Chronic	OK	4.47964	2.9413	-0.606928	-2.4094	5e-05	0.000498032	yes
XLOC_010338	XLOC_010338	D430019H16Rik	12:105453855-105493391	Acute	Chronic	OK	28.5607	21.6805	-0.397633	-1.96218	0.0006	0.00470853	yes
XLOC_010340	XLOC_010340	Bdkrb1	12:105602942-105605782	Acute	Chronic	OK	0.0717034	0.250738	1.80607	1.95856	0.0009	0.00666334	yes
XLOC_010349	XLOC_010349	Gm24986	12:106220185-106222953	Acute	Chronic	OK	0.0456654	0.854313	4.22559	1.23272	5e-05	0.000498032	yes
XLOC_010364	XLOC_010364	Hhipl1	12:108306036-108329439	Acute	Chronic	OK	5.47584	3.85699	-0.505603	-2.06205	0.0004	0.00330019	yes
XLOC_010365	XLOC_010365	Cyp46a1	12:108334336-108362231	Acute	Chronic	OK	71.8022	55.091	-0.38221	-1.8482	0.00135	0.00945124	yes
XLOC_010374	XLOC_010374	Dlk1	12:109452822-109463336	Acute	Chronic	OK	11.1214	6.56729	-0.759974	-2.59556	5e-05	0.000498032	yes
XLOC_010434	XLOC_010434	Dio3	12:110279067-110281097	Acute	Chronic	OK	0.614551	0.332725	-0.885203	-2.41707	0.00015	0.00136925	yes
XLOC_010443	XLOC_010443	Traf3	12:111159849-111267157	Acute	Chronic	OK	8.64602	12.3235	0.511303	2.07936	0.001	0.00727774	yes
XLOC_010444	XLOC_010444	Amn	12:111271110-111276426	Acute	Chronic	OK	1.11366	0.636818	-0.806353	-2.16052	0.0004	0.00330019	yes
XLOC_010447	XLOC_010447	Exoc3l4	12:111415704-111431678	Acute	Chronic	OK	1.12171	5.09025	2.18203	7.04357	5e-05	0.000498032	yes
XLOC_010448	XLOC_010448	Tnfaip2	12:111442468-111501103	Acute	Chronic	OK	6.19698	51.6408	3.05887	6.36756	5e-05	0.000498032	yes
XLOC_010458	XLOC_010458	Aspg	12:112106539-112127575	Acute	Chronic	OK	7.49705	17.2689	1.20378	5.41825	5e-05	0.000498032	yes
XLOC_010463	XLOC_010463	Inf2	12:112588783-112615798	Acute	Chronic	OK	30.8505	39.1578	0.344007	1.68812	0.00315	0.0194798	yes
XLOC_010466	XLOC_010466	Zbtb42	12:112678827-112682864	Acute	Chronic	OK	0.661365	1.43497	1.1175	1.827	0.00125	0.00883671	yes
XLOC_010468	XLOC_010468	Pld4	12:112760654-112768989	Acute	Chronic	OK	10.1064	50.8273	2.33033	10.5769	5e-05	0.000498032	yes
XLOC_010472	XLOC_010472	Pacs2	12:113006396-113088917	Acute	Chronic	OK	17.1305	28.7839	0.748691	3.57985	5e-05	0.000498032	yes
XLOC_010476	XLOC_010476	Crip1	12:113152011-113153877	Acute	Chronic	OK	17.3389	45.2081	1.38257	8.98322	5e-05	0.000498032	yes
XLOC_010477	XLOC_010477	4930427A07Rik	12:113156420-113166003	Acute	Chronic	OK	0.435389	0.82022	0.913707	2.71533	5e-05	0.000498032	yes
XLOC_010485	XLOC_010485	0	12:114253614-114254087	Acute	Chronic	OK	0	1.82078	inf	-nan	5e-05	0.000498032	yes
XLOC_010490	XLOC_010490	Vipr2	12:116077725-116146261	Acute	Chronic	OK	3.12288	1.69214	-0.884024	-2.7842	5e-05	0.000498032	yes
XLOC_010494	XLOC_010494	Ncapg2	12:116405397-116463750	Acute	Chronic	OK	0.904333	1.64771	0.865539	3.32038	5e-05	0.000498032	yes
XLOC_010499	XLOC_010499	Cdca7l	12:117804288-118199043	Acute	Chronic	OK	1.37769	2.63573	0.93595	2.1819	0.00105	0.00759612	yes
XLOC_010503	XLOC_010503	Sp8	12:118846270-118853657	Acute	Chronic	OK	2.97987	1.9165	-0.63678	-2.50182	5e-05	0.000498032	yes
XLOC_010507	XLOC_010507	Rab10	12:3235503-3309969	Acute	Chronic	OK	38.1718	49.9754	0.388711	1.52525	0.00785	0.0411397	yes
XLOC_010508	XLOC_010508	AC160138.1	12:3337740-3357156	Acute	Chronic	OK	0.0911893	0.438896	2.26694	3.44597	5e-05	0.000498032	yes
XLOC_010533	XLOC_010533	Rhob	12:8497750-8502031	Acute	Chronic	OK	112.041	90.3566	-0.310319	-1.50629	0.0089	0.0453816	yes
XLOC_010545	XLOC_010545	Vsnl1	12:11325246-11436649	Acute	Chronic	OK	258.683	206.785	-0.323056	-1.59519	0.00465	0.0268531	yes
XLOC_010547	XLOC_010547	0	12:11881606-11884499	Acute	Chronic	OK	13.0089	23.508	0.85366	4.31499	5e-05	0.000498032	yes
XLOC_010554	XLOC_010554	0	12:13607492-13627586	Acute	Chronic	OK	0.204734	0.0918938	-1.15571	-2.26159	0.00065	0.00506296	yes
XLOC_010556	XLOC_010556	Fam84a	12:14127358-14152101	Acute	Chronic	OK	19.5829	13.1271	-0.577044	-2.26574	0.0001	0.00094847	yes
XLOC_010561	XLOC_010561	Pqlc3	12:16988647-17000408	Acute	Chronic	OK	4.3692	9.54143	1.12684	4.55395	5e-05	0.000498032	yes
XLOC_010563	XLOC_010563	Kcnf1	12:17172101-17176888	Acute	Chronic	OK	18.5106	13.1805	-0.489953	-2.45032	5e-05	0.000498032	yes
XLOC_010571	XLOC_010571	3110053B16Rik	12:20873392-20921276	Acute	Chronic	OK	0.359455	0.156627	-1.19848	-1.69465	0.0009	0.00666334	yes
XLOC_010577	XLOC_010577	Adam17	12:21316368-21373632	Acute	Chronic	OK	7.41793	22.715	1.61456	5.86538	5e-05	0.000498032	yes
XLOC_010598	XLOC_010598	Gm16372	12:24493206-24493656	Acute	Chronic	OK	0.427776	1.04976	1.29514	3.328	0.00295	0.0184193	yes
XLOC_010603	XLOC_010603	Id2	12:25093800-25096092	Acute	Chronic	OK	71.796	112.69	0.650379	3.71534	5e-05	0.000498032	yes
XLOC_010604	XLOC_010604	0	12:25187081-25209424	Acute	Chronic	OK	0.0708355	1.11594	3.97764	4.75667	5e-05	0.000498032	yes
XLOC_010609	XLOC_010609	Sox11	12:27334267-27347533	Acute	Chronic	OK	2.62379	1.62029	-0.695399	-2.69777	5e-05	0.000498032	yes
XLOC_010636	XLOC_010636	Pik3cg	12:32173278-32208686	Acute	Chronic	OK	1.38684	5.85005	2.07664	7.73123	5e-05	0.000498032	yes
XLOC_010638	XLOC_010638	AC155258.1	12:32919383-32953855	Acute	Chronic	OK	2.2497	1.43582	-0.647862	-1.99652	0.0003	0.0025564	yes
XLOC_010650	XLOC_010650	Ahr	12:35497972-35535038	Acute	Chronic	OK	1.92149	2.70232	0.491968	1.66101	0.0042	0.0246911	yes
XLOC_010658	XLOC_010658	Scin	12:40059768-40134228	Acute	Chronic	OK	0.111862	0.706907	2.6598	5.94418	5e-05	0.000498032	yes
XLOC_010666	XLOC_010666	Lrrn3	12:41024089-41955588	Acute	Chronic	OK	21.1596	15.81	-0.420472	-1.91802	0.0007	0.00539706	yes
XLOC_010685	XLOC_010685	Heatr5a	12:51875872-51971321	Acute	Chronic	OK	2.62057	4.25086	0.697874	2.7684	5e-05	0.000498032	yes
XLOC_010687	XLOC_010687	Gpr33	12:52023002-52028063	Acute	Chronic	OK	0.0536343	0.315475	2.5563	3.37534	0.0008	0.00603627	yes
XLOC_010691	XLOC_010691	Egln3	12:54178979-54203860	Acute	Chronic	OK	5.44189	9.2998	0.773091	3.16014	5e-05	0.000498032	yes
XLOC_010693	XLOC_010693	Sptssa	12:54645373-54656572	Acute	Chronic	OK	14.4644	19.601	0.438424	1.88284	0.00085	0.00635825	yes
XLOC_010700	XLOC_010700	Snx6	12:54745412-54795735	Acute	Chronic	OK	16.8309	23.7236	0.495212	2.23768	0.00015	0.00136925	yes
XLOC_010702	XLOC_010702	Baz1a,Gm20403	12:54892972-55014348	Acute	Chronic	OK	1.3751	4.132	1.5873	4.87955	5e-05	0.000498032	yes
XLOC_010707	XLOC_010707	Nfkbia	12:55489410-55492647	Acute	Chronic	OK	25.9332	43.9973	0.762613	4.01992	5e-05	0.000498032	yes
XLOC_010717	XLOC_010717	Nkx2-9	12:56609716-56613305	Acute	Chronic	OK	0.0480057	0.159473	1.73203	2.26133	0.00045	0.00365512	yes
XLOC_010719	XLOC_010719	Slc25a21	12:56689917-57197472	Acute	Chronic	OK	0.187967	0.598758	1.6715	2.4031	5e-05	0.000498032	yes
XLOC_010726	XLOC_010726	Clec14a	12:58263705-58269258	Acute	Chronic	OK	1.29789	4.56222	1.81357	7.13232	5e-05	0.000498032	yes
XLOC_010753	XLOC_010753	Rpl36al	12:69182730-69184083	Acute	Chronic	OK	29.6817	45.2639	0.608788	2.41441	5e-05	0.000498032	yes
XLOC_010755	XLOC_010755	Pole2	12:69201778-69228190	Acute	Chronic	OK	0.552934	1.01605	0.877798	2.20903	0.0004	0.00330019	yes
XLOC_010761	XLOC_010761	0	12:69464820-69475533	Acute	Chronic	OK	0.0543963	0.664404	3.61048	8.24683	5e-05	0.000498032	yes
XLOC_010766	XLOC_010766	L2hgdh	12:69690435-69724874	Acute	Chronic	OK	5.798	4.39269	-0.40045	-1.61674	0.00465	0.0268531	yes
XLOC_010774	XLOC_010774	Pygl	12:70190810-70234165	Acute	Chronic	OK	2.58568	7.39002	1.51503	6.10412	5e-05	0.000498032	yes
XLOC_010776	XLOC_010776	0	12:70360752-70375732	Acute	Chronic	OK	0.366842	0.223847	-0.712646	-2.22218	0.00015	0.00136925	yes
XLOC_010789	XLOC_010789	Dhrs7	12:72650355-72664828	Acute	Chronic	OK	17.2356	23.1404	0.425019	2.18263	0.00135	0.00945124	yes
XLOC_010791	XLOC_010791	4930447C04Rik	12:72878177-72965866	Acute	Chronic	OK	14.3204	8.49807	-0.752864	-2.40765	0.0007	0.00539706	yes
XLOC_010798	XLOC_010798	0	12:73847793-73876840	Acute	Chronic	OK	0.0436457	0.296551	2.76437	4.3468	5e-05	0.000498032	yes
XLOC_010804	XLOC_010804	Wdr89	12:75630593-75669537	Acute	Chronic	OK	27.5902	49.744	0.850364	4.36781	5e-05	0.000498032	yes
XLOC_010826	XLOC_010826	Plek2	12:78888427-78908433	Acute	Chronic	OK	0.405604	0.688966	0.764362	1.85124	0.0011	0.00790885	yes
XLOC_010828	XLOC_010828	Tmem229b	12:78961794-79007627	Acute	Chronic	OK	9.42111	12.9445	0.458374	1.6099	0.0053	0.0299073	yes
XLOC_010834	XLOC_010834	0	12:79663040-79814624	Acute	Chronic	OK	0.0836813	0.268574	1.68234	2.21875	0.00045	0.00365512	yes
XLOC_010835	XLOC_010835	Zfp36l1	12:80107759-80113013	Acute	Chronic	OK	10.7823	19.7732	0.874878	4.03065	5e-05	0.000498032	yes
XLOC_010841	XLOC_010841	0	12:80500035-80509483	Acute	Chronic	OK	0.236171	0.125509	-0.912045	-2.68192	5e-05	0.000498032	yes
XLOC_010842	XLOC_010842	AC163282.1	12:80509950-80518916	Acute	Chronic	OK	1.52774	0.957521	-0.674025	-2.18965	0.00025	0.00216619	yes
XLOC_010843	XLOC_010843	0	12:80608069-80619112	Acute	Chronic	OK	1.7232	0.834921	-1.04538	-3.01295	5e-05	0.000498032	yes
XLOC_010849	XLOC_010849	0	12:80941401-80943800	Acute	Chronic	OK	0.0821825	0.162375	0.982429	1.80621	0.00555	0.0310412	yes
XLOC_010862	XLOC_010862	Gm5435	12:82495418-82496537	Acute	Chronic	OK	0.644046	1.12198	0.800815	2.36974	0.00075	0.00572012	yes
XLOC_010879	XLOC_010879	Aldh6a1	12:84409070-84450950	Acute	Chronic	OK	25.5021	14.7639	-0.788541	-3.48419	5e-05	0.000498032	yes
XLOC_010882	XLOC_010882	Npc2	12:84754559-84773112	Acute	Chronic	OK	17.6508	65.607	1.89412	9.12285	5e-05	0.000498032	yes
XLOC_010891	XLOC_010891	Nek9	12:85288590-85339374	Acute	Chronic	OK	14.0976	19.1895	0.444865	1.97002	0.0007	0.00539706	yes
XLOC_010907	XLOC_010907	Ngb	12:87097524-87102539	Acute	Chronic	OK	5.38742	2.61818	-1.04103	-3.52905	5e-05	0.000498032	yes
XLOC_010912	XLOC_010912	Sptlc2	12:87305057-87388355	Acute	Chronic	OK	12.3313	25.2207	1.03228	3.17694	5e-05	0.000498032	yes
XLOC_010926	XLOC_010926	Dio2	12:90724372-90750693	Acute	Chronic	OK	7.10677	2.91779	-1.28432	-5.67927	5e-05	0.000498032	yes
XLOC_010931	XLOC_010931	Ston2	12:91631569-91788387	Acute	Chronic	OK	2.28445	3.48519	0.609388	1.95413	0.0036	0.021788	yes
XLOC_010937	XLOC_010937	0	12:92882651-92892441	Acute	Chronic	OK	0.345922	2.90634	3.07069	8.55554	5e-05	0.000498032	yes
XLOC_010946	XLOC_010946	0	12:98076345-98108677	Acute	Chronic	OK	0.427263	0.19095	-1.16193	-2.65886	5e-05	0.000498032	yes
XLOC_010955	XLOC_010955	Efcab11	12:99717530-99884387	Acute	Chronic	OK	0.178535	0.335091	0.908349	1.94317	0.0012	0.00853489	yes
XLOC_010961	XLOC_010961	Rps6ka5	12:100548327-100725212	Acute	Chronic	OK	8.65643	5.84802	-0.565824	-2.58863	5e-05	0.000498032	yes
XLOC_010963	XLOC_010963	Gm8482,Gpr68	12:100779056-100908247	Acute	Chronic	OK	3.02187	5.85599	0.95447	2.05454	0.0008	0.00603627	yes
XLOC_010964	XLOC_010964	Ccdc88c	12:100911103-101029170	Acute	Chronic	OK	6.76174	9.27849	0.456496	2.16054	0.0002	0.00177188	yes
XLOC_010968	XLOC_010968	Tc2n	12:101645442-101718523	Acute	Chronic	OK	0.142005	0.0317783	-2.15983	-1.48676	5e-05	0.000498032	yes
XLOC_010969	XLOC_010969	Fbln5	12:101746564-101819381	Acute	Chronic	OK	5.06625	2.15216	-1.23513	-3.86762	5e-05	0.000498032	yes
XLOC_010975	XLOC_010975	Slc24a4	12:102127805-102273408	Acute	Chronic	OK	12.4793	5.45825	-1.19303	-5.06521	5e-05	0.000498032	yes
XLOC_010976	XLOC_010976	Lgmn	12:102394083-102439813	Acute	Chronic	OK	73.3119	171.462	1.22577	6.00314	5e-05	0.000498032	yes
XLOC_010981	XLOC_010981	Fam181a	12:103308871-103317068	Acute	Chronic	OK	0.0792356	0.261657	1.72345	2.86871	5e-05	0.000498032	yes
XLOC_010982	XLOC_010982	Asb2	12:103321137-103356001	Acute	Chronic	OK	1.67347	5.64679	1.75459	6.36388	5e-05	0.000498032	yes
XLOC_010985	XLOC_010985	Ifi27l2a	12:103442043-103443707	Acute	Chronic	OK	17.3398	60.7949	1.80986	6.52292	5e-05	0.000498032	yes
XLOC_010987	XLOC_010987	Serpina10	12:103532564-103631444	Acute	Chronic	OK	0.581144	1.3952	1.2635	1.7696	0.0019	0.0126681	yes
XLOC_010993	XLOC_010993	Gm8893,Serpina1b,Serpina1e	12:103728155-103958975	Acute	Chronic	OK	0.673463	2.53154	1.91035	5.86359	5e-05	0.000498032	yes
XLOC_011010	XLOC_011010	Clmn	12:104763113-104865076	Acute	Chronic	OK	5.83327	4.09362	-0.510927	-2.29828	0.0001	0.00094847	yes
XLOC_011011	XLOC_011011	Syne3	12:104925506-105010071	Acute	Chronic	OK	0.813649	1.57095	0.94916	3.73385	5e-05	0.000498032	yes
XLOC_011042	XLOC_011042	Wars	12:108860029-108894174	Acute	Chronic	OK	56.7666	72.8227	0.359346	1.65293	0.0052	0.029436	yes
XLOC_011067	XLOC_011067	AC122190.1	12:111415704-111431678	Acute	Chronic	OK	0.133045	0.670233	2.33275	3.16893	5e-05	0.000498032	yes
XLOC_011069	XLOC_011069	AC163357.1	12:111570905-111574450	Acute	Chronic	OK	3.05491	1.86908	-0.7088	-2.40908	0.0001	0.00094847	yes
XLOC_011081	XLOC_011081	Ahnak2	12:112772193-112802657	Acute	Chronic	OK	0.206066	0.768626	1.89918	5.8543	5e-05	0.000498032	yes
XLOC_011082	XLOC_011082	Cdca4	12:112820233-112829476	Acute	Chronic	OK	3.68182	6.82127	0.889623	3.45064	5e-05	0.000498032	yes
XLOC_011083	XLOC_011083	Gpr132	12:112850825-112860916	Acute	Chronic	OK	0.643906	6.07005	3.23679	10.7327	5e-05	0.000498032	yes
XLOC_011089	XLOC_011089	Igha,Ighd4-1,Ighg2c,Ighj1,Ighj3,Ighj4,Ighm	12:113258705-113430575	Acute	Chronic	OK	6.90766	161.699	4.54897	11.4962	5e-05	0.000498032	yes
XLOC_011135	XLOC_011135	Ighv5-17,Ighv7-2,Ighv7-3	12:113572991-114153713	Acute	Chronic	OK	0.0299029	20.1057	9.39311	1.21973	0.00635	0.0347539	yes
XLOC_011149	XLOC_011149	Ighv3-3	12:114196436-114196917	Acute	Chronic	OK	0	1.10063	inf	-nan	5e-05	0.000498032	yes
XLOC_011153	XLOC_011153	Ighv3-6	12:114288156-114288624	Acute	Chronic	OK	0	7.86664	inf	-nan	5e-05	0.000498032	yes
XLOC_011154	XLOC_011154	Ighv9-4	12:114299960-114300254	Acute	Chronic	OK	0	1.6553	inf	-nan	5e-05	0.000498032	yes
XLOC_011155	XLOC_011155	Ighv3-8	12:114322373-114322801	Acute	Chronic	OK	0	0.885354	inf	-nan	5e-05	0.000498032	yes
XLOC_011156	XLOC_011156	Ighv13-2	12:114357760-114358218	Acute	Chronic	OK	0	2.74237	inf	-nan	5e-05	0.000498032	yes
XLOC_011166	XLOC_011166	Ighv1-7	12:114538494-114538928	Acute	Chronic	OK	0	1.99574	inf	-nan	5e-05	0.000498032	yes
XLOC_011167	XLOC_011167	Ighv15-2	12:114564577-114565012	Acute	Chronic	OK	0	0.899773	inf	-nan	5e-05	0.000498032	yes
XLOC_011169	XLOC_011169	Ighv1-12	12:114615848-114616313	Acute	Chronic	OK	0	2.2697	inf	-nan	5e-05	0.000498032	yes
XLOC_011185	XLOC_011185	Ighv1-43	12:114945949-114946243	Acute	Chronic	OK	0	1.145	inf	-nan	5e-05	0.000498032	yes
XLOC_011197	XLOC_011197	Ighv8-8	12:115294077-115294498	Acute	Chronic	OK	0	1.27605	inf	-nan	5e-05	0.000498032	yes
XLOC_011200	XLOC_011200	Ighv1-61	12:115359139-115359572	Acute	Chronic	OK	0	2.05139	inf	-nan	5e-05	0.000498032	yes
XLOC_011205	XLOC_011205	Ighv1-63	12:115495624-115496058	Acute	Chronic	OK	0	4.42053	inf	-nan	5e-05	0.000498032	yes
XLOC_011206	XLOC_011206	Ighv1-64	12:115507544-115507977	Acute	Chronic	OK	0	3.7862	inf	-nan	5e-05	0.000498032	yes
XLOC_011208	XLOC_011208	Ighv1-66	12:115593109-115593543	Acute	Chronic	OK	0	0.52456	inf	-nan	5e-05	0.000498032	yes
XLOC_011210	XLOC_011210	Ighv1-69	12:115623160-115623595	Acute	Chronic	OK	0	1.83745	inf	-nan	5e-05	0.000498032	yes
XLOC_011211	XLOC_011211	Ighv8-12	12:115647960-115648361	Acute	Chronic	OK	0	1.79712	inf	-nan	5e-05	0.000498032	yes
XLOC_011212	XLOC_011212	0	12:115691889-115692514	Acute	Chronic	OK	0	1.94714	inf	-nan	5e-05	0.000498032	yes
XLOC_011214	XLOC_011214	Ighv1-72	12:115757983-115758416	Acute	Chronic	OK	0	3.28624	inf	-nan	5e-05	0.000498032	yes
XLOC_011217	XLOC_011217	Gm16710	12:115802647-115803080	Acute	Chronic	OK	0	0.793096	inf	-nan	5e-05	0.000498032	yes
XLOC_011221	XLOC_011221	Ighv1-77	12:115861866-115862160	Acute	Chronic	OK	0	3.25548	inf	-nan	5e-05	0.000498032	yes
XLOC_011223	XLOC_011223	Ighv1-80	12:115912343-115912776	Acute	Chronic	OK	0	1.81854	inf	-nan	5e-05	0.000498032	yes
XLOC_011224	XLOC_011224	Ighv1-81	12:115920278-115920712	Acute	Chronic	OK	0	6.79955	inf	-nan	5e-05	0.000498032	yes
XLOC_011226	XLOC_011226	Ighv1-83	12:115963792-115964196	Acute	Chronic	OK	0	0.685271	inf	-nan	5e-05	0.000498032	yes
XLOC_011229	XLOC_011229	0	12:116009664-116010131	Acute	Chronic	OK	0	0.371504	inf	-nan	5e-05	0.000498032	yes
XLOC_011234	XLOC_011234	0	12:116398816-116405203	Acute	Chronic	OK	0.402202	0.55716	0.470169	1.519	0.00755	0.0398425	yes
XLOC_011245	XLOC_011245	0	12:3311994-3313674	Acute	Chronic	OK	0.0431895	0.276347	2.67773	3.46199	0.00055	0.00436921	yes
XLOC_011246	XLOC_011246	0	12:3313784-3317892	Acute	Chronic	OK	0.0310598	0.193262	2.63744	4.58753	5e-05	0.000498032	yes
XLOC_011248	XLOC_011248	0	12:3319098-3322321	Acute	Chronic	OK	0.0328868	0.249215	2.92181	4.81591	5e-05	0.000498032	yes
XLOC_011251	XLOC_011251	0	12:3328060-3330813	Acute	Chronic	OK	0.0810887	0.434203	2.4208	5.17483	5e-05	0.000498032	yes
XLOC_011258	XLOC_011258	0	12:4113134-4116080	Acute	Chronic	OK	1.64188	0.827072	-0.989264	-3.47143	5e-05	0.000498032	yes
XLOC_011259	XLOC_011259	0	12:4116807-4117421	Acute	Chronic	OK	1.75035	1.02691	-0.769327	-2.51182	0.00415	0.0244824	yes
XLOC_011260	XLOC_011260	0	12:4118185-4118588	Acute	Chronic	OK	2.1151	1.17849	-0.843782	-3.00013	0.0081	0.0421516	yes
XLOC_011261	XLOC_011261	0	12:4118731-4119636	Acute	Chronic	OK	1.07567	0.596471	-0.850716	-2.40901	0.00165	0.0112633	yes
XLOC_011262	XLOC_011262	0	12:4124497-4126229	Acute	Chronic	OK	0.33106	0.180215	-0.877371	-1.95902	0.004	0.0237823	yes
XLOC_011263	XLOC_011263	0	12:4126370-4132722	Acute	Chronic	OK	0.283867	0.171356	-0.728221	-2.11138	0.0003	0.0025564	yes
XLOC_011313	XLOC_011313	0	12:8492514-8494006	Acute	Chronic	OK	0.292286	0.0245901	-3.57123	-3.24909	0.00395	0.0235219	yes
XLOC_011404	XLOC_011404	0	12:14097612-14102748	Acute	Chronic	OK	0.199551	0.104609	-0.93175	-2.30058	0.0001	0.00094847	yes
XLOC_011405	XLOC_011405	0	12:14102919-14105002	Acute	Chronic	OK	0.164332	0.0578354	-1.50659	-2.46315	0.0015	0.0103841	yes
XLOC_011408	XLOC_011408	0	12:14110739-14121322	Acute	Chronic	OK	0.173824	0.108417	-0.68104	-1.97148	0.0012	0.00853489	yes
XLOC_011428	XLOC_011428	0	12:18066063-18085288	Acute	Chronic	OK	0.299561	0.18917	-0.663165	-2.34496	0.00015	0.00136925	yes
XLOC_011430	XLOC_011430	0	12:18194870-18196020	Acute	Chronic	OK	0.184331	0.364874	0.985094	2.0224	0.0061	0.0335671	yes
XLOC_011449	XLOC_011449	0	12:18863593-18866125	Acute	Chronic	OK	0.160673	0.0732414	-1.1334	-2.11402	0.00185	0.0123864	yes
XLOC_011530	XLOC_011530	0	12:20291729-20293198	Acute	Chronic	OK	0.103761	0.235401	1.18185	2.07707	0.00475	0.0273474	yes
XLOC_011545	XLOC_011545	0	12:20643711-20662060	Acute	Chronic	OK	0.18666	0.133579	-0.482715	-1.595	0.0061	0.0335671	yes
XLOC_011611	XLOC_011611	0	12:23024228-23024969	Acute	Chronic	OK	0.296981	1.20897	2.02533	4.69388	5e-05	0.000498032	yes
XLOC_011690	XLOC_011690	0	12:25745257-25747055	Acute	Chronic	OK	0.162933	0.0677659	-1.26565	-2.05658	0.0046	0.026615	yes
XLOC_011712	XLOC_011712	0	12:28887360-28889815	Acute	Chronic	OK	0.438163	0.21064	-1.05669	-2.69654	5e-05	0.000498032	yes
XLOC_011714	XLOC_011714	0	12:28895711-28900871	Acute	Chronic	OK	0.260008	0.172098	-0.595327	-1.64385	0.0063	0.0345176	yes
XLOC_011767	XLOC_011767	0	12:32710707-32712674	Acute	Chronic	OK	1.84967	2.58199	0.48122	1.83006	0.00415	0.0244824	yes
XLOC_011774	XLOC_011774	0	12:33443399-33446176	Acute	Chronic	OK	0.364261	0.210494	-0.791198	-2.05213	0.00095	0.00697065	yes
XLOC_011841	XLOC_011841	0	12:46683340-46690072	Acute	Chronic	OK	0.179725	0.098733	-0.864184	-2.2425	0.0003	0.0025564	yes
XLOC_011856	XLOC_011856	0	12:50649323-50651633	Acute	Chronic	OK	0.454159	0.293992	-0.62742	-1.68374	0.0087	0.044624	yes
XLOC_011870	XLOC_011870	0	12:52078926-52079626	Acute	Chronic	OK	0.0916863	0.645157	2.81487	3.7512	0.0018	0.0121318	yes
XLOC_011886	XLOC_011886	0	12:55271219-55271938	Acute	Chronic	OK	0.486805	0.137924	-1.81947	-2.99827	0.0019	0.0126681	yes
XLOC_011966	XLOC_011966	0	12:70353709-70357697	Acute	Chronic	OK	0.349238	0.231277	-0.594587	-1.6745	0.0066	0.0358637	yes
XLOC_012005	XLOC_012005	0	12:73843102-73846168	Acute	Chronic	OK	0.0158094	0.213602	3.75607	4.23504	0.0002	0.00177188	yes
XLOC_012006	XLOC_012006	0	12:73846867-73847683	Acute	Chronic	OK	0.0256856	0.28672	3.48061	2.44079	0.0032	0.0197448	yes
XLOC_012009	XLOC_012009	0	12:73889918-73891158	Acute	Chronic	OK	0.0497069	0.366111	2.88076	3.63678	0.00185	0.0123864	yes
XLOC_012040	XLOC_012040	0	12:77624432-77624902	Acute	Chronic	OK	7.07068	12.0793	0.772612	4.1357	5e-05	0.000498032	yes
XLOC_012041	XLOC_012041	0	12:79663040-79814624	Acute	Chronic	OK	0.040243	0.212986	2.40395	2.84731	0.00035	0.00293552	yes
XLOC_012080	XLOC_012080	0	12:84670119-84672326	Acute	Chronic	OK	0.0634364	0.25697	2.01822	3.58649	5e-05	0.000498032	yes
XLOC_012085	XLOC_012085	0	12:85524671-85525595	Acute	Chronic	OK	0.277807	0.993207	1.83801	4.4335	5e-05	0.000498032	yes
XLOC_012117	XLOC_012117	0	12:87472851-87473828	Acute	Chronic	OK	0.184021	0.0561455	-1.71263	-1.96176	0.0097	0.04858	yes
XLOC_012124	XLOC_012124	0	12:92882651-92892441	Acute	Chronic	OK	0.145832	2.19964	3.91489	6.55093	5e-05	0.000498032	yes
XLOC_012127	XLOC_012127	0	12:92882651-92892441	Acute	Chronic	OK	0.206768	3.17775	3.94192	2.39236	0.0078	0.0409271	yes
XLOC_012134	XLOC_012134	0	12:99644832-99645678	Acute	Chronic	OK	22.3888	34.5182	0.624581	3.43158	5e-05	0.000498032	yes
XLOC_012149	XLOC_012149	0	12:103429547-103430975	Acute	Chronic	OK	0.0560561	0.194845	1.79738	2.49953	0.0026	0.0165608	yes
XLOC_012169	XLOC_012169	0	12:106215471-106218062	Acute	Chronic	OK	0.146041	0.558083	1.9341	4.70235	5e-05	0.000498032	yes
XLOC_012170	XLOC_012170	0	12:106218222-106219967	Acute	Chronic	OK	0.0625278	0.229423	1.87544	3.03311	0.0001	0.00094847	yes
XLOC_012186	XLOC_012186	0	12:108736998-108737626	Acute	Chronic	OK	2.64875	4.1431	0.6454	2.59834	0.0021	0.0138045	yes
XLOC_012188	XLOC_012188	0	12:108763290-108764858	Acute	Chronic	OK	0.0396733	0.202274	2.35007	3.1645	0.0038	0.0228075	yes
XLOC_012189	XLOC_012189	0	12:108764939-108765928	Acute	Chronic	OK	0.0987201	0.394351	1.99807	3.37187	0.0003	0.0025564	yes
XLOC_012208	XLOC_012208	0	12:109997532-109999348	Acute	Chronic	OK	0.169247	0.0768811	-1.13843	-1.96454	0.0054	0.0303475	yes
XLOC_012227	XLOC_012227	0	12:110979306-110983545	Acute	Chronic	OK	0.176866	0.0832904	-1.08643	-2.44584	0.00015	0.00136925	yes
XLOC_012231	XLOC_012231	0	12:111435045-111437163	Acute	Chronic	OK	0.0936349	0.205431	1.13353	2.13869	0.00125	0.00883671	yes
XLOC_012232	XLOC_012232	0	12:111437221-111438876	Acute	Chronic	OK	0.139838	0.277619	0.989353	2.02146	0.0043	0.025162	yes
XLOC_012266	XLOC_012266	0	12:112864204-112867708	Acute	Chronic	OK	0.0351207	0.541675	3.94704	7.24625	5e-05	0.000498032	yes
XLOC_012275	XLOC_012275	0	12:115244257-115244555	Acute	Chronic	OK	6.9825	23.9091	1.77575	13.1033	5e-05	0.000498032	yes
XLOC_012276	XLOC_012276	0	12:115371982-115372202	Acute	Chronic	OK	0	70.854	inf	-nan	5e-05	0.000498032	yes
XLOC_012280	XLOC_012280	0	12:115992043-115992925	Acute	Chronic	OK	4.6742	7.57621	0.696755	3.06733	5e-05	0.000498032	yes
XLOC_012288	XLOC_012288	0	12:116387683-116390952	Acute	Chronic	OK	4.45061	3.34546	-0.411796	-1.77484	0.0039	0.023288	yes
XLOC_012322	XLOC_012322	0	12:118860910-118865052	Acute	Chronic	OK	0.15124	0.088775	-0.768613	-1.70072	0.00665	0.0360579	yes
XLOC_012325	XLOC_012325	0	12:119352866-119353526	Acute	Chronic	OK	1.98185	1.20274	-0.720525	-2.39606	0.00265	0.0168404	yes
XLOC_012330	XLOC_012330	Gdi2	13:3538074-3611108	Acute	Chronic	OK	69.2313	90.1431	0.380793	1.67454	0.00415	0.0244824	yes
XLOC_012336	XLOC_012336	Akr1c14	13:4049010-4090698	Acute	Chronic	OK	0.246814	0.9088	1.88054	4.18446	5e-05	0.000498032	yes
XLOC_012337	XLOC_012337	Akr1c13	13:4191183-4205596	Acute	Chronic	OK	0.383779	1.65246	2.10627	3.17842	5e-05	0.000498032	yes
XLOC_012344	XLOC_012344	Klf6	13:5861488-5870394	Acute	Chronic	OK	15.3755	22.2683	0.534359	2.56895	5e-05	0.000498032	yes
XLOC_012359	XLOC_012359	Heatr1	13:12395376-12439107	Acute	Chronic	OK	4.9057	6.24279	0.347733	1.56118	0.00605	0.0333464	yes
XLOC_012367	XLOC_012367	Nid1	13:13437601-13512275	Acute	Chronic	OK	5.40941	9.18379	0.763618	2.93018	5e-05	0.000498032	yes
XLOC_012369	XLOC_012369	Gng4	13:13783920-13828025	Acute	Chronic	OK	29.2005	19.9566	-0.549126	-2.55025	5e-05	0.000498032	yes
XLOC_012374	XLOC_012374	Psma2	13:14613241-14625671	Acute	Chronic	OK	55.1627	72.9293	0.402805	2.35992	0.0009	0.00666334	yes
XLOC_012378	XLOC_012378	Gli3	13:15440301-15730034	Acute	Chronic	OK	1.28122	1.96112	0.614161	2.06879	0.00045	0.00365512	yes
XLOC_012390	XLOC_012390	Amph	13:18948370-19177604	Acute	Chronic	OK	57.482	41.8771	-0.456949	-2.37245	0.0001	0.00094847	yes
XLOC_012395	XLOC_012395	Tcrg-C1,Tcrg-C3,Trgj1	13:19210342-19263475	Acute	Chronic	OK	0.221664	2.45453	3.469	1.98837	5e-05	0.000498032	yes
XLOC_012398	XLOC_012398	Gm16602,Tcrg-C4	13:19304655-19353220	Acute	Chronic	OK	0.235993	0.860009	1.86561	1.63968	0.00265	0.0168404	yes
XLOC_012401	XLOC_012401	Aoah	13:20794118-21024295	Acute	Chronic	OK	0.435419	3.32832	2.93432	9.10075	5e-05	0.000498032	yes
XLOC_012429	XLOC_012429	Hist1h4i	13:22038297-22041424	Acute	Chronic	OK	2.65794	6.07181	1.19182	2.37967	0.0001	0.00094847	yes
XLOC_012479	XLOC_012479	Hist1h4h	13:23531043-23531519	Acute	Chronic	OK	3.68476	10.3089	1.48426	7.17006	5e-05	0.000498032	yes
XLOC_012485	XLOC_012485	Hist1h2bg	13:23571395-23572013	Acute	Chronic	OK	0.528015	1.21757	1.20536	3.2493	0.00085	0.00635825	yes
XLOC_012487	XLOC_012487	Hist1h3d	13:23575762-23579609	Acute	Chronic	OK	0.65425	1.04395	0.674136	1.71019	0.0031	0.0192176	yes
XLOC_012490	XLOC_012490	Hist1h2bc	13:23684198-23692488	Acute	Chronic	OK	21.2471	37.5265	0.820645	4.62373	5e-05	0.000498032	yes
XLOC_012493	XLOC_012493	Hist1h1c	13:23738797-23740366	Acute	Chronic	OK	11.5803	28.18	1.283	5.10094	5e-05	0.000498032	yes
XLOC_012509	XLOC_012509	Cmah	13:24327091-24477285	Acute	Chronic	OK	0.0458217	0.383903	3.06664	1.94709	5e-05	0.000498032	yes
XLOC_012541	XLOC_012541	Gm11361	13:28257635-28258094	Acute	Chronic	OK	19.2486	35.9841	0.902609	5.70997	5e-05	0.000498032	yes
XLOC_012552	XLOC_012552	Mboat1	13:30136497-30247384	Acute	Chronic	OK	0.992928	2.20898	1.15362	3.19251	5e-05	0.000498032	yes
XLOC_012558	XLOC_012558	Irf4	13:30749225-30767097	Acute	Chronic	OK	0.370902	1.94211	2.38851	7.90005	5e-05	0.000498032	yes
XLOC_012577	XLOC_012577	Foxf2	13:31625693-31645023	Acute	Chronic	OK	2.01043	2.97491	0.565343	1.99918	0.0007	0.00539706	yes
XLOC_012578	XLOC_012578	Gm11379	13:31797709-31803548	Acute	Chronic	OK	3.04843	0.823781	-1.88773	-9.58506	0.00025	0.00216619	yes
XLOC_012583	XLOC_012583	Serpinb6b	13:32965208-32979067	Acute	Chronic	OK	3.56418	7.53963	1.08093	4.09349	5e-05	0.000498032	yes
XLOC_012584	XLOC_012584	0	13:32997009-33003091	Acute	Chronic	OK	0.0162252	0.314132	4.27506	4.31235	5e-05	0.000498032	yes
XLOC_012585	XLOC_012585	Serpinb9,Serpinb9b	13:33003249-33041884	Acute	Chronic	OK	9.16776	23.2398	1.34196	6.5476	5e-05	0.000498032	yes
XLOC_012586	XLOC_012586	Serpinb1b	13:33078532-33094380	Acute	Chronic	OK	1.16647	3.62383	1.63537	5.2247	5e-05	0.000498032	yes
XLOC_012604	XLOC_012604	Gm17084,Ripk1	13:33917917-34037147	Acute	Chronic	OK	3.91444	8.35389	1.09364	2.96377	5e-05	0.000498032	yes
XLOC_012607	XLOC_012607	Psmg4	13:34162963-34178172	Acute	Chronic	OK	18.6231	26.7626	0.523123	1.91608	0.0006	0.00470853	yes
XLOC_012617	XLOC_012617	Ppp1r3g	13:35958838-35970388	Acute	Chronic	OK	2.14677	0.869061	-1.30464	-3.55059	5e-05	0.000498032	yes
XLOC_012621	XLOC_012621	Ly86	13:37333969-37419036	Acute	Chronic	OK	26.251	63.0823	1.26486	5.57014	5e-05	0.000498032	yes
XLOC_012622	XLOC_012622	0	13:37581080-37589273	Acute	Chronic	OK	0.241336	1.46948	2.60619	1.73546	0.001	0.00727774	yes
XLOC_012636	XLOC_012636	Tmem14c	13:41014135-41022982	Acute	Chronic	OK	26.91	37.8903	0.493686	1.9104	0.00075	0.00572012	yes
XLOC_012639	XLOC_012639	Smim13	13:41249859-41276574	Acute	Chronic	OK	50.8922	40.226	-0.339317	-1.67218	0.00315	0.0194798	yes
XLOC_012645	XLOC_012645	Gm22157	13:41865801-41913464	Acute	Chronic	OK	0.438615	0.760062	0.79316	2.02265	0.0008	0.00603627	yes
XLOC_012648	XLOC_012648	Hivep1	13:42051977-42192559	Acute	Chronic	OK	8.94596	11.3144	0.338851	1.67702	0.00425	0.0249271	yes
XLOC_012651	XLOC_012651	Edn1	13:42301269-42307989	Acute	Chronic	OK	1.76526	3.01756	0.773502	2.28089	0.0001	0.00094847	yes
XLOC_012659	XLOC_012659	0	13:43700508-43719308	Acute	Chronic	OK	1.05491	0.607763	-0.795538	-1.89795	0.00395	0.0235219	yes
XLOC_012660	XLOC_012660	Cd83	13:43785069-43803130	Acute	Chronic	OK	7.77728	12.1334	0.641649	2.76508	5e-05	0.000498032	yes
XLOC_012669	XLOC_012669	0	13:45099876-45121297	Acute	Chronic	OK	0.0263009	0.267756	3.34773	4.43059	5e-05	0.000498032	yes
XLOC_012670	XLOC_012670	Mylip	13:45389741-45412019	Acute	Chronic	OK	5.24534	11.4006	1.12	5.2144	5e-05	0.000498032	yes
XLOC_012693	XLOC_012693	CT010439.1	13:48968286-48972031	Acute	Chronic	OK	7.90045	5.61637	-0.492297	-1.88667	0.001	0.00727774	yes
XLOC_012694	XLOC_012694	Wnk2	13:49035186-49148014	Acute	Chronic	OK	2.9104	1.91506	-0.603828	-1.69063	0.0042	0.0246911	yes
XLOC_012695	XLOC_012695	Ninj1	13:49187484-49196244	Acute	Chronic	OK	14.1926	48.9387	1.78584	7.63054	5e-05	0.000498032	yes
XLOC_012709	XLOC_012709	Fbxw17	13:50417735-50437091	Acute	Chronic	OK	8.84596	15.7398	0.831328	2.76703	5e-05	0.000498032	yes
XLOC_012717	XLOC_012717	S1pr3	13:51381954-51422797	Acute	Chronic	OK	1.318	16.695	3.66299	8.84258	5e-05	0.000498032	yes
XLOC_012718	XLOC_012718	Cks2	13:51644613-51651577	Acute	Chronic	OK	0.553912	1.16136	1.06809	1.75242	0.0046	0.026615	yes
XLOC_012725	XLOC_012725	Syk	13:52583164-52648922	Acute	Chronic	OK	2.19455	10.8889	2.31087	9.5614	5e-05	0.000498032	yes
XLOC_012726	XLOC_012726	0	13:53393616-53404001	Acute	Chronic	OK	0.545923	0.35384	-0.625601	-2.03924	0.00035	0.00293552	yes
XLOC_012735	XLOC_012735	Cplx2	13:54302406-54398647	Acute	Chronic	OK	211.62	157.309	-0.427869	-2.04033	0.00015	0.00136925	yes
XLOC_012749	XLOC_012749	Fgfr4	13:55152639-55169030	Acute	Chronic	OK	0.109009	0.335539	1.62203	2.00166	5e-05	0.000498032	yes
XLOC_012751	XLOC_012751	Prelid1	13:55322054-55329758	Acute	Chronic	OK	54.903	69.3577	0.337171	1.91364	0.0059	0.0326262	yes
XLOC_012770	XLOC_012770	Tgfbi	13:56609602-56639339	Acute	Chronic	OK	6.38563	94.5021	3.88745	18.9049	5e-05	0.000498032	yes
XLOC_012772	XLOC_012772	0	13:56744886-56762216	Acute	Chronic	OK	1.12412	0.881996	-0.349947	-1.49537	0.00865	0.0444201	yes
XLOC_012861	XLOC_012861	RP23-463F7.8	13:67779753-67830990	Acute	Chronic	OK	17.4959	31.8326	0.86349	3.56985	5e-05	0.000498032	yes
XLOC_012874	XLOC_012874	0	13:69739987-69756169	Acute	Chronic	OK	0.394622	0.231241	-0.771074	-1.52091	0.00805	0.0419202	yes
XLOC_012875	XLOC_012875	Med10	13:69809881-69816094	Acute	Chronic	OK	14.153	21.2295	0.584968	1.76131	0.003	0.0186892	yes
XLOC_012882	XLOC_012882	Gm10263	13:73317843-73318143	Acute	Chronic	OK	25.5495	49.6617	0.958837	8.76594	5e-05	0.000498032	yes
XLOC_012889	XLOC_012889	Slc12a7	13:73733099-73816837	Acute	Chronic	OK	4.65382	10.9372	1.23276	5.64301	5e-05	0.000498032	yes
XLOC_012901	XLOC_012901	Erap1	13:74639547-74807921	Acute	Chronic	OK	8.60273	19.3548	1.16983	4.70964	5e-05	0.000498032	yes
XLOC_012904	XLOC_012904	Gm4149	13:75644863-75645226	Acute	Chronic	OK	490.519	683.346	0.478307	4.84213	5e-05	0.000498032	yes
XLOC_012906	XLOC_012906	Ell2	13:75707483-75772356	Acute	Chronic	OK	7.60404	10.4264	0.455404	2.05709	0.00015	0.00136925	yes
XLOC_012908	XLOC_012908	Glrx	13:75839849-75854339	Acute	Chronic	OK	20.5758	28.9262	0.491425	2.15742	0.00015	0.00136925	yes
XLOC_012915	XLOC_012915	Mctp1	13:76384317-77035092	Acute	Chronic	OK	29.8663	20.7007	-0.528836	-2.11786	5e-05	0.000498032	yes
XLOC_012933	XLOC_012933	Gm8399	13:80957445-81633154	Acute	Chronic	OK	47.9116	63.715	0.411258	1.84928	0.001	0.00727774	yes
XLOC_012940	XLOC_012940	C130071C03Rik,Mir9-2	13:83721380-83741308	Acute	Chronic	OK	21.5775	15.4658	-0.480451	-2.14282	0.0001	0.00094847	yes
XLOC_012961	XLOC_012961	Ssbp2	13:91460282-91786148	Acute	Chronic	OK	34.662	25.4076	-0.448095	-1.7161	0.0072	0.0383823	yes
XLOC_012967	XLOC_012967	Ankrd34b	13:92415016-92441658	Acute	Chronic	OK	6.93952	5.27944	-0.394451	-1.70561	0.00265	0.0168404	yes
XLOC_012977	XLOC_012977	Lhfpl2	13:94057795-94197185	Acute	Chronic	OK	4.19396	12.8557	1.61602	6.28013	5e-05	0.000498032	yes
XLOC_012979	XLOC_012979	Ap3b1	13:94358959-94566816	Acute	Chronic	OK	11.9347	16.1197	0.433666	1.9059	0.00055	0.00436921	yes
XLOC_012981	XLOC_012981	Tbca	13:94788783-94842899	Acute	Chronic	OK	35.7717	51.0106	0.511978	1.81249	0.00125	0.00883671	yes
XLOC_012982	XLOC_012982	Otp	13:94875626-94885132	Acute	Chronic	OK	0.600124	0.309207	-0.956685	-2.33247	5e-05	0.000498032	yes
XLOC_012994	XLOC_012994	Fam169a	13:97067286-97137926	Acute	Chronic	OK	14.5368	10.693	-0.443048	-1.99836	0.0009	0.00666334	yes
XLOC_013001	XLOC_013001	0	13:97559785-97613482	Acute	Chronic	OK	0.406877	1.35159	1.732	3.75905	5e-05	0.000498032	yes
XLOC_013012	XLOC_013012	0	13:99006902-99013507	Acute	Chronic	OK	0.0255549	0.33937	3.73119	6.20625	5e-05	0.000498032	yes
XLOC_013015	XLOC_013015	Zfp366	13:99162076-99250699	Acute	Chronic	OK	1.811	2.51077	0.471344	1.88182	0.00105	0.00759612	yes
XLOC_013018	XLOC_013018	0	13:99610087-99620129	Acute	Chronic	OK	0.163896	0.0442092	-1.89036	-3.39347	5e-05	0.000498032	yes
XLOC_013027	XLOC_013027	Cd180	13:102693534-103334497	Acute	Chronic	OK	2.61263	14.5037	2.47284	3.9706	5e-05	0.000498032	yes
XLOC_013037	XLOC_013037	Adamts6	13:104287442-104496692	Acute	Chronic	OK	1.14134	1.74618	0.613472	2.33446	5e-05	0.000498032	yes
XLOC_013044	XLOC_013044	Htr1a	13:105443379-105448133	Acute	Chronic	OK	3.60969	2.44263	-0.56344	-2.29991	5e-05	0.000498032	yes
XLOC_013051	XLOC_013051	Elovl7	13:108214120-108288580	Acute	Chronic	OK	2.50311	3.64323	0.541496	2.28376	5e-05	0.000498032	yes
XLOC_013052	XLOC_013052	Depdc1b	13:108316331-108407782	Acute	Chronic	OK	0.129453	0.372989	1.52671	1.77522	5e-05	0.000498032	yes
XLOC_013071	XLOC_013071	Gm15326	13:111867935-111874730	Acute	Chronic	OK	0.0472009	0.331514	2.81219	1.60033	0.0004	0.00330019	yes
XLOC_013075	XLOC_013075	Ankrd55	13:112288448-112384002	Acute	Chronic	OK	2.2211	1.55597	-0.513459	-1.60504	0.0068	0.0366423	yes
XLOC_013077	XLOC_013077	Il6st	13:112463399-112511074	Acute	Chronic	OK	19.9331	32.3019	0.696454	3.24907	5e-05	0.000498032	yes
XLOC_013090	XLOC_013090	Esm1	13:113171269-113225973	Acute	Chronic	OK	0.254818	2.71891	3.41549	4.81205	5e-05	0.000498032	yes
XLOC_013103	XLOC_013103	Emb	13:117218700-117274098	Acute	Chronic	OK	11.1068	23.5816	1.08622	4.554	5e-05	0.000498032	yes
XLOC_013110	XLOC_013110	Fgf10	13:118669790-118792115	Acute	Chronic	OK	1.7729	1.12304	-0.658706	-2.30733	5e-05	0.000498032	yes
XLOC_013121	XLOC_013121	Gm22108	13:119891962-120052529	Acute	Chronic	OK	1.6436	11.968	2.86425	4.2381	5e-05	0.000498032	yes
XLOC_013127	XLOC_013127	BC147527,Gm20900	13:120300253-120308836	Acute	Chronic	OK	0.764605	3.43798	2.16877	4.77333	5e-05	0.000498032	yes
XLOC_013133	XLOC_013133	Net1	13:3882564-3918220	Acute	Chronic	OK	9.4184	6.92313	-0.444057	-1.97766	0.0005	0.00401613	yes
XLOC_013166	XLOC_013166	Ryr2	13:11553102-12106945	Acute	Chronic	OK	24.9326	19.2464	-0.373447	-1.64042	0.0054	0.0303475	yes
XLOC_013169	XLOC_013169	Lgals8	13:12439414-12464944	Acute	Chronic	OK	24.5124	36.1125	0.558989	2.14101	0.0025	0.0160382	yes
XLOC_013176	XLOC_013176	Gpr137b	13:13352957-13393624	Acute	Chronic	OK	3.42134	4.54398	0.409393	1.51272	0.0089	0.0453816	yes
XLOC_013182	XLOC_013182	Hecw1	13:14226060-14523276	Acute	Chronic	OK	9.28724	6.52309	-0.509694	-2.32015	5e-05	0.000498032	yes
XLOC_013188	XLOC_013188	Inhba	13:15761959-16031889	Acute	Chronic	OK	2.33099	1.65265	-0.496163	-1.78637	0.0014	0.00977201	yes
XLOC_013200	XLOC_013200	Tcrg-C2,Trgj2,Trgv2	13:19304655-19353220	Acute	Chronic	OK	0.216385	5.4986	4.66739	2.76164	5e-05	0.000498032	yes
XLOC_013205	XLOC_013205	Gpr141	13:19749681-19824574	Acute	Chronic	OK	1.45847	4.4214	1.60004	6.13607	5e-05	0.000498032	yes
XLOC_013232	XLOC_013232	Hist1h4k	13:21721441-21771679	Acute	Chronic	OK	1.15173	2.18262	0.922264	2.34841	0.0066	0.0358637	yes
XLOC_013234	XLOC_013234	Hist1h1b	13:21773370-21780625	Acute	Chronic	OK	0.14092	0.281101	0.996211	1.71475	0.00185	0.0123864	yes
XLOC_013238	XLOC_013238	Hist1h4n	13:21831766-21832196	Acute	Chronic	OK	0.27383	1.39738	2.35138	5.39677	5e-05	0.000498032	yes
XLOC_013266	XLOC_013266	Vmn1r-ps109,Vmn1r-ps110,Vmn1r206,Vmn1r207-ps	13:22617995-22809527	Acute	Chronic	OK	1.12877	0.447663	-1.33427	-1.86802	0.00045	0.00365512	yes
XLOC_013293	XLOC_013293	Btn2a2	13:23476425-23488857	Acute	Chronic	OK	0.256027	0.450046	0.81378	1.96506	0.0004	0.00330019	yes
XLOC_013300	XLOC_013300	Hist1h1e,Hist1h2be	13:23582268-23622549	Acute	Chronic	OK	3.17279	6.24695	0.977399	3.80245	5e-05	0.000498032	yes
XLOC_013301	XLOC_013301	Hist1h2ac	13:23681466-23683948	Acute	Chronic	OK	0.303495	0.482385	0.66851	1.8278	0.0048	0.0275934	yes
XLOC_013302	XLOC_013302	Hist1h4c	13:23695810-23698454	Acute	Chronic	OK	0.434755	0.724926	0.737632	1.46513	0.00595	0.0328668	yes
XLOC_013303	XLOC_013303	Hfe	13:23702033-23710867	Acute	Chronic	OK	1.99009	4.9815	1.32375	4.5114	5e-05	0.000498032	yes
XLOC_013314	XLOC_013314	Scgn	13:23953455-23991214	Acute	Chronic	OK	4.03932	2.06654	-0.966896	-3.04561	5e-05	0.000498032	yes
XLOC_013325	XLOC_013325	Gmnn	13:24751844-24761923	Acute	Chronic	OK	3.86308	5.44652	0.495584	1.62969	0.00395	0.0235219	yes
XLOC_013328	XLOC_013328	Aldh5a1	13:24905592-24941417	Acute	Chronic	OK	18.1493	12.4944	-0.538634	-2.59618	5e-05	0.000498032	yes
XLOC_013331	XLOC_013331	Nrsn1	13:25251993-25270502	Acute	Chronic	OK	187.001	120.081	-0.639043	-3.27043	5e-05	0.000498032	yes
XLOC_013350	XLOC_013350	0	13:28383977-28420422	Acute	Chronic	OK	3.51213	2.62696	-0.418952	-2.04606	0.0005	0.00401613	yes
XLOC_013360	XLOC_013360	Mboat1	13:30136497-30247384	Acute	Chronic	OK	0.147753	0.324193	1.13367	1.97315	0.001	0.00727774	yes
XLOC_013364	XLOC_013364	Exoc2	13:30813916-30974067	Acute	Chronic	OK	10.8803	13.8373	0.346844	1.61198	0.0076	0.0400715	yes
XLOC_013374	XLOC_013374	1700018A04Rik	13:31564748-31582513	Acute	Chronic	OK	0.102658	0.234085	1.18918	1.48099	0.00665	0.0360579	yes
XLOC_013381	XLOC_013381	Gm11382,Serpinb1a,Serpinb1c	13:32841575-32940575	Acute	Chronic	OK	0.695668	6.14869	3.14381	1.59912	0.00255	0.0163211	yes
XLOC_013392	XLOC_013392	Serpinb6a	13:33917917-34037147	Acute	Chronic	OK	15.5662	23.2238	0.577189	1.63119	0.00455	0.0263759	yes
XLOC_013394	XLOC_013394	Tubb2a,Tubb2b	13:34074300-34134896	Acute	Chronic	OK	201.199	294.506	0.549671	3.09039	5e-05	0.000498032	yes
XLOC_013396	XLOC_013396	Slc22a23	13:34179157-34347136	Acute	Chronic	OK	15.5385	20.6465	0.410053	1.77759	0.0033	0.0202671	yes
XLOC_013399	XLOC_013399	Fam217a	13:34909963-34919992	Acute	Chronic	OK	0.256986	0.149731	-0.779314	-1.52761	0.00855	0.0440257	yes
XLOC_013406	XLOC_013406	F13a1	13:36867177-37050244	Acute	Chronic	OK	3.18871	9.78417	1.61748	6.89612	5e-05	0.000498032	yes
XLOC_013425	XLOC_013425	Nedd9	13:41309915-41487320	Acute	Chronic	OK	3.13378	8.83204	1.49484	6.60872	5e-05	0.000498032	yes
XLOC_013430	XLOC_013430	0	13:41992748-42023746	Acute	Chronic	OK	0.455859	0.305277	-0.578469	-1.60579	0.00545	0.0305776	yes
XLOC_013438	XLOC_013438	Mcur1	13:43538411-43560191	Acute	Chronic	OK	4.43858	7.44297	0.74578	3.44726	5e-05	0.000498032	yes
XLOC_013445	XLOC_013445	Hsp25-ps1	13:45078497-45081222	Acute	Chronic	OK	6.39235	3.05487	-1.06524	-2.79238	5e-05	0.000498032	yes
XLOC_013451	XLOC_013451	Rbm24	13:46418299-46431167	Acute	Chronic	OK	1.05878	0.704663	-0.587403	-1.50501	0.0092	0.0465208	yes
XLOC_013457	XLOC_013457	Dek	13:47084774-47106201	Acute	Chronic	OK	22.3465	29.7217	0.411466	1.79874	0.00225	0.0146699	yes
XLOC_013461	XLOC_013461	Id4	13:48044230-48266033	Acute	Chronic	OK	16.8175	11.127	-0.5959	-1.66454	0.00705	0.0377018	yes
XLOC_013466	XLOC_013466	Ptpdc1	13:48577702-48625573	Acute	Chronic	OK	9.22905	6.87876	-0.424035	-1.87819	0.00105	0.00759612	yes
XLOC_013471	XLOC_013471	0	13:49168412-49183932	Acute	Chronic	OK	0.0254443	0.413852	4.0237	4.96913	5e-05	0.000498032	yes
XLOC_013472	XLOC_013472	1110007C09Rik	13:49202943-49216060	Acute	Chronic	OK	6.52809	14.3613	1.13746	3.65964	5e-05	0.000498032	yes
XLOC_013473	XLOC_013473	Susd3	13:49225352-49248706	Acute	Chronic	OK	0.783847	5.9678	2.92855	5.51672	5e-05	0.000498032	yes
XLOC_013474	XLOC_013474	Fgd3	13:49260638-49320627	Acute	Chronic	OK	2.24438	7.09082	1.65963	6.64565	5e-05	0.000498032	yes
XLOC_013489	XLOC_013489	Sema4d	13:51701245-51793747	Acute	Chronic	OK	9.96768	31.3336	1.65238	7.40145	5e-05	0.000498032	yes
XLOC_013491	XLOC_013491	0	13:52554362-52561806	Acute	Chronic	OK	0.0572702	0.342873	2.58182	3.50715	0.0001	0.00094847	yes
XLOC_013492	XLOC_013492	0	13:52567767-52571052	Acute	Chronic	OK	0.021392	0.172155	3.00857	3.56507	0.00025	0.00216619	yes
XLOC_013495	XLOC_013495	Nfil3	13:52967208-52982868	Acute	Chronic	OK	4.79413	7.01488	0.549148	2.15575	0.0001	0.00094847	yes
XLOC_013498	XLOC_013498	Msx2	13:53467216-53473122	Acute	Chronic	OK	0.162977	0.300681	0.883561	1.6562	0.00585	0.0324087	yes
XLOC_013504	XLOC_013504	Drd1a	13:54050822-54055658	Acute	Chronic	OK	17.2713	13.1078	-0.397946	-1.87434	0.0011	0.00790885	yes
XLOC_013520	XLOC_013520	4930526F13Rik	13:54926762-54930256	Acute	Chronic	OK	0.163476	0.0654812	-1.31993	-2.10718	0.0051	0.0289346	yes
XLOC_013522	XLOC_013522	0	13:54941074-54949347	Acute	Chronic	OK	0.515431	0.346145	-0.574402	-1.52015	0.00895	0.0455907	yes
XLOC_013523	XLOC_013523	Hk3	13:54949410-55021385	Acute	Chronic	OK	5.90723	31.2311	2.40243	4.04172	5e-05	0.000498032	yes
XLOC_013528	XLOC_013528	Lman2	13:55343832-55362783	Acute	Chronic	OK	19.4978	26.7978	0.458808	2.33407	0.00015	0.00136925	yes
XLOC_013540	XLOC_013540	Tifab	13:56173702-56178976	Acute	Chronic	OK	4.14349	10.3193	1.31643	5.70886	5e-05	0.000498032	yes
XLOC_013549	XLOC_013549	0	13:57241579-57308282	Acute	Chronic	OK	0.116682	0.481259	2.04423	2.63697	5e-05	0.000498032	yes
XLOC_013551	XLOC_013551	Klhl3	13:58000034-58113925	Acute	Chronic	OK	10.1601	7.42636	-0.452188	-1.97862	0.0006	0.00470853	yes
XLOC_013554	XLOC_013554	Idnk	13:58154120-58175902	Acute	Chronic	OK	1.03127	1.48153	0.522671	1.56939	0.00655	0.0356685	yes
XLOC_013558	XLOC_013558	2210016F16Rik	13:58380045-58385225	Acute	Chronic	OK	2.88749	4.6887	0.69937	2.95621	5e-05	0.000498032	yes
XLOC_013563	XLOC_013563	0	13:59401948-59423056	Acute	Chronic	OK	0.32979	0.206755	-0.673628	-2.09739	0.00035	0.00293552	yes
XLOC_013565	XLOC_013565	Golm1	13:59634995-59675784	Acute	Chronic	OK	7.29977	10.7095	0.552972	2.49417	5e-05	0.000498032	yes
XLOC_013577	XLOC_013577	4930486L24Rik	13:60842620-60864416	Acute	Chronic	OK	0.506537	1.00807	0.992853	2.88135	0.0001	0.00094847	yes
XLOC_013608	XLOC_013608	Ptch1	13:63508131-63587559	Acute	Chronic	OK	12.5914	9.44317	-0.415092	-1.98433	0.00075	0.00572012	yes
XLOC_013610	XLOC_013610	Slc35d2	13:64096309-64129330	Acute	Chronic	OK	0.3871	1.30755	1.75609	4.88477	5e-05	0.000498032	yes
XLOC_013614	XLOC_013614	Ctsl	13:64363213-64370814	Acute	Chronic	OK	37.2531	61.0611	0.712892	3.42942	5e-05	0.000498032	yes
XLOC_013633	XLOC_013633	Zfp712	13:67038593-67114028	Acute	Chronic	OK	1.16635	0.349178	-1.73997	-1.99083	0.0024	0.0154916	yes
XLOC_013666	XLOC_013666	Rpl9-ps4	13:72454761-72455340	Acute	Chronic	OK	12.6374	19.2772	0.609199	3.26513	0.00015	0.00136925	yes
XLOC_013670	XLOC_013670	Slc6a19	13:73679744-73709850	Acute	Chronic	OK	0.136355	0.359772	1.39972	1.61139	5e-05	0.000498032	yes
XLOC_013672	XLOC_013672	Trip13	13:73912461-73937767	Acute	Chronic	OK	0.288485	0.789942	1.45325	3.92599	5e-05	0.000498032	yes
XLOC_013677	XLOC_013677	Cep72	13:74036389-74062289	Acute	Chronic	OK	0.461418	0.765286	0.729924	2.19347	0.00015	0.00136925	yes
XLOC_013684	XLOC_013684	Gm10116	13:74406395-74407317	Acute	Chronic	OK	42.4697	139.728	1.71811	7.74502	5e-05	0.000498032	yes
XLOC_013687	XLOC_013687	Cast	13:74639547-74807921	Acute	Chronic	OK	3.94622	8.12557	1.042	2.4532	5e-05	0.000498032	yes
XLOC_013688	XLOC_013688	Rhobtb3	13:75869440-75943925	Acute	Chronic	OK	7.74524	4.95916	-0.643214	-2.79992	5e-05	0.000498032	yes
XLOC_013710	XLOC_013710	0	13:81825410-81839834	Acute	Chronic	OK	0.287405	0.078812	-1.8666	-1.95595	0.0099	0.0492567	yes
XLOC_013722	XLOC_013722	Cox7c	13:86044815-86046904	Acute	Chronic	OK	12.4398	17.9368	0.527959	3.07398	0.0021	0.0138045	yes
XLOC_013731	XLOC_013731	Atp6ap1l	13:90883428-90905375	Acute	Chronic	OK	13.7754	9.94464	-0.470101	-2.04647	0.00125	0.00883671	yes
XLOC_013743	XLOC_013743	Thbs4	13:92751589-92794818	Acute	Chronic	OK	2.19963	1.39585	-0.656122	-2.21868	5e-05	0.000498032	yes
XLOC_013762	XLOC_013762	F2r	13:95601803-95618459	Acute	Chronic	OK	4.76466	10.2549	1.10587	5.10253	5e-05	0.000498032	yes
XLOC_013773	XLOC_013773	Hexb	13:97137936-97198357	Acute	Chronic	OK	53.1875	138.565	1.3814	5.92628	5e-05	0.000498032	yes
XLOC_013776	XLOC_013776	5330416C01Rik,Gm10260	13:97712224-97778882	Acute	Chronic	OK	193.602	292.896	0.59729	1.54687	0.00435	0.0254154	yes
XLOC_013778	XLOC_013778	Arhgef28	13:97898364-98206433	Acute	Chronic	OK	4.57905	3.5339	-0.373786	-1.66801	0.00395	0.0235219	yes
XLOC_013780	XLOC_013780	Btf3	13:98309895-98324415	Acute	Chronic	OK	6.76584	10.3008	0.606413	1.92932	0.0092	0.0465208	yes
XLOC_013785	XLOC_013785	Gm10320	13:98489347-98492001	Acute	Chronic	OK	6.90792	9.60416	0.475408	2.36824	0.00805	0.0419202	yes
XLOC_013788	XLOC_013788	Tmem171	13:98686234-98694834	Acute	Chronic	OK	0.128229	0.415501	1.69614	2.28129	5e-05	0.000498032	yes
XLOC_013799	XLOC_013799	Cartpt	13:99898483-99910125	Acute	Chronic	OK	7.53589	10.5998	0.492181	1.77812	0.00185	0.0123864	yes
XLOC_013804	XLOC_013804	Naip2,Naip5	13:100144035-100247378	Acute	Chronic	OK	1.52534	10.3876	2.76766	11.737	5e-05	0.000498032	yes
XLOC_013805	XLOC_013805	Naip6	13:100281120-100317674	Acute	Chronic	OK	0.289746	1.11439	1.94339	6.49455	5e-05	0.000498032	yes
XLOC_013816	XLOC_013816	Ccnb1	13:100778649-100786570	Acute	Chronic	OK	0.233218	0.739141	1.66417	3.24107	5e-05	0.000498032	yes
XLOC_013825	XLOC_013825	0	13:102541115-102597725	Acute	Chronic	OK	0.368679	0.22083	-0.739427	-2.14164	0.00035	0.00293552	yes
XLOC_013831	XLOC_013831	Erbb2ip	13:103818623-103920514	Acute	Chronic	OK	16.5827	28.9504	0.803902	3.87056	5e-05	0.000498032	yes
XLOC_013832	XLOC_013832	Nln	13:104013132-104109641	Acute	Chronic	OK	6.2661	8.18488	0.385394	1.45853	0.0097	0.04858	yes
XLOC_013838	XLOC_013838	Rnf180	13:105130544-105294788	Acute	Chronic	OK	6.16618	7.95175	0.366895	1.66927	0.0069	0.0370759	yes
XLOC_013858	XLOC_013858	Gapt	13:110352614-110357172	Acute	Chronic	OK	0.0425231	0.270924	2.67157	3.40626	5e-05	0.000498032	yes
XLOC_013859	XLOC_013859	0	13:110762999-110785003	Acute	Chronic	OK	0.306747	0.184532	-0.733176	-1.79952	0.00425	0.0249271	yes
XLOC_013869	XLOC_013869	Gm9025	13:111882392-111884177	Acute	Chronic	OK	1.95856	5.8546	1.57978	6.28895	5e-05	0.000498032	yes
XLOC_013871	XLOC_013871	Il31ra	13:112520205-112591267	Acute	Chronic	OK	0.141755	0.365379	1.36599	3.6086	5e-05	0.000498032	yes
XLOC_013875	XLOC_013875	Gpx8	13:113035110-113091195	Acute	Chronic	OK	3.53968	7.63858	1.10968	3.67413	5e-05	0.000498032	yes
XLOC_013876	XLOC_013876	Gzma	13:113093819-113100979	Acute	Chronic	OK	7.52997	44.6843	2.56905	9.90732	5e-05	0.000498032	yes
XLOC_013877	XLOC_013877	Gzmk	13:113171269-113225973	Acute	Chronic	OK	1.90804	19.0872	3.32244	11.53	5e-05	0.000498032	yes
XLOC_013880	XLOC_013880	Snx18	13:113592179-113618564	Acute	Chronic	OK	8.09103	13.9914	0.790144	3.4079	5e-05	0.000498032	yes
XLOC_013884	XLOC_013884	Itga2	13:114832062-114932083	Acute	Chronic	OK	0.129089	0.362229	1.48853	3.84335	5e-05	0.000498032	yes
XLOC_013885	XLOC_013885	Itga1	13:114953006-115102355	Acute	Chronic	OK	3.02146	7.02187	1.21661	4.54676	5e-05	0.000498032	yes
XLOC_013888	XLOC_013888	Parp8	13:116850574-117025688	Acute	Chronic	OK	6.27577	8.8245	0.491722	2.01282	0.00055	0.00436921	yes
XLOC_013905	XLOC_013905	B020031M17Rik,Gm21188,Gm21370,Gm24798	13:119891962-120052529	Acute	Chronic	OK	3.31726	9.92766	1.58146	2.7054	5e-05	0.000498032	yes
XLOC_013910	XLOC_013910	Gm21762	13:120214372-120215918	Acute	Chronic	OK	0	0.259351	inf	-nan	5e-05	0.000498032	yes
XLOC_013914	XLOC_013914	0	13:3137921-3139520	Acute	Chronic	OK	1.72719	3.20978	0.894047	3.38834	5e-05	0.000498032	yes
XLOC_013915	XLOC_013915	0	13:3139609-3141498	Acute	Chronic	OK	0.565946	0.842578	0.574146	1.6982	0.0094	0.0473665	yes
XLOC_013935	XLOC_013935	0	13:3394686-3405823	Acute	Chronic	OK	0.145083	0.232754	0.681929	2.11984	0.00045	0.00365512	yes
XLOC_013957	XLOC_013957	0	13:11548782-11550872	Acute	Chronic	OK	0.556341	0.315747	-0.817199	-2.21252	0.00085	0.00635825	yes
XLOC_013961	XLOC_013961	0	13:12679784-12680059	Acute	Chronic	OK	0.713587	1.93345	1.43802	4.92698	0.00945	0.0475475	yes
XLOC_013964	XLOC_013964	0	13:13275367-13275791	Acute	Chronic	OK	1.21111	2.269	0.905727	3.22106	0.00295	0.0184193	yes
XLOC_013992	XLOC_013992	0	13:14678805-14682308	Acute	Chronic	OK	0.15127	0.0809044	-0.902836	-1.85177	0.00365	0.0220554	yes
XLOC_014005	XLOC_014005	0	13:15118462-15118842	Acute	Chronic	OK	16.8684	31.06	0.880736	5.8962	5e-05	0.000498032	yes
XLOC_014071	XLOC_014071	0	13:22045800-22047917	Acute	Chronic	OK	0.0825809	0.286128	1.79278	3.43384	5e-05	0.000498032	yes
XLOC_014079	XLOC_014079	0	13:24517975-24519007	Acute	Chronic	OK	0.0363182	0.215223	2.56706	2.39471	0.00855	0.0440257	yes
XLOC_014156	XLOC_014156	0	13:37657833-37658951	Acute	Chronic	OK	0.0304228	0.202595	2.73538	2.48329	0.00125	0.00883671	yes
XLOC_014160	XLOC_014160	0	13:38233346-38234639	Acute	Chronic	OK	0.329908	0.17217	-0.93823	-1.93216	0.00725	0.0385879	yes
XLOC_014161	XLOC_014161	0	13:38234711-38240485	Acute	Chronic	OK	0.265554	0.133557	-0.991548	-2.70247	5e-05	0.000498032	yes
XLOC_014165	XLOC_014165	0	13:38244747-38246477	Acute	Chronic	OK	0.198572	0.0881487	-1.17165	-2.02854	0.00305	0.0189502	yes
XLOC_014178	XLOC_014178	0	13:41562856-41605601	Acute	Chronic	OK	0.0789801	0.150778	0.932867	2.12417	0.00035	0.00293552	yes
XLOC_014184	XLOC_014184	0	13:42028925-42038460	Acute	Chronic	OK	0.149972	0.0860585	-0.801305	-2.17435	0.0003	0.0025564	yes
XLOC_014216	XLOC_014216	0	13:45124763-45128305	Acute	Chronic	OK	0.0160105	0.224357	3.80871	4.95468	5e-05	0.000498032	yes
XLOC_014217	XLOC_014217	0	13:45128423-45130933	Acute	Chronic	OK	0.0183853	0.195874	3.4133	3.65386	0.0001	0.00094847	yes
XLOC_014243	XLOC_014243	0	13:49148299-49148614	Acute	Chronic	OK	4.57837	2.62577	-0.802092	-4.23096	0.0058	0.0321845	yes
XLOC_014249	XLOC_014249	0	13:51089075-51097722	Acute	Chronic	OK	0.175836	0.116095	-0.59892	-1.68728	0.004	0.0237823	yes
XLOC_014329	XLOC_014329	0	13:54485246-54485767	Acute	Chronic	OK	1.09752	0.577629	-0.926038	-2.56939	0.00725	0.0385879	yes
XLOC_014378	XLOC_014378	0	13:58668593-58668812	Acute	Chronic	OK	41.7253	148.927	1.83561	46.1487	5e-05	0.000498032	yes
XLOC_014384	XLOC_014384	0	13:59179827-59183367	Acute	Chronic	OK	0.164647	0.0861239	-0.934887	-2.00523	0.00195	0.0129559	yes
XLOC_014393	XLOC_014393	0	13:61809772-61811809	Acute	Chronic	OK	0.0350838	0.158387	2.17458	2.71698	0.0028	0.017635	yes
XLOC_014430	XLOC_014430	0	13:62813087-62815077	Acute	Chronic	OK	7.10802	9.90759	0.479085	2.21811	0.0004	0.00330019	yes
XLOC_014444	XLOC_014444	0	13:63594776-63615636	Acute	Chronic	OK	0.173884	0.0707819	-1.29667	-1.78129	0.0078	0.0409271	yes
XLOC_014460	XLOC_014460	0	13:64338802-64340055	Acute	Chronic	OK	0.220951	0.0844704	-1.38721	-2.23939	0.00415	0.0244824	yes
XLOC_014462	XLOC_014462	0	13:64342977-64346846	Acute	Chronic	OK	0.183213	0.107179	-0.773499	-1.78253	0.0055	0.0308012	yes
XLOC_014465	XLOC_014465	0	13:64350033-64351531	Acute	Chronic	OK	0.269808	0.132257	-1.02859	-1.98572	0.00475	0.0273474	yes
XLOC_014466	XLOC_014466	0	13:64351887-64353601	Acute	Chronic	OK	0.181091	0.0561264	-1.68996	-2.56415	0.0007	0.00539706	yes
XLOC_014478	XLOC_014478	0	13:65449103-65450358	Acute	Chronic	OK	0.214853	0.0458397	-2.22868	-2.78765	0.00255	0.0163211	yes
XLOC_014508	XLOC_014508	0	13:68216577-68216750	Acute	Chronic	OK	0.493281	22.8324	5.53253	16.3494	0.0026	0.0165608	yes
XLOC_014524	XLOC_014524	0	13:69050158-69052391	Acute	Chronic	OK	0.168965	0.090495	-0.900816	-1.69195	0.00895	0.0455907	yes
XLOC_014583	XLOC_014583	0	13:77035942-77038604	Acute	Chronic	OK	0.471686	0.282459	-0.739789	-2.03129	0.0013	0.00914124	yes
XLOC_014615	XLOC_014615	0	13:83818995-83834099	Acute	Chronic	OK	0.594472	0.820989	0.465755	1.86965	0.0015	0.0103841	yes
XLOC_014618	XLOC_014618	0	13:83872863-83873531	Acute	Chronic	OK	0.125362	0.450484	1.84538	2.72961	0.00645	0.0351934	yes
XLOC_014636	XLOC_014636	0	13:84309399-84319425	Acute	Chronic	OK	0.273191	0.193214	-0.499709	-1.58227	0.00685	0.0368464	yes
XLOC_014681	XLOC_014681	0	13:97559785-97613482	Acute	Chronic	OK	0.0689404	0.357163	2.37316	2.42531	0.0026	0.0165608	yes
XLOC_014682	XLOC_014682	0	13:97559785-97613482	Acute	Chronic	OK	0.114495	0.524196	2.19482	2.64909	0.0003	0.0025564	yes
XLOC_014698	XLOC_014698	0	13:98588337-98590765	Acute	Chronic	OK	0.200326	0.0869203	-1.20459	-2.35048	0.00045	0.00365512	yes
XLOC_014699	XLOC_014699	0	13:98591178-98592643	Acute	Chronic	OK	0.22028	0.0774994	-1.50708	-2.46764	0.0014	0.00977201	yes
XLOC_014700	XLOC_014700	0	13:98613418-98613586	Acute	Chronic	OK	36.3118	91.0052	1.32551	68.5874	0.00015	0.00136925	yes
XLOC_014701	XLOC_014701	0	13:98613907-98614167	Acute	Chronic	OK	10.2849	42.3544	2.04198	21.9401	5e-05	0.000498032	yes
XLOC_014720	XLOC_014720	0	13:100261868-100262159	Acute	Chronic	OK	0.130653	1.59432	3.60914	4.49597	0.007	0.0374806	yes
XLOC_014722	XLOC_014722	0	13:100331710-100333122	Acute	Chronic	OK	0.0939287	0.393057	2.0651	3.67759	5e-05	0.000498032	yes
XLOC_014727	XLOC_014727	0	13:101768273-101769952	Acute	Chronic	OK	0.0920521	0.196975	1.09749	1.93345	0.005	0.0284843	yes
XLOC_014728	XLOC_014728	0	13:102659125-102660928	Acute	Chronic	OK	0.0529531	0.248259	2.22906	3.46468	0.0002	0.00177188	yes
XLOC_014783	XLOC_014783	0	13:112511183-112512777	Acute	Chronic	OK	0.193252	0.399275	1.0469	2.35759	0.00055	0.00436921	yes
XLOC_014838	XLOC_014838	0	13:119613526-119617641	Acute	Chronic	OK	0.646518	0.416584	-0.634081	-2.03265	0.00095	0.00697064	yes
XLOC_014911	XLOC_014911	Gm17046	14:5857917-5880382	Acute	Chronic	OK	1.84253	2.87094	0.639838	1.65341	0.00495	0.0282684	yes
XLOC_014949	XLOC_014949	Synpr	14:13284779-13615459	Acute	Chronic	OK	57.2472	44.9419	-0.349144	-1.59645	0.00535	0.0301111	yes
XLOC_014955	XLOC_014955	Il3ra	14:14326625-14355663	Acute	Chronic	OK	2.38002	7.24981	1.60697	4.30275	5e-05	0.000498032	yes
XLOC_014957	XLOC_014957	Slc4a7	14:14703024-14799949	Acute	Chronic	OK	4.97442	6.22477	0.323492	1.49161	0.00985	0.0490803	yes
XLOC_014979	XLOC_014979	Nid2	14:19751226-19823833	Acute	Chronic	OK	1.2431	1.97117	0.665104	1.59213	0.0056	0.0312575	yes
XLOC_014986	XLOC_014986	Plau	14:20836636-20843388	Acute	Chronic	OK	1.14688	5.71604	2.31731	8.23644	5e-05	0.000498032	yes
XLOC_014997	XLOC_014997	1700112E06Rik	14:22019711-23094571	Acute	Chronic	OK	1.06504	4.81085	2.17538	7.17881	5e-05	0.000498032	yes
XLOC_015007	XLOC_015007	0	14:25281231-25298139	Acute	Chronic	OK	0.297125	0.182305	-0.704716	-2.45314	5e-05	0.000498032	yes
XLOC_015008	XLOC_015008	0	14:25389876-25404424	Acute	Chronic	OK	0.31489	0.222402	-0.50168	-1.7074	0.00285	0.0179017	yes
XLOC_015033	XLOC_015033	Erc2	14:27622433-28478592	Acute	Chronic	OK	28.0044	21.5578	-0.377446	-1.78848	0.0016	0.0109713	yes
XLOC_015048	XLOC_015048	Itih4	14:30886475-30901981	Acute	Chronic	OK	0.203093	0.513041	1.33693	2.43777	5e-05	0.000498032	yes
XLOC_015054	XLOC_015054	Sema3g	14:31217859-31230350	Acute	Chronic	OK	3.32115	2.53723	-0.388427	-1.65178	0.00735	0.0389903	yes
XLOC_015058	XLOC_015058	Eaf1	14:31495078-31509858	Acute	Chronic	OK	4.91196	7.8621	0.678617	3.15599	5e-05	0.000498032	yes
XLOC_015059	XLOC_015059	Btd	14:31523081-31668579	Acute	Chronic	OK	4.29978	7.11119	0.725828	1.55449	0.0068	0.0366423	yes
XLOC_015068	XLOC_015068	Ogdhl	14:32317431-32351297	Acute	Chronic	OK	40.5596	29.3892	-0.464756	-2.01553	0.0004	0.00330019	yes
XLOC_015072	XLOC_015072	1810011H11Rik	14:32785962-32818159	Acute	Chronic	OK	0.581444	1.27865	1.13691	2.83184	5e-05	0.000498032	yes
XLOC_015074	XLOC_015074	Vstm4	14:32856169-32939487	Acute	Chronic	OK	1.61502	2.49492	0.627444	2.29121	0.0002	0.00177188	yes
XLOC_015083	XLOC_015083	Gdf10	14:33923586-33935280	Acute	Chronic	OK	1.65668	0.873065	-0.924137	-2.79324	5e-05	0.000498032	yes
XLOC_015090	XLOC_015090	Rpl23a-ps3	14:34170654-34171168	Acute	Chronic	OK	92.8377	117.814	0.343733	2.46835	0.00615	0.0338116	yes
XLOC_015093	XLOC_015093	Mmrn2	14:34370273-34405662	Acute	Chronic	OK	2.61518	5.31057	1.02195	3.74422	5e-05	0.000498032	yes
XLOC_015110	XLOC_015110	Gm10713	14:40006219-40006555	Acute	Chronic	OK	18.2768	8.4187	-1.11834	-6.52471	5e-05	0.000498032	yes
XLOC_015149	XLOC_015149	Gm8113	14:43925389-43933411	Acute	Chronic	OK	1.00942	0.569146	-0.826657	-2.60181	0.0002	0.00177188	yes
XLOC_015155	XLOC_015155	Ear2	14:44102653-44103534	Acute	Chronic	OK	0.0326745	0.806996	4.62632	3.54749	0.00735	0.0389903	yes
XLOC_015176	XLOC_015176	Ptger2	14:44851234-45006900	Acute	Chronic	OK	0.20656	0.957849	2.21324	4.00476	5e-05	0.000498032	yes
XLOC_015193	XLOC_015193	Gm10101	14:46829108-46832027	Acute	Chronic	OK	0.088493	0.245296	1.47089	2.14409	0.00205	0.0135227	yes
XLOC_015197	XLOC_015197	Socs4	14:47276930-47296098	Acute	Chronic	OK	3.26955	4.47079	0.451436	2.06525	0.0003	0.0025564	yes
XLOC_015198	XLOC_015198	Mapk1ip1l	14:47298267-47323321	Acute	Chronic	OK	8.37483	11.3883	0.44342	2.05352	0.00035	0.00293552	yes
XLOC_015199	XLOC_015199	Lgals3	14:47367432-47386160	Acute	Chronic	OK	8.25989	54.6193	2.72522	10.9233	5e-05	0.000498032	yes
XLOC_015202	XLOC_015202	0	14:47786270-47823300	Acute	Chronic	OK	1.63489	0.230182	-2.82835	-5.74266	5e-05	0.000498032	yes
XLOC_015203	XLOC_015203	0	14:47959839-48059416	Acute	Chronic	OK	1.21017	0.145494	-3.05618	-4.15637	5e-05	0.000498032	yes
XLOC_015210	XLOC_015210	0	14:48869114-48871969	Acute	Chronic	OK	0.242899	0.0838828	-1.53391	-2.00867	0.0005	0.00401613	yes
XLOC_015215	XLOC_015215	Tlr11	14:50357906-50364564	Acute	Chronic	OK	0.130631	0.372481	1.51167	3.46573	5e-05	0.000498032	yes
XLOC_015236	XLOC_015236	Pnp,Pnp2	14:50944301-50965237	Acute	Chronic	OK	8.84367	17.0317	0.945504	3.93544	5e-05	0.000498032	yes
XLOC_015238	XLOC_015238	Ang,Rnase4	14:51091076-51106151	Acute	Chronic	OK	7.90822	12.8046	0.695235	3.15692	5e-05	0.000498032	yes
XLOC_015240	XLOC_015240	Rnase6	14:51128942-51132174	Acute	Chronic	OK	1.27357	5.01787	1.9782	5.65501	5e-05	0.000498032	yes
XLOC_015267	XLOC_015267	Trav2	14:52567292-52568051	Acute	Chronic	OK	0	0.739568	inf	-nan	5e-05	0.000498032	yes
XLOC_015275	XLOC_015275	Trav7d-3	14:52744248-52744839	Acute	Chronic	OK	0.0777512	1.52166	4.29064	4.51881	0.0026	0.0165608	yes
XLOC_015306	XLOC_015306	Trav16d-dv11	14:53047286-53047821	Acute	Chronic	OK	0.112292	2.08762	4.21654	5.43638	0.00735	0.0389903	yes
XLOC_015318	XLOC_015318	Trav4-3,Trav4-4-dv10,Trav4n-3,Trav4n-4	14:53210905-53684340	Acute	Chronic	OK	0.0678829	1.89575	4.80358	1.86769	0.0001	0.00094847	yes
XLOC_015358	XLOC_015358	Trav3-3	14:53210905-53684340	Acute	Chronic	OK	0.366145	3.43066	3.228	2.95275	0.0007	0.00539706	yes
XLOC_015383	XLOC_015383	Trac,Traj17,Traj26,Traj27,Traj30,Traj37,Traj39,Traj42,Traj44,Traj49,Traj50,Traj52	14:54153877-54223731	Acute	Chronic	OK	4.59906	78.0123	4.08429	10.1073	5e-05	0.000498032	yes
XLOC_015432	XLOC_015432	Abhd4	14:54254128-54269169	Acute	Chronic	OK	32.8235	46.0939	0.489845	2.35929	5e-05	0.000498032	yes
XLOC_015434	XLOC_015434	Mrpl52	14:54426908-54429750	Acute	Chronic	OK	46.9281	63.8772	0.444848	3.31587	0.0023	0.0149446	yes
XLOC_015435	XLOC_015435	Mmp14	14:54431042-54444637	Acute	Chronic	OK	5.94193	34.6288	2.54297	10.7541	5e-05	0.000498032	yes
XLOC_015436	XLOC_015436	Lrp10	14:54463780-54471497	Acute	Chronic	OK	9.70228	20.3199	1.0665	4.97614	5e-05	0.000498032	yes
XLOC_015441	XLOC_015441	Psmb11	14:54625309-54629556	Acute	Chronic	OK	0.189576	0.114629	-0.725803	-1.7126	0.0047	0.0271006	yes
XLOC_015448	XLOC_015448	Il25	14:54929731-54935971	Acute	Chronic	OK	0.141586	0.346981	1.29318	1.92704	0.00115	0.00822551	yes
XLOC_015449	XLOC_015449	Cmtm5	14:54936469-54939256	Acute	Chronic	OK	30.0769	38.9816	0.374138	2.10966	0.0032	0.0197448	yes
XLOC_015459	XLOC_015459	Lrrc16b	14:55491092-55508246	Acute	Chronic	OK	11.1257	7.79329	-0.513591	-2.37297	5e-05	0.000498032	yes
XLOC_015460	XLOC_015460	Cpne6	14:55510444-55517431	Acute	Chronic	OK	71.2778	50.5261	-0.496423	-2.24246	5e-05	0.000498032	yes
XLOC_015464	XLOC_015464	Psme1	14:55578122-55585302	Acute	Chronic	OK	62.7488	145.652	1.21486	6.35012	5e-05	0.000498032	yes
XLOC_015465	XLOC_015465	Irf9,Rnf31	14:55591707-55610030	Acute	Chronic	OK	41.778	58.2811	0.480283	2.21747	0.0004	0.00330019	yes
XLOC_015471	XLOC_015471	Ltb4r1	14:55765961-55768494	Acute	Chronic	OK	0.530877	1.03102	0.957617	2.79983	0.00015	0.00136925	yes
XLOC_015473	XLOC_015473	Nfatc4	14:55824794-55833943	Acute	Chronic	OK	0.414243	0.607351	0.552053	1.59767	0.0058	0.0321845	yes
XLOC_015476	XLOC_015476	Mcpt1,Mcpt2	14:56017963-56044641	Acute	Chronic	OK	0	1.18149	inf	-nan	5e-05	0.000498032	yes
XLOC_015480	XLOC_015480	Rnf17	14:56402696-56525503	Acute	Chronic	OK	0.0907412	0.145774	0.683908	1.47313	0.00875	0.0448275	yes
XLOC_015483	XLOC_015483	Parp4	14:56575618-56659794	Acute	Chronic	OK	4.01261	7.40554	0.884064	2.60808	5e-05	0.000498032	yes
XLOC_015505	XLOC_015505	Amer2	14:60376455-60388641	Acute	Chronic	OK	8.89658	6.24647	-0.51021	-1.95853	0.00055	0.00436921	yes
XLOC_015506	XLOC_015506	Mipep,Spata13	14:60634000-60903610	Acute	Chronic	OK	19.9384	28.9738	0.539197	2.1482	0.0006	0.00470853	yes
XLOC_015510	XLOC_015510	Arl11	14:61309617-61316954	Acute	Chronic	OK	0.689006	6.12648	3.15247	9.7888	5e-05	0.000498032	yes
XLOC_015525	XLOC_015525	Defb42	14:63034086-63058149	Acute	Chronic	OK	0.0838971	0.725654	3.11259	2.26596	0.00105	0.00759612	yes
XLOC_015528	XLOC_015528	Ctsb	14:63122461-63177793	Acute	Chronic	OK	114.105	249.813	1.13049	5.29791	5e-05	0.000498032	yes
XLOC_015529	XLOC_015529	Fam167a	14:63436393-63465499	Acute	Chronic	OK	0.568724	1.65425	1.54038	4.93924	5e-05	0.000498032	yes
XLOC_015537	XLOC_015537	Msra	14:64122622-64455903	Acute	Chronic	OK	0.777184	0.478994	-0.698248	-2.01171	0.00075	0.00572012	yes
XLOC_015539	XLOC_015539	Mir124a-1,Mir3078,mmu-mir-3078	14:64574156-64594686	Acute	Chronic	OK	62.7502	38.7173	-0.696642	-3.10138	5e-05	0.000498032	yes
XLOC_015549	XLOC_015549	Scara5	14:65666402-65764826	Acute	Chronic	OK	0.532805	0.350724	-0.60327	-1.7418	0.0016	0.0109713	yes
XLOC_015550	XLOC_015550	Pbk	14:65805836-65817823	Acute	Chronic	OK	0.329738	1.6726	2.3427	4.74146	5e-05	0.000498032	yes
XLOC_015551	XLOC_015551	Ccdc25	14:65837301-65866604	Acute	Chronic	OK	16.0582	20.3833	0.344079	1.58349	0.00675	0.036444	yes
XLOC_015558	XLOC_015558	Adra1a	14:66634958-66740099	Acute	Chronic	OK	3.9989	2.84834	-0.48948	-2.12969	0.00025	0.00216619	yes
XLOC_015569	XLOC_015569	Gm24258	14:66959681-66972083	Acute	Chronic	OK	0.932916	0.228114	-2.03199	-2.7657	0.00015	0.00136925	yes
XLOC_015570	XLOC_015570	Ebf2	14:67233291-67437171	Acute	Chronic	OK	0.261746	0.170075	-0.621994	-1.58645	0.0067	0.0362514	yes
XLOC_015574	XLOC_015574	0	14:67989118-68000982	Acute	Chronic	OK	0.0186242	0.272113	3.86895	2.53068	0.00335	0.0204996	yes
XLOC_015578	XLOC_015578	Stc1	14:69019070-69041401	Acute	Chronic	OK	1.63845	1.11696	-0.552752	-1.83187	0.00185	0.0123864	yes
XLOC_015587	XLOC_015587	Egr3	14:70077122-70096208	Acute	Chronic	OK	23.3079	14.2468	-0.683056	-1.67968	0.01005	0.0498642	yes
XLOC_015594	XLOC_015594	Phyhip	14:70457475-70468832	Acute	Chronic	OK	149.841	102.999	-0.540795	-2.46781	5e-05	0.000498032	yes
XLOC_015595	XLOC_015595	Lgi3	14:70530820-70538323	Acute	Chronic	OK	42.4	29.6656	-0.515271	-2.48922	5e-05	0.000498032	yes
XLOC_015596	XLOC_015596	Reep4	14:70545227-70548933	Acute	Chronic	OK	2.13748	4.20618	0.9766	3.34182	5e-05	0.000498032	yes
XLOC_015600	XLOC_015600	Gfra2	14:70889939-70979918	Acute	Chronic	OK	13.09	10.4786	-0.321018	-1.47456	0.00915	0.0463606	yes
XLOC_015603	XLOC_015603	Rcbtb2	14:73123036-73325822	Acute	Chronic	OK	7.67778	19.8589	1.37103	2.44045	5e-05	0.000498032	yes
XLOC_015604	XLOC_015604	Lpar6	14:73123036-73325822	Acute	Chronic	OK	2.86996	8.78845	1.61458	2.59706	5e-05	0.000498032	yes
XLOC_015608	XLOC_015608	Htr2a	14:74640340-74709489	Acute	Chronic	OK	12.7938	7.01352	-0.867231	-3.78704	5e-05	0.000498032	yes
XLOC_015609	XLOC_015609	Esd	14:74732296-74750765	Acute	Chronic	OK	25.7001	40.6493	0.661455	2.56436	5e-05	0.000498032	yes
XLOC_015610	XLOC_015610	5031414D18Rik	14:75016026-75052630	Acute	Chronic	OK	1.22476	2.21288	0.853423	2.77959	5e-05	0.000498032	yes
XLOC_015611	XLOC_015611	Lcp1	14:75131100-75230853	Acute	Chronic	OK	12.3722	79.0027	2.6748	12.2553	5e-05	0.000498032	yes
XLOC_015620	XLOC_015620	Tsc22d1	14:76414960-76507765	Acute	Chronic	OK	165.975	126.821	-0.388179	-1.7855	0.00175	0.0118474	yes
XLOC_015624	XLOC_015624	Epsti1	14:77904238-78002656	Acute	Chronic	OK	3.18401	16.4785	2.37167	9.15812	5e-05	0.000498032	yes
XLOC_015632	XLOC_015632	Elf1	14:79459936-79582476	Acute	Chronic	OK	3.09707	8.83768	1.51277	3.83356	5e-05	0.000498032	yes
XLOC_015637	XLOC_015637	Pcdh17	14:84443562-84538604	Acute	Chronic	OK	13.4877	10.4966	-0.361723	-1.63291	0.00495	0.0282684	yes
XLOC_015670	XLOC_015670	Lmo7	14:101729956-101934710	Acute	Chronic	OK	25.0435	17.4302	-0.522849	-1.82936	0.00135	0.00945124	yes
XLOC_015673	XLOC_015673	Irg1	14:103046975-103058132	Acute	Chronic	OK	3.91692	28.3465	2.85538	12.2615	5e-05	0.000498032	yes
XLOC_015674	XLOC_015674	Cln5	14:103070215-103077949	Acute	Chronic	OK	5.70612	10.8728	0.930143	3.95058	5e-05	0.000498032	yes
XLOC_015680	XLOC_015680	Slain1	14:103650227-103704907	Acute	Chronic	OK	13.9863	17.9751	0.361986	1.61371	0.0045	0.026136	yes
XLOC_015681	XLOC_015681	0	14:103778938-103786674	Acute	Chronic	OK	0.167302	0.433523	1.37366	2.03505	0.00045	0.00365512	yes
XLOC_015682	XLOC_015682	0	14:104472650-104473623	Acute	Chronic	OK	0.0513829	0.566728	3.46329	2.41501	0.0006	0.00470853	yes
XLOC_015689	XLOC_015689	0	14:105589224-105611460	Acute	Chronic	OK	0.677308	1.09326	0.690754	2.23248	0.0003	0.0025564	yes
XLOC_015691	XLOC_015691	Gm10076	14:105681827-105682211	Acute	Chronic	OK	27.9429	46.3875	0.731252	5.02471	5e-05	0.000498032	yes
XLOC_015694	XLOC_015694	Gm23459	14:106216578-106316563	Acute	Chronic	OK	0.0776839	0.207146	1.41496	1.72168	0.0041	0.0242723	yes
XLOC_015706	XLOC_015706	0	14:114865282-114867847	Acute	Chronic	OK	0.164414	0.0319573	-2.36311	-3.04187	0.00105	0.00759612	yes
XLOC_015708	XLOC_015708	Gpc5	14:115092214-116525179	Acute	Chronic	OK	13.2999	7.31762	-0.861967	-3.67237	5e-05	0.000498032	yes
XLOC_015720	XLOC_015720	Dnajc3	14:118937931-118981702	Acute	Chronic	OK	13.5992	17.2876	0.346211	1.73171	0.0042	0.0246911	yes
XLOC_015726	XLOC_015726	0	14:120572350-120581834	Acute	Chronic	OK	0.0589008	0.172624	1.55127	3.06345	5e-05	0.000498032	yes
XLOC_015730	XLOC_015730	B930095G15Rik,Farp1	14:121034913-121379334	Acute	Chronic	OK	39.7346	30.9842	-0.358862	-1.52527	0.0099	0.0492567	yes
XLOC_015731	XLOC_015731	Ubac2	14:121876745-122021034	Acute	Chronic	OK	13.8783	19.117	0.462024	2.00148	0.00175	0.0118474	yes
XLOC_015743	XLOC_015743	Itgbl1	14:123659970-123975618	Acute	Chronic	OK	3.85008	2.7763	-0.471726	-1.81795	0.003	0.0186892	yes
XLOC_015837	XLOC_015837	Dnase1l3	14:7964532-7994573	Acute	Chronic	OK	0.716633	12.3822	4.11089	15.2694	5e-05	0.000498032	yes
XLOC_015841	XLOC_015841	Fam107a	14:8296273-8318023	Acute	Chronic	OK	217.075	73.6782	-1.55889	-6.41286	5e-05	0.000498032	yes
XLOC_015844	XLOC_015844	Gm9800	14:8799588-8800504	Acute	Chronic	OK	22.5594	35.5841	0.657505	3.57828	5e-05	0.000498032	yes
XLOC_015845	XLOC_015845	0	14:9502107-9529386	Acute	Chronic	OK	0.412737	0.974233	1.23904	3.06922	0.0097	0.04858	yes
XLOC_015861	XLOC_015861	Il3ra	14:14326625-14355663	Acute	Chronic	OK	0.288657	0.62694	1.11897	1.8916	0.0008	0.00603627	yes
XLOC_015872	XLOC_015872	Nr1d2	14:18203930-18263621	Acute	Chronic	OK	29.5491	23.4797	-0.331702	-1.59769	0.0074	0.0392008	yes
XLOC_015887	XLOC_015887	Kcnk5	14:20140057-20181782	Acute	Chronic	OK	0.418975	1.40036	1.74086	5.70242	5e-05	0.000498032	yes
XLOC_015898	XLOC_015898	Usp54	14:20499363-20618354	Acute	Chronic	OK	16.6594	9.67778	-0.783586	-1.65223	0.00465	0.0268531	yes
XLOC_015899	XLOC_015899	Myoz1	14:20649101-20656540	Acute	Chronic	OK	0.236237	0.0866381	-1.44716	-1.90913	0.0023	0.0149446	yes
XLOC_015918	XLOC_015918	0	14:25242462-25248135	Acute	Chronic	OK	0.426814	0.194694	-1.1324	-2.54335	5e-05	0.000498032	yes
XLOC_015949	XLOC_015949	Prkcd	14:30595353-30626210	Acute	Chronic	OK	18.4501	43.1453	1.22557	4.63469	5e-05	0.000498032	yes
XLOC_015953	XLOC_015953	Itih3	14:30908570-30923808	Acute	Chronic	OK	43.1978	16.9447	-1.35012	-5.24083	5e-05	0.000498032	yes
XLOC_015962	XLOC_015962	Stab1	14:31131159-31168641	Acute	Chronic	OK	4.20597	16.0001	1.92757	6.54075	5e-05	0.000498032	yes
XLOC_015970	XLOC_015970	Ankrd28	14:31696141-31830645	Acute	Chronic	OK	9.53001	12.1162	0.346389	1.58808	0.0064	0.0349834	yes
XLOC_015983	XLOC_015983	Wdfy4	14:32959489-33185549	Acute	Chronic	OK	0.867031	3.60431	2.05557	6.17699	5e-05	0.000498032	yes
XLOC_015987	XLOC_015987	Zfp488	14:33967063-33978764	Acute	Chronic	OK	0.565902	0.803997	0.506638	1.63778	0.0041	0.0242723	yes
XLOC_016004	XLOC_016004	Cdhr1	14:37077849-37098311	Acute	Chronic	OK	16.7941	12.2916	-0.450277	-2.19216	0.00035	0.00293552	yes
XLOC_016013	XLOC_016013	Tspan14	14:40906444-40966807	Acute	Chronic	OK	14.875	21.9896	0.563927	2.61044	5e-05	0.000498032	yes
XLOC_016014	XLOC_016014	Fam213a	14:40993734-41013788	Acute	Chronic	OK	59.1384	34.281	-0.786687	-3.60557	5e-05	0.000498032	yes
XLOC_016117	XLOC_016117	4930431P03Rik,Gm17173	14:44851234-45006900	Acute	Chronic	OK	0.0792045	0.511999	2.69249	3.26898	5e-05	0.000498032	yes
XLOC_016126	XLOC_016126	A530076I17Rik	14:45659144-45668498	Acute	Chronic	OK	0.450838	0.677181	0.586932	1.75687	0.00325	0.0200127	yes
XLOC_016130	XLOC_016130	Bmp4	14:46379413-46390669	Acute	Chronic	OK	1.211	2.24274	0.889065	2.86358	5e-05	0.000498032	yes
XLOC_016137	XLOC_016137	Gch1	14:47153894-47189413	Acute	Chronic	OK	0.91061	1.74118	0.935161	3.33993	5e-05	0.000498032	yes
XLOC_016140	XLOC_016140	Dlgap5	14:47387778-47418407	Acute	Chronic	OK	0.386616	1.23128	1.67119	2.52842	5e-05	0.000498032	yes
XLOC_016153	XLOC_016153	Slc35f4	14:49298518-49526046	Acute	Chronic	OK	7.34711	5.37501	-0.45091	-1.82612	0.0015	0.0103841	yes
XLOC_016177	XLOC_016177	Tep1	14:50824061-50879003	Acute	Chronic	OK	1.68831	4.84508	1.52094	6.32524	5e-05	0.000498032	yes
XLOC_016178	XLOC_016178	A930018M24Rik,Klhl33	14:50888032-50898569	Acute	Chronic	OK	3.3955	2.22518	-0.609703	-1.68454	0.00435	0.0254154	yes
XLOC_016186	XLOC_016186	Rnase1	14:51145001-51146767	Acute	Chronic	OK	0.380245	1.14304	1.58788	4.11041	5e-05	0.000498032	yes
XLOC_016201	XLOC_016201	Ndrg2	14:51905243-51914207	Acute	Chronic	OK	434.545	210.262	-1.04732	-5.1007	5e-05	0.000498032	yes
XLOC_016226	XLOC_016226	Slc7a7	14:54360705-54409472	Acute	Chronic	OK	2.23124	7.28623	1.70732	2.88582	5e-05	0.000498032	yes
XLOC_016229	XLOC_016229	Haus4	14:54541784-54554361	Acute	Chronic	OK	2.12908	3.17645	0.577187	1.78001	0.0019	0.0126681	yes
XLOC_016230	XLOC_016230	Ajuba	14:54567468-54577661	Acute	Chronic	OK	0.538307	1.16704	1.11635	3.40146	5e-05	0.000498032	yes
XLOC_016232	XLOC_016232	Mir686,Psmb5	14:54613073-54618089	Acute	Chronic	OK	30.5571	40.4023	0.402933	2.38463	0.0041	0.0242723	yes
XLOC_016247	XLOC_016247	Jph4	14:55106829-55116935	Acute	Chronic	OK	74.2021	58.9135	-0.332863	-1.60094	0.00705	0.0377018	yes
XLOC_016249	XLOC_016249	Gm8894	14:55420268-55420724	Acute	Chronic	OK	19.585	27.4203	0.485498	2.9868	0.00205	0.0135227	yes
XLOC_016250	XLOC_016250	Nrl	14:55518932-55524981	Acute	Chronic	OK	0.194574	0.0935026	-1.05724	-1.63302	0.00205	0.0135227	yes
XLOC_016261	XLOC_016261	Tgm1	14:55699955-55713492	Acute	Chronic	OK	1.47518	7.67808	2.37986	8.9792	5e-05	0.000498032	yes
XLOC_016263	XLOC_016263	Dhrs1	14:55739017-55758458	Acute	Chronic	OK	36.6559	86.1879	1.23344	5.2654	5e-05	0.000498032	yes
XLOC_016266	XLOC_016266	Ripk3	14:55784107-55795618	Acute	Chronic	OK	1.0589	4.34479	2.03672	5.96869	5e-05	0.000498032	yes
XLOC_016281	XLOC_016281	Gzmc	14:56231400-56234656	Acute	Chronic	OK	0.0562579	0.282566	2.32846	2.74272	0.0008	0.00603627	yes
XLOC_016282	XLOC_016282	Gzmb	14:56258855-56262260	Acute	Chronic	OK	9.06623	32.6695	1.84937	9.11923	5e-05	0.000498032	yes
XLOC_016283	XLOC_016283	Cenpj	14:56526760-56575462	Acute	Chronic	OK	1.93293	2.68941	0.476502	1.87037	0.00075	0.00572012	yes
XLOC_016285	XLOC_016285	0	14:56665492-56668104	Acute	Chronic	OK	0.217926	0.483281	1.14902	1.54035	0.0056	0.0312575	yes
XLOC_016304	XLOC_016304	Micu2	14:57916262-57999262	Acute	Chronic	OK	10.0966	15.1038	0.581046	2.59567	5e-05	0.000498032	yes
XLOC_016313	XLOC_016313	Phf11a	14:59276912-59297522	Acute	Chronic	OK	0.553583	1.8179	1.7154	5.28877	5e-05	0.000498032	yes
XLOC_016314	XLOC_016314	Phf11b	14:59320963-59341335	Acute	Chronic	OK	1.90583	5.45843	1.51806	5.90845	5e-05	0.000498032	yes
XLOC_016315	XLOC_016315	Phf11d	14:59347406-59365470	Acute	Chronic	OK	3.85638	10.2909	1.41605	4.8887	5e-05	0.000498032	yes
XLOC_016323	XLOC_016323	Tnfrsf19	14:60963833-61046855	Acute	Chronic	OK	14.62	29.0726	0.991718	4.7624	5e-05	0.000498032	yes
XLOC_016342	XLOC_016342	Gm23629	14:63092151-63104205	Acute	Chronic	OK	0.202494	0.953986	2.23609	2.9583	0.0013	0.00914124	yes
XLOC_016346	XLOC_016346	Blk	14:63372836-63417187	Acute	Chronic	OK	0.00857764	0.324897	5.24326	2.09806	0.00745	0.0393832	yes
XLOC_016365	XLOC_016365	Esco2	14:65819037-65834008	Acute	Chronic	OK	0.222577	0.654645	1.55641	3.03005	5e-05	0.000498032	yes
XLOC_016370	XLOC_016370	Ptk2b	14:66153256-66281052	Acute	Chronic	OK	143.657	114.577	-0.326315	-1.62348	0.00535	0.0301111	yes
XLOC_016384	XLOC_016384	Cdca2	14:67676041-67715841	Acute	Chronic	OK	0.264492	0.86184	1.7042	3.85925	5e-05	0.000498032	yes
XLOC_016385	XLOC_016385	Dock5	14:67751921-67933572	Acute	Chronic	OK	1.17008	2.67501	1.19294	5.02128	5e-05	0.000498032	yes
XLOC_016389	XLOC_016389	Adamdec1	14:68563387-68582086	Acute	Chronic	OK	0.00740847	0.185639	4.64718	2.74205	0.00665	0.0360579	yes
XLOC_016393	XLOC_016393	Gm21464,Slc25a37	14:69241739-69696415	Acute	Chronic	OK	8.49703	15.0492	0.824654	3.70748	5e-05	0.000498032	yes
XLOC_016400	XLOC_016400	0	14:69809510-69824920	Acute	Chronic	OK	0.14376	0.475111	1.7246	3.27411	5e-05	0.000498032	yes
XLOC_016404	XLOC_016404	Pdlim2	14:70164217-70177681	Acute	Chronic	OK	5.5686	14.8027	1.41048	5.76847	5e-05	0.000498032	yes
XLOC_016405	XLOC_016405	Sorbs3	14:70180467-70217659	Acute	Chronic	OK	8.83545	11.5645	0.388329	1.83235	0.0021	0.0138045	yes
XLOC_016420	XLOC_016420	Cysltr2	14:73025605-73094598	Acute	Chronic	OK	0.446241	2.296	2.36323	7.08822	5e-05	0.000498032	yes
XLOC_016426	XLOC_016426	Itm2b	14:73339733-73385504	Acute	Chronic	OK	489.417	872.904	0.834761	3.44104	5e-05	0.000498032	yes
XLOC_016431	XLOC_016431	Gm6984	14:73953921-73955586	Acute	Chronic	OK	5.70006	7.44391	0.385084	1.6979	0.00815	0.0423465	yes
XLOC_016434	XLOC_016434	Lrch1	14:74754654-74947986	Acute	Chronic	OK	6.4317	8.69866	0.435593	1.96095	0.00045	0.00365512	yes
XLOC_016440	XLOC_016440	Siah3	14:75452090-75529812	Acute	Chronic	OK	1.5409	0.917185	-0.748493	-2.15325	0.00015	0.00136925	yes
XLOC_016454	XLOC_016454	0	14:76830033-76837223	Acute	Chronic	OK	0.0846552	0.238719	1.49564	3.33209	5e-05	0.000498032	yes
XLOC_016455	XLOC_016455	Lacc1	14:77024199-77112257	Acute	Chronic	OK	3.47903	8.90231	1.3555	5.30464	5e-05	0.000498032	yes
XLOC_016461	XLOC_016461	Fam216b	14:78070716-78090786	Acute	Chronic	OK	0.304419	0.560249	0.880008	1.86878	0.00055	0.00436921	yes
XLOC_016464	XLOC_016464	Tnfsf11	14:78277444-78308043	Acute	Chronic	OK	0.0319193	0.352658	3.46577	3.61883	5e-05	0.000498032	yes
XLOC_016474	XLOC_016474	Lect1	14:79637689-79662170	Acute	Chronic	OK	1.21335	2.59912	1.09902	2.52014	0.0001	0.00094847	yes
XLOC_016475	XLOC_016475	Pcdh8	14:79766688-79777243	Acute	Chronic	OK	9.13911	6.35186	-0.524874	-2.45291	0.0001	0.00094847	yes
XLOC_016485	XLOC_016485	0	14:87412207-87416531	Acute	Chronic	OK	0.761605	0.551489	-0.465712	-1.5686	0.0082	0.0425481	yes
XLOC_016488	XLOC_016488	Pcdh20	14:88464448-88471396	Acute	Chronic	OK	4.56393	3.13575	-0.541469	-2.3434	5e-05	0.000498032	yes
XLOC_016507	XLOC_016507	Klf12	14:99865957-100284856	Acute	Chronic	OK	8.03353	6.22992	-0.366822	-1.57694	0.00695	0.0372654	yes
XLOC_016526	XLOC_016526	Ednrb	14:103814624-103844173	Acute	Chronic	OK	7.92455	17.141	1.11305	5.16035	5e-05	0.000498032	yes
XLOC_016533	XLOC_016533	0	14:105620898-105659818	Acute	Chronic	OK	7.10228	4.9736	-0.513993	-1.86444	0.00135	0.00945124	yes
XLOC_016541	XLOC_016541	0	14:108698405-108764542	Acute	Chronic	OK	1.13475	0.812109	-0.482631	-2.03001	0.0004	0.00330019	yes
XLOC_016542	XLOC_016542	0	14:108798153-108865100	Acute	Chronic	OK	0.629733	0.420803	-0.581596	-2.64585	5e-05	0.000498032	yes
XLOC_016547	XLOC_016547	Slitrk6	14:110748577-110755149	Acute	Chronic	OK	1.01206	0.399471	-1.34113	-4.36999	5e-05	0.000498032	yes
XLOC_016549	XLOC_016549	Tpm3-rs7	14:113314607-113316713	Acute	Chronic	OK	21.318	39.5482	0.891538	4.12991	5e-05	0.000498032	yes
XLOC_016558	XLOC_016558	Abcc4	14:118482690-118707946	Acute	Chronic	OK	3.4855	5.24427	0.589376	2.48448	0.0001	0.00094847	yes
XLOC_016569	XLOC_016569	0	14:120754825-120793211	Acute	Chronic	OK	1.48681	1.01804	-0.546415	-1.70171	0.00315	0.0194798	yes
XLOC_016574	XLOC_016574	Gpr18	14:121876745-122021034	Acute	Chronic	OK	1.47825	9.47568	2.68034	3.98722	5e-05	0.000498032	yes
XLOC_016575	XLOC_016575	Gpr183	14:121876745-122021034	Acute	Chronic	OK	0.311756	1.6481	2.40231	2.89042	5e-05	0.000498032	yes
XLOC_016583	XLOC_016583	Nalcn	14:123276635-123627144	Acute	Chronic	OK	22.7006	18.0214	-0.333022	-1.57585	0.00695	0.0372654	yes
XLOC_016625	XLOC_016625	0	14:15010374-15012043	Acute	Chronic	OK	0.735337	0.483583	-0.604641	-1.74429	0.00715	0.0381761	yes
XLOC_016737	XLOC_016737	0	14:17124764-17129137	Acute	Chronic	OK	0.343462	0.231626	-0.568349	-1.61472	0.00685	0.0368464	yes
XLOC_016800	XLOC_016800	0	14:20024606-20029294	Acute	Chronic	OK	0.00825961	0.212148	4.68285	4.30572	0.0026	0.0165608	yes
XLOC_016811	XLOC_016811	0	14:20630374-20639650	Acute	Chronic	OK	0.146319	0.079411	-0.881703	-2.34401	0.0002	0.00177188	yes
XLOC_016826	XLOC_016826	0	14:21997572-21998254	Acute	Chronic	OK	0.0324253	0.280744	3.11406	2.29753	0.0056	0.0312575	yes
XLOC_016840	XLOC_016840	0	14:25248287-25252036	Acute	Chronic	OK	0.22118	0.101504	-1.12369	-2.59848	5e-05	0.000498032	yes
XLOC_016842	XLOC_016842	0	14:25254341-25264183	Acute	Chronic	OK	0.543686	0.269205	-1.01407	-3.51803	5e-05	0.000498032	yes
XLOC_016843	XLOC_016843	0	14:25264262-25272193	Acute	Chronic	OK	0.318677	0.191569	-0.734232	-2.27588	5e-05	0.000498032	yes
XLOC_016844	XLOC_016844	0	14:25277373-25281102	Acute	Chronic	OK	0.417817	0.279078	-0.582201	-1.68395	0.00575	0.0319596	yes
XLOC_016845	XLOC_016845	0	14:25298256-25314535	Acute	Chronic	OK	0.422644	0.276733	-0.610948	-2.24506	0.00015	0.00136925	yes
XLOC_016861	XLOC_016861	0	14:27573632-27575997	Acute	Chronic	OK	0.0276384	0.161857	2.54997	3.06926	0.00075	0.00572012	yes
XLOC_016873	XLOC_016873	0	14:30637112-30639260	Acute	Chronic	OK	0.0311667	0.20696	2.73128	3.64272	0.0001	0.00094847	yes
XLOC_016874	XLOC_016874	0	14:30639406-30646534	Acute	Chronic	OK	0.0280001	0.218667	2.96523	6.00931	5e-05	0.000498032	yes
XLOC_016961	XLOC_016961	0	14:46860829-46863993	Acute	Chronic	OK	0.163859	0.0906967	-0.853336	-1.78464	0.00605	0.0333464	yes
XLOC_016968	XLOC_016968	0	14:47786270-47823300	Acute	Chronic	OK	0.325641	0.0413705	-2.97661	-2.74512	0.00055	0.00436921	yes
XLOC_016984	XLOC_016984	0	14:48117626-48120397	Acute	Chronic	OK	0.186435	0.0775245	-1.26595	-2.46347	0.00025	0.00216619	yes
XLOC_017002	XLOC_017002	0	14:49669287-49678611	Acute	Chronic	OK	1.32572	0.873266	-0.602284	-2.4338	0.0001	0.00094847	yes
XLOC_017011	XLOC_017011	0	14:50978538-50978898	Acute	Chronic	OK	23.7115	32.2542	0.443904	3.27869	0.00625	0.0342746	yes
XLOC_017024	XLOC_017024	0	14:52259046-52259699	Acute	Chronic	OK	0.843408	0.429444	-0.97376	-2.44032	0.0039	0.023288	yes
XLOC_017030	XLOC_017030	0	14:54271495-54271970	Acute	Chronic	OK	0.331769	0.825644	1.31534	2.99146	0.00415	0.0244824	yes
XLOC_017079	XLOC_017079	0	14:59271005-59271254	Acute	Chronic	OK	22.5001	12.1229	-0.892191	-8.08384	5e-05	0.000498032	yes
XLOC_017119	XLOC_017119	0	14:65877892-65881163	Acute	Chronic	OK	0.234357	0.0855559	-1.45377	-3.11462	5e-05	0.000498032	yes
XLOC_017120	XLOC_017120	0	14:65881218-65885793	Acute	Chronic	OK	0.351978	0.131216	-1.42355	-3.78342	5e-05	0.000498032	yes
XLOC_017182	XLOC_017182	0	14:75865516-75868571	Acute	Chronic	OK	0.45429	0.225901	-1.00792	-2.72268	5e-05	0.000498032	yes
XLOC_017189	XLOC_017189	0	14:76389760-76410932	Acute	Chronic	OK	0.283264	0.16696	-0.762647	-2.71037	5e-05	0.000498032	yes
XLOC_017190	XLOC_017190	0	14:76411001-76414456	Acute	Chronic	OK	0.393358	0.243766	-0.690345	-1.92593	0.0026	0.0165608	yes
XLOC_017210	XLOC_017210	0	14:88444842-88446156	Acute	Chronic	OK	0.467262	0.216868	-1.10742	-2.48527	0.0011	0.00790885	yes
XLOC_017221	XLOC_017221	0	14:89898634-89899162	Acute	Chronic	OK	1.02629	0.49488	-1.05228	-2.72027	0.004	0.0237823	yes
XLOC_017227	XLOC_017227	0	14:95284558-95285657	Acute	Chronic	OK	0.917084	2.47027	1.42954	4.79354	5e-05	0.000498032	yes
XLOC_017287	XLOC_017287	0	14:102913943-102918615	Acute	Chronic	OK	0.158374	0.0759481	-1.06025	-2.37096	0.0002	0.00177188	yes
XLOC_017313	XLOC_017313	0	14:105199015-105200971	Acute	Chronic	OK	2.60314	18.1275	2.79985	12.2124	5e-05	0.000498032	yes
XLOC_017321	XLOC_017321	0	14:108764613-108776524	Acute	Chronic	OK	0.381862	0.260208	-0.553387	-1.91563	0.00115	0.00822551	yes
XLOC_017324	XLOC_017324	0	14:108782851-108797920	Acute	Chronic	OK	0.295322	0.218211	-0.436566	-1.50791	0.0096	0.0481745	yes
XLOC_017325	XLOC_017325	0	14:108865318-108875904	Acute	Chronic	OK	0.48359	0.346471	-0.48105	-1.70442	0.00425	0.0249271	yes
XLOC_017347	XLOC_017347	0	14:111505675-111509148	Acute	Chronic	OK	0.589512	0.39101	-0.592317	-1.81402	0.00315	0.0194798	yes
XLOC_017379	XLOC_017379	0	14:111737277-111751812	Acute	Chronic	OK	0.242774	0.158935	-0.611178	-2.0128	0.0006	0.00470853	yes
XLOC_017380	XLOC_017380	0	14:111751939-111765393	Acute	Chronic	OK	0.366228	0.21061	-0.798171	-2.75438	5e-05	0.000498032	yes
XLOC_017381	XLOC_017381	0	14:111765571-111776773	Acute	Chronic	OK	0.189424	0.0969137	-0.966843	-2.81387	5e-05	0.000498032	yes
XLOC_017401	XLOC_017401	0	14:118181540-118182126	Acute	Chronic	OK	3.6165	2.15456	-0.747201	-2.83691	0.0007	0.00539706	yes
XLOC_017450	XLOC_017450	Sepp1	15:3268546-3280508	Acute	Chronic	OK	267.33	129.527	-1.04537	-4.10282	5e-05	0.000498032	yes
XLOC_017455	XLOC_017455	C6	15:4727174-4815456	Acute	Chronic	OK	0.134742	0.511796	1.92537	2.65893	5e-05	0.000498032	yes
XLOC_017459	XLOC_017459	Card6	15:5095828-5116449	Acute	Chronic	OK	0.252759	1.05121	2.05621	3.27189	5e-05	0.000498032	yes
XLOC_017466	XLOC_017466	Dab2	15:6299787-6440724	Acute	Chronic	OK	5.91859	8.82848	0.57691	1.73992	0.0032	0.0197448	yes
XLOC_017469	XLOC_017469	Fyb,Gm7666	15:6569487-6665606	Acute	Chronic	OK	43.8891	86.2167	0.974103	4.21186	5e-05	0.000498032	yes
XLOC_017532	XLOC_017532	Dap	15:31224384-31284906	Acute	Chronic	OK	3.88231	11.2733	1.53792	5.20609	5e-05	0.000498032	yes
XLOC_017540	XLOC_017540	Cpq	15:33083124-33594552	Acute	Chronic	OK	9.27273	21.1626	1.19045	5.79823	5e-05	0.000498032	yes
XLOC_017544	XLOC_017544	Matn2	15:34305299-34436320	Acute	Chronic	OK	13.7559	6.98161	-0.978418	-4.45511	5e-05	0.000498032	yes
XLOC_017545	XLOC_017545	BC030476	15:34453198-34479095	Acute	Chronic	OK	0.223183	0.126456	-0.819598	-2.19098	0.00025	0.00216619	yes
XLOC_017560	XLOC_017560	0	15:36717094-36745102	Acute	Chronic	OK	0.622316	0.391306	-0.669351	-1.56552	0.0098	0.0489275	yes
XLOC_017579	XLOC_017579	0	15:38473948-38477642	Acute	Chronic	OK	0.0852427	0.241286	1.5011	2.18758	5e-05	0.000498032	yes
XLOC_017582	XLOC_017582	Fzd6	15:39006279-39038186	Acute	Chronic	OK	1.88758	3.65431	0.95306	3.77719	5e-05	0.000498032	yes
XLOC_017588	XLOC_017588	Dcstamp	15:39745921-39761169	Acute	Chronic	OK	0.0513071	0.226887	2.14474	2.76165	5e-05	0.000498032	yes
XLOC_017589	XLOC_017589	Gm16291	15:39768484-39857470	Acute	Chronic	OK	0.101829	0.220078	1.11186	2.68982	5e-05	0.000498032	yes
XLOC_017628	XLOC_017628	Nov	15:54745701-54754039	Acute	Chronic	OK	25.0701	19.8933	-0.333688	-1.69772	0.00455	0.0263759	yes
XLOC_017632	XLOC_017632	Mtbp	15:55534093-55626423	Acute	Chronic	OK	0.941453	2.67404	1.50606	1.93015	0.00355	0.0215369	yes
XLOC_017651	XLOC_017651	Trib1	15:59648349-59656864	Acute	Chronic	OK	5.13678	7.04472	0.455679	1.94818	0.0007	0.00539706	yes
XLOC_017652	XLOC_017652	0	15:59733992-59854008	Acute	Chronic	OK	0.0524759	0.210456	2.00379	3.25713	5e-05	0.000498032	yes
XLOC_017655	XLOC_017655	0	15:60117592-60152825	Acute	Chronic	OK	0.0595865	0.598969	3.32942	7.67329	5e-05	0.000498032	yes
XLOC_017697	XLOC_017697	Ptp4a3	15:73723144-73759368	Acute	Chronic	OK	9.88481	13.015	0.396894	1.83107	0.0009	0.00666334	yes
XLOC_017708	XLOC_017708	0	15:74933634-74935794	Acute	Chronic	OK	0.363262	0.707785	0.9623	2.4771	5e-05	0.000498032	yes
XLOC_017709	XLOC_017709	Ly6e	15:74955050-74959905	Acute	Chronic	OK	119.929	300.245	1.32396	6.43017	5e-05	0.000498032	yes
XLOC_017722	XLOC_017722	Gsdmd	15:75862167-75870219	Acute	Chronic	OK	9.19694	25.4366	1.46768	5.9837	5e-05	0.000498032	yes
XLOC_017746	XLOC_017746	Kifc2	15:76660640-76668196	Acute	Chronic	OK	110.935	69.0587	-0.683818	-3.36026	5e-05	0.000498032	yes
XLOC_017752	XLOC_017752	0	15:76818246-76822027	Acute	Chronic	OK	0.190721	0.337901	0.825136	1.86749	0.0054	0.0303475	yes
XLOC_017755	XLOC_017755	Rpl8	15:76904070-76906318	Acute	Chronic	OK	265.06	331.157	0.321192	2.01597	0.00655	0.0356685	yes
XLOC_017757	XLOC_017757	Apol6	15:77015488-77058683	Acute	Chronic	OK	2.83983	12.1302	2.09473	5.79604	5e-05	0.000498032	yes
XLOC_017766	XLOC_017766	Apol7e	15:77698888-77719288	Acute	Chronic	OK	0.0243385	1.45521	5.90184	6.69056	0.0001	0.00094847	yes
XLOC_017767	XLOC_017767	Apol9b	15:77729055-77736382	Acute	Chronic	OK	0.972841	4.95667	2.3491	7.38501	5e-05	0.000498032	yes
XLOC_017770	XLOC_017770	Ncf4	15:78244799-78262580	Acute	Chronic	OK	8.10395	38.6834	2.25502	8.51254	5e-05	0.000498032	yes
XLOC_017771	XLOC_017771	Csf2rb	15:78325989-78351211	Acute	Chronic	OK	5.36438	27.8783	2.37766	10.6241	5e-05	0.000498032	yes
XLOC_017773	XLOC_017773	Mpst	15:78406711-78414007	Acute	Chronic	OK	11.5027	16.3168	0.504378	2.08717	0.00025	0.00216619	yes
XLOC_017774	XLOC_017774	0	15:78422352-78425878	Acute	Chronic	OK	0.0611847	0.317885	2.37726	2.80998	5e-05	0.000498032	yes
XLOC_017776	XLOC_017776	Rac2	15:78559168-78572783	Acute	Chronic	OK	0.416747	2.85222	2.77484	4.05288	5e-05	0.000498032	yes
XLOC_017777	XLOC_017777	Cyth4	15:78597046-78622019	Acute	Chronic	OK	7.25177	29.2144	2.01028	9.38239	5e-05	0.000498032	yes
XLOC_017779	XLOC_017779	Cdc42ep1	15:78842646-78855529	Acute	Chronic	OK	4.06518	10.0834	1.31059	5.84803	5e-05	0.000498032	yes
XLOC_017782	XLOC_017782	Lgals1	15:78921245-78930465	Acute	Chronic	OK	13.622	69.2145	2.34514	9.409	5e-05	0.000498032	yes
XLOC_017784	XLOC_017784	Triobp	15:78947723-79005867	Acute	Chronic	OK	5.65763	12.3155	1.12221	3.39002	5e-05	0.000498032	yes
XLOC_017788	XLOC_017788	Micall1	15:79108971-79141251	Acute	Chronic	OK	4.79474	8.04079	0.745886	2.98553	5e-05	0.000498032	yes
XLOC_017790	XLOC_017790	Gm10863	15:79166040-79227524	Acute	Chronic	OK	0.726358	3.53544	2.28314	6.48195	5e-05	0.000498032	yes
XLOC_017796	XLOC_017796	Fam227a	15:79607748-79659135	Acute	Chronic	OK	0.53917	0.331196	-0.703054	-2.02788	0.00065	0.00506296	yes
XLOC_017812	XLOC_017812	Grap2	15:80572388-80653439	Acute	Chronic	OK	0.341279	5.86893	4.10408	10.7511	5e-05	0.000498032	yes
XLOC_017813	XLOC_017813	Fam83f	15:80671846-80701891	Acute	Chronic	OK	0.16722	0.644924	1.94738	3.87499	5e-05	0.000498032	yes
XLOC_017815	XLOC_017815	Adsl	15:80948489-80970947	Acute	Chronic	OK	13.2946	17.394	0.387741	1.53622	0.00675	0.036444	yes
XLOC_017820	XLOC_017820	Mchr1	15:81235498-81238963	Acute	Chronic	OK	12.2322	6.56065	-0.898774	-3.72184	5e-05	0.000498032	yes
XLOC_017827	XLOC_017827	Tef	15:81799609-81828175	Acute	Chronic	OK	90.5035	59.6587	-0.601241	-2.02374	0.00555	0.0310412	yes
XLOC_017829	XLOC_017829	Csdc2	15:81936758-81950941	Acute	Chronic	OK	48.086	30.4404	-0.659629	-3.13896	5e-05	0.000498032	yes
XLOC_017839	XLOC_017839	Sept3	15:82264749-82294512	Acute	Chronic	OK	120.096	90.2297	-0.412514	-1.88723	0.0008	0.00603627	yes
XLOC_017849	XLOC_017849	0	15:83034051-83040525	Acute	Chronic	OK	0.0360661	0.216523	2.58581	4.39571	5e-05	0.000498032	yes
XLOC_017854	XLOC_017854	Bik	15:83526861-83544734	Acute	Chronic	OK	0.179573	0.449387	1.32338	1.95274	0.00085	0.00635825	yes
XLOC_017855	XLOC_017855	Tspo	15:83563572-83574201	Acute	Chronic	OK	20.9438	62.0416	1.56672	8.75038	5e-05	0.000498032	yes
XLOC_017859	XLOC_017859	Pnpla3	15:84167770-84191106	Acute	Chronic	OK	3.65201	2.59801	-0.491283	-2.00522	0.00045	0.00365512	yes
XLOC_017862	XLOC_017862	Parvg	15:84322475-84354329	Acute	Chronic	OK	2.82758	12.9836	2.19905	9.05022	5e-05	0.000498032	yes
XLOC_017884	XLOC_017884	Gtse1	15:85859651-85876572	Acute	Chronic	OK	0.281503	1.21752	2.11272	5.76348	5e-05	0.000498032	yes
XLOC_017900	XLOC_017900	Creld2	15:88819627-88826688	Acute	Chronic	OK	13.1218	18.3459	0.483495	2.07139	0.0004	0.00330019	yes
XLOC_017902	XLOC_017902	0	15:88842154-88862001	Acute	Chronic	OK	0.660351	0.418584	-0.657715	-1.64303	0.0042	0.0246911	yes
XLOC_017903	XLOC_017903	Pim3	15:88862185-88865728	Acute	Chronic	OK	19.5589	15.0324	-0.379745	-1.51941	0.00655	0.0356685	yes
XLOC_017946	XLOC_017946	Irak4	15:94543642-94589889	Acute	Chronic	OK	1.27166	3.64942	1.52095	2.37647	0.00035	0.00293552	yes
XLOC_017951	XLOC_017951	Ano6	15:95787855-95977071	Acute	Chronic	OK	8.53489	13.7576	0.688787	3.13785	5e-05	0.000498032	yes
XLOC_017956	XLOC_017956	Pced1b	15:97243901-97387393	Acute	Chronic	OK	4.00446	7.58624	0.921777	2.20032	0.00035	0.00293552	yes
XLOC_017964	XLOC_017964	Pfkm	15:98038743-98132447	Acute	Chronic	OK	112.257	89.3962	-0.328525	-1.52922	0.00735	0.0389903	yes
XLOC_017982	XLOC_017982	Tuba1c	15:99029890-99038105	Acute	Chronic	OK	3.57037	5.96805	0.741186	3.12339	5e-05	0.000498032	yes
XLOC_017983	XLOC_017983	Prph	15:99055173-99058978	Acute	Chronic	OK	1.09857	11.9994	3.44926	11.6073	5e-05	0.000498032	yes
XLOC_017984	XLOC_017984	Troap	15:99074972-99083407	Acute	Chronic	OK	0.167698	0.513025	1.61316	3.08794	5e-05	0.000498032	yes
XLOC_017987	XLOC_017987	Kcnh3	15:99224975-99242817	Acute	Chronic	OK	34.6435	27.887	-0.312989	-1.60288	0.0077	0.0404933	yes
XLOC_017990	XLOC_017990	Tmbim6	15:99392881-99410050	Acute	Chronic	OK	136.509	211.917	0.634501	2.96123	5e-05	0.000498032	yes
XLOC_018000	XLOC_018000	Gpd1	15:99715542-99725005	Acute	Chronic	OK	24.2221	15.8697	-0.610045	-2.66783	5e-05	0.000498032	yes
XLOC_018010	XLOC_018010	Mettl7a1	15:100304082-100383964	Acute	Chronic	OK	16.5087	10.4356	-0.661706	-2.60776	5e-05	0.000498032	yes
XLOC_018023	XLOC_018023	Fignl2	15:101049995-101106062	Acute	Chronic	OK	0.106532	0.202204	0.924521	1.54881	0.0089	0.0453816	yes
XLOC_018025	XLOC_018025	Acvrl1	15:101128521-101145336	Acute	Chronic	OK	9.5899	16.6604	0.796837	3.13257	5e-05	0.000498032	yes
XLOC_018028	XLOC_018028	Nr4a1	15:101254241-101274871	Acute	Chronic	OK	23.1717	13.9175	-0.73546	-2.38672	5e-05	0.000498032	yes
XLOC_018038	XLOC_018038	Tenc1	15:102102987-102116401	Acute	Chronic	OK	7.0967	5.43048	-0.386069	-1.72796	0.00235	0.0152239	yes
XLOC_018040	XLOC_018040	Soat2	15:102150374-102163474	Acute	Chronic	OK	0.42155	2.75466	2.7081	7.342	5e-05	0.000498032	yes
XLOC_018042	XLOC_018042	Rarg	15:102234937-102257517	Acute	Chronic	OK	0.693218	1.1148	0.685402	1.74198	0.0047	0.0271006	yes
XLOC_018045	XLOC_018045	Espl1	15:102296285-102324356	Acute	Chronic	OK	0.270607	0.848965	1.64951	5.35392	5e-05	0.000498032	yes
XLOC_018055	XLOC_018055	Rpl39-ps	15:102634981-102635336	Acute	Chronic	OK	190.191	318.697	0.744737	3.27544	5e-05	0.000498032	yes
XLOC_018056	XLOC_018056	0	15:102656980-102660467	Acute	Chronic	OK	0.221841	0.428356	0.949284	1.54607	0.0051	0.0289346	yes
XLOC_018071	XLOC_018071	Nckap1l	15:103453824-103498800	Acute	Chronic	OK	6.2528	25.1387	2.00734	9.79023	5e-05	0.000498032	yes
XLOC_018082	XLOC_018082	C7	15:4987643-5063773	Acute	Chronic	OK	0.468507	0.706216	0.59204	1.60415	0.00485	0.0277967	yes
XLOC_018083	XLOC_018083	Card6	15:5095828-5116449	Acute	Chronic	OK	0.437129	1.79626	2.03886	3.19208	5e-05	0.000498032	yes
XLOC_018086	XLOC_018086	Ptger4	15:5143817-5244187	Acute	Chronic	OK	0.609824	2.85031	2.22465	2.02078	0.0065	0.0354408	yes
XLOC_018090	XLOC_018090	Osmr	15:6813576-6874969	Acute	Chronic	OK	5.94088	10.9018	0.875816	3.50394	5e-05	0.000498032	yes
XLOC_018093	XLOC_018093	Egflam	15:7206119-7411381	Acute	Chronic	OK	0.656851	1.35692	1.0467	2.63808	5e-05	0.000498032	yes
XLOC_018100	XLOC_018100	Slc1a3	15:8634123-8710764	Acute	Chronic	OK	178.617	289.38	0.696094	3.0996	5e-05	0.000498032	yes
XLOC_018104	XLOC_018104	Il7r	15:9506153-9529876	Acute	Chronic	OK	0.512885	8.17588	3.99467	13.584	5e-05	0.000498032	yes
XLOC_018107	XLOC_018107	0	15:10432351-10446127	Acute	Chronic	OK	0.302061	0.169785	-0.831128	-2.40965	0.0001	0.00094847	yes
XLOC_018113	XLOC_018113	Rai14	15:10568845-10790123	Acute	Chronic	OK	5.08215	6.71943	0.402901	1.84718	0.0023	0.0149446	yes
XLOC_018117	XLOC_018117	Npr3	15:11839815-11907538	Acute	Chronic	OK	2.0392	0.995914	-1.03391	-3.99421	5e-05	0.000498032	yes
XLOC_018124	XLOC_018124	Pdzd2	15:12355140-12740111	Acute	Chronic	OK	10.1529	5.25593	-0.949869	-4.39803	5e-05	0.000498032	yes
XLOC_018142	XLOC_018142	AC157896.1	15:24980541-25027596	Acute	Chronic	OK	2.63096	1.80597	-0.542812	-2.07155	0.0007	0.00539706	yes
XLOC_018148	XLOC_018148	0	15:27459827-27466459	Acute	Chronic	OK	1.37983	1.00329	-0.45975	-1.62716	0.0051	0.0289346	yes
XLOC_018150	XLOC_018150	Fam105a	15:27654937-27682278	Acute	Chronic	OK	5.25393	10.03	0.932852	3.97803	5e-05	0.000498032	yes
XLOC_018151	XLOC_018151	Trio	15:27730647-28035108	Acute	Chronic	OK	37.2095	26.4265	-0.493683	-2.24107	0.00015	0.00136925	yes
XLOC_018159	XLOC_018159	Ankrd33b	15:31291240-31370294	Acute	Chronic	OK	13.3636	10.381	-0.364364	-1.62202	0.00645	0.0351934	yes
XLOC_018160	XLOC_018160	Ropn1l	15:31441209-31453689	Acute	Chronic	OK	0.408279	1.64658	2.01184	5.492	5e-05	0.000498032	yes
XLOC_018174	XLOC_018174	Gm24523,Rpl30	15:34439536-34443738	Acute	Chronic	OK	18.2288	29.8425	0.711148	1.74328	0.0025	0.0160382	yes
XLOC_018186	XLOC_018186	Ankrd46	15:36477667-36496791	Acute	Chronic	OK	67.6384	54.2363	-0.318584	-1.69891	0.0078	0.0409271	yes
XLOC_018188	XLOC_018188	Pabpc1	15:36595660-36608973	Acute	Chronic	OK	71.2107	163.737	1.20121	5.25747	5e-05	0.000498032	yes
XLOC_018208	XLOC_018208	Klf10	15:38294412-38300707	Acute	Chronic	OK	5.74193	8.37512	0.544575	2.35787	5e-05	0.000498032	yes
XLOC_018214	XLOC_018214	0	15:39191950-39197582	Acute	Chronic	OK	2.54249	1.70754	-0.574321	-2.07473	0.0004	0.00330019	yes
XLOC_018224	XLOC_018224	Angpt1	15:42424666-42704616	Acute	Chronic	OK	2.40104	3.71253	0.628744	2.49422	5e-05	0.000498032	yes
XLOC_018225	XLOC_018225	Rspo2	15:43020693-43171455	Acute	Chronic	OK	3.20937	4.81596	0.58553	2.30438	5e-05	0.000498032	yes
XLOC_018234	XLOC_018234	0	15:44815524-44837262	Acute	Chronic	OK	0.847575	0.599542	-0.499479	-1.67099	0.0043	0.025162	yes
XLOC_018245	XLOC_018245	Mir1907,Trps1	15:50654622-50890683	Acute	Chronic	OK	2.81055	4.08633	0.539953	2.25372	5e-05	0.000498032	yes
XLOC_018248	XLOC_018248	Gm10020	15:52477613-52478228	Acute	Chronic	OK	11.6179	16.0156	0.463127	2.43123	0.0039	0.023288	yes
XLOC_018253	XLOC_018253	Tnfrsf11b	15:54250618-54278484	Acute	Chronic	OK	0.85902	2.19913	1.35617	4.56321	5e-05	0.000498032	yes
XLOC_018258	XLOC_018258	Dscc1	15:55076098-55090491	Acute	Chronic	OK	0.186555	0.395265	1.08322	2.02842	0.0004	0.00330019	yes
XLOC_018263	XLOC_018263	Has2	15:56665498-56778399	Acute	Chronic	OK	0.116329	1.43531	3.62508	9.37892	5e-05	0.000498032	yes
XLOC_018268	XLOC_018268	Derl1	15:57869501-57892571	Acute	Chronic	OK	16.4344	20.7758	0.338191	1.59029	0.00505	0.0287422	yes
XLOC_018272	XLOC_018272	Atad2	15:58093912-58135109	Acute	Chronic	OK	2.13604	3.8682	0.856721	3.47045	5e-05	0.000498032	yes
XLOC_018274	XLOC_018274	Fbxo32	15:58175878-58324169	Acute	Chronic	OK	4.81357	6.73896	0.48542	2.22679	0.0002	0.00177188	yes
XLOC_018283	XLOC_018283	E430025E21Rik	15:59331997-59374167	Acute	Chronic	OK	10.7545	13.8045	0.360201	1.77593	0.00315	0.0194798	yes
XLOC_018286	XLOC_018286	0	15:60117592-60152825	Acute	Chronic	OK	0.0328303	0.241876	2.88117	3.42414	5e-05	0.000498032	yes
XLOC_018299	XLOC_018299	Fam49b	15:63929091-64060448	Acute	Chronic	OK	48.4302	71.0287	0.552495	2.47668	0.0001	0.00094847	yes
XLOC_018300	XLOC_018300	0	15:64068271-64083451	Acute	Chronic	OK	0.452445	1.85504	2.03563	4.49479	5e-05	0.000498032	yes
XLOC_018302	XLOC_018302	Adcy8	15:64699041-64937996	Acute	Chronic	OK	7.55709	5.21654	-0.534737	-1.89225	0.00095	0.00697064	yes
XLOC_018306	XLOC_018306	Gm2991	15:65922442-65976804	Acute	Chronic	OK	7.76164	11.3238	0.544927	1.68002	0.0027	0.0170902	yes
XLOC_018309	XLOC_018309	Tmem71	15:66526211-66561046	Acute	Chronic	OK	0.206118	1.60248	2.95876	8.52689	5e-05	0.000498032	yes
XLOC_018311	XLOC_018311	Sla	15:66670752-66850721	Acute	Chronic	OK	7.57243	15.9741	1.07691	5.0105	5e-05	0.000498032	yes
XLOC_018312	XLOC_018312	Ndrg1	15:66929318-67013039	Acute	Chronic	OK	25.8055	38.532	0.57838	2.89048	5e-05	0.000498032	yes
XLOC_018313	XLOC_018313	St3gal1	15:67102848-67176945	Acute	Chronic	OK	6.89251	8.89772	0.368408	1.71643	0.0027	0.0170902	yes
XLOC_018335	XLOC_018335	0	15:74195384-74204669	Acute	Chronic	OK	0.701872	0.503275	-0.479863	-1.50168	0.0078	0.0409271	yes
XLOC_018337	XLOC_018337	0	15:74359678-74487654	Acute	Chronic	OK	2.31459	1.48845	-0.636952	-1.65518	0.0042	0.0246911	yes
XLOC_018340	XLOC_018340	Arc	15:74669082-74672570	Acute	Chronic	OK	41.1657	19.443	-1.08219	-5.062	5e-05	0.000498032	yes
XLOC_018346	XLOC_018346	Ly6d	15:74762055-74763842	Acute	Chronic	OK	0.498182	1.2325	1.30684	2.5278	0.00015	0.00136925	yes
XLOC_018347	XLOC_018347	Ly6k	15:74784064-74800640	Acute	Chronic	OK	0.183871	0.641323	1.80236	2.14996	0.0005	0.00401613	yes
XLOC_018351	XLOC_018351	2010109I03Rik	15:74878110-74923803	Acute	Chronic	OK	0.104356	0.343485	1.71873	2.39041	0.00055	0.00436921	yes
XLOC_018353	XLOC_018353	Ly6a	15:74979811-75315220	Acute	Chronic	OK	334.171	706.229	1.07955	5.51064	5e-05	0.000498032	yes
XLOC_018373	XLOC_018373	Parp10,Plec	15:76170664-76243441	Acute	Chronic	OK	37.4149	62.2339	0.734087	1.56418	0.00695	0.0372654	yes
XLOC_018376	XLOC_018376	Gm24562	15:76266121-76292572	Acute	Chronic	OK	0.0214806	2.24299	6.70624	1.83409	0.0001	0.00094847	yes
XLOC_018383	XLOC_018383	Scrt1	15:76516202-76522129	Acute	Chronic	OK	26.4212	20.5909	-0.359692	-1.71566	0.0022	0.014381	yes
XLOC_018386	XLOC_018386	Slc39a4	15:76612384-76616852	Acute	Chronic	OK	0.198993	1.64506	3.04735	8.24627	5e-05	0.000498032	yes
XLOC_018400	XLOC_018400	0	15:77352423-77360483	Acute	Chronic	OK	0.27611	0.541538	0.971821	3.00484	5e-05	0.000498032	yes
XLOC_018401	XLOC_018401	Apol7a,Apol7b,Apol7c,Gm6506	15:77388220-77643311	Acute	Chronic	OK	0.477545	2.12452	2.15343	2.86342	5e-05	0.000498032	yes
XLOC_018403	XLOC_018403	Apol10b,Apol11b,Apol9a	15:77388220-77643311	Acute	Chronic	OK	2.10107	9.61331	2.19391	6.11763	5e-05	0.000498032	yes
XLOC_018405	XLOC_018405	Myh9	15:77760576-77842175	Acute	Chronic	OK	30.8423	84.0497	1.44633	5.97848	5e-05	0.000498032	yes
XLOC_018409	XLOC_018409	Eif3d	15:77958997-77970824	Acute	Chronic	OK	30.1831	42.1557	0.481987	2.25315	0.00025	0.00216619	yes
XLOC_018413	XLOC_018413	Csf2rb2	15:78282508-78313189	Acute	Chronic	OK	3.67726	19.8473	2.43224	10.3803	5e-05	0.000498032	yes
XLOC_018415	XLOC_018415	Tst	15:78399555-78405859	Acute	Chronic	OK	6.81511	24.9621	1.87293	9.04584	5e-05	0.000498032	yes
XLOC_018416	XLOC_018416	Tmprss6	15:78439660-78468634	Acute	Chronic	OK	0.556415	0.18341	-1.60109	-3.6608	5e-05	0.000498032	yes
XLOC_018417	XLOC_018417	C1qtnf6,Il2rb	15:78479195-78529628	Acute	Chronic	OK	2.30519	16.5306	2.84218	11.3439	5e-05	0.000498032	yes
XLOC_018420	XLOC_018420	Rac2	15:78559168-78572783	Acute	Chronic	OK	6.09135	36.1551	2.56937	11.0026	5e-05	0.000498032	yes
XLOC_018421	XLOC_018421	0	15:78574187-78581631	Acute	Chronic	OK	0.55375	1.75874	1.66723	3.93874	5e-05	0.000498032	yes
XLOC_018422	XLOC_018422	Cyth4	15:78597046-78622019	Acute	Chronic	OK	0.36548	0.970604	1.40909	1.91837	0.0014	0.00977201	yes
XLOC_018425	XLOC_018425	Mfng	15:78755871-78773475	Acute	Chronic	OK	2.36759	7.16115	1.59677	5.53369	5e-05	0.000498032	yes
XLOC_018431	XLOC_018431	Lgals1	15:78921245-78930465	Acute	Chronic	OK	0.134128	0.378854	1.49803	1.77859	0.00305	0.0189502	yes
XLOC_018432	XLOC_018432	0	15:79008327-79015328	Acute	Chronic	OK	1.48938	1.05921	-0.491727	-1.89028	0.00125	0.00883671	yes
XLOC_018438	XLOC_018438	Sox10	15:79154900-79165241	Acute	Chronic	OK	10.0502	14.3983	0.518672	2.19748	0.0002	0.00177188	yes
XLOC_018447	XLOC_018447	Dmc1	15:79561132-79606944	Acute	Chronic	OK	0.578937	0.321782	-0.847325	-2.20999	5e-05	0.000498032	yes
XLOC_018448	XLOC_018448	Fam227a	15:79607748-79659135	Acute	Chronic	OK	3.00761	1.65875	-0.85852	-2.24311	5e-05	0.000498032	yes
XLOC_018455	XLOC_018455	Pdgfb	15:79995788-80032957	Acute	Chronic	OK	6.5978	9.86205	0.579902	1.89586	0.00215	0.0140936	yes
XLOC_018464	XLOC_018464	Grap2	15:80572388-80653439	Acute	Chronic	OK	0.208692	1.01265	2.27868	2.49239	0.0005	0.00401613	yes
XLOC_018465	XLOC_018465	Fam83f	15:80671846-80701891	Acute	Chronic	OK	0.0267547	0.296501	3.47018	4.85166	5e-05	0.000498032	yes
XLOC_018467	XLOC_018467	0	15:81242490-81264819	Acute	Chronic	OK	0.329692	0.139283	-1.2431	-1.91676	0.0023	0.0149446	yes
XLOC_018485	XLOC_018485	Tnfrsf13c	15:82221743-82224339	Acute	Chronic	OK	0.243758	0.949963	1.96242	4.64038	5e-05	0.000498032	yes
XLOC_018488	XLOC_018488	Naga	15:82329531-82338895	Acute	Chronic	OK	11.9098	21.4369	0.847943	3.7626	5e-05	0.000498032	yes
XLOC_018490	XLOC_018490	Cyp2d22	15:82370524-82380278	Acute	Chronic	OK	11.5827	7.2615	-0.673627	-2.86677	5e-05	0.000498032	yes
XLOC_018500	XLOC_018500	Nfam1	15:82992363-83033343	Acute	Chronic	OK	2.30885	5.7643	1.31997	4.75581	5e-05	0.000498032	yes
XLOC_018504	XLOC_018504	Cyb5r3	15:83153373-83172592	Acute	Chronic	OK	23.9715	43.1774	0.848956	3.99396	5e-05	0.000498032	yes
XLOC_018511	XLOC_018511	Ttll12	15:83575118-83595157	Acute	Chronic	OK	4.59782	6.57802	0.516703	2.16892	0.00025	0.00216619	yes
XLOC_018518	XLOC_018518	1810041L15Rik	15:84378979-84447097	Acute	Chronic	OK	9.20939	7.03102	-0.389371	-1.82806	0.00185	0.0123864	yes
XLOC_018531	XLOC_018531	Celsr1	15:85879311-86033777	Acute	Chronic	OK	0.525056	1.25147	1.25308	3.43426	5e-05	0.000498032	yes
XLOC_018534	XLOC_018534	Gm22818	15:86139070-86498505	Acute	Chronic	OK	97.9836	0.329539	-8.21595	-6.99901	5e-05	0.000498032	yes
XLOC_018541	XLOC_018541	Mlc1	15:88955881-88979007	Acute	Chronic	OK	42.0987	55.9668	0.410795	1.95275	0.00075	0.00572012	yes
XLOC_018548	XLOC_018548	Plxnb2	15:89155548-89180747	Acute	Chronic	OK	16.0046	36.1577	1.17581	4.54899	5e-05	0.000498032	yes
XLOC_018549	XLOC_018549	Dennd6b	15:89182104-89198547	Acute	Chronic	OK	18.6991	14.6087	-0.356141	-1.66766	0.00335	0.0204996	yes
XLOC_018552	XLOC_018552	Lmf2	15:89351003-89355659	Acute	Chronic	OK	5.28713	8.79115	0.733567	3.13193	5e-05	0.000498032	yes
XLOC_018562	XLOC_018562	Syt10	15:89772960-89841947	Acute	Chronic	OK	9.1164	5.2832	-0.787052	-2.77352	5e-05	0.000498032	yes
XLOC_018570	XLOC_018570	Slc2a13	15:91267526-91573261	Acute	Chronic	OK	24.0676	18.7518	-0.360068	-1.68351	0.0056	0.0312575	yes
XLOC_018599	XLOC_018599	Slc38a2	15:96687381-96699698	Acute	Chronic	OK	43.0046	28.6256	-0.587186	-2.83625	5e-05	0.000498032	yes
XLOC_018602	XLOC_018602	Amigo2	15:97243901-97387393	Acute	Chronic	OK	7.5806	3.85077	-0.977163	-2.5173	0.00015	0.00136925	yes
XLOC_018608	XLOC_018608	Vdr	15:97854424-97910630	Acute	Chronic	OK	0.344719	2.15968	2.64733	5.73607	5e-05	0.000498032	yes
XLOC_018616	XLOC_018616	Zfp641	15:98285587-98296131	Acute	Chronic	OK	3.61451	4.76509	0.3987	1.67192	0.0043	0.025162	yes
XLOC_018628	XLOC_018628	Ddn	15:98803634-98831508	Acute	Chronic	OK	207.945	140.062	-0.570133	-2.81263	5e-05	0.000498032	yes
XLOC_018632	XLOC_018632	Dhh	15:98891212-98898540	Acute	Chronic	OK	0.174838	0.363836	1.05727	2.42419	5e-05	0.000498032	yes
XLOC_018635	XLOC_018635	Tuba1a,Tuba1b	15:98931424-98954222	Acute	Chronic	OK	197.082	309.404	0.650699	2.89361	5e-05	0.000498032	yes
XLOC_018643	XLOC_018643	Fmnl3	15:99295085-99370494	Acute	Chronic	OK	3.76782	10.0325	1.41288	2.45262	0.00045	0.00365512	yes
XLOC_018647	XLOC_018647	Faim2	15:99497002-99528568	Acute	Chronic	OK	123.308	86.9987	-0.503196	-2.4832	5e-05	0.000498032	yes
XLOC_018649	XLOC_018649	Racgap1	15:99619843-99656091	Acute	Chronic	OK	3.83951	6.2345	0.699354	2.32694	5e-05	0.000498032	yes
XLOC_018658	XLOC_018658	Gm9763	15:99898286-99898556	Acute	Chronic	OK	2.02231	4.13172	1.03074	5.65133	0.0046	0.026615	yes
XLOC_018661	XLOC_018661	Mettl7a1	15:100304082-100383964	Acute	Chronic	OK	1.3402	0.778899	-0.782936	-1.87827	0.00105	0.00759612	yes
XLOC_018670	XLOC_018670	Bin2	15:100641076-100669553	Acute	Chronic	OK	8.11534	29.62	1.86785	3.84777	5e-05	0.000498032	yes
XLOC_018671	XLOC_018671	Cela1	15:100674424-100687920	Acute	Chronic	OK	0.524031	2.8815	2.4591	7.5351	5e-05	0.000498032	yes
XLOC_018672	XLOC_018672	Galnt6	15:100691812-100729376	Acute	Chronic	OK	1.95214	6.47881	1.73067	6.94896	5e-05	0.000498032	yes
XLOC_018673	XLOC_018673	0	15:100730231-100732808	Acute	Chronic	OK	0.123459	0.895761	2.85908	3.12702	0.0001	0.00094847	yes
XLOC_018675	XLOC_018675	Fignl2	15:101049995-101106062	Acute	Chronic	OK	0.787929	1.29859	0.720805	1.67387	0.005	0.0284843	yes
XLOC_018678	XLOC_018678	Nr4a1	15:101254241-101274871	Acute	Chronic	OK	2.02046	1.10532	-0.87022	-2.29933	0.00015	0.00136925	yes
XLOC_018679	XLOC_018679	Krt80	15:101348318-101406151	Acute	Chronic	OK	1.20517	1.87645	0.638765	2.12209	0.0009	0.00666334	yes
XLOC_018682	XLOC_018682	5430421N21Rik	15:101485130-101491512	Acute	Chronic	OK	0	1.39231	inf	-nan	5e-05	0.000498032	yes
XLOC_018707	XLOC_018707	Itgb7	15:102215700-102231935	Acute	Chronic	OK	2.77541	25.3647	3.19205	12.2394	5e-05	0.000498032	yes
XLOC_018724	XLOC_018724	Gpr84	15:103308235-103310438	Acute	Chronic	OK	3.05626	13.5484	2.14829	9.32015	5e-05	0.000498032	yes
XLOC_018726	XLOC_018726	Itga5	15:103344151-103366763	Acute	Chronic	OK	2.58081	8.27779	1.68142	6.6956	5e-05	0.000498032	yes
XLOC_018730	XLOC_018730	Glycam1	15:103562761-103565078	Acute	Chronic	OK	0.248086	1.20497	2.28008	4.85189	5e-05	0.000498032	yes
XLOC_018753	XLOC_018753	0	15:5439675-5439807	Acute	Chronic	OK	117.385	552.506	2.23474	397.845	5e-05	0.000498032	yes
XLOC_018754	XLOC_018754	0	15:5464194-5464417	Acute	Chronic	OK	86.7522	195.26	1.17043	31.1369	5e-05	0.000498032	yes
XLOC_018756	XLOC_018756	0	15:6523456-6526169	Acute	Chronic	OK	0.119381	0.786877	2.72057	6.55668	5e-05	0.000498032	yes
XLOC_018757	XLOC_018757	0	15:6534055-6536413	Acute	Chronic	OK	0.104226	0.685665	2.7178	6.05489	5e-05	0.000498032	yes
[truncated: 57,198 more rows]

## Sheet: Significant
test_id	gene_id	gene	locus	sample_1	sample_2	status	value_1	value_2	log2(fold_change)	test_stat	p_value	q_value	significant	Fold Change (Chronic/Acute)	Fold Change (Acute/Chronic)
XLOC_043776	XLOC_043776	0	6:143701345-143710208	Acute	Chronic	OK	0.944299	0.00224121	-8.71883	-4.48494	0.0031	0.0192176	yes	0.00237341	421.334
XLOC_018534	XLOC_018534	Gm22818	15:86139070-86498505	Acute	Chronic	OK	97.9836	0.329539	-8.21595	-6.99901	5e-05	0.000498032	yes	0.00336321	297.335
XLOC_035287	XLOC_035287	BC042782,n-R5s189	4:95049033-95167318	Acute	Chronic	OK	38.1047	1.23829	-4.94355	-4.49077	5e-05	0.000498032	yes	0.032497	30.772
XLOC_050388	XLOC_050388	0	8:64876873-64880689	Acute	Chronic	OK	0.315724	0.0110868	-4.83175	-2.8192	0.00905	0.0459997	yes	0.0351155	28.4775
XLOC_023303	XLOC_023303	Plin4	17:56078834-56109802	Acute	Chronic	OK	7.57387	0.277608	-4.76991	-4.44889	5e-05	0.000498032	yes	0.0366534	27.2826
XLOC_035452	XLOC_035452	Cyp4a12a,Cyp4a12b,Cyp4a32	4:115299045-115647709	Acute	Chronic	OK	0.445026	0.0208341	-4.41687	-1.9708	5e-05	0.000498032	yes	0.0468155	21.3605
XLOC_019739	XLOC_019739	Rtp1	16:23429132-23433960	Acute	Chronic	OK	0.726836	0.0483976	-3.90862	-7.59782	5e-05	0.000498032	yes	0.0665867	15.018
XLOC_011313	XLOC_011313	0	12:8492514-8494006	Acute	Chronic	OK	0.292286	0.0245901	-3.57123	-3.24909	0.00395	0.0235219	yes	0.0841303	11.8863
XLOC_038436	XLOC_038436	0	4:148207976-148208315	Acute	Chronic	OK	2.30219	0.219021	-3.39387	-6.19729	0.00455	0.0263759	yes	0.0951359	10.5113
XLOC_000860	XLOC_000860	0	1:164681960-164774092	Acute	Chronic	OK	0.337778	0.0332004	-3.34681	-4.90295	5e-05	0.000498032	yes	0.0982906	10.1739
XLOC_042286	XLOC_042286	n-R5s164	6:87133853-87335804	Acute	Chronic	OK	3.28685	0.327525	-3.32703	-4.67082	0.00015	0.00136925	yes	0.0996471	10.0354
XLOC_047719	XLOC_047719	Sult1a1	7:126648713-126707787	Acute	Chronic	OK	25.2757	2.59276	-3.28519	-2.4219	0.0027	0.0170902	yes	0.102579	9.74857
XLOC_038434	XLOC_038434	0	4:148201845-148206544	Acute	Chronic	OK	0.191656	0.0200411	-3.25749	-5.15322	5e-05	0.000498032	yes	0.104568	9.56315
XLOC_033460	XLOC_033460	Chi3l3,Chi3l4	3:106147364-106219507	Acute	Chronic	OK	8.32748	0.893992	-3.21955	-9.2348	5e-05	0.000498032	yes	0.107354	9.31494
XLOC_040159	XLOC_040159	Slc10a6	5:103605706-103629403	Acute	Chronic	OK	0.741836	0.0817778	-3.18132	-5.41627	5e-05	0.000498032	yes	0.110237	9.07136
XLOC_042699	XLOC_042699	0	6:138969299-139005526	Acute	Chronic	OK	0.464857	0.0532376	-3.12627	-4.56913	5e-05	0.000498032	yes	0.114525	8.73174
XLOC_038687	XLOC_038687	Tcf23	5:30968676-30977018	Acute	Chronic	OK	0.588658	0.0684339	-3.10465	-6.485	5e-05	0.000498032	yes	0.116254	8.60185
XLOC_034202	XLOC_034202	0	3:88040424-88042200	Acute	Chronic	OK	1.62101	0.193752	-3.06461	-7.88881	5e-05	0.000498032	yes	0.119525	8.36642
XLOC_015203	XLOC_015203	0	14:47959839-48059416	Acute	Chronic	OK	1.21017	0.145494	-3.05618	-4.15637	5e-05	0.000498032	yes	0.120226	8.31766
XLOC_016968	XLOC_016968	0	14:47786270-47823300	Acute	Chronic	OK	0.325641	0.0413705	-2.97661	-2.74512	0.00055	0.00436921	yes	0.127043	7.87133
XLOC_046625	XLOC_046625	Kirrel2	7:30445701-30457845	Acute	Chronic	OK	2.90535	0.372285	-2.96423	-5.43262	5e-05	0.000498032	yes	0.128138	7.8041
XLOC_037495	XLOC_037495	0	4:148208537-148214797	Acute	Chronic	OK	1.39017	0.180876	-2.94218	-5.4806	5e-05	0.000498032	yes	0.130111	7.68576
XLOC_008698	XLOC_008698	Hcrt	11:100761068-100762931	Acute	Chronic	OK	1.0395	0.135614	-2.93832	-3.29994	5e-05	0.000498032	yes	0.130461	7.66514
XLOC_034201	XLOC_034201	0	3:88034409-88040325	Acute	Chronic	OK	1.20349	0.159392	-2.91657	-9.0414	5e-05	0.000498032	yes	0.132441	7.5505
XLOC_034654	XLOC_034654	Gm11827	4:11122804-11126998	Acute	Chronic	OK	0.881279	0.11713	-2.91148	-3.55199	5e-05	0.000498032	yes	0.132909	7.52394
XLOC_053097	XLOC_053097	0	9:114964294-114971130	Acute	Chronic	OK	0.201355	0.0273617	-2.87951	-3.55814	0.0004	0.00330019	yes	0.135888	7.35901
XLOC_032218	XLOC_032218	Gm22531	3:81786314-81925019	Acute	Chronic	OK	0.847043	0.115976	-2.8686	-2.03234	0.0009	0.00666334	yes	0.136919	7.30361
XLOC_047598	XLOC_047598	Lyve1	7:110850152-110862953	Acute	Chronic	OK	0.851899	0.119073	-2.83884	-6.30262	5e-05	0.000498032	yes	0.139774	7.15443
XLOC_015202	XLOC_015202	0	14:47786270-47823300	Acute	Chronic	OK	1.63489	0.230182	-2.82835	-5.74266	5e-05	0.000498032	yes	0.140794	7.1026
XLOC_032681	XLOC_032681	Agxt2l1	3:130617446-130637762	Acute	Chronic	OK	30.639	4.52652	-2.75889	-10.7736	5e-05	0.000498032	yes	0.147737	6.76878
XLOC_057847	XLOC_057847	Gm14944	X:122240714-122247418	Acute	Chronic	OK	0.965395	0.146717	-2.71808	-2.45631	5e-05	0.000498032	yes	0.151976	6.57998
XLOC_023830	XLOC_023830	0	17:32712253-32720151	Acute	Chronic	OK	0.474925	0.0747173	-2.66819	-7.2012	5e-05	0.000498032	yes	0.157324	6.35629
XLOC_023826	XLOC_023826	0	17:32705659-32706931	Acute	Chronic	OK	0.252291	0.0407714	-2.62946	-2.97962	0.00115	0.00822551	yes	0.161605	6.18794
XLOC_041536	XLOC_041536	0	5:135650440-135652923	Acute	Chronic	OK	0.20468	0.0346678	-2.5617	-3.89911	5e-05	0.000498032	yes	0.169376	5.90404
XLOC_035707	XLOC_035707	Matn1	4:130943225-130955475	Acute	Chronic	OK	0.778797	0.136289	-2.51458	-5.20904	5e-05	0.000498032	yes	0.174999	5.71431
XLOC_009537	XLOC_009537	0	11:84942737-84943838	Acute	Chronic	OK	0.309996	0.058212	-2.41286	-3.09335	0.0044	0.0256484	yes	0.187783	5.32529
XLOC_015706	XLOC_015706	0	14:114865282-114867847	Acute	Chronic	OK	0.164414	0.0319573	-2.36311	-3.04187	0.00105	0.00759612	yes	0.194371	5.1448
XLOC_057701	XLOC_057701	Gm4779	X:101790052-101793308	Acute	Chronic	OK	0.294865	0.0582228	-2.34039	-1.82643	0.00745	0.0393832	yes	0.197456	5.06442
XLOC_046371	XLOC_046371	Hif3a	7:17029818-17062427	Acute	Chronic	OK	5.84417	1.17645	-2.31255	-5.58504	5e-05	0.000498032	yes	0.201303	4.96763
XLOC_037754	XLOC_037754	0	4:25810555-25812261	Acute	Chronic	OK	0.163371	0.0329566	-2.30951	-2.54838	0.00665	0.0360579	yes	0.201729	4.95716
XLOC_050609	XLOC_050609	0	8:90412473-90417276	Acute	Chronic	OK	0.227601	0.0466432	-2.28677	-2.95478	0.00045	0.00365512	yes	0.204934	4.87962
XLOC_034200	XLOC_034200	0	3:88032155-88034189	Acute	Chronic	OK	2.11795	0.437225	-2.27622	-7.20172	5e-05	0.000498032	yes	0.206438	4.84407
XLOC_052222	XLOC_052222	Mmp8	9:7558428-7568486	Acute	Chronic	OK	0.675257	0.139946	-2.27057	-5.48425	5e-05	0.000498032	yes	0.207248	4.82513
XLOC_032468	XLOC_032468	Hmgcs2	3:98280408-98352124	Acute	Chronic	OK	23.7882	5.03023	-2.24155	-7.33583	5e-05	0.000498032	yes	0.211459	4.72905
XLOC_014478	XLOC_014478	0	13:65449103-65450358	Acute	Chronic	OK	0.214853	0.0458397	-2.22868	-2.78765	0.00255	0.0163211	yes	0.213354	4.68705
XLOC_041091	XLOC_041091	0	5:73371946-73374317	Acute	Chronic	OK	0.186413	0.0407223	-2.19461	-3.42185	5e-05	0.000498032	yes	0.218452	4.57766
XLOC_036553	XLOC_036553	0	4:57919460-57924751	Acute	Chronic	OK	0.675729	0.147899	-2.19183	-5.6144	5e-05	0.000498032	yes	0.218873	4.56885
XLOC_010095	XLOC_010095	Abhd12b	12:70154141-70187877	Acute	Chronic	OK	0.205841	0.0454956	-2.17773	-1.75899	0.00015	0.00136925	yes	0.221023	4.52442
XLOC_010968	XLOC_010968	Tc2n	12:101645442-101718523	Acute	Chronic	OK	0.142005	0.0317783	-2.15983	-1.48676	5e-05	0.000498032	yes	0.223783	4.46862
XLOC_035737	XLOC_035737	Map3k6	4:133240817-133252965	Acute	Chronic	OK	2.87906	0.644507	-2.15933	-4.85387	5e-05	0.000498032	yes	0.22386	4.46707
XLOC_053044	XLOC_053044	Spink8	9:109812279-109826633	Acute	Chronic	OK	2.6304	0.597862	-2.13739	-3.16413	5e-05	0.000498032	yes	0.227289	4.39968
XLOC_024642	XLOC_024642	0	18:74067779-74068608	Acute	Chronic	OK	1.59092	0.363165	-2.13116	-2.72093	5e-05	0.000498032	yes	0.228274	4.38071
XLOC_022134	XLOC_022134	0	17:31912509-31917916	Acute	Chronic	OK	2.27237	0.530485	-2.09881	-7.53163	5e-05	0.000498032	yes	0.23345	4.28357
XLOC_053516	XLOC_053516	Apoc3	9:46232816-46235636	Acute	Chronic	OK	1.00314	0.234237	-2.09848	-2.00809	5e-05	0.000498032	yes	0.233504	4.28259
XLOC_023828	XLOC_023828	0	17:32708779-32709539	Acute	Chronic	OK	0.44564	0.104116	-2.09769	-3.04812	0.00205	0.0135227	yes	0.233633	4.28023
XLOC_050819	XLOC_050819	Agt	8:124556533-124569706	Acute	Chronic	OK	24.0915	5.69748	-2.08013	-8.81068	5e-05	0.000498032	yes	0.236493	4.22845
XLOC_023753	XLOC_023753	0	17:25688524-25689802	Acute	Chronic	OK	0.172873	0.0409315	-2.07843	-2.2803	0.0051	0.0289346	yes	0.236772	4.22347
XLOC_054493	XLOC_054493	0	9:43221277-43280075	Acute	Chronic	OK	0.359172	0.0857348	-2.06672	-2.13228	0.0044	0.0256484	yes	0.238701	4.18934
XLOC_049422	XLOC_049422	Gm1698	8:27604350-27621524	Acute	Chronic	OK	0.307009	0.0734887	-2.06268	-3.286	5e-05	0.000498032	yes	0.23937	4.17764
XLOC_040921	XLOC_040921	0	5:33718046-33719983	Acute	Chronic	OK	0.272347	0.0662631	-2.03917	-3.49824	5e-05	0.000498032	yes	0.243304	4.11009
XLOC_015569	XLOC_015569	Gm24258	14:66959681-66972083	Acute	Chronic	OK	0.932916	0.228114	-2.03199	-2.7657	0.00015	0.00136925	yes	0.244517	4.08969
XLOC_045070	XLOC_045070	Nphs1	7:30457847-30487223	Acute	Chronic	OK	0.600733	0.14987	-2.00301	-2.61494	5e-05	0.000498032	yes	0.249479	4.00836
XLOC_022151	XLOC_022151	Cyp4f15	17:32685626-32703364	Acute	Chronic	OK	8.82396	2.23224	-1.98294	-4.94204	5e-05	0.000498032	yes	0.252975	3.95296
XLOC_000313	XLOC_000313	0	1:63614369-63620891	Acute	Chronic	OK	0.203289	0.0514808	-1.98142	-2.50799	0.00315	0.0194798	yes	0.253239	3.94883
XLOC_002020	XLOC_002020	Nhlh1	1:172052291-172057573	Acute	Chronic	OK	0.276725	0.0710786	-1.96096	-3.35278	5e-05	0.000498032	yes	0.256856	3.89323
XLOC_039622	XLOC_039622	0	5:150859861-150867092	Acute	Chronic	OK	0.696069	0.180522	-1.94706	-3.65222	5e-05	0.000498032	yes	0.259345	3.85587
XLOC_034791	XLOC_034791	Gabrr2	4:33058542-33095866	Acute	Chronic	OK	0.557587	0.145046	-1.94269	-2.70044	5e-05	0.000498032	yes	0.260132	3.84421
XLOC_028527	XLOC_028527	Acoxl	2:127838802-128123980	Acute	Chronic	OK	0.155334	0.040442	-1.94145	-1.38742	0.0001	0.00094847	yes	0.260355	3.84091
XLOC_037392	XLOC_037392	Slc25a34	4:141618823-141623821	Acute	Chronic	OK	7.27015	1.89387	-1.94064	-7.41125	5e-05	0.000498032	yes	0.260499	3.83878
XLOC_003177	XLOC_003177	0	1:177601013-177602831	Acute	Chronic	OK	0.200735	0.0540634	-1.89257	-2.95695	0.00035	0.00293552	yes	0.269327	3.71296
XLOC_013018	XLOC_013018	0	13:99610087-99620129	Acute	Chronic	OK	0.163896	0.0442092	-1.89036	-3.39347	5e-05	0.000498032	yes	0.269739	3.70728
XLOC_012578	XLOC_012578	Gm11379	13:31797709-31803548	Acute	Chronic	OK	3.04843	0.823781	-1.88773	-9.58506	0.00025	0.00216619	yes	0.270231	3.70053
XLOC_041537	XLOC_041537	0	5:135652990-135655947	Acute	Chronic	OK	0.213582	0.0583943	-1.87089	-3.55492	5e-05	0.000498032	yes	0.273405	3.65758
XLOC_013710	XLOC_013710	0	13:81825410-81839834	Acute	Chronic	OK	0.287405	0.078812	-1.8666	-1.95595	0.0099	0.0492567	yes	0.274219	3.64672
XLOC_006640	XLOC_006640	Alox12b	11:69151537-69169792	Acute	Chronic	OK	3.05084	0.837112	-1.86571	-6.12686	5e-05	0.000498032	yes	0.274387	3.64448
XLOC_005953	XLOC_005953	0	10:126816543-126818125	Acute	Chronic	OK	0.188717	0.0517902	-1.86547	-2.59774	0.00115	0.00822551	yes	0.274433	3.64387
XLOC_008940	XLOC_008940	Gm11730	11:117094587-117097538	Acute	Chronic	OK	0.638286	0.176726	-1.85269	-2.28089	5e-05	0.000498032	yes	0.276876	3.61173
XLOC_003174	XLOC_003174	0	1:177585029-177586518	Acute	Chronic	OK	0.161079	0.0447544	-1.84766	-2.28846	0.00385	0.023062	yes	0.277841	3.59918
XLOC_031532	XLOC_031532	0	2:129423467-129424471	Acute	Chronic	OK	0.297885	0.0828353	-1.84644	-2.66617	0.0064	0.0349834	yes	0.278078	3.59611
XLOC_044223	XLOC_044223	0	6:90459588-90462489	Acute	Chronic	OK	0.232064	0.06493	-1.83757	-3.53986	5e-05	0.000498032	yes	0.279794	3.57406
XLOC_011886	XLOC_011886	0	12:55271219-55271938	Acute	Chronic	OK	0.486805	0.137924	-1.81947	-2.99827	0.0019	0.0126681	yes	0.283325	3.52952
XLOC_044565	XLOC_044565	0	6:138601585-138607869	Acute	Chronic	OK	0.440004	0.124824	-1.81762	-5.16198	5e-05	0.000498032	yes	0.283688	3.525
XLOC_008360	XLOC_008360	0	11:79972541-79975804	Acute	Chronic	OK	0.19943	0.0566497	-1.81574	-2.14804	0.00225	0.0146699	yes	0.284058	3.52041
XLOC_025200	XLOC_025200	0	18:7328878-7336526	Acute	Chronic	OK	0.236353	0.0675501	-1.80692	-4.61661	5e-05	0.000498032	yes	0.285802	3.49893
XLOC_044563	XLOC_044563	0	6:138599977-138600786	Acute	Chronic	OK	0.657521	0.189536	-1.79456	-3.6014	0.0002	0.00177188	yes	0.288258	3.46911
XLOC_057725	XLOC_057725	0	X:103024073-103026873	Acute	Chronic	OK	0.397998	0.116031	-1.77825	-3.16177	5e-05	0.000498032	yes	0.291537	3.4301
XLOC_025690	XLOC_025690	0	18:74070073-74072380	Acute	Chronic	OK	0.512407	0.149543	-1.77673	-4.22278	5e-05	0.000498032	yes	0.291844	3.42649
XLOC_037989	XLOC_037989	0	4:96555288-96555956	Acute	Chronic	OK	0.521175	0.152654	-1.7715	-3.09139	0.0016	0.0109713	yes	0.292904	3.41409
XLOC_031704	XLOC_031704	0	2:153275904-153276746	Acute	Chronic	OK	0.303181	0.0888719	-1.77038	-2.47208	0.0041	0.0242723	yes	0.293131	3.41144
XLOC_023821	XLOC_023821	0	17:31918326-31921815	Acute	Chronic	OK	0.242438	0.0716804	-1.75796	-3.68684	5e-05	0.000498032	yes	0.295665	3.38221
XLOC_009704	XLOC_009704	0	11:110527844-110529348	Acute	Chronic	OK	0.172201	0.0509493	-1.75696	-2.31976	0.0084	0.0434152	yes	0.295871	3.37985
XLOC_027449	XLOC_027449	Gm13313	2:15127606-15128678	Acute	Chronic	OK	0.488157	0.144509	-1.75618	-3.32672	5e-05	0.000498032	yes	0.29603	3.37804
XLOC_027595	XLOC_027595	0	2:27588515-27591330	Acute	Chronic	OK	0.290256	0.0861276	-1.75278	-3.37661	5e-05	0.000498032	yes	0.29673	3.37007
XLOC_013633	XLOC_013633	Zfp712	13:67038593-67114028	Acute	Chronic	OK	1.16635	0.349178	-1.73997	-1.99083	0.0024	0.0154916	yes	0.299377	3.34027
XLOC_008017	XLOC_008017	Rasd1	11:59948182-59965567	Acute	Chronic	OK	4.70032	1.42827	-1.71849	-2.2234	0.00115	0.00822551	yes	0.303867	3.29092
XLOC_012117	XLOC_012117	0	12:87472851-87473828	Acute	Chronic	OK	0.184021	0.0561455	-1.71263	-1.96176	0.0097	0.04858	yes	0.305104	3.27757
XLOC_045816	XLOC_045816	Gm5601	7:119730742-119745642	Acute	Chronic	OK	6.77712	2.06901	-1.71173	-3.46359	5e-05	0.000498032	yes	0.305293	3.27554
XLOC_035138	XLOC_035138	0	4:71771197-71776342	Acute	Chronic	OK	0.192568	0.0588716	-1.70973	-1.53546	0.00375	0.0225609	yes	0.305718	3.27098
XLOC_014466	XLOC_014466	0	13:64351887-64353601	Acute	Chronic	OK	0.181091	0.0561264	-1.68996	-2.56415	0.0007	0.00539706	yes	0.309935	3.22649
XLOC_041092	XLOC_041092	0	5:73374400-73376351	Acute	Chronic	OK	0.16567	0.0517215	-1.67947	-2.62833	0.0005	0.00401613	yes	0.312196	3.20312
XLOC_009009	XLOC_009009	Cbr2	11:120729488-120732114	Acute	Chronic	OK	0.504934	0.157888	-1.67719	-1.76909	0.00065	0.00506296	yes	0.31269	3.19805
XLOC_033468	XLOC_033468	Cym	3:107211292-107221732	Acute	Chronic	OK	0.220148	0.0689969	-1.67387	-2.37224	0.00225	0.0146699	yes	0.313411	3.19069
XLOC_022928	XLOC_022928	Fkbp5	17:28399094-28517524	Acute	Chronic	OK	32.9922	10.3415	-1.67369	-6.93863	5e-05	0.000498032	yes	0.313453	3.19027
XLOC_054807	XLOC_054807	0	9:81542107-81543628	Acute	Chronic	OK	0.21854	0.0685966	-1.67169	-2.57552	0.001	0.00727774	yes	0.313886	3.18587
XLOC_053530	XLOC_053530	0	9:48651314-48653069	Acute	Chronic	OK	11.1614	3.52286	-1.6637	-7.2532	5e-05	0.000498032	yes	0.315629	3.16828
XLOC_044551	XLOC_044551	0	6:136783044-136796986	Acute	Chronic	OK	0.259785	0.0825059	-1.65475	-2.09295	0.00485	0.0277967	yes	0.317593	3.14868
XLOC_056866	XLOC_056866	Tmem27	X:164088829-164118860	Acute	Chronic	OK	0.285088	0.0912869	-1.64293	-1.07546	0.00745	0.0393832	yes	0.320206	3.12299
XLOC_055080	XLOC_055080	0	9:103102041-103104665	Acute	Chronic	OK	0.174736	0.0562159	-1.63612	-2.84536	5e-05	0.000498032	yes	0.321719	3.1083
XLOC_004924	XLOC_004924	Gli1	10:127321367-127341620	Acute	Chronic	OK	1.27239	0.410104	-1.63348	-2.62679	0.00045	0.00365512	yes	0.32231	3.1026
XLOC_052554	XLOC_052554	0	9:46830399-46836848	Acute	Chronic	OK	0.22196	0.071602	-1.63223	-2.67989	5e-05	0.000498032	yes	0.32259	3.09991
XLOC_042698	XLOC_042698	0	6:138593379-138599900	Acute	Chronic	OK	2.08759	0.677572	-1.62339	-4.88053	5e-05	0.000498032	yes	0.324571	3.08099
XLOC_008746	XLOC_008746	Gm11627	11:102576396-102579580	Acute	Chronic	OK	1.87053	0.613749	-1.60773	-3.13911	5e-05	0.000498032	yes	0.328115	3.04771
XLOC_006759	XLOC_006759	1700016P03Rik	11:75172559-75191241	Acute	Chronic	OK	4.71574	1.54903	-1.60612	-1.96455	0.0073	0.0388064	yes	0.328481	3.04432
XLOC_053531	XLOC_053531	Zbtb16	9:48653127-48836387	Acute	Chronic	OK	11.2571	3.70201	-1.60446	-7.22408	5e-05	0.000498032	yes	0.32886	3.04081
XLOC_018416	XLOC_018416	Tmprss6	15:78439660-78468634	Acute	Chronic	OK	0.556415	0.18341	-1.60109	-3.6608	5e-05	0.000498032	yes	0.329628	3.03372
XLOC_041773	XLOC_041773	0	6:23245046-23253694	Acute	Chronic	OK	0.39719	0.131085	-1.59933	-2.3604	0.0001	0.00094847	yes	0.330031	3.03002
XLOC_026148	XLOC_026148	0	19:41834543-41836467	Acute	Chronic	OK	0.18803	0.0620678	-1.59905	-2.1428	0.0001	0.00094847	yes	0.330095	3.02943
XLOC_056283	XLOC_056283	Heph	X:96306177-96574507	Acute	Chronic	OK	2.84291	0.938608	-1.59877	-6.2023	5e-05	0.000498032	yes	0.330157	3.02886
XLOC_026639	XLOC_026639	0	19:38256696-38260455	Acute	Chronic	OK	0.345763	0.114282	-1.59718	-2.04583	0.0006	0.00470853	yes	0.330521	3.02552
XLOC_002180	XLOC_002180	Camk1g	1:193346345-193370297	Acute	Chronic	OK	18.1854	6.033	-1.59183	-6.62419	5e-05	0.000498032	yes	0.33175	3.01432
XLOC_033803	XLOC_033803	0	3:18618895-18620159	Acute	Chronic	OK	0.327766	0.109372	-1.58343	-2.83779	0.00055	0.00436921	yes	0.333689	2.9968
XLOC_001935	XLOC_001935	Mettl11b	1:163700441-163725411	Acute	Chronic	OK	0.595704	0.198877	-1.58272	-3.24876	5e-05	0.000498032	yes	0.333852	2.99534
XLOC_026329	XLOC_026329	Npas4	19:4984120-5002411	Acute	Chronic	OK	12.8268	4.31885	-1.57044	-5.02127	5e-05	0.000498032	yes	0.336705	2.96996
XLOC_021228	XLOC_021228	0	16:40670666-40671241	Acute	Chronic	OK	0.666309	0.224359	-1.57038	-3.15352	0.00175	0.0118474	yes	0.336719	2.96983
XLOC_015841	XLOC_015841	Fam107a	14:8296273-8318023	Acute	Chronic	OK	217.075	73.6782	-1.55889	-6.41286	5e-05	0.000498032	yes	0.339414	2.94626
XLOC_031555	XLOC_031555	0	2:130698557-130700829	Acute	Chronic	OK	0.227284	0.0771625	-1.55852	-2.94128	5e-05	0.000498032	yes	0.339498	2.94552
XLOC_050117	XLOC_050117	Adprhl1	8:13235654-13254162	Acute	Chronic	OK	0.179205	0.0613038	-1.54756	-0.850556	0.0082	0.0425481	yes	0.342088	2.92323
XLOC_033801	XLOC_033801	0	3:18606735-18612456	Acute	Chronic	OK	0.304816	0.104434	-1.54535	-4.07535	5e-05	0.000498032	yes	0.342613	2.91874
XLOC_002376	XLOC_002376	0	1:39084449-39086224	Acute	Chronic	OK	0.224755	0.0770387	-1.5447	-2.6907	0.00015	0.00136925	yes	0.342767	2.91743
XLOC_046396	XLOC_046396	Gm4969	7:19099813-19118368	Acute	Chronic	OK	0.198166	0.0679425	-1.54432	-1.37125	0.0061	0.0335671	yes	0.342856	2.91667
XLOC_038320	XLOC_038320	0	4:141555720-141556711	Acute	Chronic	OK	0.263862	0.090833	-1.5385	-2.25012	0.00495	0.0282684	yes	0.344244	2.90491
XLOC_054796	XLOC_054796	0	9:81418233-81419421	Acute	Chronic	OK	0.221399	0.0763949	-1.5351	-2.34608	0.0036	0.021788	yes	0.345055	2.89809
XLOC_015210	XLOC_015210	0	14:48869114-48871969	Acute	Chronic	OK	0.242899	0.0838828	-1.53391	-2.00867	0.0005	0.00401613	yes	0.34534	2.89569
XLOC_045812	XLOC_045812	Acsm5	7:119526303-119543850	Acute	Chronic	OK	0.258473	0.0892714	-1.53374	-2.9577	5e-05	0.000498032	yes	0.34538	2.89536
XLOC_027032	XLOC_027032	0	19:29070790-29075561	Acute	Chronic	OK	0.236671	0.0817589	-1.53344	-3.60759	5e-05	0.000498032	yes	0.345454	2.89474
XLOC_057005	XLOC_057005	4933416E14Rik	X:10365006-10449931	Acute	Chronic	OK	0.323577	0.111784	-1.5334	-3.19482	5e-05	0.000498032	yes	0.345463	2.89466
XLOC_033557	XLOC_033557	A730020M07Rik	3:121634698-121643540	Acute	Chronic	OK	1.04614	0.362692	-1.52826	-2.87984	5e-05	0.000498032	yes	0.346695	2.88438
XLOC_046402	XLOC_046402	Fosb	7:19302696-19310054	Acute	Chronic	OK	5.28881	1.83475	-1.52736	-6.00449	5e-05	0.000498032	yes	0.346912	2.88258
XLOC_037555	XLOC_037555	0	4:153518662-153547972	Acute	Chronic	OK	0.161751	0.0563031	-1.52249	-2.42558	0.0017	0.0115579	yes	0.348085	2.87286
XLOC_038343	XLOC_038343	0	4:142275535-142276188	Acute	Chronic	OK	0.787109	0.274407	-1.52025	-3.32901	0.0005	0.00401613	yes	0.348626	2.8684
XLOC_006020	XLOC_006020	Pla2g3	11:3488283-3504821	Acute	Chronic	OK	10.1265	3.53132	-1.51986	-2.97445	5e-05	0.000498032	yes	0.348721	2.86762
XLOC_038316	XLOC_038316	0	4:141538765-141539802	Acute	Chronic	OK	0.258728	0.0909247	-1.50869	-2.36548	0.0043	0.025162	yes	0.35143	2.84552
XLOC_025151	XLOC_025151	0	18:3373725-3374846	Acute	Chronic	OK	0.230938	0.0812378	-1.50728	-2.2982	0.0042	0.0246911	yes	0.351773	2.84274
XLOC_014699	XLOC_014699	0	13:98591178-98592643	Acute	Chronic	OK	0.22028	0.0774994	-1.50708	-2.46764	0.0014	0.00977201	yes	0.351822	2.84234
XLOC_011405	XLOC_011405	0	12:14102919-14105002	Acute	Chronic	OK	0.164332	0.0578354	-1.50659	-2.46315	0.0015	0.0103841	yes	0.351942	2.84137
XLOC_019641	XLOC_019641	Pkp2	16:16213317-16272712	Acute	Chronic	OK	4.09988	1.45442	-1.49514	-5.31718	5e-05	0.000498032	yes	0.354747	2.81891
XLOC_029290	XLOC_029290	Gm13341	2:22227502-22618252	Acute	Chronic	OK	2.97358	1.05807	-1.49077	-2.93368	0.0007	0.00539706	yes	0.355824	2.81038
XLOC_043358	XLOC_043358	0	6:88677381-88694090	Acute	Chronic	OK	0.422676	0.151017	-1.48484	-1.89444	0.0098	0.0489275	yes	0.357288	2.79886
XLOC_042547	XLOC_042547	Cd163	6:124300811-124330602	Acute	Chronic	OK	1.28121	0.459242	-1.48018	-3.61709	5e-05	0.000498032	yes	0.358444	2.78984
XLOC_025689	XLOC_025689	0	18:74068725-74069620	Acute	Chronic	OK	0.893667	0.320421	-1.47977	-3.66099	5e-05	0.000498032	yes	0.358546	2.78904
XLOC_043917	XLOC_043917	0	6:35157165-35157995	Acute	Chronic	OK	0.293437	0.105364	-1.47767	-2.36577	0.0072	0.0383823	yes	0.359069	2.78498
XLOC_004819	XLOC_004819	Acss3	10:106934948-107123668	Acute	Chronic	OK	1.61261	0.582215	-1.46977	-4.45428	5e-05	0.000498032	yes	0.361039	2.76978
XLOC_058338	XLOC_058338	0	X:21411710-21413270	Acute	Chronic	OK	0.161198	0.0583318	-1.46648	-2.21488	0.00485	0.0277967	yes	0.361864	2.76347
XLOC_026438	XLOC_026438	0	19:10457554-10458825	Acute	Chronic	OK	0.626806	0.226851	-1.46627	-1.84961	0.0028	0.017635	yes	0.361916	2.76307
XLOC_023726	XLOC_023726	0	17:23789596-23790182	Acute	Chronic	OK	0.438794	0.158963	-1.46485	-2.51424	0.00945	0.0475475	yes	0.362273	2.76035
XLOC_045475	XLOC_045475	0	7:83774100-83839672	Acute	Chronic	OK	0.827995	0.300261	-1.4634	-3.65297	5e-05	0.000498032	yes	0.362636	2.75758
XLOC_009128	XLOC_009128	0	11:20968029-20970552	Acute	Chronic	OK	0.225256	0.0818364	-1.46075	-2.85802	5e-05	0.000498032	yes	0.363304	2.75252
XLOC_026036	XLOC_026036	0	19:24555941-24557670	Acute	Chronic	OK	0.203515	0.0740796	-1.45798	-1.69255	0.0019	0.0126681	yes	0.364001	2.74725
XLOC_017119	XLOC_017119	0	14:65877892-65881163	Acute	Chronic	OK	0.234357	0.0855559	-1.45377	-3.11462	5e-05	0.000498032	yes	0.365067	2.73923
XLOC_053760	XLOC_053760	0	9:77366204-77399420	Acute	Chronic	OK	0.259444	0.0950964	-1.44796	-2.60273	5e-05	0.000498032	yes	0.366539	2.72822
XLOC_015899	XLOC_015899	Myoz1	14:20649101-20656540	Acute	Chronic	OK	0.236237	0.0866381	-1.44716	-1.90913	0.0023	0.0149446	yes	0.366742	2.72671
XLOC_004590	XLOC_004590	Aire	10:78022529-78063622	Acute	Chronic	OK	0.665061	0.244167	-1.44562	-2.42131	5e-05	0.000498032	yes	0.367135	2.7238
XLOC_040347	XLOC_040347	Lhx5	5:120419007-120441455	Acute	Chronic	OK	0.234758	0.0865371	-1.43978	-1.87482	0.00115	0.00822551	yes	0.368623	2.7128
XLOC_001016	XLOC_001016	Lbr	1:181785097-181842401	Acute	Chronic	OK	1.38064	0.512183	-1.43061	-2.33103	0.00025	0.00216619	yes	0.370975	2.6956
XLOC_017120	XLOC_017120	0	14:65881218-65885793	Acute	Chronic	OK	0.351978	0.131216	-1.42355	-3.78342	5e-05	0.000498032	yes	0.372796	2.68243
XLOC_050633	XLOC_050633	0	8:93701736-93712631	Acute	Chronic	OK	0.183729	0.0693367	-1.40588	-2.32187	0.0007	0.00539706	yes	0.377386	2.64981
XLOC_008009	XLOC_008009	Gm12261	11:59577991-59578636	Acute	Chronic	OK	1.04164	0.393451	-1.40459	-3.24267	0.0001	0.00094847	yes	0.377723	2.64745
XLOC_005959	XLOC_005959	0	10:126847696-126850023	Acute	Chronic	OK	0.66233	0.250489	-1.4028	-3.78547	5e-05	0.000498032	yes	0.378194	2.64415
XLOC_034286	XLOC_034286	0	3:98945645-98948604	Acute	Chronic	OK	0.250675	0.0950883	-1.39848	-2.99026	5e-05	0.000498032	yes	0.379329	2.63623
XLOC_041095	XLOC_041095	0	5:73379806-73392872	Acute	Chronic	OK	0.810066	0.30836	-1.39342	-1.69007	0.0049	0.0280462	yes	0.38066	2.62701
XLOC_030573	XLOC_030573	Defb36	2:152604326-152612780	Acute	Chronic	OK	0.250266	0.0952953	-1.39298	-1.83479	0.0052	0.029436	yes	0.380776	2.62622
XLOC_044561	XLOC_044561	0	6:138589344-138592622	Acute	Chronic	OK	0.29699	0.113095	-1.39288	-3.23336	5e-05	0.000498032	yes	0.380804	2.62602
XLOC_054169	XLOC_054169	0	9:8721519-8736106	Acute	Chronic	OK	0.200565	0.0764123	-1.39219	-4.16875	5e-05	0.000498032	yes	0.380985	2.62477
XLOC_052555	XLOC_052555	0	9:46913236-46927271	Acute	Chronic	OK	33.8894	12.9396	-1.38904	-6.17022	5e-05	0.000498032	yes	0.381819	2.61905
XLOC_004725	XLOC_004725	Stab2	10:86839093-87028015	Acute	Chronic	OK	0.33524	0.128069	-1.38827	-1.37058	0.00355	0.0215369	yes	0.382022	2.61765
XLOC_014460	XLOC_014460	0	13:64338802-64340055	Acute	Chronic	OK	0.220951	0.0844704	-1.38721	-2.23939	0.00415	0.0244824	yes	0.382304	2.61572
XLOC_041405	XLOC_041405	0	5:116632675-116633605	Acute	Chronic	OK	47.3678	18.1354	-1.3851	-7.45998	5e-05	0.000498032	yes	0.382863	2.6119
XLOC_058616	XLOC_058616	0	X:116287145-116287287	Acute	Chronic	OK	138.16	52.9747	-1.38297	-157.628	0.00435	0.0254154	yes	0.38343	2.60804
XLOC_042800	XLOC_042800	Pdk4	6:5483350-5496309	Acute	Chronic	OK	9.78351	3.75188	-1.38274	-5.92373	5e-05	0.000498032	yes	0.38349	2.60763
XLOC_054798	XLOC_054798	0	9:81420812-81422197	Acute	Chronic	OK	0.190646	0.073148	-1.382	-2.14823	0.0063	0.0345176	yes	0.383685	2.60631
XLOC_006825	XLOC_006825	BC030499	11:78290840-78296805	Acute	Chronic	OK	10.4973	4.02833	-1.38176	-5.3973	5e-05	0.000498032	yes	0.383749	2.60587
XLOC_031300	XLOC_031300	0	2:74364644-74365687	Acute	Chronic	OK	0.491546	0.189397	-1.37591	-2.78561	0.0007	0.00539706	yes	0.385309	2.59532
XLOC_023935	XLOC_023935	0	17:45188545-45190948	Acute	Chronic	OK	0.181236	0.0698798	-1.37492	-2.53542	0.00055	0.00436921	yes	0.385574	2.59354
XLOC_009870	XLOC_009870	Ntsr2	12:16653469-16660250	Acute	Chronic	OK	126.353	48.7277	-1.37465	-5.74467	5e-05	0.000498032	yes	0.385647	2.59304
XLOC_033900	XLOC_033900	0	3:26209702-26211327	Acute	Chronic	OK	0.171239	0.0661084	-1.3731	-2.22677	0.00275	0.0173633	yes	0.386059	2.59028
XLOC_019451	XLOC_019451	0	15:97240630-97242024	Acute	Chronic	OK	0.289495	0.111802	-1.3726	-2.57254	0.00085	0.00635825	yes	0.386197	2.58935
XLOC_009569	XLOC_009569	0	11:88215716-88217009	Acute	Chronic	OK	0.166	0.0642751	-1.36885	-1.91025	0.00985	0.0490803	yes	0.387199	2.58265
XLOC_058436	XLOC_058436	0	X:72901252-72904720	Acute	Chronic	OK	0.228003	0.0886451	-1.36294	-2.97133	5e-05	0.000498032	yes	0.388789	2.57209
XLOC_023723	XLOC_023723	0	17:22874319-22876283	Acute	Chronic	OK	0.157882	0.0614112	-1.36227	-2.20468	0.0029	0.0181594	yes	0.388969	2.5709
XLOC_038181	XLOC_038181	0	4:133104065-133104842	Acute	Chronic	OK	0.513848	0.200294	-1.35922	-2.66679	0.0018	0.0121318	yes	0.389792	2.56547
XLOC_009203	XLOC_009203	0	11:30390447-30391725	Acute	Chronic	OK	0.22265	0.0871396	-1.35338	-2.1655	0.005	0.0284843	yes	0.391375	2.5551
XLOC_035180	XLOC_035180	0	4:81628286-81678609	Acute	Chronic	OK	0.431759	0.169039	-1.35287	-1.59414	0.0052	0.029436	yes	0.391512	2.5542
XLOC_058659	XLOC_058659	0	X:135848960-135849885	Acute	Chronic	OK	0.910071	0.356866	-1.3506	-3.42839	5e-05	0.000498032	yes	0.39213	2.55018
XLOC_057988	XLOC_057988	Tsc22d3	X:140539527-140600659	Acute	Chronic	OK	58.0443	22.761	-1.35059	-7.01876	5e-05	0.000498032	yes	0.392132	2.55016
XLOC_015953	XLOC_015953	Itih3	14:30908570-30923808	Acute	Chronic	OK	43.1978	16.9447	-1.35012	-5.24083	5e-05	0.000498032	yes	0.392258	2.54934
XLOC_044564	XLOC_044564	0	6:138600865-138601502	Acute	Chronic	OK	1.40166	0.55253	-1.34301	-3.78871	0.0002	0.00177188	yes	0.394197	2.5368
XLOC_031076	XLOC_031076	0	2:30125239-30126326	Acute	Chronic	OK	0.263949	0.104133	-1.34184	-2.19134	0.00625	0.0342746	yes	0.394519	2.53473
XLOC_016547	XLOC_016547	Slitrk6	14:110748577-110755149	Acute	Chronic	OK	1.01206	0.399471	-1.34113	-4.36999	5e-05	0.000498032	yes	0.394711	2.5335
XLOC_004906	XLOC_004906	0	10:126094460-126138322	Acute	Chronic	OK	0.18837	0.0743562	-1.34105	-1.73388	0.0072	0.0383823	yes	0.394735	2.53335
XLOC_009126	XLOC_009126	0	11:20859757-20861019	Acute	Chronic	OK	0.232212	0.0917041	-1.34038	-2.1935	0.0042	0.0246911	yes	0.394915	2.53219
XLOC_013266	XLOC_013266	Vmn1r-ps109,Vmn1r-ps110,Vmn1r206,Vmn1r207-ps	13:22617995-22809527	Acute	Chronic	OK	1.12877	0.447663	-1.33427	-1.86802	0.00045	0.00365512	yes	0.396594	2.52147
XLOC_028874	XLOC_028874	Fam83d	2:158768092-158786637	Acute	Chronic	OK	2.55713	1.01825	-1.32844	-4.34956	5e-05	0.000498032	yes	0.3982	2.5113
XLOC_038344	XLOC_038344	0	4:142276518-142277308	Acute	Chronic	OK	0.459239	0.183645	-1.32233	-2.55048	0.0028	0.017635	yes	0.39989	2.50069
XLOC_002024	XLOC_002024	Casq1	1:172208740-172219868	Acute	Chronic	OK	1.31626	0.526491	-1.32196	-2.59099	0.0001	0.00094847	yes	0.39999	2.50006
XLOC_020811	XLOC_020811	0	16:5844187-5845495	Acute	Chronic	OK	0.174468	0.0698045	-1.32157	-1.98785	0.00905	0.0459998	yes	0.400099	2.49938
XLOC_032566	XLOC_032566	Gm12497	3:107938846-108044894	Acute	Chronic	OK	113.578	45.4685	-1.32074	-4.06991	5e-05	0.000498032	yes	0.400328	2.49795
XLOC_056447	XLOC_056447	Gm6335	X:112011006-112171975	Acute	Chronic	OK	0.806679	0.322975	-1.32057	-2.39901	0.0003	0.0025564	yes	0.400376	2.49765
XLOC_013520	XLOC_013520	4930526F13Rik	13:54926762-54930256	Acute	Chronic	OK	0.163476	0.0654812	-1.31993	-2.10718	0.0051	0.0289346	yes	0.400555	2.49653
XLOC_001346	XLOC_001346	0	1:57200770-57209246	Acute	Chronic	OK	0.170772	0.0684483	-1.31898	-2.25305	0.0005	0.00401613	yes	0.400817	2.4949
XLOC_037988	XLOC_037988	0	4:95947651-95948883	Acute	Chronic	OK	0.202313	0.0812659	-1.31587	-2.02255	0.0094	0.0473665	yes	0.401684	2.48952
XLOC_002545	XLOC_002545	0	1:70888922-70890204	Acute	Chronic	OK	0.206233	0.0828519	-1.31567	-2.11222	0.0055	0.0308012	yes	0.401739	2.48918
XLOC_054822	XLOC_054822	0	9:81601052-81604901	Acute	Chronic	OK	0.594813	0.238965	-1.31564	-3.88591	5e-05	0.000498032	yes	0.401748	2.48912
XLOC_020145	XLOC_020145	4930562C15Rik	16:4835415-4868364	Acute	Chronic	OK	0.143599	0.0578478	-1.31171	-2.15061	0.00035	0.00293552	yes	0.402843	2.48236
XLOC_041443	XLOC_041443	0	5:123387463-123389140	Acute	Chronic	OK	0.194852	0.0785513	-1.31067	-2.1978	0.00205	0.0135227	yes	0.403133	2.48057
XLOC_042588	XLOC_042588	Fgf23	6:127072901-127081408	Acute	Chronic	OK	0.157325	0.0634611	-1.3098	-2.11676	0.0039	0.023288	yes	0.403376	2.47908
XLOC_053067	XLOC_053067	Gm10030	9:110991559-111008021	Acute	Chronic	OK	1.06349	0.429318	-1.30869	-2.26694	0.0006	0.00470853	yes	0.403688	2.47716
XLOC_038599	XLOC_038599	0	5:18056771-18082789	Acute	Chronic	OK	0.382116	0.154284	-1.30842	-2.80053	0.0001	0.00094847	yes	0.403762	2.47671
XLOC_012617	XLOC_012617	Ppp1r3g	13:35958838-35970388	Acute	Chronic	OK	2.14677	0.869061	-1.30464	-3.55059	5e-05	0.000498032	yes	0.404823	2.47022
XLOC_033137	XLOC_033137	Gm22531,Gm9989	3:81786314-81925019	Acute	Chronic	OK	2.24584	0.910527	-1.30248	-2.20956	0.0005	0.00401613	yes	0.405428	2.46653
XLOC_053515	XLOC_053515	Apoa1	9:46228579-46230466	Acute	Chronic	OK	0.968074	0.393239	-1.29971	-1.94619	0.0041	0.0242723	yes	0.406208	2.4618
XLOC_047136	XLOC_047136	AC158296.1	7:67784017-67804172	Acute	Chronic	OK	0.394164	0.16017	-1.29919	-2.0604	0.00085	0.00635825	yes	0.406354	2.46091
XLOC_029555	XLOC_029555	0	2:43710216-43721259	Acute	Chronic	OK	0.266155	0.108158	-1.29912	-1.9235	0.0019	0.0126681	yes	0.406372	2.4608
XLOC_014444	XLOC_014444	0	13:63594776-63615636	Acute	Chronic	OK	0.173884	0.0707819	-1.29667	-1.78129	0.0078	0.0409271	yes	0.407064	2.45662
XLOC_053646	XLOC_053646	Paqr5	9:61952898-62026856	Acute	Chronic	OK	2.85639	1.1633	-1.29597	-3.21734	5e-05	0.000498032	yes	0.407262	2.45542
XLOC_007598	XLOC_007598	Ddc	11:11814100-11898144	Acute	Chronic	OK	4.05289	1.65176	-1.29495	-4.36855	5e-05	0.000498032	yes	0.407551	2.45368
XLOC_051745	XLOC_051745	0	8:69603496-69604750	Acute	Chronic	OK	0.216915	0.088463	-1.29399	-2.15755	0.007	0.0374806	yes	0.407823	2.45204
XLOC_010926	XLOC_010926	Dio2	12:90724372-90750693	Acute	Chronic	OK	7.10677	2.91779	-1.28432	-5.67927	5e-05	0.000498032	yes	0.410565	2.43567
XLOC_058784	XLOC_058784	0	X:168674005-168675189	Acute	Chronic	OK	0.243224	0.100071	-1.28127	-2.14595	0.0057	0.0317049	yes	0.411436	2.43051
XLOC_032219	XLOC_032219	0	3:81786314-81925019	Acute	Chronic	OK	0.179745	0.0740712	-1.27897	-1.69555	0.00445	0.0258901	yes	0.41209	2.42665
XLOC_049167	XLOC_049167	0	7:145173573-145175003	Acute	Chronic	OK	0.24388	0.100699	-1.27612	-2.29484	0.0024	0.0154916	yes	0.412904	2.42187
XLOC_035560	XLOC_035560	0	4:121237391-121239262	Acute	Chronic	OK	0.265225	0.109645	-1.27437	-1.6315	0.00675	0.036444	yes	0.413404	2.41894
XLOC_054785	XLOC_054785	0	9:81290186-81291787	Acute	Chronic	OK	0.303349	0.125807	-1.26977	-2.52278	0.00025	0.00216619	yes	0.414727	2.41123
XLOC_052605	XLOC_052605	Crabp1	9:54764747-54773110	Acute	Chronic	OK	3.89203	1.61719	-1.26703	-4.76001	5e-05	0.000498032	yes	0.415513	2.40666
XLOC_016984	XLOC_016984	0	14:48117626-48120397	Acute	Chronic	OK	0.186435	0.0775245	-1.26595	-2.46347	0.00025	0.00216619	yes	0.415826	2.40485
XLOC_011690	XLOC_011690	0	12:25745257-25747055	Acute	Chronic	OK	0.162933	0.0677659	-1.26565	-2.05658	0.0046	0.026615	yes	0.415913	2.40435
XLOC_058664	XLOC_058664	0	X:135868695-135884839	Acute	Chronic	OK	0.543063	0.225923	-1.26529	-4.62938	5e-05	0.000498032	yes	0.416016	2.40375
XLOC_022639	XLOC_022639	Gtf2a1l	17:88664615-88715572	Acute	Chronic	OK	0.302261	0.125788	-1.2648	-1.6382	0.00645	0.0351934	yes	0.416157	2.40294
XLOC_048719	XLOC_048719	0	7:83839907-83848530	Acute	Chronic	OK	0.189762	0.078973	-1.26476	-3.36516	5e-05	0.000498032	yes	0.416169	2.40287
XLOC_040377	XLOC_040377	Ccdc63	5:122100950-122146458	Acute	Chronic	OK	0.306494	0.127829	-1.26165	-1.12085	0.0043	0.025162	yes	0.417069	2.39769
XLOC_024639	XLOC_024639	Mapk4	18:73928485-74066441	Acute	Chronic	OK	3.87391	1.6168	-1.26065	-1.88894	0.0032	0.0197448	yes	0.417356	2.39604
XLOC_032049	XLOC_032049	Ankrd50	3:38449183-38484844	Acute	Chronic	OK	2.52804	1.05597	-1.25945	-1.74039	0.0055	0.0308012	yes	0.417703	2.39405
XLOC_019872	XLOC_019872	0	16:39208735-39223350	Acute	Chronic	OK	0.195807	0.0818345	-1.25865	-2.07477	0.00675	0.036444	yes	0.417934	2.39272
XLOC_051998	XLOC_051998	0	8:107667168-107668914	Acute	Chronic	OK	0.171008	0.0714768	-1.25851	-2.08201	0.0045	0.026136	yes	0.417973	2.3925
XLOC_054814	XLOC_054814	0	9:81570602-81572237	Acute	Chronic	OK	0.165569	0.0692157	-1.25826	-2.01599	0.0054	0.0303475	yes	0.418047	2.39207
XLOC_053066	XLOC_053066	Rtp3	9:110985297-110991331	Acute	Chronic	OK	0.2752	0.115049	-1.25823	-2.04815	0.0012	0.00853489	yes	0.418056	2.39202
XLOC_044430	XLOC_044430	0	6:121207106-121209077	Acute	Chronic	OK	0.253814	0.106188	-1.25716	-2.50342	0.00065	0.00506296	yes	0.418369	2.39023
XLOC_058035	XLOC_058035	Il13ra2	X:147382875-147429192	Acute	Chronic	OK	0.894199	0.374342	-1.25624	-2.84924	5e-05	0.000498032	yes	0.418634	2.38872
XLOC_046027	XLOC_046027	Nlrp6	7:140920489-140928795	Acute	Chronic	OK	0.320576	0.134207	-1.2562	-3.09104	5e-05	0.000498032	yes	0.418643	2.38867
XLOC_042330	XLOC_042330	Klf15	6:90462575-90479847	Acute	Chronic	OK	14.2173	5.98664	-1.24783	-4.41639	5e-05	0.000498032	yes	0.421081	2.37484
XLOC_018467	XLOC_018467	0	15:81242490-81264819	Acute	Chronic	OK	0.329692	0.139283	-1.2431	-1.91676	0.0023	0.0149446	yes	0.422464	2.36707
XLOC_054821	XLOC_054821	0	9:81595844-81599948	Acute	Chronic	OK	0.207031	0.0876514	-1.24	-2.83702	5e-05	0.000498032	yes	0.423373	2.36198
XLOC_037391	XLOC_037391	Tmem82	4:141613375-141618633	Acute	Chronic	OK	0.940432	0.398603	-1.23837	-2.96263	5e-05	0.000498032	yes	0.423851	2.35932
XLOC_010260	XLOC_010260	AC157278.1,n-R5s65	12:90750819-90969768	Acute	Chronic	OK	0.259449	0.110068	-1.23706	-2.08831	0.001	0.00727774	yes	0.424238	2.35717
XLOC_010969	XLOC_010969	Fbln5	12:101746564-101819381	Acute	Chronic	OK	5.06625	2.15216	-1.23513	-3.86762	5e-05	0.000498032	yes	0.424803	2.35403
XLOC_056817	XLOC_056817	Gm1947	X:157429416-157430326	Acute	Chronic	OK	0.537681	0.228718	-1.23318	-2.55504	0.00105	0.00759612	yes	0.425379	2.35085
XLOC_024316	XLOC_024316	Dsg1b,Dsg1c	18:20223068-20410196	Acute	Chronic	OK	0.350392	0.149359	-1.23019	-3.13649	5e-05	0.000498032	yes	0.426263	2.34597
XLOC_007197	XLOC_007197	Arl4d	11:101665540-101667832	Acute	Chronic	OK	14.595	6.23036	-1.22808	-5.68712	5e-05	0.000498032	yes	0.426883	2.34256
XLOC_031628	XLOC_031628	0	2:143512978-143516580	Acute	Chronic	OK	0.172741	0.0738024	-1.22687	-2.55033	0.00015	0.00136925	yes	0.427243	2.34059
XLOC_032879	XLOC_032879	0	3:18612723-18616837	Acute	Chronic	OK	0.234072	0.100088	-1.22568	-2.87232	5e-05	0.000498032	yes	0.427595	2.33866
XLOC_027830	XLOC_027830	0	2:50434811-50505014	Acute	Chronic	OK	0.977787	0.418319	-1.22492	-1.8782	0.0016	0.0109713	yes	0.427822	2.33742
XLOC_033113	XLOC_033113	0	3:73063150-73594981	Acute	Chronic	OK	0.347208	0.148572	-1.22464	-1.60107	0.00875	0.0448275	yes	0.427905	2.33697
XLOC_057028	XLOC_057028	0	X:13065000-13066479	Acute	Chronic	OK	0.220892	0.094594	-1.22352	-2.13451	0.00325	0.0200127	yes	0.428236	2.33516
XLOC_045135	XLOC_045135	Gm25033	7:35065185-35098073	Acute	Chronic	OK	0.437767	0.18762	-1.22235	-2.3141	0.0008	0.00603627	yes	0.428584	2.33326
XLOC_054924	XLOC_054924	0	9:83806367-83807379	Acute	Chronic	OK	0.272546	0.117014	-1.21982	-2.04253	0.0094	0.0473665	yes	0.429337	2.32917
XLOC_050203	XLOC_050203	1810011O10Rik	8:24422403-24440008	Acute	Chronic	OK	1.46758	0.631872	-1.21574	-3.13235	5e-05	0.000498032	yes	0.430554	2.32259
XLOC_031945	XLOC_031945	Bhlhe22	3:18052415-18057513	Acute	Chronic	OK	3.98806	1.71937	-1.2138	-2.38057	0.0002	0.00177188	yes	0.431129	2.31949
XLOC_006639	XLOC_006639	Aloxe3	11:69125555-69149256	Acute	Chronic	OK	6.7151	2.89585	-1.21342	-3.35441	5e-05	0.000498032	yes	0.431245	2.31887
XLOC_048741	XLOC_048741	0	7:89907693-89908856	Acute	Chronic	OK	0.263694	0.114017	-1.20962	-2.11518	0.00575	0.0319596	yes	0.432384	2.31276
XLOC_044250	XLOC_044250	0	6:93303531-93305014	Acute	Chronic	OK	0.199826	0.0864555	-1.20871	-2.04319	0.005	0.0284843	yes	0.432654	2.31132
XLOC_009432	XLOC_009432	0	11:64430884-64432996	Acute	Chronic	OK	0.415791	0.179948	-1.20828	-2.90963	5e-05	0.000498032	yes	0.432785	2.31062
XLOC_014698	XLOC_014698	0	13:98588337-98590765	Acute	Chronic	OK	0.200326	0.0869203	-1.20459	-2.35048	0.00045	0.00365512	yes	0.433894	2.30471
XLOC_037198	XLOC_037198	Tinagl1	4:130164453-130175122	Acute	Chronic	OK	7.50576	3.2622	-1.20215	-4.45689	5e-05	0.000498032	yes	0.434626	2.30083
XLOC_003887	XLOC_003887	Gm5174	10:86654517-86671160	Acute	Chronic	OK	0.666237	0.289599	-1.20198	-3.25835	5e-05	0.000498032	yes	0.434679	2.30055
XLOC_024282	XLOC_024282	Cables1	18:11820675-11947854	Acute	Chronic	OK	7.65736	3.3289	-1.2018	-4.10833	5e-05	0.000498032	yes	0.434732	2.30027
XLOC_057027	XLOC_057027	0	X:13061219-13064853	Acute	Chronic	OK	0.185428	0.0807399	-1.19951	-2.5686	0.0003	0.0025564	yes	0.435425	2.29661
XLOC_010571	XLOC_010571	3110053B16Rik	12:20873392-20921276	Acute	Chronic	OK	0.359455	0.156627	-1.19848	-1.69465	0.0009	0.00666334	yes	0.435735	2.29497
XLOC_047143	XLOC_047143	0	7:69354121-69397183	Acute	Chronic	OK	0.951378	0.414892	-1.19728	-3.40464	5e-05	0.000498032	yes	0.436096	2.29307
XLOC_008407	XLOC_008407	Lhx1	11:84517976-84535831	Acute	Chronic	OK	0.232895	0.101818	-1.19369	-1.42969	0.0035	0.0213059	yes	0.437184	2.28737
XLOC_010975	XLOC_010975	Slc24a4	12:102127805-102273408	Acute	Chronic	OK	12.4793	5.45825	-1.19303	-5.06521	5e-05	0.000498032	yes	0.437384	2.28632
XLOC_001159	XLOC_001159	Pi15	1:17601900-17641090	Acute	Chronic	OK	0.347398	0.15293	-1.18372	-2.75753	5e-05	0.000498032	yes	0.440216	2.27161
XLOC_044211	XLOC_044211	0	6:88667068-88669693	Acute	Chronic	OK	0.6183	0.27224	-1.18343	-3.31068	5e-05	0.000498032	yes	0.440304	2.27116
XLOC_014165	XLOC_014165	0	13:38244747-38246477	Acute	Chronic	OK	0.198572	0.0881487	-1.17165	-2.02854	0.00305	0.0189502	yes	0.443913	2.25269
XLOC_006826	XLOC_006826	Spag5	11:78298667-78322457	Acute	Chronic	OK	10.1732	4.51668	-1.17144	-3.10424	5e-05	0.000498032	yes	0.443978	2.25236
XLOC_037507	XLOC_037507	Gm13205	4:148804428-148955035	Acute	Chronic	OK	6.28597	2.79469	-1.16945	-1.88166	0.0017	0.0115579	yes	0.444592	2.24925
XLOC_003571	XLOC_003571	Sim1	10:50894975-50989152	Acute	Chronic	OK	0.164125	0.0731201	-1.16645	-2.72029	5e-05	0.000498032	yes	0.445515	2.24459
XLOC_047396	XLOC_047396	Chrna10	7:102111264-102116882	Acute	Chronic	OK	1.15645	0.515313	-1.16618	-3.36537	5e-05	0.000498032	yes	0.445599	2.24417
XLOC_008133	XLOC_008133	Per1	11:69095189-69111538	Acute	Chronic	OK	1.7579	0.785127	-1.16286	-1.60048	0.00965	0.0483854	yes	0.446628	2.239
XLOC_010946	XLOC_010946	0	12:98076345-98108677	Acute	Chronic	OK	0.427263	0.19095	-1.16193	-2.65886	5e-05	0.000498032	yes	0.446914	2.23756
XLOC_039370	XLOC_039370	0	5:126694354-126723356	Acute	Chronic	OK	0.271051	0.121362	-1.15925	-2.03755	0.0025	0.0160382	yes	0.447746	2.23341
XLOC_031977	XLOC_031977	Ghsr	3:27371350-27379206	Acute	Chronic	OK	0.191248	0.0856471	-1.15897	-2.69884	5e-05	0.000498032	yes	0.447833	2.23298
XLOC_039882	XLOC_039882	0	5:43069275-43095806	Acute	Chronic	OK	0.182707	0.0819978	-1.15587	-3.06217	5e-05	0.000498032	yes	0.448794	2.22819
XLOC_010554	XLOC_010554	0	12:13607492-13627586	Acute	Chronic	OK	0.204734	0.0918938	-1.15571	-2.26159	0.00065	0.00506296	yes	0.448845	2.22794
XLOC_009937	XLOC_009937	Pxdn	12:29937522-30017727	Acute	Chronic	OK	16.8825	7.58786	-1.15377	-4.39929	5e-05	0.000498032	yes	0.449451	2.22494
XLOC_039046	XLOC_039046	0	5:97671203-97691719	Acute	Chronic	OK	0.189379	0.0851544	-1.15312	-1.45854	0.0088	0.0450229	yes	0.449651	2.22395
XLOC_054241	XLOC_054241	0	9:13955395-13957690	Acute	Chronic	OK	0.185431	0.0834641	-1.15165	-2.15779	0.0018	0.0121318	yes	0.450109	2.22169
XLOC_038332	XLOC_038332	0	4:142252082-142252675	Acute	Chronic	OK	0.549392	0.248103	-1.1469	-2.3444	0.0098	0.0489275	yes	0.451596	2.21437
XLOC_042053	XLOC_042053	Wipf3	6:54039553-54503768	Acute	Chronic	OK	86.5078	39.0683	-1.14683	-4.45515	5e-05	0.000498032	yes	0.451616	2.21427
XLOC_027161	XLOC_027161	0	19:53594985-53597934	Acute	Chronic	OK	0.310162	0.14009	-1.14667	-2.72265	0.0002	0.00177188	yes	0.451667	2.21402
XLOC_025179	XLOC_025179	0	18:5428881-5431371	Acute	Chronic	OK	0.256107	0.115869	-1.14425	-2.461	0.0005	0.00401613	yes	0.452424	2.21032
XLOC_024942	XLOC_024942	Kcnn2	18:45268898-45687644	Acute	Chronic	OK	0.579892	0.262463	-1.14367	-1.89099	0.0008	0.00603627	yes	0.452607	2.20942
XLOC_020263	XLOC_020263	Prodh	16:18052859-18090203	Acute	Chronic	OK	18.2778	8.28075	-1.14226	-2.80536	5e-05	0.000498032	yes	0.45305	2.20726
XLOC_027827	XLOC_027827	Gm13483	2:50296809-50433967	Acute	Chronic	OK	0.756967	0.343073	-1.14171	-2.17749	0.01	0.0496729	yes	0.453221	2.20643
XLOC_012208	XLOC_012208	0	12:109997532-109999348	Acute	Chronic	OK	0.169247	0.0768811	-1.13843	-1.96454	0.0054	0.0303475	yes	0.454254	2.20141
XLOC_038180	XLOC_038180	0	4:133103189-133103984	Acute	Chronic	OK	0.541206	0.245986	-1.1376	-2.41603	0.0027	0.0170902	yes	0.454515	2.20015
XLOC_032580	XLOC_032580	Gm23336	3:108455693-108545208	Acute	Chronic	OK	0.899362	0.408885	-1.13721	-1.79376	0.0035	0.0213059	yes	0.454639	2.19955
XLOC_048057	XLOC_048057	0	7:19329397-19330740	Acute	Chronic	OK	0.469434	0.213798	-1.13467	-2.5532	0.00025	0.00216619	yes	0.455438	2.19569
XLOC_011449	XLOC_011449	0	12:18863593-18866125	Acute	Chronic	OK	0.160673	0.0732414	-1.1334	-2.11402	0.00185	0.0123864	yes	0.455841	2.19375
XLOC_043256	XLOC_043256	Dnahc6	6:73017449-73234466	Acute	Chronic	OK	3.42455	1.56192	-1.13259	-4.27654	5e-05	0.000498032	yes	0.456095	2.19253
XLOC_015918	XLOC_015918	0	14:25242462-25248135	Acute	Chronic	OK	0.426814	0.194694	-1.1324	-2.54335	5e-05	0.000498032	yes	0.456157	2.19223
XLOC_038126	XLOC_038126	0	4:129382697-129405188	Acute	Chronic	OK	0.311516	0.142184	-1.13155	-1.63423	0.0058	0.0321845	yes	0.456426	2.19094
XLOC_027035	XLOC_027035	0	19:29096646-29097907	Acute	Chronic	OK	0.545323	0.249105	-1.13036	-2.64355	0.00035	0.00293552	yes	0.456803	2.18913
XLOC_057029	XLOC_057029	0	X:13066567-13070061	Acute	Chronic	OK	0.172184	0.0787203	-1.12915	-2.35539	0.0003	0.0025564	yes	0.457187	2.18729
XLOC_049544	XLOC_049544	Scrg1	8:57455910-57479862	Acute	Chronic	OK	34.5252	15.7957	-1.12812	-3.73157	5e-05	0.000498032	yes	0.457512	2.18573
XLOC_045149	XLOC_045149	0	7:35830658-35847978	Acute	Chronic	OK	0.360447	0.165288	-1.12481	-3.00119	5e-05	0.000498032	yes	0.458564	2.18072
XLOC_016840	XLOC_016840	0	14:25248287-25252036	Acute	Chronic	OK	0.22118	0.101504	-1.12369	-2.59848	5e-05	0.000498032	yes	0.45892	2.17903
XLOC_042853	XLOC_042853	Gm15596	6:18156336-18157120	Acute	Chronic	OK	0.460016	0.211503	-1.121	-2.15247	0.00605	0.0333464	yes	0.459773	2.17499
XLOC_048524	XLOC_048524	0	7:61643695-61645771	Acute	Chronic	OK	0.232211	0.106793	-1.12062	-2.21856	0.00165	0.0112633	yes	0.459896	2.1744
XLOC_015110	XLOC_015110	Gm10713	14:40006219-40006555	Acute	Chronic	OK	18.2768	8.4187	-1.11834	-6.52471	5e-05	0.000498032	yes	0.460622	2.17098
XLOC_034484	XLOC_034484	0	3:138740308-138741925	Acute	Chronic	OK	0.244883	0.112977	-1.11606	-2.11968	0.00315	0.0194798	yes	0.461351	2.16755
XLOC_022028	XLOC_022028	Tekt4	17:25448845-25476666	Acute	Chronic	OK	1.37048	0.632654	-1.11519	-2.05934	0.00045	0.00365512	yes	0.46163	2.16624
XLOC_041093	XLOC_041093	0	5:73379806-73392872	Acute	Chronic	OK	0.529497	0.244484	-1.11488	-1.65958	0.0079	0.0413518	yes	0.461729	2.16577
XLOC_009444	XLOC_009444	0	11:68980413-68981583	Acute	Chronic	OK	0.25907	0.119706	-1.11384	-1.95566	0.00745	0.0393832	yes	0.46206	2.16422
XLOC_034094	XLOC_034094	0	3:62865156-62866934	Acute	Chronic	OK	0.399778	0.184823	-1.11305	-2.56478	0.00025	0.00216619	yes	0.462314	2.16303
XLOC_003366	XLOC_003366	0	10:10234609-10259021	Acute	Chronic	OK	0.7099	0.32876	-1.11058	-2.83744	5e-05	0.000498032	yes	0.463107	2.15933
XLOC_002408	XLOC_002408	0	1:42938664-42940354	Acute	Chronic	OK	0.185041	0.0857334	-1.10991	-1.91429	0.00665	0.0360579	yes	0.463321	2.15833
XLOC_058295	XLOC_058295	0	X:13058574-13060498	Acute	Chronic	OK	0.167436	0.0776399	-1.10874	-1.94653	0.0051	0.0289346	yes	0.463699	2.15657
XLOC_017210	XLOC_017210	0	14:88444842-88446156	Acute	Chronic	OK	0.467262	0.216868	-1.10742	-2.48527	0.0011	0.00790885	yes	0.464125	2.15459
XLOC_025775	XLOC_025775	0	19:3718163-3742892	Acute	Chronic	OK	0.367649	0.170666	-1.10715	-1.74981	0.00355	0.0215369	yes	0.464209	2.1542
XLOC_037875	XLOC_037875	0	4:57309624-57315103	Acute	Chronic	OK	0.230603	0.107103	-1.10642	-2.83324	5e-05	0.000498032	yes	0.464448	2.1531
XLOC_053164	XLOC_053164	0	9:121916967-121920037	Acute	Chronic	OK	0.35827	0.166514	-1.10541	-2.42066	0.00015	0.00136925	yes	0.464772	2.15159
XLOC_038335	XLOC_038335	0	4:142258551-142260262	Acute	Chronic	OK	0.376034	0.175168	-1.10212	-2.45909	0.00055	0.00436921	yes	0.46583	2.1467
XLOC_037949	XLOC_037949	0	4:83415305-83417658	Acute	Chronic	OK	0.213441	0.0996824	-1.09842	-2.22859	0.0012	0.00853489	yes	0.467026	2.14121
XLOC_002725	XLOC_002725	0	1:103588736-103589710	Acute	Chronic	OK	1.11467	0.520895	-1.09756	-3.08241	0.0001	0.00094847	yes	0.467309	2.13991
XLOC_054823	XLOC_054823	0	9:81604955-81609471	Acute	Chronic	OK	0.428529	0.200303	-1.09721	-3.16684	5e-05	0.000498032	yes	0.46742	2.1394
XLOC_028952	XLOC_028952	0	2:165105873-165107319	Acute	Chronic	OK	1.44768	0.677604	-1.09523	-3.23248	0.00015	0.00136925	yes	0.468062	2.13647
XLOC_024692	XLOC_024692	0	18:83096570-83127212	Acute	Chronic	OK	0.868057	0.407615	-1.09058	-3.36361	5e-05	0.000498032	yes	0.469572	2.1296
XLOC_036794	XLOC_036794	Cyp2j9	4:96568428-96591578	Acute	Chronic	OK	25.1376	11.8053	-1.09041	-4.92089	5e-05	0.000498032	yes	0.469627	2.12935
XLOC_012227	XLOC_012227	0	12:110979306-110983545	Acute	Chronic	OK	0.176866	0.0832904	-1.08643	-2.44584	0.00015	0.00136925	yes	0.470924	2.12349
XLOC_003402	XLOC_003402	D10Bwg1379e	10:18581229-18744527	Acute	Chronic	OK	3.73204	1.76004	-1.08436	-1.68864	0.0053	0.0299073	yes	0.471603	2.12043
XLOC_055246	XLOC_055246	0	9:121923012-121925810	Acute	Chronic	OK	0.201304	0.0949787	-1.0837	-2.26012	0.0009	0.00666334	yes	0.471817	2.11946
XLOC_003107	XLOC_003107	0	1:169748462-169750014	Acute	Chronic	OK	0.238851	0.112706	-1.08355	-2.02982	0.0038	0.0228075	yes	0.471867	2.11924
XLOC_018340	XLOC_018340	Arc	15:74669082-74672570	Acute	Chronic	OK	41.1657	19.443	-1.08219	-5.062	5e-05	0.000498032	yes	0.472311	2.11725
XLOC_024554	XLOC_024554	Adamts19	18:58836720-59053893	Acute	Chronic	OK	1.12169	0.530495	-1.08027	-3.24527	5e-05	0.000498032	yes	0.472943	2.11442
XLOC_050446	XLOC_050446	Arrdc2	8:70835130-70839870	Acute	Chronic	OK	7.2634	3.437	-1.0795	-3.91806	5e-05	0.000498032	yes	0.473194	2.1133
XLOC_002273	XLOC_002273	0	1:17937878-17945262	Acute	Chronic	OK	0.420715	0.199154	-1.07896	-3.3895	5e-05	0.000498032	yes	0.47337	2.11251
XLOC_037998	XLOC_037998	0	4:99190728-99191370	Acute	Chronic	OK	0.641877	0.304019	-1.07813	-2.38528	0.0079	0.0413518	yes	0.473641	2.11131
XLOC_005538	XLOC_005538	0	10:60238549-60240780	Acute	Chronic	OK	0.163087	0.0772485	-1.07806	-1.94137	0.00355	0.0215369	yes	0.473664	2.1112
XLOC_051459	XLOC_051459	0	8:49988755-49990562	Acute	Chronic	OK	0.174753	0.0828565	-1.07663	-1.86696	0.00685	0.0368464	yes	0.474135	2.1091
XLOC_021223	XLOC_021223	0	16:40655902-40658935	Acute	Chronic	OK	0.243272	0.115355	-1.07648	-2.41999	0.0004	0.00330019	yes	0.474181	2.1089
XLOC_037878	XLOC_037878	0	4:57324510-57329059	Acute	Chronic	OK	0.333758	0.158365	-1.07555	-2.9136	5e-05	0.000498032	yes	0.47449	2.10752
XLOC_007176	XLOC_007176	Wnk4	11:101260566-101277409	Acute	Chronic	OK	5.44022	2.5822	-1.07507	-1.78312	0.0006	0.00470853	yes	0.47465	2.10682
XLOC_037538	XLOC_037538	Per3	4:150914561-151861876	Acute	Chronic	OK	18.6697	8.88841	-1.0707	-2.02304	0.00075	0.00572012	yes	0.476087	2.10045
XLOC_051710	XLOC_051710	0	8:68788546-68790319	Acute	Chronic	OK	0.181879	0.0867409	-1.0682	-1.85899	0.0071	0.0379558	yes	0.476915	2.09681
XLOC_001646	XLOC_001646	Cdh19	1:110884000-110977712	Acute	Chronic	OK	6.66627	3.17997	-1.06787	-4.01107	5e-05	0.000498032	yes	0.477024	2.09633
XLOC_024606	XLOC_024606	Grp	18:65872819-65886578	Acute	Chronic	OK	3.92838	1.87512	-1.06695	-3.10478	5e-05	0.000498032	yes	0.477327	2.095
XLOC_013445	XLOC_013445	Hsp25-ps1	13:45078497-45081222	Acute	Chronic	OK	6.39235	3.05487	-1.06524	-2.79238	5e-05	0.000498032	yes	0.477895	2.09251
XLOC_022054	XLOC_022054	0	17:26539806-26542229	Acute	Chronic	OK	0.171316	0.081893	-1.06485	-1.95656	0.00345	0.0210606	yes	0.478023	2.09195
XLOC_044486	XLOC_044486	0	6:128760013-128760618	Acute	Chronic	OK	0.609758	0.291612	-1.06419	-2.30821	0.0082	0.0425481	yes	0.478242	2.09099
XLOC_019920	XLOC_019920	Retnla,Retnlg	16:48842551-48874685	Acute	Chronic	OK	1.71811	0.82168	-1.06417	-2.04496	0.001	0.00727774	yes	0.478246	2.09097
XLOC_037107	XLOC_037107	0	4:124372906-124377497	Acute	Chronic	OK	0.265283	0.127026	-1.0624	-1.5676	0.00725	0.0385879	yes	0.478832	2.08841
XLOC_030391	XLOC_030391	Slc4a11	2:130684112-130697519	Acute	Chronic	OK	4.82355	2.31139	-1.06133	-3.88549	5e-05	0.000498032	yes	0.479189	2.08686
XLOC_028343	XLOC_028343	Fibin	2:110360924-110363159	Acute	Chronic	OK	1.23622	0.592495	-1.06106	-1.70877	0.003	0.0186892	yes	0.47928	2.08646
XLOC_017287	XLOC_017287	0	14:102913943-102918615	Acute	Chronic	OK	0.158374	0.0759481	-1.06025	-2.37096	0.0002	0.00177188	yes	0.479549	2.08529
XLOC_044272	XLOC_044272	0	6:95996076-96012106	Acute	Chronic	OK	0.263305	0.126282	-1.06008	-3.49368	5e-05	0.000498032	yes	0.479604	2.08506
XLOC_048492	XLOC_048492	0	7:60995289-60997547	Acute	Chronic	OK	0.18599	0.0892665	-1.05903	-1.99835	0.0028	0.017635	yes	0.479953	2.08354
XLOC_048982	XLOC_048982	0	7:121504084-121510939	Acute	Chronic	OK	0.166317	0.0798488	-1.05859	-2.63932	5e-05	0.000498032	yes	0.4801	2.0829
XLOC_020084	XLOC_020084	Clic6	16:92478742-92541243	Acute	Chronic	OK	6.38847	3.06816	-1.0581	-3.88716	5e-05	0.000498032	yes	0.480265	2.08218
XLOC_016250	XLOC_016250	Nrl	14:55518932-55524981	Acute	Chronic	OK	0.194574	0.0935026	-1.05724	-1.63302	0.00205	0.0135227	yes	0.48055	2.08095
XLOC_011712	XLOC_011712	0	12:28887360-28889815	Acute	Chronic	OK	0.438163	0.21064	-1.05669	-2.69654	5e-05	0.000498032	yes	0.480734	2.08015
XLOC_045708	XLOC_045708	0	7:105219892-105229331	Acute	Chronic	OK	0.155264	0.0746869	-1.0558	-1.61404	0.00645	0.0351934	yes	0.481032	2.07887
XLOC_036842	XLOC_036842	Insl5	4:103017871-103033430	Acute	Chronic	OK	2.90505	1.40005	-1.05308	-1.49622	0.0051	0.0289346	yes	0.481937	2.07496
XLOC_017221	XLOC_017221	0	14:89898634-89899162	Acute	Chronic	OK	1.02629	0.49488	-1.05228	-2.72027	0.004	0.0237823	yes	0.482203	2.07382
XLOC_045589	XLOC_045589	Chrdl2	7:100006403-100034728	Acute	Chronic	OK	0.379726	0.183157	-1.05188	-1.67555	0.0012	0.00853489	yes	0.48234	2.07323
XLOC_048660	XLOC_048660	0	7:75105711-75107409	Acute	Chronic	OK	0.25652	0.123811	-1.05093	-2.06097	0.00335	0.0204996	yes	0.482656	2.07187
XLOC_038391	XLOC_038391	0	4:142467467-142468293	Acute	Chronic	OK	1.68236	0.812358	-1.0503	-3.28761	5e-05	0.000498032	yes	0.482868	2.07096
XLOC_031610	XLOC_031610	0	2:138767896-138776344	Acute	Chronic	OK	0.195866	0.094677	-1.04878	-2.87869	5e-05	0.000498032	yes	0.483376	2.06878
XLOC_000064	XLOC_000064	Crispld1	1:17676026-17778323	Acute	Chronic	OK	1.62479	0.785487	-1.04859	-2.99749	5e-05	0.000498032	yes	0.483439	2.06851
XLOC_040756	XLOC_040756	0	5:7236778-7242189	Acute	Chronic	OK	0.196817	0.0951751	-1.0482	-2.58893	5e-05	0.000498032	yes	0.483572	2.06795
XLOC_016201	XLOC_016201	Ndrg2	14:51905243-51914207	Acute	Chronic	OK	434.545	210.262	-1.04732	-5.1007	5e-05	0.000498032	yes	0.483867	2.06668
XLOC_046789	XLOC_046789	Gm581	7:45176348-45179761	Acute	Chronic	OK	0.374215	0.181127	-1.04687	-2.2023	0.0004	0.00330019	yes	0.484019	2.06604
XLOC_031232	XLOC_031232	0	2:65026379-65032315	Acute	Chronic	OK	0.189382	0.09173	-1.04583	-2.61662	5e-05	0.000498032	yes	0.484365	2.06456
XLOC_010843	XLOC_010843	0	12:80608069-80619112	Acute	Chronic	OK	1.7232	0.834921	-1.04538	-3.01295	5e-05	0.000498032	yes	0.484518	2.06391
XLOC_017450	XLOC_017450	Sepp1	15:3268546-3280508	Acute	Chronic	OK	267.33	129.527	-1.04537	-4.10282	5e-05	0.000498032	yes	0.484521	2.06389
XLOC_037876	XLOC_037876	0	4:57315175-57321692	Acute	Chronic	OK	0.246154	0.119292	-1.04507	-2.85816	5e-05	0.000498032	yes	0.484623	2.06346
XLOC_047174	XLOC_047174	0	7:78587199-78623416	Acute	Chronic	OK	0.514738	0.249538	-1.04458	-1.89024	0.00095	0.00697064	yes	0.484786	2.06276
XLOC_027970	XLOC_027970	Rapgef4	2:71981205-72257474	Acute	Chronic	OK	141.654	68.7355	-1.04325	-4.55249	5e-05	0.000498032	yes	0.485235	2.06086
XLOC_037618	XLOC_037618	0	4:4814153-4817710	Acute	Chronic	OK	0.172173	0.0835652	-1.04289	-2.20546	0.00045	0.00365512	yes	0.485356	2.06034
XLOC_000740	XLOC_000740	0	1:136375718-136401135	Acute	Chronic	OK	0.20243	0.0982938	-1.04225	-2.05385	0.0028	0.017635	yes	0.485569	2.05944
XLOC_038895	XLOC_038895	Ociad2	5:73315750-73338947	Acute	Chronic	OK	2.01051	0.976732	-1.04153	-2.61742	5e-05	0.000498032	yes	0.485813	2.0584
XLOC_010907	XLOC_010907	Ngb	12:87097524-87102539	Acute	Chronic	OK	5.38742	2.61818	-1.04103	-3.52905	5e-05	0.000498032	yes	0.48598	2.0577
XLOC_002580	XLOC_002580	0	1:75153084-75155525	Acute	Chronic	OK	0.216943	0.105567	-1.03916	-2.14847	0.00165	0.0112633	yes	0.486612	2.05503
XLOC_005222	XLOC_005222	0	10:11084826-11089081	Acute	Chronic	OK	0.229745	0.111872	-1.03818	-2.52892	5e-05	0.000498032	yes	0.48694	2.05364
XLOC_044334	XLOC_044334	0	6:107583858-107588292	Acute	Chronic	OK	0.150895	0.0735134	-1.03747	-2.26017	0.00055	0.00436921	yes	0.487182	2.05262
XLOC_018117	XLOC_018117	Npr3	15:11839815-11907538	Acute	Chronic	OK	2.0392	0.995914	-1.03391	-3.99421	5e-05	0.000498032	yes	0.488385	2.04757
XLOC_036868	XLOC_036868	Mroh7	4:106679556-106733528	Acute	Chronic	OK	4.58237	2.23914	-1.03315	-3.17164	5e-05	0.000498032	yes	0.488642	2.04649
XLOC_014465	XLOC_014465	0	13:64350033-64351531	Acute	Chronic	OK	0.269808	0.132257	-1.02859	-1.98572	0.00475	0.0273474	yes	0.490189	2.04003
XLOC_005415	XLOC_005415	0	10:34898539-34898818	Acute	Chronic	OK	161.437	79.1534	-1.02825	-13.0896	5e-05	0.000498032	yes	0.490305	2.03955
XLOC_042559	XLOC_042559	0	6:124928843-124931106	Acute	Chronic	OK	1.17932	0.578291	-1.02809	-2.96502	5e-05	0.000498032	yes	0.49036	2.03932
XLOC_001088	XLOC_001088	Mir29b-2,Mir29c,mmu-mir-29b-2	1:194938820-195131656	Acute	Chronic	OK	24.8601	12.1926	-1.02783	-2.74938	5e-05	0.000498032	yes	0.490449	2.03895
XLOC_032880	XLOC_032880	0	3:18620213-18667311	Acute	Chronic	OK	0.368277	0.180847	-1.02603	-2.9504	5e-05	0.000498032	yes	0.491062	2.0364
XLOC_024259	XLOC_024259	Mpp7	18:7347961-7626863	Acute	Chronic	OK	0.343715	0.168832	-1.02563	-1.72925	0.00355	0.0215369	yes	0.491198	2.03584
XLOC_043318	XLOC_043318	Cml2	6:85865421-85869158	Acute	Chronic	OK	0.316947	0.155949	-1.02317	-2.56805	5e-05	0.000498032	yes	0.492035	2.03238
XLOC_038338	XLOC_038338	0	4:142263591-142264678	Acute	Chronic	OK	0.553426	0.272444	-1.02243	-2.37228	0.0012	0.00853489	yes	0.492286	2.03134
XLOC_002088	XLOC_002088	9130409I23Rik	1:181046998-181061438	Acute	Chronic	OK	0.507516	0.249868	-1.02229	-2.34275	0.0005	0.00401613	yes	0.492335	2.03114
XLOC_041756	XLOC_041756	Cftr	6:18170563-18322768	Acute	Chronic	OK	0.306845	0.151338	-1.01974	-2.3787	5e-05	0.000498032	yes	0.493207	2.02755
XLOC_019204	XLOC_019204	0	15:76522223-76522582	Acute	Chronic	OK	1.78029	0.878327	-1.01928	-3.45778	0.0085	0.0438202	yes	0.493362	2.02691
XLOC_037990	XLOC_037990	0	4:96556115-96558188	Acute	Chronic	OK	0.485673	0.239648	-1.01907	-2.60195	5e-05	0.000498032	yes	0.493435	2.02661
XLOC_008859	XLOC_008859	BC006965	11:112663926-112781976	Acute	Chronic	OK	0.476173	0.235024	-1.01868	-0.939894	0.0059	0.0326262	yes	0.493569	2.02606
XLOC_038370	XLOC_038370	0	4:142412028-142412530	Acute	Chronic	OK	2.87219	1.41793	-1.01836	-3.77599	0.00015	0.00136925	yes	0.493676	2.02562
XLOC_058663	XLOC_058663	0	X:135853678-135868571	Acute	Chronic	OK	1.41579	0.699243	-1.01774	-4.2927	5e-05	0.000498032	yes	0.493889	2.02475
XLOC_005714	XLOC_005714	0	10:82624110-82626246	Acute	Chronic	OK	0.154863	0.076545	-1.01661	-1.78854	0.00945	0.0475475	yes	0.494276	2.02316
XLOC_050616	XLOC_050616	Irx3	8:91798510-91807539	Acute	Chronic	OK	0.358914	0.177442	-1.01629	-2.29553	0.0005	0.00401613	yes	0.494386	2.02271
XLOC_038029	XLOC_038029	0	4:108785957-108790403	Acute	Chronic	OK	0.219027	0.10831	-1.01595	-2.46554	0.0001	0.00094847	yes	0.494505	2.02222
XLOC_058716	XLOC_058716	0	X:143827653-143838797	Acute	Chronic	OK	0.418139	0.206895	-1.01509	-3.39905	5e-05	0.000498032	yes	0.4948	2.02102
XLOC_016842	XLOC_016842	0	14:25254341-25264183	Acute	Chronic	OK	0.543686	0.269205	-1.01407	-3.51803	5e-05	0.000498032	yes	0.495148	2.0196
XLOC_029336	XLOC_029336	Ptgds	2:25466708-25470046	Acute	Chronic	OK	1122.57	556.033	-1.01356	-4.78732	5e-05	0.000498032	yes	0.495321	2.01889
XLOC_051946	XLOC_051946	0	8:94814625-94815940	Acute	Chronic	OK	0.507333	0.251639	-1.01158	-2.37957	0.00105	0.00759612	yes	0.496004	2.01611
XLOC_043981	XLOC_043981	0	6:47649940-47650842	Acute	Chronic	OK	2.31175	1.14679	-1.01139	-3.45694	5e-05	0.000498032	yes	0.49607	2.01584
XLOC_026620	XLOC_026620	Gm25611	19:35705473-35761072	Acute	Chronic	OK	0.183632	0.0911135	-1.01108	-1.92495	0.0015	0.0103841	yes	0.496174	2.01542
XLOC_050592	XLOC_050592	Cbln1	8:87468853-87472592	Acute	Chronic	OK	6.48447	3.21986	-1.00999	-3.55531	5e-05	0.000498032	yes	0.496549	2.0139
XLOC_027256	XLOC_027256	Acbd7	2:3336167-3340993	Acute	Chronic	OK	1.06453	0.528708	-1.00967	-1.65924	0.0051	0.0289346	yes	0.496659	2.01346
XLOC_038333	XLOC_038333	0	4:142253623-142255241	Acute	Chronic	OK	0.289532	0.143816	-1.00949	-2.0683	0.00285	0.0179017	yes	0.496719	2.01321
XLOC_006660	XLOC_006660	Ybx2	11:69935795-69941605	Acute	Chronic	OK	2.18515	1.08573	-1.00906	-2.66272	5e-05	0.000498032	yes	0.496867	2.01261
XLOC_054170	XLOC_054170	0	9:8736255-8753778	Acute	Chronic	OK	0.247951	0.123205	-1.009	-3.34195	5e-05	0.000498032	yes	0.496893	2.01251
XLOC_017182	XLOC_017182	0	14:75865516-75868571	Acute	Chronic	OK	0.45429	0.225901	-1.00792	-2.72268	5e-05	0.000498032	yes	0.497262	2.01101
XLOC_049168	XLOC_049168	0	7:145175239-145178860	Acute	Chronic	OK	0.162296	0.0807075	-1.00785	-2.12402	0.00105	0.00759612	yes	0.497286	2.01092
XLOC_025432	XLOC_025432	0	18:34553024-34556886	Acute	Chronic	OK	0.278928	0.138735	-1.00756	-2.54376	5e-05	0.000498032	yes	0.497386	2.01051
XLOC_004737	XLOC_004737	Mybpc1	10:88518278-88605305	Acute	Chronic	OK	2.3961	1.19214	-1.00714	-2.46178	5e-05	0.000498032	yes	0.497533	2.00991
XLOC_032653	XLOC_032653	0	3:124852576-124857130	Acute	Chronic	OK	0.311846	0.155288	-1.00589	-2.54256	5e-05	0.000498032	yes	0.497964	2.00818
XLOC_031335	XLOC_031335	0	2:80356175-80357468	Acute	Chronic	OK	0.609166	0.303383	-1.00569	-2.50442	0.0002	0.00177188	yes	0.49803	2.00791
XLOC_001794	XLOC_001794	Lhx9	1:138825105-138848576	Acute	Chronic	OK	0.696783	0.347221	-1.00485	-1.89485	0.0001	0.00094847	yes	0.49832	2.00674
XLOC_035678	XLOC_035678	0	4:129382697-129405188	Acute	Chronic	OK	0.61661	0.307292	-1.00475	-2.05397	0.0016	0.0109713	yes	0.498357	2.00659
XLOC_006608	XLOC_006608	Myh8	11:67277123-67308634	Acute	Chronic	OK	0.299356	0.149294	-1.00371	-2.65354	5e-05	0.000498032	yes	0.498717	2.00514
XLOC_038289	XLOC_038289	0	4:138420466-138423341	Acute	Chronic	OK	0.160297	0.0799574	-1.00344	-1.94849	0.0028	0.017635	yes	0.498808	2.00478
XLOC_058661	XLOC_058661	0	X:135851227-135852512	Acute	Chronic	OK	1.89408	0.946174	-1.00132	-3.34526	5e-05	0.000498032	yes	0.499543	2.00183
XLOC_001575	XLOC_001575	Per2	1:91415869-91459330	Acute	Chronic	OK	8.05927	4.02787	-1.00063	-4.18008	5e-05	0.000498032	yes	0.499781	2.00088
XLOC_048462	XLOC_048462	0	7:60813387-60815026	Acute	Chronic	OK	0.191071	0.0955356	-1	-1.76365	0.00855	0.0440257	yes	0.500001	2
XLOC_034491	XLOC_034491	0	3:143275892-143277887	Acute	Chronic	OK	0.259103	0.12958	-0.999679	-2.0621	0.00265	0.0168404	yes	0.50011	1.99956
XLOC_030670	XLOC_030670	Snhg11	2:158375637-158386814	Acute	Chronic	OK	126.811	63.5498	-0.996721	-1.53658	0.00865	0.0444201	yes	0.501138	1.99546
XLOC_054907	XLOC_054907	0	9:83316598-83318820	Acute	Chronic	OK	0.162269	0.0813464	-0.996236	-1.80284	0.0067	0.0362514	yes	0.501306	1.99479
XLOC_026887	XLOC_026887	0	19:8639059-8643486	Acute	Chronic	OK	0.150765	0.0756203	-0.995456	-2.18364	0.0004	0.00330019	yes	0.501577	1.99371
XLOC_056287	XLOC_056287	Pgr15l	X:97072595-97082104	Acute	Chronic	OK	0.287454	0.144386	-0.993394	-2.72657	5e-05	0.000498032	yes	0.502293	1.99087
XLOC_054159	XLOC_054159	0	9:8017902-8019425	Acute	Chronic	OK	0.294453	0.147921	-0.993213	-2.01772	0.0045	0.026136	yes	0.502359	1.99061
XLOC_014161	XLOC_014161	0	13:38234711-38240485	Acute	Chronic	OK	0.265554	0.133557	-0.991548	-2.70247	5e-05	0.000498032	yes	0.502937	1.98832
XLOC_001161	XLOC_001161	0	1:17981628-18059725	Acute	Chronic	OK	1.34366	0.676305	-0.99042	-2.24606	0.00075	0.00572012	yes	0.50333	1.98677
XLOC_021199	XLOC_021199	0	16:40273404-40286798	Acute	Chronic	OK	0.763915	0.384694	-0.989701	-3.77195	5e-05	0.000498032	yes	0.503582	1.98577
XLOC_011258	XLOC_011258	0	12:4113134-4116080	Acute	Chronic	OK	1.64188	0.827072	-0.989264	-3.47143	5e-05	0.000498032	yes	0.503735	1.98517
XLOC_020985	XLOC_020985	0	16:13774314-13775939	Acute	Chronic	OK	0.197777	0.0996571	-0.988827	-1.77504	0.01005	0.0498642	yes	0.503886	1.98458
XLOC_010301	XLOC_010301	Slc24a4	12:102127805-102273408	Acute	Chronic	OK	24.0438	12.1239	-0.987817	-2.18859	0.0001	0.00094847	yes	0.504242	1.98317
XLOC_058486	XLOC_058486	0	X:82333467-82344039	Acute	Chronic	OK	0.339434	0.171216	-0.987311	-3.1799	5e-05	0.000498032	yes	0.504416	1.98249
XLOC_057266	XLOC_057266	Frmd7	X:50841046-50943570	Acute	Chronic	OK	6.40648	3.23833	-0.984283	-2.15268	0.00125	0.00883671	yes	0.505477	1.97833
XLOC_000063	XLOC_000063	0	1:17641274-17652670	Acute	Chronic	OK	0.192899	0.0975098	-0.984225	-2.79914	5e-05	0.000498032	yes	0.505497	1.97825
XLOC_038368	XLOC_038368	0	4:142405116-142405725	Acute	Chronic	OK	1.56555	0.791602	-0.98382	-3.0304	0.0007	0.00539706	yes	0.505638	1.9777
XLOC_058186	XLOC_058186	Gm15201	X:162732780-162737096	Acute	Chronic	OK	1.11755	0.56584	-0.981879	-2.1813	0.0002	0.00177188	yes	0.506322	1.97503
XLOC_056075	XLOC_056075	Gm1141	X:71920461-71940870	Acute	Chronic	OK	0.454361	0.23025	-0.980637	-1.90538	0.00035	0.00293552	yes	0.506756	1.97334
XLOC_021209	XLOC_021209	0	16:40565025-40568546	Acute	Chronic	OK	0.202526	0.102749	-0.978976	-2.19131	0.0004	0.00330019	yes	0.507337	1.97108
XLOC_017544	XLOC_017544	Matn2	15:34305299-34436320	Acute	Chronic	OK	13.7559	6.98161	-0.978418	-4.45511	5e-05	0.000498032	yes	0.507536	1.9703
XLOC_036739	XLOC_036739	Mir31	4:88909616-88928002	Acute	Chronic	OK	0.641012	0.325365	-0.978293	-1.19131	0.00945	0.0475475	yes	0.50758	1.97013
XLOC_049138	XLOC_049138	0	7:140798538-140801108	Acute	Chronic	OK	0.379899	0.192921	-0.977601	-2.43238	0.0002	0.00177188	yes	0.507822	1.96919
XLOC_018602	XLOC_018602	Amigo2	15:97243901-97387393	Acute	Chronic	OK	7.5806	3.85077	-0.977163	-2.5173	0.00015	0.00136925	yes	0.507977	1.96859
XLOC_055877	XLOC_055877	Dcaf12l2	X:44365457-44372368	Acute	Chronic	OK	0.28199	0.143444	-0.975156	-1.89433	0.00185	0.0123864	yes	0.508685	1.96585
XLOC_009553	XLOC_009553	0	11:87363025-87364335	Acute	Chronic	OK	0.388715	0.19777	-0.974891	-2.10658	0.00355	0.0215369	yes	0.508779	1.96549
XLOC_035613	XLOC_035613	Epha10	4:124880898-124917801	Acute	Chronic	OK	10.0614	5.1208	-0.974396	-4.00327	5e-05	0.000498032	yes	0.508955	1.96481
XLOC_017024	XLOC_017024	0	14:52259046-52259699	Acute	Chronic	OK	0.843408	0.429444	-0.97376	-2.44032	0.0039	0.023288	yes	0.509177	1.96395
XLOC_044227	XLOC_044227	0	6:91526875-91527866	Acute	Chronic	OK	0.475884	0.242409	-0.973164	-2.08259	0.00485	0.0277967	yes	0.509387	1.96314
XLOC_044274	XLOC_044274	0	6:96012827-96017164	Acute	Chronic	OK	0.281398	0.143434	-0.972229	-2.53777	5e-05	0.000498032	yes	0.509719	1.96186
XLOC_034564	XLOC_034564	0	3:153149054-153154481	Acute	Chronic	OK	0.149664	0.0763146	-0.971699	-2.2485	0.0004	0.00330019	yes	0.509906	1.96115
XLOC_048892	XLOC_048892	0	7:105268628-105270429	Acute	Chronic	OK	0.324085	0.165306	-0.971238	-2.12206	0.0019	0.0126681	yes	0.51007	1.96052
XLOC_026888	XLOC_026888	0	19:8644199-8646897	Acute	Chronic	OK	0.159521	0.0814257	-0.970195	-1.87803	0.0039	0.023288	yes	0.510439	1.9591
XLOC_054824	XLOC_054824	0	9:81621241-81623972	Acute	Chronic	OK	0.369461	0.188876	-0.967979	-2.45098	0.00025	0.00216619	yes	0.51122	1.9561
XLOC_013314	XLOC_013314	Scgn	13:23953455-23991214	Acute	Chronic	OK	4.03932	2.06654	-0.966896	-3.04561	5e-05	0.000498032	yes	0.511606	1.95463
XLOC_017381	XLOC_017381	0	14:111765571-111776773	Acute	Chronic	OK	0.189424	0.0969137	-0.966843	-2.81387	5e-05	0.000498032	yes	0.511623	1.95456
XLOC_034155	XLOC_034155	0	3:78444359-78447723	Acute	Chronic	OK	0.182557	0.0934842	-0.965557	-2.06177	0.0017	0.0115579	yes	0.512082	1.95281
XLOC_038352	XLOC_038352	0	4:142351733-142354545	Acute	Chronic	OK	0.62844	0.321838	-0.96544	-2.82474	5e-05	0.000498032	yes	0.512122	1.95266
XLOC_047816	XLOC_047816	0	7:136167012-136181590	Acute	Chronic	OK	0.534977	0.274174	-0.964384	-2.30088	5e-05	0.000498032	yes	0.512497	1.95123
XLOC_001538	XLOC_001538	Nppc	1:86666292-86670573	Acute	Chronic	OK	3.62283	1.85827	-0.963159	-3.63268	5e-05	0.000498032	yes	0.512933	1.94957
XLOC_035891	XLOC_035891	0	4:142450947-142453879	Acute	Chronic	OK	2.79372	1.43398	-0.962157	-3.46295	5e-05	0.000498032	yes	0.513287	1.94823
XLOC_054354	XLOC_054354	0	9:25247818-25250359	Acute	Chronic	OK	0.221194	0.113746	-0.959494	-2.03399	0.0023	0.0149446	yes	0.514236	1.94463
XLOC_044324	XLOC_044324	0	6:104080384-104089279	Acute	Chronic	OK	0.165649	0.0852603	-0.958188	-2.49697	0.0002	0.00177188	yes	0.514705	1.94286
XLOC_012982	XLOC_012982	Otp	13:94875626-94885132	Acute	Chronic	OK	0.600124	0.309207	-0.956685	-2.33247	5e-05	0.000498032	yes	0.515239	1.94085
XLOC_049223	XLOC_049223	0	8:10897316-10907955	Acute	Chronic	OK	0.297151	0.153204	-0.955741	-1.56039	0.0092	0.0465208	yes	0.515576	1.93958
XLOC_021431	XLOC_021431	0	16:50909734-50912205	Acute	Chronic	OK	0.383587	0.197843	-0.955196	-2.39384	0.00025	0.00216619	yes	0.515771	1.93885
XLOC_021298	XLOC_021298	0	16:41100574-41106089	Acute	Chronic	OK	0.180481	0.0932469	-0.952719	-2.33879	0.0003	0.0025564	yes	0.516658	1.93552
XLOC_058777	XLOC_058777	0	X:164062331-164064384	Acute	Chronic	OK	0.210176	0.108753	-0.950534	-1.86428	0.00575	0.0319596	yes	0.517438	1.9326
XLOC_034344	XLOC_034344	0	3:105996956-106132120	Acute	Chronic	OK	0.27872	0.144267	-0.950077	-1.64266	0.00585	0.0324087	yes	0.517605	1.93197
XLOC_018124	XLOC_018124	Pdzd2	15:12355140-12740111	Acute	Chronic	OK	10.1529	5.25593	-0.949869	-4.39803	5e-05	0.000498032	yes	0.517678	1.9317
XLOC_042866	XLOC_042866	Fezf1	6:23245046-23253694	Acute	Chronic	OK	0.338446	0.175333	-0.948827	-1.77462	0.0038	0.0228075	yes	0.518053	1.9303
XLOC_026055	XLOC_026055	0	19:29081732-29096410	Acute	Chronic	OK	0.532443	0.275938	-0.948282	-1.70947	0.0039	0.023288	yes	0.518249	1.92957
XLOC_054825	XLOC_054825	0	9:81624237-81627484	Acute	Chronic	OK	0.312655	0.162081	-0.947857	-2.38603	0.0002	0.00177188	yes	0.518402	1.929
XLOC_038984	XLOC_038984	Pf4	5:90772434-90773381	Acute	Chronic	OK	1.64022	0.850879	-0.946862	-2.81271	0.0023	0.0149446	yes	0.518759	1.92768
XLOC_024966	XLOC_024966	Prr16	18:51117743-51420284	Acute	Chronic	OK	0.469547	0.243623	-0.946618	-1.66006	0.0051	0.0289346	yes	0.518847	1.92735
XLOC_033825	XLOC_033825	0	3:19907274-19910626	Acute	Chronic	OK	0.235328	0.122274	-0.944553	-2.20149	0.00075	0.00572012	yes	0.51959	1.9246
XLOC_028744	XLOC_028744	Scrt2	2:152081528-152095802	Acute	Chronic	OK	7.88192	4.10222	-0.942143	-4.2175	5e-05	0.000498032	yes	0.520459	1.92138
XLOC_028563	XLOC_028563	0	2:130293219-130295083	Acute	Chronic	OK	0.24377	0.126889	-0.941953	-1.84446	0.00665	0.0360579	yes	0.520528	1.92113
XLOC_001862	XLOC_001862	Rgsl1	1:153775096-153847330	Acute	Chronic	OK	1.96426	1.02273	-0.941562	-2.77607	5e-05	0.000498032	yes	0.520669	1.9206
XLOC_038973	XLOC_038973	Npffr2	5:89526721-89591687	Acute	Chronic	OK	0.44809	0.233526	-0.940207	-2.95154	5e-05	0.000498032	yes	0.521159	1.9188
XLOC_005011	XLOC_005011	0	10:3718148-3719381	Acute	Chronic	OK	0.327949	0.170931	-0.940057	-1.8844	0.00745	0.0393832	yes	0.521212	1.9186
XLOC_028631	XLOC_028631	Ism1	2:139256875-139758581	Acute	Chronic	OK	4.16847	2.17479	-0.938638	-4.12015	5e-05	0.000498032	yes	0.521724	1.91672
XLOC_014160	XLOC_014160	0	13:38233346-38234639	Acute	Chronic	OK	0.329908	0.17217	-0.93823	-1.93216	0.00725	0.0385879	yes	0.521873	1.91618
XLOC_031881	XLOC_031881	0	2:180104631-180106290	Acute	Chronic	OK	0.644368	0.336339	-0.93797	-2.48673	0.0002	0.00177188	yes	0.521967	1.91583
XLOC_025858	XLOC_025858	Pygm	19:6384398-6398459	Acute	Chronic	OK	16.434	8.5823	-0.937245	-3.11626	5e-05	0.000498032	yes	0.522228	1.91487
XLOC_005958	XLOC_005958	0	10:126846181-126847294	Acute	Chronic	OK	0.349187	0.182403	-0.936871	-1.87423	0.0091	0.0461998	yes	0.522365	1.91437
XLOC_021234	XLOC_021234	0	16:40691774-40693809	Acute	Chronic	OK	0.169673	0.0886761	-0.936135	-1.71869	0.00955	0.0479632	yes	0.522629	1.9134
XLOC_044333	XLOC_044333	0	6:107573426-107583750	Acute	Chronic	OK	0.178416	0.0932826	-0.935563	-2.66298	5e-05	0.000498032	yes	0.522838	1.91264
XLOC_032564	XLOC_032564	Gstm5	3:107877229-107898686	Acute	Chronic	OK	116.729	61.039	-0.93536	-3.03904	5e-05	0.000498032	yes	0.522912	1.91237
XLOC_014384	XLOC_014384	0	13:59179827-59183367	Acute	Chronic	OK	0.164647	0.0861239	-0.934887	-2.00523	0.00195	0.0129559	yes	0.523082	1.91175
XLOC_053788	XLOC_053788	0	9:81610457-81613579	Acute	Chronic	OK	0.358447	0.18754	-0.934562	-2.07799	0.00055	0.00436921	yes	0.523201	1.91131
XLOC_000058	XLOC_000058	0	1:17097988-17123405	Acute	Chronic	OK	0.869343	0.454926	-0.934294	-2.47374	5e-05	0.000498032	yes	0.523299	1.91095
XLOC_007551	XLOC_007551	Npc1l1	11:6211012-6230940	Acute	Chronic	OK	0.617862	0.323583	-0.93315	-1.95042	0.00015	0.00136925	yes	0.523714	1.90944
XLOC_038896	XLOC_038896	0	5:73379806-73392872	Acute	Chronic	OK	2.95273	1.54678	-0.932785	-2.86035	5e-05	0.000498032	yes	0.523847	1.90895
XLOC_019036	XLOC_019036	0	15:52029428-52032651	Acute	Chronic	OK	0.210363	0.110268	-0.931862	-2.09596	0.0012	0.00853489	yes	0.52418	1.90774
XLOC_011404	XLOC_011404	0	12:14097612-14102748	Acute	Chronic	OK	0.199551	0.104609	-0.93175	-2.30058	0.0001	0.00094847	yes	0.524222	1.90759
XLOC_038379	XLOC_038379	0	4:142433630-142434757	Acute	Chronic	OK	1.4512	0.760978	-0.931316	-2.927	0.0001	0.00094847	yes	0.524378	1.90702
XLOC_038328	XLOC_038328	0	4:142240927-142243547	Acute	Chronic	OK	0.453297	0.23776	-0.930951	-2.47911	0.0002	0.00177188	yes	0.524513	1.90653
XLOC_043312	XLOC_043312	Egr4	6:85508419-85558712	Acute	Chronic	OK	6.86688	3.60499	-0.929658	-3.42262	5e-05	0.000498032	yes	0.524982	1.90483
XLOC_039330	XLOC_039330	Wdr66	5:123252101-123327484	Acute	Chronic	OK	3.34034	1.75439	-0.929028	-2.42682	5e-05	0.000498032	yes	0.525213	1.90399
XLOC_001021	XLOC_001021	Capn2	1:182467250-182520753	Acute	Chronic	OK	1.95502	1.02734	-0.928272	-1.8009	0.00335	0.0204996	yes	0.525488	1.90299
XLOC_009762	XLOC_009762	0	11:117889609-117891862	Acute	Chronic	OK	0.271122	0.142519	-0.927792	-2.01757	0.0021	0.0138045	yes	0.525664	1.90236
XLOC_024964	XLOC_024964	Prr16	18:51117743-51420284	Acute	Chronic	OK	0.389288	0.204652	-0.927666	-2.26733	5e-05	0.000498032	yes	0.525708	1.90219
XLOC_058485	XLOC_058485	0	X:82329008-82333398	Acute	Chronic	OK	0.440493	0.231647	-0.927194	-2.71835	5e-05	0.000498032	yes	0.525881	1.90157
XLOC_039883	XLOC_039883	0	5:43148777-43191533	Acute	Chronic	OK	0.543219	0.285677	-0.927151	-1.77962	0.0043	0.025162	yes	0.525897	1.90151
XLOC_014329	XLOC_014329	0	13:54485246-54485767	Acute	Chronic	OK	1.09752	0.577629	-0.926038	-2.56939	0.00725	0.0385879	yes	0.526304	1.90004
XLOC_052570	XLOC_052570	1600029D21Rik	9:50494157-50505986	Acute	Chronic	OK	0.351267	0.184981	-0.925195	-1.87585	0.0013	0.00914124	yes	0.526611	1.89894
XLOC_046811	XLOC_046811	Sec1	7:45676313-45694778	Acute	Chronic	OK	1.32323	0.697044	-0.924741	-2.13904	0.0004	0.00330019	yes	0.526775	1.89835
XLOC_015083	XLOC_015083	Gdf10	14:33923586-33935280	Acute	Chronic	OK	1.65668	0.873065	-0.924137	-2.79324	5e-05	0.000498032	yes	0.526997	1.89754
XLOC_032390	XLOC_032390	0	3:94439690-94443104	Acute	Chronic	OK	0.50853	0.268021	-0.923986	-2.50078	0.0001	0.00094847	yes	0.527051	1.89735
XLOC_051555	XLOC_051555	0	8:50415154-50917768	Acute	Chronic	OK	0.31973	0.16864	-0.922909	-1.65038	0.00355	0.0215369	yes	0.527445	1.89593
XLOC_021202	XLOC_021202	0	16:40409493-40416912	Acute	Chronic	OK	0.400632	0.211328	-0.922796	-2.90324	5e-05	0.000498032	yes	0.527487	1.89578
XLOC_051473	XLOC_051473	0	8:50070065-50077367	Acute	Chronic	OK	0.158141	0.0834754	-0.921785	-2.35418	0.0002	0.00177188	yes	0.527854	1.89446
XLOC_008416	XLOC_008416	Car4	11:84957245-84966045	Acute	Chronic	OK	0.972442	0.513358	-0.921646	-1.85627	0.0025	0.0160382	yes	0.527906	1.89428
XLOC_032993	XLOC_032993	Ndufc1	3:51400530-51415891	Acute	Chronic	OK	18.342	9.69612	-0.919669	-3.50776	0.0011	0.00790885	yes	0.528629	1.89168
XLOC_058500	XLOC_058500	0	X:82501344-82503598	Acute	Chronic	OK	0.181033	0.0957569	-0.918806	-1.76802	0.00695	0.0372654	yes	0.528947	1.89055
XLOC_031685	XLOC_031685	0	2:152080426-152081470	Acute	Chronic	OK	0.408983	0.216815	-0.915576	-1.91462	0.0075	0.0396062	yes	0.530132	1.88632
XLOC_038360	XLOC_038360	0	4:142394070-142395367	Acute	Chronic	OK	1.17243	0.622127	-0.914227	-2.76973	0.0002	0.00177188	yes	0.53063	1.88455
XLOC_058660	XLOC_058660	0	X:135850612-135851076	Acute	Chronic	OK	1.80342	0.957548	-0.913315	-2.97354	0.00375	0.0225609	yes	0.530962	1.88337
XLOC_010841	XLOC_010841	0	12:80500035-80509483	Acute	Chronic	OK	0.236171	0.125509	-0.912045	-2.68192	5e-05	0.000498032	yes	0.531433	1.88171
XLOC_051807	XLOC_051807	0	8:78797544-78800183	Acute	Chronic	OK	0.151872	0.0807704	-0.910953	-1.74018	0.0074	0.0392008	yes	0.531832	1.88029
XLOC_021327	XLOC_021327	0	16:41375040-41377864	Acute	Chronic	OK	0.212664	0.113173	-0.910042	-1.97032	0.0027	0.0170902	yes	0.532168	1.87911
XLOC_002879	XLOC_002879	0	1:132393288-132397640	Acute	Chronic	OK	0.19347	0.102982	-0.909716	-2.15548	0.0005	0.00401613	yes	0.532289	1.87868
XLOC_006441	XLOC_006441	Gpx3	11:54902452-54910377	Acute	Chronic	OK	20.27	10.7912	-0.90949	-3.89904	5e-05	0.000498032	yes	0.532373	1.87838
XLOC_033030	XLOC_033030	AC142228.1	3:58692588-58812016	Acute	Chronic	OK	0.557633	0.29693	-0.909193	-2.01137	0.00145	0.0100839	yes	0.532483	1.87799
XLOC_026382	XLOC_026382	Kcnk4,Tex40	19:6922102-6937464	Acute	Chronic	OK	4.95003	2.63586	-0.909162	-2.62863	5e-05	0.000498032	yes	0.532494	1.87796
XLOC_031618	XLOC_031618	0	2:143413191-143418547	Acute	Chronic	OK	0.232504	0.123915	-0.90791	-2.38666	0.0002	0.00177188	yes	0.532959	1.87632
XLOC_023772	XLOC_023772	0	17:26706546-26708167	Acute	Chronic	OK	0.333322	0.177737	-0.907176	-1.98503	0.00395	0.0235219	yes	0.533229	1.87537
XLOC_039430	XLOC_039430	0	5:135004402-135006399	Acute	Chronic	OK	0.187108	0.0999254	-0.90495	-1.72055	0.009	0.0458069	yes	0.534052	1.87248
XLOC_009616	XLOC_009616	0	11:97847007-97849487	Acute	Chronic	OK	3.69986	1.976	-0.90489	-3.61491	5e-05	0.000498032	yes	0.534074	1.8724
XLOC_013992	XLOC_013992	0	13:14678805-14682308	Acute	Chronic	OK	0.15127	0.0809044	-0.902836	-1.85177	0.00365	0.0220554	yes	0.534834	1.86974
XLOC_004879	XLOC_004879	0	10:119016969-119026112	Acute	Chronic	OK	0.179142	0.0958564	-0.902161	-1.81281	0.0064	0.0349834	yes	0.535086	1.86886
XLOC_044034	XLOC_044034	0	6:55406202-55406751	Acute	Chronic	OK	1.11848	0.598567	-0.901958	-2.50494	0.0058	0.0321845	yes	0.535161	1.8686
XLOC_030951	XLOC_030951	0	2:4877523-4879924	Acute	Chronic	OK	0.190574	0.102038	-0.90125	-1.7984	0.00535	0.0301111	yes	0.535425	1.86768
XLOC_051466	XLOC_051466	0	8:50033470-50041141	Acute	Chronic	OK	0.280145	0.150014	-0.901081	-2.6632	5e-05	0.000498032	yes	0.535487	1.86746
XLOC_014524	XLOC_014524	0	13:69050158-69052391	Acute	Chronic	OK	0.168965	0.090495	-0.900816	-1.69195	0.00895	0.0455907	yes	0.535584	1.86712
XLOC_021791	XLOC_021791	0	16:95001744-95002499	Acute	Chronic	OK	0.785251	0.420583	-0.900764	-2.26111	0.00525	0.0296803	yes	0.535603	1.86705
XLOC_021117	XLOC_021117	0	16:31242501-31249271	Acute	Chronic	OK	0.757356	0.405728	-0.900457	-3.11489	5e-05	0.000498032	yes	0.535716	1.86666
XLOC_035889	XLOC_035889	Gm13052	4:142307764-142348666	Acute	Chronic	OK	0.747064	0.400246	-0.900343	-2.6649	5e-05	0.000498032	yes	0.535759	1.86651
XLOC_021233	XLOC_021233	0	16:40687326-40691715	Acute	Chronic	OK	0.214635	0.11503	-0.899877	-2.217	0.00015	0.00136925	yes	0.535933	1.8659
XLOC_023443	XLOC_023443	Cdkl4	17:80523549-80577807	Acute	Chronic	OK	6.2246	3.33696	-0.899449	-3.05582	5e-05	0.000498032	yes	0.536092	1.86535
XLOC_025501	XLOC_025501	0	18:38359189-38360703	Acute	Chronic	OK	3.82909	2.05321	-0.899119	-3.45802	5e-05	0.000498032	yes	0.536214	1.86493
XLOC_017820	XLOC_017820	Mchr1	15:81235498-81238963	Acute	Chronic	OK	12.2322	6.56065	-0.898774	-3.72184	5e-05	0.000498032	yes	0.536343	1.86448
XLOC_038375	XLOC_038375	0	4:142423705-142427048	Acute	Chronic	OK	1.50007	0.805755	-0.896621	-3.20553	5e-05	0.000498032	yes	0.537145	1.86169
XLOC_026186	XLOC_026186	Kazald1	19:45075240-45079428	Acute	Chronic	OK	3.42528	1.84192	-0.895013	-2.86743	5e-05	0.000498032	yes	0.537743	1.85962
XLOC_026437	XLOC_026437	Lrrc10b	19:10455370-10457447	Acute	Chronic	OK	21.7438	11.6948	-0.894736	-4.38176	5e-05	0.000498032	yes	0.537845	1.85927
XLOC_042221	XLOC_042221	0	6:81984418-81992933	Acute	Chronic	OK	0.558062	0.300263	-0.8942	-1.63798	0.00715	0.0381761	yes	0.538046	1.85858
XLOC_033919	XLOC_033919	0	3:26308191-26314122	Acute	Chronic	OK	0.304077	0.163699	-0.893391	-2.56072	5e-05	0.000498032	yes	0.538347	1.85754
XLOC_017079	XLOC_017079	0	14:59271005-59271254	Acute	Chronic	OK	22.5001	12.1229	-0.892191	-8.08384	5e-05	0.000498032	yes	0.538793	1.856
XLOC_057710	XLOC_057710	Cited1	X:102247380-102252181	Acute	Chronic	OK	2.34673	1.26563	-0.890798	-1.77563	0.00115	0.00822551	yes	0.539316	1.8542
XLOC_056635	XLOC_056635	Cldn2	X:139800827-139811386	Acute	Chronic	OK	0.555595	0.299717	-0.890433	-1.80486	0.00055	0.00436921	yes	0.539452	1.85373
XLOC_058341	XLOC_058341	0	X:21429101-21432247	Acute	Chronic	OK	0.159027	0.0858166	-0.889944	-1.82893	0.0048	0.0275934	yes	0.539635	1.8531
XLOC_043749	XLOC_043749	Plcz1	6:139987398-140041457	Acute	Chronic	OK	0.360413	0.194673	-0.888598	-1.967	0.00065	0.00506296	yes	0.540139	1.85138
XLOC_006671	XLOC_006671	Slc16a11	11:70211748-70221042	Acute	Chronic	OK	8.37705	4.52679	-0.887956	-2.40549	0.0007	0.00539706	yes	0.54038	1.85055
XLOC_038353	XLOC_038353	0	4:142354629-142361533	Acute	Chronic	OK	0.738592	0.399208	-0.887636	-3.10414	5e-05	0.000498032	yes	0.540499	1.85014
XLOC_033342	XLOC_033342	Gm129	3:95871521-95892005	Acute	Chronic	OK	10.4135	5.63096	-0.886999	-3.02963	5e-05	0.000498032	yes	0.540737	1.84933
XLOC_034158	XLOC_034158	0	3:78511834-78516120	Acute	Chronic	OK	0.1476	0.0798488	-0.88635	-1.89138	0.00245	0.0157574	yes	0.540981	1.84849
XLOC_001585	XLOC_001585	0	1:92713607-92730698	Acute	Chronic	OK	0.248218	0.134308	-0.886065	-1.59083	0.0072	0.0383823	yes	0.541089	1.84813
XLOC_000607	XLOC_000607	Serpinb8	1:107590005-107612832	Acute	Chronic	OK	3.58074	1.93786	-0.885793	-2.96632	5e-05	0.000498032	yes	0.54119	1.84778
XLOC_006589	XLOC_006589	Hs3st3a1	11:64433093-64523092	Acute	Chronic	OK	1.598	0.865109	-0.885318	-2.31677	5e-05	0.000498032	yes	0.54137	1.84717
XLOC_035179	XLOC_035179	Lurap1l	4:80910623-81061938	Acute	Chronic	OK	4.4178	2.39174	-0.885266	-2.79589	5e-05	0.000498032	yes	0.541387	1.84711
XLOC_010434	XLOC_010434	Dio3	12:110279067-110281097	Acute	Chronic	OK	0.614551	0.332725	-0.885203	-2.41707	0.00015	0.00136925	yes	0.541412	1.84702
XLOC_040936	XLOC_040936	0	5:35625878-35631835	Acute	Chronic	OK	0.317646	0.172038	-0.884696	-2.55547	5e-05	0.000498032	yes	0.541603	1.84637
XLOC_010490	XLOC_010490	Vipr2	12:116077725-116146261	Acute	Chronic	OK	3.12288	1.69214	-0.884024	-2.7842	5e-05	0.000498032	yes	0.541852	1.84552
XLOC_049492	XLOC_049492	0	8:45110450-45129882	Acute	Chronic	OK	0.448089	0.242936	-0.883208	-1.77542	0.00395	0.0235219	yes	0.54216	1.84447
XLOC_050853	XLOC_050853	0	8:3646657-3660110	Acute	Chronic	OK	0.222058	0.120409	-0.882991	-1.94769	0.0016	0.0109713	yes	0.542241	1.8442
XLOC_032938	XLOC_032938	Qrfpr	3:36179267-36222297	Acute	Chronic	OK	2.0521	1.11299	-0.882661	-2.64734	0.00015	0.00136925	yes	0.542366	1.84377
XLOC_041194	XLOC_041194	0	5:97382223-97666621	Acute	Chronic	OK	0.207838	0.112731	-0.882572	-1.5658	0.0074	0.0392008	yes	0.542398	1.84366
XLOC_016811	XLOC_016811	0	14:20630374-20639650	Acute	Chronic	OK	0.146319	0.079411	-0.881703	-2.34401	0.0002	0.00177188	yes	0.542725	1.84255
XLOC_053558	XLOC_053558	0	9:51913518-51924954	Acute	Chronic	OK	0.523635	0.28441	-0.880591	-1.70065	0.0082	0.0425481	yes	0.543146	1.84113
XLOC_054071	XLOC_054071	Scn10a,Scn5a	9:119482861-119719032	Acute	Chronic	OK	2.30997	1.25637	-0.878612	-3.51263	5e-05	0.000498032	yes	0.54389	1.83861
XLOC_011262	XLOC_011262	0	12:4124497-4126229	Acute	Chronic	OK	0.33106	0.180215	-0.877371	-1.95902	0.004	0.0237823	yes	0.544358	1.83703
XLOC_043021	XLOC_043021	0	6:47646020-47649875	Acute	Chronic	OK	2.5748	1.40315	-0.875792	-2.99708	5e-05	0.000498032	yes	0.544955	1.83501
XLOC_031196	XLOC_031196	0	2:55125646-55133601	Acute	Chronic	OK	0.151871	0.0828029	-0.875091	-2.26353	0.0001	0.00094847	yes	0.545219	1.83413
XLOC_051661	XLOC_051661	0	8:58141617-58143543	Acute	Chronic	OK	0.305135	0.166442	-0.874433	-1.94176	0.0033	0.0202671	yes	0.54547	1.83328
XLOC_026054	XLOC_026054	0	19:29067123-29070278	Acute	Chronic	OK	0.68088	0.371494	-0.874062	-2.02634	0.0009	0.00666334	yes	0.545609	1.83282
XLOC_041065	XLOC_041065	0	5:66692182-66693915	Acute	Chronic	OK	0.280948	0.153493	-0.872129	-1.80625	0.00815	0.0423465	yes	0.54634	1.83036
XLOC_050533	XLOC_050533	Rnf150	8:82863355-83091651	Acute	Chronic	OK	6.51314	3.55867	-0.872014	-2.01295	0.0006	0.00470853	yes	0.546383	1.83022
XLOC_021232	XLOC_021232	0	16:40682307-40687255	Acute	Chronic	OK	0.281366	0.153783	-0.871554	-2.36404	0.00025	0.00216619	yes	0.546559	1.82963
XLOC_037616	XLOC_037616	0	4:4793506-4806815	Acute	Chronic	OK	0.593473	0.324637	-0.870355	-3.22475	5e-05	0.000498032	yes	0.547012	1.82811
XLOC_018678	XLOC_018678	Nr4a1	15:101254241-101274871	Acute	Chronic	OK	2.02046	1.10532	-0.87022	-2.29933	0.00015	0.00136925	yes	0.547064	1.82794
XLOC_000174	XLOC_000174	Slc9a4	1:40580073-40631010	Acute	Chronic	OK	0.545883	0.298804	-0.869395	-2.32804	0.0001	0.00094847	yes	0.547377	1.82689
XLOC_040758	XLOC_040758	0	5:7245132-7249317	Acute	Chronic	OK	0.200618	0.109918	-0.86802	-2.06653	0.0013	0.00914124	yes	0.547897	1.82516
XLOC_038030	XLOC_038030	0	4:108790543-108799050	Acute	Chronic	OK	0.210052	0.115141	-0.867351	-2.45484	0.0001	0.00094847	yes	0.548155	1.8243
XLOC_015608	XLOC_015608	Htr2a	14:74640340-74709489	Acute	Chronic	OK	12.7938	7.01352	-0.867231	-3.78704	5e-05	0.000498032	yes	0.548197	1.82416
XLOC_041112	XLOC_041112	0	5:76906384-76909533	Acute	Chronic	OK	0.301387	0.16529	-0.866622	-2.1788	0.00055	0.00436921	yes	0.548431	1.82338
XLOC_006412	XLOC_006412	Sowaha	11:53476578-53481097	Acute	Chronic	OK	18.7848	10.3023	-0.866601	-2.38212	0.0002	0.00177188	yes	0.548438	1.82336
XLOC_045416	XLOC_045416	Mir7-2	7:78882884-78889755	Acute	Chronic	OK	0.743246	0.407846	-0.865818	-2.22983	0.0004	0.00330019	yes	0.548736	1.82237
XLOC_044268	XLOC_044268	0	6:95935900-95944459	Acute	Chronic	OK	0.15667	0.0859815	-0.865634	-2.3027	0.0002	0.00177188	yes	0.548806	1.82214
XLOC_011841	XLOC_011841	0	12:46683340-46690072	Acute	Chronic	OK	0.179725	0.098733	-0.864184	-2.2425	0.0003	0.0025564	yes	0.549356	1.82031
XLOC_034153	XLOC_034153	0	3:78394443-78401582	Acute	Chronic	OK	0.618519	0.339798	-0.864141	-2.90774	5e-05	0.000498032	yes	0.549374	1.82025
XLOC_043493	XLOC_043493	0	6:116010901-116013458	Acute	Chronic	OK	0.27673	0.152099	-0.86347	-1.98491	0.0026	0.0165608	yes	0.54963	1.81941
XLOC_040664	XLOC_040664	Zar1l	5:150499431-150518198	Acute	Chronic	OK	1.0226	0.562126	-0.863277	-1.90199	0.0013	0.00914124	yes	0.549703	1.81917
XLOC_030217	XLOC_030217	2700033N17Rik	2:116066217-116085911	Acute	Chronic	OK	5.47825	3.01152	-0.863224	-2.83412	0.00035	0.00293552	yes	0.549723	1.8191
XLOC_025743	XLOC_025743	0	18:85140065-85140644	Acute	Chronic	OK	1.82684	1.00494	-0.862239	-2.68439	0.00205	0.0135227	yes	0.550097	1.81786
XLOC_015708	XLOC_015708	Gpc5	14:115092214-116525179	Acute	Chronic	OK	13.2999	7.31762	-0.861967	-3.67237	5e-05	0.000498032	yes	0.550201	1.81752
XLOC_021335	XLOC_021335	0	16:41406791-41418712	Acute	Chronic	OK	0.179142	0.0985864	-0.861647	-2.52833	5e-05	0.000498032	yes	0.550325	1.81711
XLOC_038341	XLOC_038341	0	4:142267204-142270142	Acute	Chronic	OK	0.419927	0.231159	-0.861253	-2.31862	0.00025	0.00216619	yes	0.550474	1.81662
XLOC_019050	XLOC_019050	0	15:54943308-54949155	Acute	Chronic	OK	0.1746	0.0961147	-0.861224	-2.15042	0.00055	0.00436921	yes	0.550485	1.81658
XLOC_038382	XLOC_038382	0	4:142436443-142450090	Acute	Chronic	OK	1.35472	0.746139	-0.860479	-3.60668	5e-05	0.000498032	yes	0.55077	1.81564
XLOC_019875	XLOC_019875	0	16:39983964-40273328	Acute	Chronic	OK	1.30773	0.720762	-0.859474	-1.88016	0.001	0.00727774	yes	0.551155	1.81437
XLOC_003878	XLOC_003878	0	10:85809145-85822737	Acute	Chronic	OK	0.387904	0.213839	-0.859176	-2.64305	5e-05	0.000498032	yes	0.551268	1.814
XLOC_018448	XLOC_018448	Fam227a	15:79607748-79659135	Acute	Chronic	OK	3.00761	1.65875	-0.85852	-2.24311	5e-05	0.000498032	yes	0.551518	1.81318
XLOC_043889	XLOC_043889	0	6:25734435-25740790	Acute	Chronic	OK	1.21967	0.673083	-0.857639	-3.21173	5e-05	0.000498032	yes	0.551857	1.81206
XLOC_021240	XLOC_021240	0	16:40706706-40712713	Acute	Chronic	OK	0.166389	0.0919804	-0.85516	-2.13013	0.00045	0.00365512	yes	0.552803	1.80896
XLOC_051797	XLOC_051797	0	8:72800756-72805205	Acute	Chronic	OK	0.167613	0.0927349	-0.853946	-1.96201	0.00175	0.0118474	yes	0.553268	1.80744
XLOC_021324	XLOC_021324	0	16:41327924-41339930	Acute	Chronic	OK	0.231773	0.12824	-0.85387	-2.63865	5e-05	0.000498032	yes	0.5533	1.80734
XLOC_016961	XLOC_016961	0	14:46860829-46863993	Acute	Chronic	OK	0.163859	0.0906967	-0.853336	-1.78464	0.00605	0.0333464	yes	0.553505	1.80667
XLOC_054725	XLOC_054725	0	9:67694253-67700031	Acute	Chronic	OK	0.165488	0.091663	-0.852316	-2.03945	0.00135	0.00945124	yes	0.553895	1.8054
XLOC_032335	XLOC_032335	S100a5	3:90608494-90611785	Acute	Chronic	OK	29.9173	16.5733	-0.852113	-2.47606	5e-05	0.000498032	yes	0.55397	1.80515
XLOC_026147	XLOC_026147	Frat1	19:41830167-41830809	Acute	Chronic	OK	1.53947	0.853067	-0.851708	-2.56602	0.00405	0.0240466	yes	0.55413	1.80463
XLOC_005718	XLOC_005718	0	10:83372910-83375325	Acute	Chronic	OK	0.574981	0.318694	-0.851342	-2.38534	0.0001	0.00094847	yes	0.554269	1.80418
XLOC_011261	XLOC_011261	0	12:4118731-4119636	Acute	Chronic	OK	1.07567	0.596471	-0.850716	-2.40901	0.00165	0.0112633	yes	0.554511	1.80339
XLOC_031721	XLOC_031721	0	2:155476092-155477843	Acute	Chronic	OK	0.424863	0.235677	-0.850184	-2.0599	0.00255	0.0163211	yes	0.554713	1.80273
XLOC_051554	XLOC_051554	0	8:50415154-50917768	Acute	Chronic	OK	0.631177	0.35022	-0.849784	-1.5417	0.00805	0.0419202	yes	0.554868	1.80223
XLOC_038354	XLOC_038354	0	4:142361640-142367343	Acute	Chronic	OK	0.668322	0.371212	-0.848301	-2.84167	5e-05	0.000498032	yes	0.555439	1.80038
XLOC_007574	XLOC_007574	Adcy1	11:7063488-7182145	Acute	Chronic	OK	24.5476	13.6351	-0.848262	-1.80409	0.0024	0.0154916	yes	0.555456	1.80032
XLOC_035890	XLOC_035890	0	4:142379786-142384468	Acute	Chronic	OK	0.993612	0.552029	-0.847939	-2.80684	5e-05	0.000498032	yes	0.555578	1.79993
XLOC_018447	XLOC_018447	Dmc1	15:79561132-79606944	Acute	Chronic	OK	0.578937	0.321782	-0.847325	-2.20999	5e-05	0.000498032	yes	0.555815	1.79916
XLOC_052151	XLOC_052151	0	8:125697850-125700663	Acute	Chronic	OK	0.161809	0.0899865	-0.84651	-1.69167	0.0099	0.0492567	yes	0.556128	1.79815
XLOC_038963	XLOC_038963	0	5:88530612-88536186	Acute	Chronic	OK	0.173	0.0962411	-0.846051	-2.09647	0.00095	0.00697064	yes	0.556307	1.79757
XLOC_038690	XLOC_038690	Gm9924	5:31085605-31108237	Acute	Chronic	OK	1.94469	1.08295	-0.844568	-1.88281	0.0011	0.00790885	yes	0.556875	1.79573
XLOC_038358	XLOC_038358	0	4:142384542-142391557	Acute	Chronic	OK	1.05332	0.586807	-0.843987	-3.13414	5e-05	0.000498032	yes	0.557102	1.795
XLOC_039448	XLOC_039448	Hspb1	5:135887918-135889563	Acute	Chronic	OK	4.11479	2.29251	-0.843889	-2.56609	5e-05	0.000498032	yes	0.557139	1.79488
XLOC_011260	XLOC_011260	0	12:4118185-4118588	Acute	Chronic	OK	2.1151	1.17849	-0.843782	-3.00013	0.0081	0.0421516	yes	0.557179	1.79475
XLOC_034093	XLOC_034093	0	3:62859677-62864900	Acute	Chronic	OK	0.292401	0.163101	-0.842183	-2.32403	0.0002	0.00177188	yes	0.557799	1.79276
XLOC_040466	XLOC_040466	Gatsl2	5:134099710-134144343	Acute	Chronic	OK	6.25691	3.49023	-0.842129	-1.69212	0.00355	0.0215369	yes	0.55782	1.79269
XLOC_033908	XLOC_033908	0	3:26232074-26237582	Acute	Chronic	OK	0.196266	0.109544	-0.841302	-2.13992	0.00065	0.00506296	yes	0.55814	1.79166
XLOC_025759	XLOC_025759	0	18:86721182-86730166	Acute	Chronic	OK	0.267605	0.149579	-0.839198	-2.54274	5e-05	0.000498032	yes	0.558954	1.78905
XLOC_046888	XLOC_046888	Gm25156	7:59352663-59353713	Acute	Chronic	OK	1.10342	0.617067	-0.838486	-1.31353	0.0057	0.0317049	yes	0.559231	1.78817
XLOC_006000	XLOC_006000	0	10:128550221-128550567	Acute	Chronic	OK	12.5002	6.99271	-0.838031	-5.33453	5e-05	0.000498032	yes	0.559408	1.7876
XLOC_022998	XLOC_022998	Angptl4	17:33773749-33781575	Acute	Chronic	OK	5.14597	2.87959	-0.837576	-2.88325	5e-05	0.000498032	yes	0.559582	1.78705
XLOC_034409	XLOC_034409	0	3:121815359-121816536	Acute	Chronic	OK	0.497084	0.278173	-0.837507	-1.96048	0.0067	0.0362514	yes	0.55961	1.78696
XLOC_030737	XLOC_030737	Wfdc3	2:164731092-164745943	Acute	Chronic	OK	0.923484	0.516925	-0.837132	-2.10452	0.0008	0.00603627	yes	0.559755	1.7865
XLOC_000732	XLOC_000732	Lad1	1:135818597-135833341	Acute	Chronic	OK	0.313536	0.175547	-0.836774	-2.09134	0.0009	0.00666334	yes	0.559894	1.78605
XLOC_009342	XLOC_009342	0	11:53490434-53497771	Acute	Chronic	OK	0.159452	0.0893437	-0.835688	-2.15295	0.00055	0.00436921	yes	0.560317	1.7847
XLOC_006415	XLOC_006415	0	11:53507246-53511338	Acute	Chronic	OK	0.153263	0.0859508	-0.834426	-1.82064	0.0034	0.0207804	yes	0.560806	1.78315
XLOC_028617	XLOC_028617	Lamp5	2:136052238-136069917	Acute	Chronic	OK	93.8218	52.7033	-0.832031	-3.8852	5e-05	0.000498032	yes	0.561738	1.78019
XLOC_018107	XLOC_018107	0	15:10432351-10446127	Acute	Chronic	OK	0.302061	0.169785	-0.831128	-2.40965	0.0001	0.00094847	yes	0.562088	1.77908
XLOC_037009	XLOC_037009	0	4:118417965-118422446	Acute	Chronic	OK	0.496841	0.279287	-0.831034	-2.50104	0.0001	0.00094847	yes	0.562126	1.77896
XLOC_004110	XLOC_004110	Myo1a	10:127705140-127721312	Acute	Chronic	OK	0.759041	0.426787	-0.830661	-2.16553	0.00025	0.00216619	yes	0.562271	1.7785
XLOC_019810	XLOC_019810	Kalrn	16:33969074-34573532	Acute	Chronic	OK	2.72865	1.53561	-0.829374	-2.22047	0.0001	0.00094847	yes	0.562773	1.77692
XLOC_024638	XLOC_024638	Mro	18:73850311-73881333	Acute	Chronic	OK	5.91915	3.33127	-0.82932	-2.6025	0.0001	0.00094847	yes	0.562795	1.77684
XLOC_038356	XLOC_038356	0	4:142369779-142376604	Acute	Chronic	OK	0.874805	0.492543	-0.828713	-2.9816	5e-05	0.000498032	yes	0.563032	1.7761
XLOC_038355	XLOC_038355	0	4:142367632-142369610	Acute	Chronic	OK	0.812916	0.457803	-0.828379	-2.46059	0.0001	0.00094847	yes	0.563162	1.77569
XLOC_058662	XLOC_058662	0	X:135852655-135853361	Acute	Chronic	OK	1.86694	1.05208	-0.827438	-2.72729	0.00095	0.00697064	yes	0.563532	1.77452
XLOC_038359	XLOC_038359	0	4:142391607-142393769	Acute	Chronic	OK	1.22133	0.688284	-0.827374	-2.70632	5e-05	0.000498032	yes	0.563553	1.77446
XLOC_038349	XLOC_038349	0	4:142288532-142294899	Acute	Chronic	OK	0.766373	0.432099	-0.826685	-2.8876	5e-05	0.000498032	yes	0.563823	1.77361
XLOC_015149	XLOC_015149	Gm8113	14:43925389-43933411	Acute	Chronic	OK	1.00942	0.569146	-0.826657	-2.60181	0.0002	0.00177188	yes	0.563835	1.77357
XLOC_007326	XLOC_007326	0	11:110173984-110176190	Acute	Chronic	OK	0.400007	0.225787	-0.825063	-2.03629	0.0023	0.0149446	yes	0.564458	1.77161
XLOC_038374	XLOC_038374	0	4:142421765-142423631	Acute	Chronic	OK	1.76559	0.996847	-0.824706	-2.86413	0.0001	0.00094847	yes	0.564597	1.77117
XLOC_041505	XLOC_041505	0	5:133291795-133297243	Acute	Chronic	OK	0.273956	0.154678	-0.824676	-2.27621	5e-05	0.000498032	yes	0.564609	1.77114
XLOC_057755	XLOC_057755	5330434G04Rik,E530001F21Rik,Gm14824,Mir384	X:105146831-105391886	Acute	Chronic	OK	9.60335	5.4246	-0.824022	-1.64004	0.0073	0.0388064	yes	0.564865	1.77033
XLOC_023440	XLOC_023440	Arhgef33	17:80298715-80388688	Acute	Chronic	OK	1.50658	0.851478	-0.823235	-3.16411	5e-05	0.000498032	yes	0.565173	1.76937
XLOC_054180	XLOC_054180	0	9:8835029-8864374	Acute	Chronic	OK	0.225324	0.127352	-0.823179	-2.93597	5e-05	0.000498032	yes	0.565195	1.7693
XLOC_018839	XLOC_018839	0	15:24968213-24975697	Acute	Chronic	OK	0.305984	0.172998	-0.822706	-2.4829	5e-05	0.000498032	yes	0.565383	1.76871
XLOC_031991	XLOC_031991	0	3:29704164-29716747	Acute	Chronic	OK	0.320593	0.181271	-0.822596	-2.62427	5e-05	0.000498032	yes	0.565424	1.76858
XLOC_022377	XLOC_022377	Clic5	17:44135332-44280187	Acute	Chronic	OK	3.22099	1.82185	-0.822095	-3.41765	5e-05	0.000498032	yes	0.565618	1.76798
XLOC_022868	XLOC_022868	Sstr5	17:25489667-25497288	Acute	Chronic	OK	0.999608	0.565463	-0.82193	-2.45584	5e-05	0.000498032	yes	0.565685	1.76777
XLOC_006929	XLOC_006929	Car4	11:84957245-84966045	Acute	Chronic	OK	13.3218	7.53624	-0.821869	-2.81484	5e-05	0.000498032	yes	0.565707	1.7677
XLOC_026239	XLOC_026239	Adra2a	19:54041594-54049071	Acute	Chronic	OK	4.64593	2.63044	-0.820664	-3.29998	5e-05	0.000498032	yes	0.566182	1.76622
XLOC_055510	XLOC_055510	mt-Rnr1	MT:69-1024	Acute	Chronic	OK	2687.24	1521.85	-0.8203	-4.72039	5e-05	0.000498032	yes	0.566325	1.76577
XLOC_038292	XLOC_038292	0	4:138429098-138434049	Acute	Chronic	OK	0.14732	0.0834714	-0.819597	-1.8735	0.0027	0.0170902	yes	0.566599	1.76492
XLOC_017545	XLOC_017545	BC030476	15:34453198-34479095	Acute	Chronic	OK	0.223183	0.126456	-0.819598	-2.19098	0.00025	0.00216619	yes	0.566602	1.76491
XLOC_033935	XLOC_033935	0	3:29726356-29730057	Acute	Chronic	OK	0.918397	0.520685	-0.818708	-2.72183	5e-05	0.000498032	yes	0.56695	1.76382
XLOC_050958	XLOC_050958	0	8:14905930-14908358	Acute	Chronic	OK	0.823477	0.466891	-0.818641	-2.51199	5e-05	0.000498032	yes	0.566975	1.76375
XLOC_032592	XLOC_032592	Ntng1	3:109779028-110147594	Acute	Chronic	OK	1.05417	0.597813	-0.818348	-2.0055	0.0008	0.00603627	yes	0.567094	1.76338
XLOC_043248	XLOC_043248	Sh2d6	6:72513643-72521634	Acute	Chronic	OK	1.85422	1.05158	-0.818246	-2.18539	5e-05	0.000498032	yes	0.567128	1.76327
XLOC_013957	XLOC_013957	0	13:11548782-11550872	Acute	Chronic	OK	0.556341	0.315747	-0.817199	-2.21252	0.00085	0.00635825	yes	0.567542	1.76198
XLOC_033482	XLOC_033482	Gstm1,Gstm4	3:107938846-108044894	Acute	Chronic	OK	36.6066	20.7797	-0.816926	-2.12285	0.0001	0.00094847	yes	0.567649	1.76165
XLOC_050048	XLOC_050048	1700008F21Rik	8:129067133-129194821	Acute	Chronic	OK	0.689011	0.391464	-0.815647	-1.78274	0.00075	0.00572012	yes	0.568153	1.76009
XLOC_038346	XLOC_038346	0	4:142278246-142286296	Acute	Chronic	OK	0.61438	0.349167	-0.815213	-2.83295	5e-05	0.000498032	yes	0.568324	1.75956
XLOC_032148	XLOC_032148	0	3:62867146-62889728	Acute	Chronic	OK	0.874408	0.497165	-0.814581	-2.20028	0.0006	0.00470853	yes	0.568573	1.75879
XLOC_026337	XLOC_026337	Cst6	19:5344704-5349574	Acute	Chronic	OK	0.978381	0.556381	-0.814323	-2.76134	5e-05	0.000498032	yes	0.568675	1.75847
XLOC_007218	XLOC_007218	Fzd2	11:102604430-102608058	Acute	Chronic	OK	3.37897	1.92171	-0.814194	-3.31455	5e-05	0.000498032	yes	0.568727	1.75831
XLOC_054811	XLOC_054811	0	9:81564367-81568324	Acute	Chronic	OK	0.191933	0.10919	-0.813757	-1.9027	0.0029	0.0181594	yes	0.568896	1.75779
XLOC_031702	XLOC_031702	0	2:153216590-153219802	Acute	Chronic	OK	0.360743	0.205375	-0.812709	-2.15109	0.00045	0.00365512	yes	0.569311	1.75651
XLOC_044111	XLOC_044111	0	6:67172560-67176266	Acute	Chronic	OK	0.198261	0.112909	-0.812248	-1.87871	0.0031	0.0192176	yes	0.569497	1.75594
XLOC_031006	XLOC_031006	0	2:18767955-18769742	Acute	Chronic	OK	0.283746	0.161757	-0.810774	-1.7371	0.00855	0.0440257	yes	0.570077	1.75415
XLOC_000060	XLOC_000060	0	1:17169314-17173107	Acute	Chronic	OK	0.223411	0.127619	-0.807864	-1.84188	0.00445	0.0258901	yes	0.57123	1.75061
XLOC_003021	XLOC_003021	0	1:156247655-156250474	Acute	Chronic	OK	0.380308	0.217318	-0.807361	-2.09407	0.00115	0.00822551	yes	0.571426	1.75001
XLOC_010444	XLOC_010444	Amn	12:111271110-111276426	Acute	Chronic	OK	1.11366	0.636818	-0.806353	-2.16052	0.0004	0.00330019	yes	0.571824	1.74879
XLOC_046398	XLOC_046398	Gipr	7:19154526-19170412	Acute	Chronic	OK	1.28278	0.733599	-0.806215	-2.42414	0.0001	0.00094847	yes	0.571882	1.74861
XLOC_003488	XLOC_003488	Trdn	10:33083290-33477563	Acute	Chronic	OK	0.792341	0.453168	-0.806075	-2.05214	0.00055	0.00436921	yes	0.571936	1.74845
XLOC_051406	XLOC_051406	0	8:49090368-49756408	Acute	Chronic	OK	0.334211	0.191341	-0.804618	-1.8637	0.0011	0.00790885	yes	0.572516	1.74668
XLOC_042668	XLOC_042668	Gprc5a	6:135065650-135084709	Acute	Chronic	OK	0.310984	0.17813	-0.803911	-1.86108	0.00455	0.0263759	yes	0.572795	1.74583
XLOC_038331	XLOC_038331	0	4:142245944-142251973	Acute	Chronic	OK	0.38321	0.219654	-0.802899	-2.43399	5e-05	0.000498032	yes	0.573195	1.74461
XLOC_024736	XLOC_024736	Mpp7	18:7347961-7626863	Acute	Chronic	OK	3.45707	1.98199	-0.802604	-2.8783	5e-05	0.000498032	yes	0.573315	1.74424
XLOC_049581	XLOC_049581	Npy5r	8:66679964-66693225	Acute	Chronic	OK	0.367916	0.210962	-0.802392	-1.5841	0.0095	0.0477516	yes	0.573397	1.74399
XLOC_014243	XLOC_014243	0	13:49148299-49148614	Acute	Chronic	OK	4.57837	2.62577	-0.802092	-4.23096	0.0058	0.0321845	yes	0.573516	1.74363
XLOC_038350	XLOC_038350	0	4:142295455-142305004	Acute	Chronic	OK	0.466653	0.267642	-0.802047	-2.73919	5e-05	0.000498032	yes	0.573535	1.74357
XLOC_024785	XLOC_024785	Dsc2	18:20030557-20059554	Acute	Chronic	OK	0.417401	0.239469	-0.801594	-1.91901	0.00065	0.00506296	yes	0.573714	1.74303
XLOC_040525	XLOC_040525	0	5:137335933-137340201	Acute	Chronic	OK	2.77448	1.59201	-0.801362	-2.80772	5e-05	0.000498032	yes	0.573805	1.74275
XLOC_026578	XLOC_026578	0	19:28969023-28973839	Acute	Chronic	OK	0.364329	0.209061	-0.801316	-2.21879	0.0005	0.00401613	yes	0.573825	1.74269
XLOC_014184	XLOC_014184	0	13:42028925-42038460	Acute	Chronic	OK	0.149972	0.0860585	-0.801305	-2.17435	0.0003	0.0025564	yes	0.57383	1.74268
XLOC_004824	XLOC_004824	Otogl	10:107760539-107912134	Acute	Chronic	OK	0.163037	0.0935914	-0.800756	-1.86026	0.0015	0.0103841	yes	0.57405	1.74201
XLOC_010214	XLOC_010214	Fos	12:85473889-85477277	Acute	Chronic	OK	21.4206	12.3004	-0.800296	-3.03078	5e-05	0.000498032	yes	0.574232	1.74146
XLOC_038188	XLOC_038188	0	4:133286973-133289215	Acute	Chronic	OK	0.329388	0.189318	-0.798977	-1.89927	0.00335	0.0204996	yes	0.574757	1.73987
XLOC_001388	XLOC_001388	Gpr1	1:63182613-63214577	Acute	Chronic	OK	0.461297	0.265134	-0.798973	-1.7627	0.00375	0.0225609	yes	0.574758	1.73986
XLOC_035212	XLOC_035212	Acer2	4:86874365-86934822	Acute	Chronic	OK	14.4025	8.28187	-0.798296	-3.48475	5e-05	0.000498032	yes	0.57503	1.73904
XLOC_017380	XLOC_017380	0	14:111751939-111765393	Acute	Chronic	OK	0.366228	0.21061	-0.798171	-2.75438	5e-05	0.000498032	yes	0.575079	1.73889
XLOC_038366	XLOC_038366	0	4:142399115-142399956	Acute	Chronic	OK	0.790956	0.45528	-0.796844	-2.06014	0.00695	0.0372654	yes	0.575607	1.7373
XLOC_044209	XLOC_044209	0	6:87961657-87961968	Acute	Chronic	OK	6.59398	3.79633	-0.796545	-4.68601	0.0023	0.0149446	yes	0.575727	1.73694
XLOC_024079	XLOC_024079	0	17:69110947-69115236	Acute	Chronic	OK	0.224721	0.129394	-0.796359	-1.98578	0.0016	0.0109713	yes	0.575798	1.73672
XLOC_012659	XLOC_012659	0	13:43700508-43719308	Acute	Chronic	OK	1.05491	0.607763	-0.795538	-1.89795	0.00395	0.0235219	yes	0.576128	1.73573
XLOC_025043	XLOC_025043	Mc4r	18:66857695-66999041	Acute	Chronic	OK	1.2429	0.716119	-0.795434	-2.2663	0.00055	0.00436921	yes	0.576168	1.73561
XLOC_033519	XLOC_033519	Amy1,Amy2-ps1,Amy2a4,Amy2a5,Rnpc3	3:113182248-113630149	Acute	Chronic	OK	44.826	25.8497	-0.794187	-3.64672	5e-05	0.000498032	yes	0.576668	1.7341
XLOC_057303	XLOC_057303	AW822252	X:53686490-53716689	Acute	Chronic	OK	2.26631	1.30832	-0.792629	-2.72569	5e-05	0.000498032	yes	0.577291	1.73223
XLOC_040751	XLOC_040751	0	5:7213519-7219583	Acute	Chronic	OK	0.177061	0.102236	-0.792336	-2.01179	0.001	0.00727774	yes	0.577406	1.73189
XLOC_051503	XLOC_051503	0	8:50365479-50369120	Acute	Chronic	OK	0.15221	0.0879208	-0.791786	-1.67762	0.007	0.0374806	yes	0.577628	1.73122
XLOC_011774	XLOC_011774	0	12:33443399-33446176	Acute	Chronic	OK	0.364261	0.210494	-0.791198	-2.05213	0.00095	0.00697065	yes	0.577866	1.73051
XLOC_021201	XLOC_021201	0	16:40380545-40409438	Acute	Chronic	OK	0.49175	0.284272	-0.790652	-3.17236	5e-05	0.000498032	yes	0.578082	1.72986
XLOC_006719	XLOC_006719	Camkk1	11:73015560-73042397	Acute	Chronic	OK	33.8329	19.5635	-0.790259	-3.3919	5e-05	0.000498032	yes	0.578239	1.72939
XLOC_004467	XLOC_004467	Ddit4	10:59949674-59952725	Acute	Chronic	OK	28.9004	16.7245	-0.789125	-3.21364	5e-05	0.000498032	yes	0.578694	1.72803
XLOC_057734	XLOC_057734	Ftx,Mir374,Mir421	X:103493557-103623754	Acute	Chronic	OK	19.9675	11.5551	-0.789117	-2.15983	0.0002	0.00177188	yes	0.578695	1.72802
XLOC_010879	XLOC_010879	Aldh6a1	12:84409070-84450950	Acute	Chronic	OK	25.5021	14.7639	-0.788541	-3.48419	5e-05	0.000498032	yes	0.578929	1.72733
XLOC_018562	XLOC_018562	Syt10	15:89772960-89841947	Acute	Chronic	OK	9.1164	5.2832	-0.787052	-2.77352	5e-05	0.000498032	yes	0.579527	1.72555
XLOC_016014	XLOC_016014	Fam213a	14:40993734-41013788	Acute	Chronic	OK	59.1384	34.281	-0.786687	-3.60557	5e-05	0.000498032	yes	0.579674	1.72511
XLOC_008482	XLOC_008482	Hlf	11:90336535-90390895	Acute	Chronic	OK	44.0807	25.5982	-0.784105	-3.53494	5e-05	0.000498032	yes	0.580712	1.72202
XLOC_049631	XLOC_049631	Pde4c	8:70723719-70751408	Acute	Chronic	OK	0.756909	0.439616	-0.783878	-2.08245	5e-05	0.000498032	yes	0.580804	1.72175
XLOC_053736	XLOC_053736	Unc13c	9:73479071-73969205	Acute	Chronic	OK	11.2981	6.56225	-0.783823	-3.63786	5e-05	0.000498032	yes	0.580828	1.72168
XLOC_050631	XLOC_050631	Ces5a	8:93497938-93633832	Acute	Chronic	OK	1.50805	0.875965	-0.783736	-1.77735	0.00235	0.0152239	yes	0.580859	1.72159
XLOC_015898	XLOC_015898	Usp54	14:20499363-20618354	Acute	Chronic	OK	16.6594	9.67778	-0.783586	-1.65223	0.00465	0.0268531	yes	0.58092	1.72141
XLOC_029313	XLOC_029313	Mrpl41	2:24974116-24975098	Acute	Chronic	OK	63.2183	36.7256	-0.783557	-4.62078	5e-05	0.000498032	yes	0.580933	1.72137
XLOC_018661	XLOC_018661	Mettl7a1	15:100304082-100383964	Acute	Chronic	OK	1.3402	0.778899	-0.782936	-1.87827	0.00105	0.00759612	yes	0.581181	1.72063
XLOC_058487	XLOC_058487	0	X:82344097-82351184	Acute	Chronic	OK	0.180777	0.105129	-0.782045	-2.07686	0.00065	0.00506296	yes	0.58154	1.71957
XLOC_038367	XLOC_038367	0	4:142400215-142404947	Acute	Chronic	OK	1.0727	0.623908	-0.781846	-2.78446	5e-05	0.000498032	yes	0.581624	1.71932
XLOC_031631	XLOC_031631	0	2:143911531-143915143	Acute	Chronic	OK	0.219694	0.12782	-0.78138	-1.85613	0.0029	0.0181594	yes	0.581809	1.71878
XLOC_038369	XLOC_038369	0	4:142405887-142411891	Acute	Chronic	OK	1.76088	1.02464	-0.781177	-3.08483	5e-05	0.000498032	yes	0.581891	1.71854
XLOC_029709	XLOC_029709	Dlx2	2:71543408-71546754	Acute	Chronic	OK	4.54591	2.64605	-0.780729	-2.63219	5e-05	0.000498032	yes	0.582073	1.718
XLOC_045360	XLOC_045360	Magel2	7:62376978-62381640	Acute	Chronic	OK	1.54549	0.899851	-0.780303	-2.92052	5e-05	0.000498032	yes	0.582243	1.7175
XLOC_009862	XLOC_009862	Fam84a	12:14127358-14152101	Acute	Chronic	OK	1.16744	0.679752	-0.780264	-1.86707	0.0018	0.0121318	yes	0.582259	1.71745
XLOC_019205	XLOC_019205	0	15:76522648-76530928	Acute	Chronic	OK	3.25187	1.89432	-0.77959	-3.45696	5e-05	0.000498032	yes	0.582533	1.71664
XLOC_003862	XLOC_003862	Aldh1l2	10:83375493-83534140	Acute	Chronic	OK	0.46059	0.268354	-0.779343	-2.29088	5e-05	0.000498032	yes	0.582631	1.71635
XLOC_013399	XLOC_013399	Fam217a	13:34909963-34919992	Acute	Chronic	OK	0.256986	0.149731	-0.779314	-1.52761	0.00855	0.0440257	yes	0.582643	1.71632
XLOC_025579	XLOC_025579	4930511M06Rik	18:57354732-57731065	Acute	Chronic	OK	1.01747	0.593096	-0.778645	-1.65739	0.00615	0.0338116	yes	0.582913	1.71552
XLOC_007656	XLOC_007656	0	11:20979048-20990843	Acute	Chronic	OK	0.42416	0.247374	-0.777913	-1.98497	0.00075	0.00572012	yes	0.583209	1.71465
XLOC_046058	XLOC_046058	0	7:142108605-142118058	Acute	Chronic	OK	0.256251	0.149516	-0.777262	-2.36918	0.00015	0.00136925	yes	0.583475	1.71387
XLOC_055512	XLOC_055512	mt-Rnr2	MT:1093-2675	Acute	Chronic	OK	2230.14	1301.48	-0.776983	-3.89953	5e-05	0.000498032	yes	0.583587	1.71354
XLOC_051792	XLOC_051792	0	8:72718218-72722562	Acute	Chronic	OK	0.391601	0.228709	-0.775874	-2.23814	0.00025	0.00216619	yes	0.584036	1.71222
XLOC_051795	XLOC_051795	0	8:72783932-72794373	Acute	Chronic	OK	0.171584	0.100224	-0.775693	-2.21514	0.00015	0.00136925	yes	0.58411	1.71201
XLOC_033440	XLOC_033440	0	3:103854781-103857461	Acute	Chronic	OK	0.312078	0.182327	-0.775382	-1.89992	0.0033	0.0202671	yes	0.584235	1.71164
XLOC_018908	XLOC_018908	0	15:36461520-36468165	Acute	Chronic	OK	0.152478	0.0890927	-0.775225	-1.94146	0.0012	0.00853489	yes	0.584299	1.71145
XLOC_032217	XLOC_032217	0	3:81786314-81925019	Acute	Chronic	OK	0.2735	0.159813	-0.775162	-1.56276	0.0074	0.0392008	yes	0.584325	1.71138
XLOC_038016	XLOC_038016	Dab1	4:103619358-104744844	Acute	Chronic	OK	0.590671	0.345148	-0.775141	-1.53726	0.0093	0.0469249	yes	0.584332	1.71136
XLOC_043439	XLOC_043439	Gm15631	6:105671024-105677595	Acute	Chronic	OK	2.32363	1.358	-0.774901	-1.74885	0.0016	0.0109713	yes	0.58443	1.71107
XLOC_038392	XLOC_038392	0	4:142468444-142470693	Acute	Chronic	OK	1.71985	1.00548	-0.774394	-2.72801	5e-05	0.000498032	yes	0.584632	1.71048
XLOC_029291	XLOC_029291	Gm13340	2:22227502-22618252	Acute	Chronic	OK	1.79166	1.04754	-0.774288	-2.03906	0.00125	0.00883671	yes	0.584676	1.71035
XLOC_014462	XLOC_014462	0	13:64342977-64346846	Acute	Chronic	OK	0.183213	0.107179	-0.773499	-1.78253	0.0055	0.0308012	yes	0.584997	1.70941
XLOC_055516	XLOC_055516	mt-Nd2,mt-Tw	MT:3913-5016	Acute	Chronic	OK	5351.97	3130.89	-0.773496	-3.19959	5e-05	0.000498032	yes	0.584998	1.70941
XLOC_037877	XLOC_037877	0	4:57322114-57324429	Acute	Chronic	OK	0.283422	0.16593	-0.772377	-1.77815	0.0066	0.0358637	yes	0.585452	1.70808
XLOC_050085	XLOC_050085	0	8:8772089-8777825	Acute	Chronic	OK	0.418044	0.244748	-0.772361	-2.16094	0.0002	0.00177188	yes	0.58546	1.70806
XLOC_033933	XLOC_033933	0	3:29696735-29700993	Acute	Chronic	OK	0.203295	0.119077	-0.771685	-1.88873	0.00235	0.0152239	yes	0.585735	1.70726
XLOC_051024	XLOC_051024	0	8:27238447-27239887	Acute	Chronic	OK	0.396866	0.232496	-0.77145	-1.77077	0.00985	0.0490803	yes	0.58583	1.70698
XLOC_012874	XLOC_012874	0	13:69739987-69756169	Acute	Chronic	OK	0.394622	0.231241	-0.771074	-1.52091	0.00805	0.0419202	yes	0.585981	1.70654
XLOC_048053	XLOC_048053	0	7:19322347-19324906	Acute	Chronic	OK	0.443476	0.259982	-0.770444	-2.05697	0.00175	0.0118474	yes	0.586237	1.7058
XLOC_021284	XLOC_021284	0	16:40996063-41013907	Acute	Chronic	OK	0.221481	0.129857	-0.77026	-2.55538	0.0001	0.00094847	yes	0.586312	1.70558
XLOC_033659	XLOC_033659	Clca1,Clca2,Clca4	3:144729676-144849370	Acute	Chronic	OK	2.63539	1.54541	-0.77003	-2.93371	5e-05	0.000498032	yes	0.586407	1.7053
XLOC_037084	XLOC_037084	Mfsd2a	4:122946849-122961188	Acute	Chronic	OK	13.1838	7.73235	-0.769792	-3.26183	5e-05	0.000498032	yes	0.586504	1.70502
XLOC_011259	XLOC_011259	0	12:4116807-4117421	Acute	Chronic	OK	1.75035	1.02691	-0.769327	-2.51182	0.00415	0.0244824	yes	0.586688	1.70448
XLOC_023771	XLOC_023771	0	17:26704346-26706488	Acute	Chronic	OK	0.316238	0.185534	-0.769325	-1.80108	0.0057	0.0317049	yes	0.586691	1.70447
XLOC_037211	XLOC_037211	Ptpru	4:131768420-131838288	Acute	Chronic	OK	9.93324	5.8301	-0.768744	-2.18562	0.00035	0.00293552	yes	0.586928	1.70379
XLOC_012322	XLOC_012322	0	12:118860910-118865052	Acute	Chronic	OK	0.15124	0.088775	-0.768613	-1.70072	0.00665	0.0360579	yes	0.586981	1.70363
XLOC_053325	XLOC_053325	0	9:22902984-22908693	Acute	Chronic	OK	0.273084	0.160327	-0.768333	-2.15258	0.0004	0.00330019	yes	0.587098	1.70329
XLOC_025117	XLOC_025117	Galr1	18:82387869-82407872	Acute	Chronic	OK	0.520083	0.305345	-0.768301	-2.19338	0.0003	0.0025564	yes	0.587108	1.70326
XLOC_021243	XLOC_021243	0	16:40727045-40733692	Acute	Chronic	OK	0.20179	0.118485	-0.76815	-2.06479	0.00045	0.00365512	yes	0.58717	1.70308
XLOC_046909	XLOC_046909	Gm24872	7:59420562-59421687	Acute	Chronic	OK	2.04087	1.1985	-0.767952	-1.7663	0.0008	0.00603627	yes	0.58725	1.70285
XLOC_034986	XLOC_034986	Zfp189	4:49521175-49535698	Acute	Chronic	OK	3.75657	2.20648	-0.767669	-2.81969	5e-05	0.000498032	yes	0.587366	1.70252
XLOC_045522	XLOC_045522	Fzd4	7:89404365-89413200	Acute	Chronic	OK	2.60196	1.52871	-0.767284	-3.15056	5e-05	0.000498032	yes	0.587522	1.70206
XLOC_007107	XLOC_007107	0	11:98332731-98338946	Acute	Chronic	OK	0.397259	0.233505	-0.766627	-1.92711	0.00095	0.00697064	yes	0.58779	1.70129
XLOC_038373	XLOC_038373	0	4:142420421-142421674	Acute	Chronic	OK	2.03771	1.1983	-0.765957	-2.64521	0.0002	0.00177188	yes	0.588062	1.7005
XLOC_022496	XLOC_022496	Slc25a23	17:57041774-57065918	Acute	Chronic	OK	75.8803	44.6248	-0.76588	-1.8987	0.00685	0.0368464	yes	0.588095	1.70041
XLOC_035705	XLOC_035705	0	4:130869397-130873550	Acute	Chronic	OK	0.17155	0.100918	-0.765444	-1.62251	0.00875	0.0448275	yes	0.588272	1.69989
XLOC_054181	XLOC_054181	0	9:8865675-8873164	Acute	Chronic	OK	0.239224	0.140766	-0.765062	-2.21022	0.00035	0.00293552	yes	0.588428	1.69944
XLOC_053343	XLOC_053343	0	9:26719895-26727096	Acute	Chronic	OK	0.25993	0.152964	-0.764933	-2.21832	0.0002	0.00177188	yes	0.588482	1.69929
XLOC_051992	XLOC_051992	0	8:107381694-107385438	Acute	Chronic	OK	0.164952	0.0971588	-0.763631	-1.70392	0.00605	0.0333464	yes	0.589013	1.69776
XLOC_039896	XLOC_039896	Fam184b	5:45529705-45645469	Acute	Chronic	OK	3.2027	1.88665	-0.763461	-2.88104	5e-05	0.000498032	yes	0.589081	1.69756
XLOC_038371	XLOC_038371	0	4:142412676-142418284	Acute	Chronic	OK	1.93452	1.13982	-0.76317	-3.03798	5e-05	0.000498032	yes	0.5892	1.69722
XLOC_017189	XLOC_017189	0	14:76389760-76410932	Acute	Chronic	OK	0.283264	0.16696	-0.762647	-2.71037	5e-05	0.000498032	yes	0.589415	1.6966
XLOC_004201	XLOC_004201	Syne1	10:4611592-5550750	Acute	Chronic	OK	83.8159	49.4081	-0.762477	-3.02274	5e-05	0.000498032	yes	0.589484	1.6964
XLOC_031649	XLOC_031649	0	2:146233332-146236543	Acute	Chronic	OK	0.351208	0.207048	-0.762365	-2.01492	0.0012	0.00853489	yes	0.589531	1.69626
XLOC_056873	XLOC_056873	Asb11	X:164436885-164459170	Acute	Chronic	OK	3.3581	1.9823	-0.760465	-2.50555	5e-05	0.000498032	yes	0.590304	1.69404
XLOC_044341	XLOC_044341	0	6:112608854-112610351	Acute	Chronic	OK	0.454204	0.26814	-0.760353	-1.84613	0.00745	0.0393832	yes	0.590351	1.69391
XLOC_037346	XLOC_037346	Vwa5b1	4:138564076-138636052	Acute	Chronic	OK	1.28155	0.756763	-0.759972	-1.48628	0.00995	0.049465	yes	0.590506	1.69346
XLOC_010374	XLOC_010374	Dlk1	12:109452822-109463336	Acute	Chronic	OK	11.1214	6.56729	-0.759974	-2.59556	5e-05	0.000498032	yes	0.590509	1.69345
XLOC_046587	XLOC_046587	Ryr1	7:29003336-29125177	Acute	Chronic	OK	5.41568	3.19924	-0.759416	-3.09175	5e-05	0.000498032	yes	0.590737	1.6928
XLOC_055644	XLOC_055644	Sytl5	X:9747648-10006912	Acute	Chronic	OK	1.45984	0.862526	-0.759171	-3.15979	5e-05	0.000498032	yes	0.590836	1.69252
XLOC_042336	XLOC_042336	Ppp1r2-ps2	6:90905698-90906507	Acute	Chronic	OK	7.73864	4.5746	-0.758435	-3.27604	5e-05	0.000498032	yes	0.591137	1.69165
XLOC_048055	XLOC_048055	0	7:19326510-19328275	Acute	Chronic	OK	0.418781	0.247575	-0.758334	-1.82294	0.0067	0.0362514	yes	0.59118	1.69153
XLOC_051680	XLOC_051680	0	8:58398737-58408390	Acute	Chronic	OK	0.233145	0.13784	-0.758234	-2.26089	0.00015	0.00136925	yes	0.59122	1.69142
XLOC_036297	XLOC_036297	0	4:32037437-32040477	Acute	Chronic	OK	0.227496	0.134585	-0.757325	-1.7491	0.00595	0.0328668	yes	0.591593	1.69035
XLOC_046144	XLOC_046144	Gm15525,Shisa7	7:4824649-4866193	Acute	Chronic	OK	47.8213	28.3031	-0.756695	-2.92297	5e-05	0.000498032	yes	0.591851	1.68961
XLOC_004849	XLOC_004849	Lgr5	10:115450310-115587791	Acute	Chronic	OK	4.88503	2.89306	-0.755774	-2.7635	5e-05	0.000498032	yes	0.59223	1.68853
XLOC_029349	XLOC_029349	0	2:25710331-25713187	Acute	Chronic	OK	0.251648	0.149042	-0.755691	-1.75558	0.0067	0.0362514	yes	0.592264	1.68844
XLOC_023979	XLOC_023979	0	17:49132825-49139962	Acute	Chronic	OK	0.162934	0.0965043	-0.755626	-1.96765	0.00055	0.00436921	yes	0.592291	1.68836
XLOC_030826	XLOC_030826	Cbln4	2:172036230-172043466	Acute	Chronic	OK	5.50448	3.26073	-0.755411	-2.38332	5e-05	0.000498032	yes	0.592377	1.68811
XLOC_021782	XLOC_021782	0	16:94471544-94476511	Acute	Chronic	OK	0.154277	0.0914299	-0.754784	-1.77402	0.00415	0.0244824	yes	0.592635	1.68738
XLOC_039980	XLOC_039980	Gabrg1	5:70748399-70842617	Acute	Chronic	OK	7.79511	4.62218	-0.753995	-3.34668	5e-05	0.000498032	yes	0.592959	1.68646
XLOC_037928	XLOC_037928	0	4:72106650-72112257	Acute	Chronic	OK	0.394462	0.233916	-0.753898	-2.28028	0.00035	0.00293552	yes	0.593	1.68634
XLOC_033917	XLOC_033917	0	3:26283814-26300493	Acute	Chronic	OK	0.254902	0.151221	-0.753282	-2.5391	5e-05	0.000498032	yes	0.593252	1.68563
XLOC_002377	XLOC_002377	0	1:39189144-39193371	Acute	Chronic	OK	0.240597	0.142755	-0.753083	-1.9267	0.00185	0.0123864	yes	0.593337	1.68538
XLOC_010791	XLOC_010791	4930447C04Rik	12:72878177-72965866	Acute	Chronic	OK	14.3204	8.49807	-0.752864	-2.40765	0.0007	0.00539706	yes	0.593424	1.68514
XLOC_038376	XLOC_038376	0	4:142427221-142428795	Acute	Chronic	OK	1.14635	0.68048	-0.752416	-2.36265	0.0008	0.00603627	yes	0.593606	1.68462
XLOC_019395	XLOC_019395	0	15:92380811-92386738	Acute	Chronic	OK	0.151094	0.0897397	-0.751629	-1.84087	0.0024	0.0154916	yes	0.593933	1.68369
XLOC_027806	XLOC_027806	0	2:45572976-45584410	Acute	Chronic	OK	0.213905	0.127058	-0.751477	-1.75021	0.0057	0.0317049	yes	0.593993	1.68352
XLOC_032143	XLOC_032143	0	3:61379061-61414764	Acute	Chronic	OK	0.528529	0.314007	-0.751185	-2.33177	5e-05	0.000498032	yes	0.594115	1.68318
XLOC_005004	XLOC_005004	Neurod4	10:130268152-130280240	Acute	Chronic	OK	0.290089	0.172376	-0.750935	-1.90826	0.00225	0.0146699	yes	0.594218	1.68289
XLOC_010086	XLOC_010086	Klhdc1	12:69241175-69284632	Acute	Chronic	OK	15.1469	9.00213	-0.750682	-3.37878	0.0007	0.00539706	yes	0.594322	1.68259
XLOC_036049	XLOC_036049	Errfi1	4:150825732-150869411	Acute	Chronic	OK	14.7086	8.74827	-0.749594	-3.22797	5e-05	0.000498032	yes	0.594772	1.68132
XLOC_040002	XLOC_040002	Ociad2	5:73315750-73338947	Acute	Chronic	OK	27.2957	16.2385	-0.749257	-2.70797	5e-05	0.000498032	yes	0.594911	1.68092
XLOC_030414	XLOC_030414	Prokr2	2:132337732-132385447	Acute	Chronic	OK	0.948273	0.564253	-0.748959	-1.79573	0.00035	0.00293552	yes	0.595032	1.68058
XLOC_016440	XLOC_016440	Siah3	14:75452090-75529812	Acute	Chronic	OK	1.5409	0.917185	-0.748493	-2.15325	0.00015	0.00136925	yes	0.595227	1.68003
XLOC_020344	XLOC_020344	Gmnc	16:26957235-26991511	Acute	Chronic	OK	0.197081	0.117319	-0.748343	-1.68603	0.00365	0.0220554	yes	0.595283	1.67987
XLOC_038357	XLOC_038357	0	4:142376874-142379634	Acute	Chronic	OK	0.902325	0.537145	-0.748336	-2.39896	0.00015	0.00136925	yes	0.59529	1.67985
XLOC_025409	XLOC_025409	0	18:30963430-30967139	Acute	Chronic	OK	0.187618	0.1117	-0.748165	-1.71509	0.0061	0.0335671	yes	0.595359	1.67966
XLOC_054908	XLOC_054908	0	9:83318924-83324945	Acute	Chronic	OK	0.154109	0.091761	-0.747995	-1.83847	0.00275	0.0173633	yes	0.595429	1.67946
XLOC_017401	XLOC_017401	0	14:118181540-118182126	Acute	Chronic	OK	3.6165	2.15456	-0.747201	-2.83691	0.0007	0.00539706	yes	0.595758	1.67853
XLOC_039371	XLOC_039371	0	5:126787662-126908942	Acute	Chronic	OK	2.44425	1.4565	-0.746888	-2.03368	0.00035	0.00293552	yes	0.595888	1.67817
XLOC_009129	XLOC_009129	0	11:20970630-20975970	Acute	Chronic	OK	0.180132	0.107343	-0.746822	-1.87205	0.0022	0.014381	yes	0.595913	1.6781
XLOC_051609	XLOC_051609	0	8:55566580-55568034	Acute	Chronic	OK	0.4703	0.280275	-0.746739	-1.81015	0.00825	0.0427564	yes	0.595949	1.67799
XLOC_034157	XLOC_034157	0	3:78506322-78511606	Acute	Chronic	OK	0.149568	0.0891436	-0.746596	-1.73093	0.00535	0.0301111	yes	0.596007	1.67783
XLOC_047943	XLOC_047943	0	7:4068476-4070087	Acute	Chronic	OK	1.10532	0.65919	-0.745703	-2.32345	0.00045	0.00365512	yes	0.596379	1.67679
XLOC_058358	XLOC_058358	0	X:37170301-37173025	Acute	Chronic	OK	0.292864	0.174661	-0.745678	-1.80775	0.0043	0.025162	yes	0.596389	1.67676
XLOC_006827	XLOC_006827	Aldoc	11:78322967-78327781	Acute	Chronic	OK	566.534	337.878	-0.745663	-3.10163	5e-05	0.000498032	yes	0.596395	1.67674
XLOC_056629	XLOC_056629	Mum1l1	X:139210041-139238335	Acute	Chronic	OK	1.17548	0.70108	-0.745594	-2.28473	0.0001	0.00094847	yes	0.59642	1.67667
XLOC_052484	XLOC_052484	Scn3b	9:40269215-40291618	Acute	Chronic	OK	33.3054	19.866	-0.745454	-3.53517	5e-05	0.000498032	yes	0.59648	1.6765
XLOC_049903	XLOC_049903	Fam65a,Mir1966	8:105605228-105622194	Acute	Chronic	OK	37.9061	22.6118	-0.745354	-3.89905	5e-05	0.000498032	yes	0.596521	1.67639
XLOC_056842	XLOC_056842	Gpr64	X:160390537-160499870	Acute	Chronic	OK	0.55209	0.329604	-0.74417	-1.57036	0.0027	0.0170902	yes	0.597011	1.67501
XLOC_028330	XLOC_028330	0	2:107397679-107421223	Acute	Chronic	OK	0.37133	0.221704	-0.744066	-2.04429	0.0005	0.00401613	yes	0.597054	1.67489
XLOC_044028	XLOC_044028	0	6:55400007-55402079	Acute	Chronic	OK	0.458431	0.273768	-0.74375	-1.92138	0.0033	0.0202671	yes	0.597185	1.67452
XLOC_003200	XLOC_003200	0	1:180638923-180641049	Acute	Chronic	OK	0.286978	0.171421	-0.743393	-1.69096	0.008	0.0417601	yes	0.597332	1.67411
XLOC_000412	XLOC_000412	Acsl3,Utp14b	1:78657819-78707810	Acute	Chronic	OK	57.9393	34.6137	-0.7432	-3.33413	5e-05	0.000498032	yes	0.597413	1.67388
XLOC_004650	XLOC_004650	Jsrp1	10:80807743-80813498	Acute	Chronic	OK	1.7749	1.06036	-0.743188	-1.68555	0.0027	0.0170902	yes	0.59742	1.67387
XLOC_057692	XLOC_057692	Slc7a3	X:101079190-101087080	Acute	Chronic	OK	5.14278	3.07361	-0.742617	-2.58403	5e-05	0.000498032	yes	0.597655	1.67321
XLOC_055711	XLOC_055711	RP23-247H23.2	X:19221810-19241846	Acute	Chronic	OK	0.200201	0.119657	-0.742542	-1.97776	0.00115	0.00822551	yes	0.597684	1.67312
XLOC_055368	XLOC_055368	0	GL456370.1:13636-16036	Acute	Chronic	OK	0.641779	0.383624	-0.742384	-2.1635	0.0007	0.00539706	yes	0.597751	1.67294
XLOC_001282	XLOC_001282	2610017I09Rik	1:42590770-42694825	Acute	Chronic	OK	47.5426	28.434	-0.741604	-4.37414	5e-05	0.000498032	yes	0.598074	1.67203
XLOC_032501	XLOC_032501	Nhlh2	3:102010144-102015492	Acute	Chronic	OK	0.246035	0.147176	-0.741322	-1.80893	0.005	0.0284843	yes	0.598191	1.67171
XLOC_022396	XLOC_022396	AC165259.1	17:45734294-45788741	Acute	Chronic	OK	0.244821	0.146472	-0.741105	-1.57496	0.0046	0.026615	yes	0.598282	1.67145
XLOC_055801	XLOC_055801	Gm25047,Lonrf3	X:36328331-36366861	Acute	Chronic	OK	4.96128	2.96855	-0.740953	-2.82234	5e-05	0.000498032	yes	0.598344	1.67128
XLOC_054177	XLOC_054177	0	9:8803083-8810889	Acute	Chronic	OK	0.157044	0.0939772	-0.740782	-1.95708	0.0013	0.00914124	yes	0.598413	1.67109
XLOC_051019	XLOC_051019	0	8:26823261-26823714	Acute	Chronic	OK	3.123	1.86894	-0.740713	-2.57709	0.0064	0.0349834	yes	0.598444	1.671
XLOC_044373	XLOC_044373	0	6:116000488-116003157	Acute	Chronic	OK	0.24668	0.147658	-0.740385	-1.70696	0.00805	0.0419202	yes	0.598581	1.67062
XLOC_014583	XLOC_014583	0	13:77035942-77038604	Acute	Chronic	OK	0.471686	0.282459	-0.739789	-2.03129	0.0013	0.00914124	yes	0.598828	1.66993
XLOC_013825	XLOC_013825	0	13:102541115-102597725	Acute	Chronic	OK	0.368679	0.22083	-0.739427	-2.14164	0.00035	0.00293552	yes	0.598976	1.66952
XLOC_034462	XLOC_034462	0	3:135473635-135482529	Acute	Chronic	OK	0.29369	0.175924	-0.739341	-2.28773	0.00015	0.00136925	yes	0.599013	1.66941
XLOC_022681	XLOC_022681	Fndc1	17:7738568-7827302	Acute	Chronic	OK	7.99723	4.79303	-0.738561	-2.20173	0.0005	0.00401613	yes	0.599336	1.66851
XLOC_057032	XLOC_057032	Gm16481	X:13234155-13240052	Acute	Chronic	OK	0.42061	0.252282	-0.737445	-1.61063	0.00705	0.0377018	yes	0.5998	1.66722
XLOC_049775	XLOC_049775	Gpt2	8:85489059-85527560	Acute	Chronic	OK	24.7233	14.8364	-0.73673	-2.91198	5e-05	0.000498032	yes	0.600098	1.66639
XLOC_022894	XLOC_022894	Dusp1	17:26505589-26520424	Acute	Chronic	OK	16.9807	10.1917	-0.736493	-2.65676	5e-05	0.000498032	yes	0.600193	1.66613
XLOC_010155	XLOC_010155	Galnt16	12:80518989-80603896	Acute	Chronic	OK	47.5906	28.5709	-0.736128	-3.48857	5e-05	0.000498032	yes	0.600348	1.6657
XLOC_001463	XLOC_001463	Ccdc108	1:74902069-74935849	Acute	Chronic	OK	3.08261	1.85104	-0.735816	-2.8484	5e-05	0.000498032	yes	0.600478	1.66534
XLOC_042297	XLOC_042297	Gata2	6:88165703-88207030	Acute	Chronic	OK	2.70922	1.62697	-0.73569	-2.45	5e-05	0.000498032	yes	0.600531	1.66519
XLOC_006369	XLOC_006369	Adamts2	11:50591028-50807647	Acute	Chronic	OK	3.34329	2.00786	-0.735608	-2.41506	5e-05	0.000498032	yes	0.600564	1.6651
XLOC_018028	XLOC_018028	Nr4a1	15:101254241-101274871	Acute	Chronic	OK	23.1717	13.9175	-0.73546	-2.38672	5e-05	0.000498032	yes	0.600625	1.66493
XLOC_003863	XLOC_003863	Aldh1l2	10:83375493-83534140	Acute	Chronic	OK	0.513461	0.308415	-0.735384	-1.68091	0.00415	0.0244824	yes	0.600659	1.66484
XLOC_004555	XLOC_004555	0	10:75885654-75893223	Acute	Chronic	OK	0.748656	0.449702	-0.735332	-1.81336	0.0021	0.0138045	yes	0.600679	1.66478
XLOC_023454	XLOC_023454	0	17:83545017-83549471	Acute	Chronic	OK	0.22531	0.135403	-0.734655	-1.71954	0.00365	0.0220554	yes	0.600963	1.664
XLOC_016843	XLOC_016843	0	14:25264262-25272193	Acute	Chronic	OK	0.318677	0.191569	-0.734232	-2.27588	5e-05	0.000498032	yes	0.601138	1.66351
XLOC_007704	XLOC_007704	5730522E02Rik	11:25602517-26210763	Acute	Chronic	OK	2.64682	1.59138	-0.733979	-1.60848	0.00925	0.0467192	yes	0.601242	1.66322
XLOC_046891	XLOC_046891	Gm24417,Gm24653	7:59358303-59363302	Acute	Chronic	OK	2.74307	1.64927	-0.733961	-2.00617	0.0021	0.0138045	yes	0.60125	1.6632
XLOC_002271	XLOC_002271	0	1:17921785-17933309	Acute	Chronic	OK	0.156227	0.0939665	-0.733428	-2.10068	0.0008	0.00603627	yes	0.601474	1.66258
XLOC_021725	XLOC_021725	0	16:90082064-90085599	Acute	Chronic	OK	0.187407	0.112736	-0.733225	-1.67032	0.0089	0.0453816	yes	0.601557	1.66235
XLOC_013859	XLOC_013859	0	13:110762999-110785003	Acute	Chronic	OK	0.306747	0.184532	-0.733176	-1.79952	0.00425	0.0249271	yes	0.601577	1.6623
XLOC_008520	XLOC_008520	Pdk2	11:95026257-95041354	Acute	Chronic	OK	56.9788	34.2853	-0.732832	-3.73936	5e-05	0.000498032	yes	0.60172	1.6619
XLOC_038372	XLOC_038372	0	4:142418365-142420232	Acute	Chronic	OK	1.91079	1.15026	-0.732214	-2.59593	5e-05	0.000498032	yes	0.601981	1.66118
XLOC_001484	XLOC_001484	BC035947	1:78497030-78538173	Acute	Chronic	OK	0.44619	0.268606	-0.732165	-1.96316	0.0019	0.0126681	yes	0.601999	1.66113
XLOC_021314	XLOC_021314	0	16:41212261-41216208	Acute	Chronic	OK	0.170393	0.102577	-0.732162	-1.65814	0.00925	0.0467192	yes	0.602002	1.66112
XLOC_021322	XLOC_021322	0	16:41310200-41322761	Acute	Chronic	OK	0.313601	0.18881	-0.731991	-2.44203	5e-05	0.000498032	yes	0.602071	1.66093
XLOC_044276	XLOC_044276	0	6:96021869-96028129	Acute	Chronic	OK	0.267408	0.161048	-0.731546	-2.08394	0.0006	0.00470853	yes	0.602256	1.66042
XLOC_021308	XLOC_021308	0	16:41171605-41175460	Acute	Chronic	OK	0.184258	0.111086	-0.730053	-1.69613	0.0061	0.0335671	yes	0.602883	1.6587
XLOC_033046	XLOC_033046	Gpr149	3:62529013-62626618	Acute	Chronic	OK	2.31405	1.39516	-0.72999	-2.20124	0.0002	0.00177188	yes	0.602908	1.65863
XLOC_021204	XLOC_021204	0	16:40443442-40486172	Acute	Chronic	OK	0.751525	0.453473	-0.728804	-3.24057	5e-05	0.000498032	yes	0.603404	1.65727
XLOC_047589	XLOC_047589	Scube2	7:109796416-109865679	Acute	Chronic	OK	1.03328	0.623517	-0.728737	-1.84365	0.0011	0.00790885	yes	0.603435	1.65718
XLOC_024492	XLOC_024492	Kcnn2	18:45268898-45687644	Acute	Chronic	OK	17.04	10.283	-0.728673	-2.22531	0.0001	0.00094847	yes	0.603462	1.6571
XLOC_038364	XLOC_038364	0	4:142396890-142398335	Acute	Chronic	OK	0.589861	0.356001	-0.728493	-1.897	0.00605	0.0333464	yes	0.603534	1.65691
XLOC_018920	XLOC_018920	0	15:36746245-36749783	Acute	Chronic	OK	0.196029	0.118317	-0.728408	-1.67461	0.0076	0.0400715	yes	0.603569	1.65681
XLOC_049816	XLOC_049816	Mt1	8:94178934-94180325	Acute	Chronic	OK	1307.62	789.282	-0.728334	-3.07531	5e-05	0.000498032	yes	0.603602	1.65672
XLOC_039406	XLOC_039406	Gatsl2	5:134099710-134144343	Acute	Chronic	OK	20.6064	12.4383	-0.728304	-2.92861	5e-05	0.000498032	yes	0.603613	1.65669
XLOC_011263	XLOC_011263	0	12:4126370-4132722	Acute	Chronic	OK	0.283867	0.171356	-0.728221	-2.11138	0.0003	0.0025564	yes	0.603649	1.65659
XLOC_043888	XLOC_043888	0	6:25729196-25734309	Acute	Chronic	OK	0.187346	0.113099	-0.72812	-1.82434	0.0029	0.0181594	yes	0.60369	1.65648
XLOC_045022	XLOC_045022	Fbxo27	7:28692848-28700311	Acute	Chronic	OK	7.46588	4.50764	-0.72794	-2.01475	0.0003	0.0025564	yes	0.603765	1.65627
XLOC_009045	XLOC_009045	0	11:3506125-3512276	Acute	Chronic	OK	0.255172	0.154081	-0.72778	-2.0491	0.0004	0.00330019	yes	0.603832	1.65609
XLOC_021315	XLOC_021315	0	16:41222982-41235062	Acute	Chronic	OK	0.17746	0.107157	-0.727772	-2.16084	0.0002	0.00177188	yes	0.603837	1.65607
XLOC_034626	XLOC_034626	0	4:7165726-7175007	Acute	Chronic	OK	0.254347	0.153637	-0.727273	-2.0547	0.0004	0.00330019	yes	0.604045	1.65551
XLOC_021212	XLOC_021212	0	16:40599361-40607951	Acute	Chronic	OK	0.151911	0.0917836	-0.726922	-1.94376	0.0015	0.0103841	yes	0.604193	1.6551
XLOC_052872	XLOC_052872	0	9:89543857-89557321	Acute	Chronic	OK	0.206331	0.124666	-0.726899	-1.94984	0.0008	0.00603627	yes	0.604204	1.65507
XLOC_015441	XLOC_015441	Psmb11	14:54625309-54629556	Acute	Chronic	OK	0.189576	0.114629	-0.725803	-1.7126	0.0047	0.0271006	yes	0.60466	1.65382
XLOC_040137	XLOC_040137	0	5:99730381-99754532	Acute	Chronic	OK	2.21817	1.34129	-0.725744	-2.79492	5e-05	0.000498032	yes	0.604683	1.65376
XLOC_052044	XLOC_052044	0	8:114187912-114197776	Acute	Chronic	OK	0.240033	0.145232	-0.724879	-2.20601	0.00025	0.00216619	yes	0.60505	1.65276
XLOC_038393	XLOC_038393	0	4:142470810-142476127	Acute	Chronic	OK	1.26629	0.766523	-0.724206	-2.69231	5e-05	0.000498032	yes	0.60533	1.65199
XLOC_052994	XLOC_052994	Zmynd10	9:107546879-107551320	Acute	Chronic	OK	1.70629	1.03325	-0.723673	-2.23389	0.00025	0.00216619	yes	0.605554	1.65138
XLOC_008888	XLOC_008888	Grin2c	11:115249077-115267476	Acute	Chronic	OK	8.76998	5.31081	-0.723642	-3.10916	5e-05	0.000498032	yes	0.605567	1.65135
XLOC_038340	XLOC_038340	0	4:142265594-142266996	Acute	Chronic	OK	0.460747	0.279095	-0.723216	-1.7534	0.00985	0.0490803	yes	0.605745	1.65086
XLOC_032093	XLOC_032093	Stoml3	3:53488600-53508656	Acute	Chronic	OK	1.1758	0.712239	-0.723214	-1.97644	0.00045	0.00365512	yes	0.605748	1.65085
XLOC_051262	XLOC_051262	0	8:32798478-32800305	Acute	Chronic	OK	1.06572	0.646507	-0.721085	-2.26993	0.0006	0.00470853	yes	0.606639	1.64843
XLOC_012325	XLOC_012325	0	12:119352866-119353526	Acute	Chronic	OK	1.98185	1.20274	-0.720525	-2.39606	0.00265	0.0168404	yes	0.606877	1.64778
XLOC_002310	XLOC_002310	0	1:23324089-23327086	Acute	Chronic	OK	0.240204	0.145873	-0.719545	-1.70133	0.0067	0.0362514	yes	0.607288	1.64667
XLOC_045333	XLOC_045333	Slc17a6	7:51621829-51671200	Acute	Chronic	OK	10.7085	6.50646	-0.718808	-3.07627	5e-05	0.000498032	yes	0.607598	1.64583
XLOC_026551	XLOC_026551	Pip5k1b	19:24294793-24555872	Acute	Chronic	OK	7.54588	4.58785	-0.717872	-2.48729	0.0001	0.00094847	yes	0.607994	1.64475
XLOC_057923	XLOC_057923	3632454L22Rik	X:135021549-135060336	Acute	Chronic	OK	0.708972	0.431293	-0.71706	-1.91946	0.00065	0.00506296	yes	0.608336	1.64383
XLOC_043048	XLOC_043048	4921507P07Rik	6:50566642-50597591	Acute	Chronic	OK	0.585478	0.356422	-0.716026	-1.67704	0.0052	0.029436	yes	0.608771	1.64265
XLOC_010005	XLOC_010005	0	12:50651717-50663756	Acute	Chronic	OK	0.58133	0.353962	-0.715762	-2.04372	0.0008	0.00603627	yes	0.608883	1.64235
XLOC_024403	XLOC_024403	Egr1	18:34859822-34864989	Acute	Chronic	OK	60.4344	36.8044	-0.715491	-3.2116	5e-05	0.000498032	yes	0.608998	1.64204
XLOC_039089	XLOC_039089	Dmp1	5:104197522-104214102	Acute	Chronic	OK	1.45948	0.888941	-0.715299	-2.34733	5e-05	0.000498032	yes	0.609081	1.64182
XLOC_026665	XLOC_026665	Frat2	19:41845977-41848132	Acute	Chronic	OK	2.30345	1.40323	-0.715041	-2.65637	5e-05	0.000498032	yes	0.609186	1.64153
XLOC_007421	XLOC_007421	Gm11733	11:117482833-117489020	Acute	Chronic	OK	0.377212	0.230048	-0.713442	-1.60707	0.005	0.0284843	yes	0.609864	1.63971
XLOC_010776	XLOC_010776	0	12:70360752-70375732	Acute	Chronic	OK	0.366842	0.223847	-0.712646	-2.22218	0.00015	0.00136925	yes	0.6102	1.63881
XLOC_001188	XLOC_001188	0	1:23256647-23271928	Acute	Chronic	OK	0.220961	0.134841	-0.712537	-2.30623	5e-05	0.000498032	yes	0.610248	1.63868
XLOC_021323	XLOC_021323	0	16:41322856-41327358	Acute	Chronic	OK	0.247776	0.151227	-0.712319	-1.86615	0.00245	0.0157574	yes	0.610338	1.63844
XLOC_009395	XLOC_009395	0	11:58351143-58355955	Acute	Chronic	OK	1.95993	1.19627	-0.712253	-2.79385	5e-05	0.000498032	yes	0.610364	1.63837
XLOC_049899	XLOC_049899	Slc9a5	8:105348239-105369881	Acute	Chronic	OK	8.80738	5.38094	-0.710855	-2.98949	5e-05	0.000498032	yes	0.610958	1.63677
XLOC_007212	XLOC_007212	Asb16	11:102268742-102280167	Acute	Chronic	OK	1.37841	0.842233	-0.710709	-2.25892	0.00015	0.00136925	yes	0.611018	1.63661
XLOC_053428	XLOC_053428	AW551984	9:39587395-39604403	Acute	Chronic	OK	6.29438	3.84725	-0.710238	-1.73741	0.0063	0.0345176	yes	0.61122	1.63607
XLOC_015587	XLOC_015587	Egr3	14:70077122-70096208	Acute	Chronic	OK	23.3079	14.2468	-0.683056	-1.67968	0.01005	0.0498642	yes	0.611243	1.63601
XLOC_040754	XLOC_040754	0	5:7229028-7234522	Acute	Chronic	OK	0.247146	0.151072	-0.710128	-1.93283	0.00135	0.00945124	yes	0.611266	1.63595
XLOC_040764	XLOC_040764	0	5:7283166-7290092	Acute	Chronic	OK	0.2615	0.159853	-0.710066	-2.05661	0.0009	0.00666334	yes	0.611293	1.63588
XLOC_038140	XLOC_038140	0	4:129972684-129973886	Acute	Chronic	OK	2.70876	1.65709	-0.708982	-2.60179	5e-05	0.000498032	yes	0.611752	1.63465
XLOC_019396	XLOC_019396	0	15:92386916-92391631	Acute	Chronic	OK	0.148584	0.0909064	-0.708824	-1.63176	0.00805	0.0419202	yes	0.611818	1.63447
XLOC_011069	XLOC_011069	AC163357.1	12:111570905-111574450	Acute	Chronic	OK	3.05491	1.86908	-0.7088	-2.40908	0.0001	0.00094847	yes	0.611828	1.63445
XLOC_050415	XLOC_050415	0	8:69544357-69549151	Acute	Chronic	OK	0.939846	0.575037	-0.70877	-1.81909	0.00185	0.0123864	yes	0.611842	1.63441
XLOC_051504	XLOC_051504	0	8:50369775-50389481	Acute	Chronic	OK	0.21914	0.134116	-0.708379	-2.39251	5e-05	0.000498032	yes	0.612011	1.63396
XLOC_044181	XLOC_044181	0	6:85986778-85994644	Acute	Chronic	OK	0.145205	0.088895	-0.707919	-1.81651	0.00265	0.0168404	yes	0.612203	1.63344
XLOC_029097	XLOC_029097	Phactr3	2:178118974-178338492	Acute	Chronic	OK	44.8553	27.4838	-0.706695	-2.81433	5e-05	0.000498032	yes	0.612721	1.63206
XLOC_021336	XLOC_021336	0	16:41418848-41471945	Acute	Chronic	OK	0.210523	0.129013	-0.706465	-2.74909	5e-05	0.000498032	yes	0.612821	1.6318
XLOC_041944	XLOC_041944	Gstk1	6:42245934-42250441	Acute	Chronic	OK	10.8105	6.62556	-0.706315	-3.2787	5e-05	0.000498032	yes	0.612882	1.63164
XLOC_034587	XLOC_034587	0	3:156505752-156518865	Acute	Chronic	OK	0.471549	0.289078	-0.705952	-2.53712	5e-05	0.000498032	yes	0.613039	1.63122
XLOC_034687	XLOC_034687	0	4:14796389-14801411	Acute	Chronic	OK	0.430289	0.263947	-0.705061	-2.14836	0.00045	0.00365512	yes	0.613418	1.63021
XLOC_015007	XLOC_015007	0	14:25281231-25298139	Acute	Chronic	OK	0.297125	0.182305	-0.704716	-2.45314	5e-05	0.000498032	yes	0.613563	1.62982
XLOC_022031	XLOC_022031	Gng13	17:25717170-25727419	Acute	Chronic	OK	79.3626	48.7162	-0.704058	-5.36364	5e-05	0.000498032	yes	0.613843	1.62908
XLOC_044381	XLOC_044381	0	6:116678185-116683894	Acute	Chronic	OK	0.642579	0.394495	-0.703864	-2.19539	0.0005	0.00401613	yes	0.613925	1.62886
XLOC_038850	XLOC_038850	0	5:64476837-64503574	Acute	Chronic	OK	0.712951	0.43781	-0.703497	-1.94898	0.00075	0.00572012	yes	0.614081	1.62845
XLOC_030905	XLOC_030905	Sycp2	2:178339046-178408090	Acute	Chronic	OK	1.45316	0.892522	-0.703233	-2.01742	0.00095	0.00697064	yes	0.614194	1.62815
XLOC_017796	XLOC_017796	Fam227a	15:79607748-79659135	Acute	Chronic	OK	0.53917	0.331196	-0.703054	-2.02788	0.00065	0.00506296	yes	0.61427	1.62795
XLOC_008055	XLOC_008055	0	11:61406293-61416836	Acute	Chronic	OK	0.889654	0.546587	-0.702794	-2.20051	0.00055	0.00436921	yes	0.614382	1.62765
XLOC_006033	XLOC_006033	Sec14l3,Sec14l4	11:4031461-4078993	Acute	Chronic	OK	0.871021	0.535292	-0.702381	-1.48483	0.00505	0.0287422	yes	0.614557	1.62719
XLOC_044698	XLOC_044698	Gm20715,Olfr1344,Smim17	7:6383300-6441691	Acute	Chronic	OK	6.60033	4.06349	-0.699818	-1.64531	0.0089	0.0453816	yes	0.61565	1.6243
XLOC_054643	XLOC_054643	0	9:57493227-57501796	Acute	Chronic	OK	1.16893	0.719814	-0.699498	-2.72962	5e-05	0.000498032	yes	0.615789	1.62393
XLOC_030066	XLOC_030066	E530001K10Rik,Mir670	2:94249392-94264871	Acute	Chronic	OK	2.18962	1.34895	-0.69884	-1.64973	0.0033	0.0202671	yes	0.616066	1.6232
XLOC_024083	XLOC_024083	0	17:69128788-69143909	Acute	Chronic	OK	0.337978	0.208265	-0.698506	-2.42698	5e-05	0.000498032	yes	0.616209	1.62283
XLOC_031941	XLOC_031941	0	3:16840520-16847926	Acute	Chronic	OK	0.638747	0.393606	-0.698492	-1.99679	0.00095	0.00697064	yes	0.616216	1.62281
XLOC_015537	XLOC_015537	Msra	14:64122622-64455903	Acute	Chronic	OK	0.777184	0.478994	-0.698248	-2.01171	0.00075	0.00572012	yes	0.61632	1.62253
XLOC_024734	XLOC_024734	Gm2350,Mkx	18:6910458-7011611	Acute	Chronic	OK	7.69898	4.74947	-0.696902	-2.57861	0.00015	0.00136925	yes	0.616896	1.62102
XLOC_008846	XLOC_008846	Fam20a	11:109669748-109722279	Acute	Chronic	OK	6.28136	3.87495	-0.696897	-2.34202	5e-05	0.000498032	yes	0.616897	1.62102
XLOC_024518	XLOC_024518	Prr16	18:51117743-51420284	Acute	Chronic	OK	3.54106	2.18468	-0.696759	-1.76665	0.0021	0.0138045	yes	0.616957	1.62086
XLOC_015539	XLOC_015539	Mir124a-1,Mir3078,mmu-mir-3078	14:64574156-64594686	Acute	Chronic	OK	62.7502	38.7173	-0.696642	-3.10138	5e-05	0.000498032	yes	0.617007	1.62073
XLOC_047910	XLOC_047910	Cdkn1c	7:143458290-143461235	Acute	Chronic	OK	2.76598	1.7077	-0.695738	-2.3469	5e-05	0.000498032	yes	0.617394	1.61971
XLOC_001884	XLOC_001884	Tdrd5	1:156251447-156303664	Acute	Chronic	OK	0.462089	0.28531	-0.695642	-1.76082	0.00075	0.00572012	yes	0.617435	1.6196
XLOC_010609	XLOC_010609	Sox11	12:27334267-27347533	Acute	Chronic	OK	2.62379	1.62029	-0.695399	-2.69777	5e-05	0.000498032	yes	0.617538	1.61933
XLOC_019706	XLOC_019706	Chrd	16:20725157-20742384	Acute	Chronic	OK	9.8527	6.08522	-0.695209	-2.62454	5e-05	0.000498032	yes	0.61762	1.61912
XLOC_035397	XLOC_035397	Echdc2	4:108165436-108179308	Acute	Chronic	OK	9.4397	5.83339	-0.694408	-2.51288	5e-05	0.000498032	yes	0.617963	1.61822
XLOC_018844	XLOC_018844	0	15:25414142-25453055	Acute	Chronic	OK	0.626979	0.387475	-0.694313	-1.67562	0.00535	0.0301111	yes	0.618003	1.61811
XLOC_051796	XLOC_051796	0	8:72794513-72800626	Acute	Chronic	OK	0.180115	0.111334	-0.694027	-1.79019	0.00275	0.0173633	yes	0.618127	1.61779
XLOC_033122	XLOC_033122	0	3:78402378-78410837	Acute	Chronic	OK	0.440807	0.272551	-0.69362	-1.85574	0.001	0.00727774	yes	0.6183	1.61734
XLOC_043396	XLOC_043396	Trh	6:92242060-92244650	Acute	Chronic	OK	10.8213	6.6939	-0.692959	-3.15461	5e-05	0.000498032	yes	0.618586	1.61659
XLOC_020341	XLOC_020341	Cldn1	16:26356633-26371841	Acute	Chronic	OK	1.3255	0.820366	-0.692201	-2.27601	5e-05	0.000498032	yes	0.618911	1.61574
XLOC_038385	XLOC_038385	0	4:142455719-142459950	Acute	Chronic	OK	1.88178	1.16549	-0.691163	-2.66004	5e-05	0.000498032	yes	0.619355	1.61458
XLOC_017190	XLOC_017190	0	14:76411001-76414456	Acute	Chronic	OK	0.393358	0.243766	-0.690345	-1.92593	0.0026	0.0165608	yes	0.619705	1.61367
XLOC_044963	XLOC_044963	Tmem145	7:25305931-25316200	Acute	Chronic	OK	20.2366	12.5467	-0.68966	-2.84528	5e-05	0.000498032	yes	0.62	1.6129
XLOC_051077	XLOC_051077	0	8:32161570-32165841	Acute	Chronic	OK	0.21132	0.131032	-0.689515	-1.70178	0.00625	0.0342746	yes	0.620064	1.61274
XLOC_052718	XLOC_052718	Igdcc3	9:65141153-65187027	Acute	Chronic	OK	0.811928	0.503468	-0.689451	-1.98264	0.0005	0.00401613	yes	0.620089	1.61267
XLOC_051301	XLOC_051301	0	8:35755702-35756825	Acute	Chronic	OK	4.07858	2.52909	-0.689448	-2.7263	0.00015	0.00136925	yes	0.620091	1.61267
XLOC_038384	XLOC_038384	0	4:142453948-142455616	Acute	Chronic	OK	1.54974	0.961062	-0.689324	-2.32914	0.0005	0.00401613	yes	0.620144	1.61253
XLOC_000621	XLOC_000621	0	1:119435777-119439649	Acute	Chronic	OK	0.291985	0.181179	-0.688474	-1.6396	0.0044	0.0256484	yes	0.620508	1.61158
XLOC_024310	XLOC_024310	Gm15328	18:16809323-16823693	Acute	Chronic	OK	1.4849	0.921406	-0.688457	-2.10672	0.0003	0.0025564	yes	0.620517	1.61156
XLOC_007109	XLOC_007109	Ppp1r1b	11:98348403-98358283	Acute	Chronic	OK	248.435	154.176	-0.688291	-2.92085	5e-05	0.000498032	yes	0.620589	1.61137
XLOC_039793	XLOC_039793	Slc30a3	5:31085605-31108237	Acute	Chronic	OK	36.4881	22.6482	-0.688025	-3.04282	5e-05	0.000498032	yes	0.620701	1.61108
XLOC_021798	XLOC_021798	0	16:97962802-97966057	Acute	Chronic	OK	0.266261	0.165297	-0.687781	-1.71614	0.00625	0.0342746	yes	0.620808	1.6108
XLOC_041295	XLOC_041295	0	5:108550178-108553585	Acute	Chronic	OK	0.241515	0.149969	-0.687449	-1.68201	0.0075	0.0396062	yes	0.620951	1.61043
XLOC_054632	XLOC_054632	0	9:56780980-56786048	Acute	Chronic	OK	0.488985	0.303653	-0.687366	-2.15799	0.0002	0.00177188	yes	0.620986	1.61034
XLOC_052643	XLOC_052643	Rpp25	9:57504101-57505447	Acute	Chronic	OK	9.27325	5.75937	-0.687164	-3.0894	5e-05	0.000498032	yes	0.621074	1.61012
XLOC_039919	XLOC_039919	Cckar	5:53698484-53707949	Acute	Chronic	OK	0.264205	0.164158	-0.686572	-1.53364	0.00835	0.0431936	yes	0.621328	1.60946
XLOC_044436	XLOC_044436	0	6:124288533-124299976	Acute	Chronic	OK	0.203646	0.126557	-0.68628	-2.08253	0.0006	0.00470853	yes	0.621456	1.60912
XLOC_033988	XLOC_033988	0	3:41760441-41803298	Acute	Chronic	OK	0.449838	0.279569	-0.686202	-2.62499	5e-05	0.000498032	yes	0.621488	1.60904
XLOC_046536	XLOC_046536	Tmem91	7:25659152-25680697	Acute	Chronic	OK	18.828	11.7047	-0.685787	-1.61036	0.00605	0.0333464	yes	0.621665	1.60858
XLOC_049407	XLOC_049407	Kcnu1	8:25849622-25938511	Acute	Chronic	OK	2.61386	1.62509	-0.685658	-1.44698	0.00985	0.0490803	yes	0.62172	1.60844
XLOC_047285	XLOC_047285	Folh1,Gm17919	7:86541964-86775934	Acute	Chronic	OK	11.3253	7.04362	-0.685159	-2.99305	5e-05	0.000498032	yes	0.621937	1.60788
XLOC_007912	XLOC_007912	A430108G06Rik	11:53563333-53567324	Acute	Chronic	OK	1.02571	0.638493	-0.683878	-1.73921	0.00255	0.0163211	yes	0.622489	1.60645
XLOC_017746	XLOC_017746	Kifc2	15:76660640-76668196	Acute	Chronic	OK	110.935	69.0587	-0.683818	-3.36026	5e-05	0.000498032	yes	0.622515	1.60639
XLOC_021207	XLOC_021207	0	16:40559107-40561285	Acute	Chronic	OK	0.416419	0.259243	-0.683734	-1.76747	0.0059	0.0326262	yes	0.622553	1.60629
XLOC_008851	XLOC_008851	Abca6	11:110176819-110251776	Acute	Chronic	OK	0.394366	0.245601	-0.68322	-1.876	0.00085	0.00635825	yes	0.622774	1.60572
XLOC_006802	XLOC_006802	Coro6	11:77462410-77470484	Acute	Chronic	OK	28.3729	17.6754	-0.682768	-2.9676	5e-05	0.000498032	yes	0.622968	1.60522
XLOC_019293	XLOC_019293	0	15:82380536-82386936	Acute	Chronic	OK	0.16248	0.101226	-0.682682	-1.74233	0.00485	0.0277967	yes	0.623006	1.60512
XLOC_053072	XLOC_053072	Dclk3,Trank1	9:111310875-111489969	Acute	Chronic	OK	76.6022	47.7365	-0.682292	-3.12601	5e-05	0.000498032	yes	0.623174	1.60469
XLOC_007108	XLOC_007108	0	11:98341249-98347969	Acute	Chronic	OK	0.362428	0.225951	-0.681685	-2.10286	0.0008	0.00603627	yes	0.623437	1.60401
XLOC_038543	XLOC_038543	4921511H03Rik	5:7303618-7318402	Acute	Chronic	OK	0.383972	0.239452	-0.681265	-1.96976	0.0002	0.00177188	yes	0.623618	1.60354
XLOC_011408	XLOC_011408	0	12:14110739-14121322	Acute	Chronic	OK	0.173824	0.108417	-0.68104	-1.97148	0.0012	0.00853489	yes	0.623717	1.60329
XLOC_026622	XLOC_026622	A830019P07Rik	19:35835220-35924580	Acute	Chronic	OK	0.792904	0.494786	-0.680342	-1.77108	0.0018	0.0121318	yes	0.624018	1.60252
XLOC_050935	XLOC_050935	0	8:12439188-12446849	Acute	Chronic	OK	0.240349	0.150024	-0.679944	-1.9743	0.0009	0.00666334	yes	0.624192	1.60207
XLOC_021206	XLOC_021206	0	16:40531964-40558954	Acute	Chronic	OK	0.284792	0.177784	-0.679782	-2.5205	5e-05	0.000498032	yes	0.624259	1.6019
XLOC_054637	XLOC_054637	0	9:56931317-56937311	Acute	Chronic	OK	0.210228	0.131308	-0.678995	-1.82179	0.0021	0.0138045	yes	0.624598	1.60103
XLOC_040752	XLOC_040752	0	5:7219900-7226851	Acute	Chronic	OK	0.146581	0.0916018	-0.678252	-1.72887	0.0041	0.0242723	yes	0.624923	1.6002
XLOC_007527	XLOC_007527	Cabp7	11:4704658-4746778	Acute	Chronic	OK	8.80774	5.50806	-0.677227	-2.19243	0.00015	0.00136925	yes	0.625366	1.59906
XLOC_049707	XLOC_049707	Frem3	8:80610609-80695665	Acute	Chronic	OK	0.381711	0.23879	-0.67674	-2.02571	0.00055	0.00436921	yes	0.625578	1.59852
XLOC_009124	XLOC_009124	0	11:20741787-20743355	Acute	Chronic	OK	1.01828	0.637051	-0.676653	-2.07005	0.0021	0.0138045	yes	0.625615	1.59843
XLOC_000523	XLOC_000523	Ramp1	1:91179821-91225196	Acute	Chronic	OK	23.9842	15.0057	-0.676567	-2.98867	5e-05	0.000498032	yes	0.625649	1.59834
XLOC_056019	XLOC_056019	Gm24598	X:64496583-64498226	Acute	Chronic	OK	86.2799	54.0156	-0.675649	-3.24877	5e-05	0.000498032	yes	0.626051	1.59731
XLOC_026789	XLOC_026789	0	19:60173864-60186904	Acute	Chronic	OK	2.00355	1.25448	-0.675472	-2.194	0.0002	0.00177188	yes	0.626129	1.59712
XLOC_044872	XLOC_044872	Nkpd1	7:19516472-19525546	Acute	Chronic	OK	0.376576	0.235835	-0.675162	-1.81997	0.0011	0.00790885	yes	0.626261	1.59678
XLOC_003539	XLOC_003539	Sesn1	10:41810573-41908424	Acute	Chronic	OK	27.3918	17.1582	-0.674844	-3.18454	5e-05	0.000498032	yes	0.626399	1.59643
XLOC_040768	XLOC_040768	0	5:7318683-7335342	Acute	Chronic	OK	0.272442	0.170687	-0.674595	-2.28596	5e-05	0.000498032	yes	0.626508	1.59615
XLOC_010842	XLOC_010842	AC163282.1	12:80509950-80518916	Acute	Chronic	OK	1.52774	0.957521	-0.674025	-2.18965	0.00025	0.00216619	yes	0.626757	1.59552
XLOC_018490	XLOC_018490	Cyp2d22	15:82370524-82380278	Acute	Chronic	OK	11.5827	7.2615	-0.673627	-2.86677	5e-05	0.000498032	yes	0.626926	1.59508
XLOC_013563	XLOC_013563	0	13:59401948-59423056	Acute	Chronic	OK	0.32979	0.206755	-0.673628	-2.09739	0.00035	0.00293552	yes	0.626929	1.59508
XLOC_023206	XLOC_023206	Slc25a27	17:43637759-43667197	Acute	Chronic	OK	21.8564	13.7088	-0.672953	-2.49436	5e-05	0.000498032	yes	0.627221	1.59433
XLOC_030912	XLOC_030912	Hrh3	2:180099429-180104507	Acute	Chronic	OK	43.8111	27.4814	-0.672843	-2.86721	5e-05	0.000498032	yes	0.62727	1.59421
XLOC_047931	XLOC_047931	0	7:145205115-145211294	Acute	Chronic	OK	0.523458	0.328426	-0.672507	-1.94624	0.0009	0.00666334	yes	0.627416	1.59384
XLOC_043740	XLOC_043740	Rerg	6:137054824-137170497	Acute	Chronic	OK	6.62149	4.15639	-0.671825	-2.25467	5e-05	0.000498032	yes	0.627712	1.59309
XLOC_051127	XLOC_051127	0	8:32319869-32322369	Acute	Chronic	OK	0.449156	0.282009	-0.671478	-1.82751	0.0038	0.0228075	yes	0.627864	1.5927
XLOC_007256	XLOC_007256	Efcab3	11:105023630-105117722	Acute	Chronic	OK	0.552085	0.346707	-0.671171	-1.4555	0.00565	0.0314729	yes	0.627996	1.59237
XLOC_032758	XLOC_032758	Syde2	3:145987869-146022033	Acute	Chronic	OK	0.722679	0.453936	-0.670867	-2.222	0.0001	0.00094847	yes	0.62813	1.59203
XLOC_037869	XLOC_037869	0	4:55533158-55537057	Acute	Chronic	OK	0.198043	0.1244	-0.67083	-1.60865	0.00845	0.0436143	yes	0.628146	1.59199
XLOC_050752	XLOC_050752	Calb2	8:110142538-110168206	Acute	Chronic	OK	43.8229	27.5332	-0.67051	-3.57705	5e-05	0.000498032	yes	0.628283	1.59164
XLOC_017560	XLOC_017560	0	15:36717094-36745102	Acute	Chronic	OK	0.622316	0.391306	-0.669351	-1.56552	0.0098	0.0489275	yes	0.62879	1.59036
XLOC_055122	XLOC_055122	0	9:111307943-111310509	Acute	Chronic	OK	0.307406	0.193329	-0.669087	-1.64762	0.0097	0.04858	yes	0.628904	1.59007
XLOC_002093	XLOC_002093	0	1:181235174-181236966	Acute	Chronic	OK	0.512745	0.322469	-0.669081	-1.74453	0.00805	0.0419202	yes	0.628907	1.59006
XLOC_006213	XLOC_006213	Gpr75	11:30884867-30895345	Acute	Chronic	OK	5.0395	3.17156	-0.668087	-2.64729	5e-05	0.000498032	yes	0.62934	1.58897
XLOC_019877	XLOC_019877	0	16:40737056-40990093	Acute	Chronic	OK	0.730124	0.459557	-0.667899	-1.69627	0.0027	0.0170902	yes	0.629423	1.58876
XLOC_054593	XLOC_054593	0	9:52104476-52107583	Acute	Chronic	OK	0.265695	0.167268	-0.667605	-1.6516	0.00835	0.0431936	yes	0.629549	1.58844
XLOC_040917	XLOC_040917	0	5:32715391-32720142	Acute	Chronic	OK	0.327933	0.206523	-0.667098	-1.89948	0.0019	0.0126681	yes	0.629772	1.58788
XLOC_056585	XLOC_056585	0	X:135978969-135986111	Acute	Chronic	OK	0.189389	0.11934	-0.666276	-1.71867	0.00465	0.0268531	yes	0.630132	1.58697
XLOC_027085	XLOC_027085	0	19:38925106-38929060	Acute	Chronic	OK	0.223155	0.140738	-0.665036	-1.66206	0.00785	0.0411397	yes	0.630674	1.58561
XLOC_006130	XLOC_006130	Glns-ps1	11:19720354-19721472	Acute	Chronic	OK	55.4892	34.9997	-0.664864	-3.70912	5e-05	0.000498032	yes	0.630748	1.58542
XLOC_028519	XLOC_028519	Adra2b	2:127363207-127367221	Acute	Chronic	OK	0.418384	0.263974	-0.664433	-1.84214	0.00185	0.0123864	yes	0.630937	1.58494
XLOC_006637	XLOC_006637	Per1	11:69095189-69111538	Acute	Chronic	OK	20.5908	12.992	-0.664381	-2.22304	0.0002	0.00177188	yes	0.630961	1.58488
XLOC_049534	XLOC_049534	Spata4	8:54550330-54628623	Acute	Chronic	OK	0.589145	0.371731	-0.664364	-2.4212	0.0001	0.00094847	yes	0.630967	1.58487
XLOC_021326	XLOC_021326	0	16:41356356-41374888	Acute	Chronic	OK	0.317581	0.200467	-0.66376	-2.36932	5e-05	0.000498032	yes	0.631231	1.58421
XLOC_007457	XLOC_007457	0	11:120047245-120053380	Acute	Chronic	OK	0.369981	0.233637	-0.663181	-2.01738	0.0008	0.00603627	yes	0.631484	1.58357
XLOC_011428	XLOC_011428	0	12:18066063-18085288	Acute	Chronic	OK	0.299561	0.18917	-0.663165	-2.34496	0.00015	0.00136925	yes	0.631491	1.58355
XLOC_053344	XLOC_053344	0	9:26730180-26733673	Acute	Chronic	OK	0.30874	0.195052	-0.662531	-1.56386	0.00765	0.0402862	yes	0.631768	1.58286
XLOC_054909	XLOC_054909	0	9:83325100-83339294	Acute	Chronic	OK	0.244185	0.154273	-0.662494	-2.16629	0.0001	0.00094847	yes	0.631787	1.58281
XLOC_018010	XLOC_018010	Mettl7a1	15:100304082-100383964	Acute	Chronic	OK	16.5087	10.4356	-0.661706	-2.60776	5e-05	0.000498032	yes	0.632127	1.58196
XLOC_024383	XLOC_024383	Camk4	18:32915825-33195767	Acute	Chronic	OK	18.4256	11.6482	-0.661597	-3.25009	5e-05	0.000498032	yes	0.632175	1.58184
XLOC_028492	XLOC_028492	Ctxn2	2:125124355-125147950	Acute	Chronic	OK	6.80079	4.30166	-0.660808	-1.89177	0.0009	0.00666334	yes	0.632524	1.58097
XLOC_056899	XLOC_056899	Arhgap6	X:168795098-169320372	Acute	Chronic	OK	5.40886	3.42175	-0.660591	-2.13918	0.00095	0.00697064	yes	0.632619	1.58073
XLOC_001650	XLOC_001650	0	1:112402454-112417109	Acute	Chronic	OK	0.524228	0.331641	-0.660573	-1.53096	0.00915	0.0463606	yes	0.632627	1.58071
[truncated: 5,069 more rows]

## Sheet: ChvAc
test_id	gene_id	gene	locus	sample_1	sample_2	status	value_1	value_2	log2(fold_change)	test_stat	p_value	q_value	significant	Fold Change (Chronic/Acute)	Fold Change (Acute/Chronic)
[truncated: 2,352 more rows]

[truncated: 1 more sheets: AcvCh]
